# Supplementary material for: Learning data-efficient coarse-grained molecular dynamics from forces and noise
Source: Nat Commun. 2026 Mar 15;17:2493. doi: 10.1038/s41467-026-70818-0 (PMC12992897; doi:10.1038/s41467-026-70818-0)
Supplement: Supplementary file 3 — Source Data Figure 2 [file 41467_2026_70818_MOESM3_ESM.zip › subfig_b.csv]

x_TIC1	y_ref_diff_Train_Data_vs_Boltzmann	y_train_on_100%_denoising_and_atomistic_vs_Boltzmann	y_train_on_100%_denoising_only_vs_Boltzmann	y_train_on_100%_atomistic_only_vs_Boltzmann	y_train_on_5%_denoising_and_atomistic_vs_Boltzmann	y_train_on_5%_denoising_only_vs_Boltzmann	y_train_on_5%_atomistic_only_vs_Boltzmann	y_train_on_2%_denoising_and_atomistic_vs_Boltzmann	y_train_on_2%_denoising_only_vs_Boltzmann	y_train_on_2%_atomistic_only_vs_Boltzmann
-1.485		-2.038	-0.297	0.247	1.743	4.308			4.308	4.308
-1.455	0.629	-0.655	1.061	1.509	3.035	4.644	6.254	5.561	4.644	4.644
-1.425	0.475	-0.583	0.874	1.422	2.767	3.615	5.001	4.847	4.154	6.793
-1.395	0.069	-0.763	0.552	1.045	2.308	3.732	5.119	4.063	4.202	4.896
-1.365	-0.093	-0.644	0.514	1.141	2.392	3.615	5.349	3.827	3.465	4.944
-1.335	0.069	-0.787	0.251	0.766	1.999	3.202	4.847	3.554	3.175	4.595
-1.305	-0.118	-0.826	0.098	0.555	1.786	3.011	4.294	3.428	2.827	4.076
-1.275	0.132	-0.694	0.138	0.562	1.802	2.929	3.897	3.272	2.809	3.938
-1.245	0.351	-0.632	0.114	0.500	1.715	2.721	3.518	3.055	2.654	3.631
-1.215	0.047	-0.808	-0.142	0.232	1.395	2.331	2.952	2.596	2.296	3.236
-1.185	0.167	-0.740	-0.132	0.193	1.355	2.175	2.753	2.443	2.123	2.963
-1.155	-0.034	-0.607	-0.033	0.250	1.386	2.107	2.526	2.358	2.044	2.779
-1.125	0.211	-0.587	-0.056	0.178	1.266	1.883	2.197	2.084	1.826	2.501
-1.095	0.283	-0.634	-0.136	0.059	1.110	1.606	1.825	1.801	1.581	2.165
-1.065	0.224	-0.534	-0.070	0.082	1.080	1.480	1.626	1.632	1.438	1.904
-1.035	0.232	-0.522	-0.076	0.022	0.956	1.286	1.319	1.370	1.241	1.618
-1.005	0.381	-0.467	-0.051	0.005	0.888	1.128	1.079	1.162	1.081	1.378
-0.975	0.233	-0.396	0.004	0.011	0.829	1.001	0.880	1.009	0.933	1.174
-0.945	0.337	-0.335	0.040	0.002	0.760	0.865	0.675	0.840	0.787	0.969
-0.915	0.298	-0.235	0.115	0.030	0.732	0.778	0.546	0.732	0.677	0.818
-0.885	0.291	-0.196	0.141	0.004	0.649	0.634	0.370	0.574	0.533	0.612
-0.855	0.307	-0.176	0.141	-0.036	0.556	0.490	0.201	0.417	0.368	0.425
-0.825	0.226	-0.123	0.173	-0.047	0.494	0.382	0.071	0.303	0.240	0.270
-0.795	0.284	-0.102	0.176	-0.086	0.409	0.251	-0.070	0.168	0.097	0.104
-0.765	0.279	-0.037	0.220	-0.079	0.367	0.167	-0.154	0.084	-0.005	-0.004
-0.735	0.425	0.015	0.251	-0.079	0.322	0.088	-0.240	-0.002	-0.096	-0.116
-0.705	0.328	0.031	0.255	-0.115	0.246	-0.029	-0.351	-0.115	-0.230	-0.248
-0.675	0.283	0.046	0.256	-0.151	0.177	-0.139	-0.447	-0.226	-0.342	-0.370
-0.645	0.405	0.150	0.346	-0.093	0.199	-0.149	-0.445	-0.240	-0.354	-0.381
-0.615	0.312	0.180	0.351	-0.119	0.147	-0.225	-0.510	-0.320	-0.436	-0.464
-0.585	0.363	0.287	0.456	-0.052	0.180	-0.216	-0.482	-0.315	-0.427	-0.454
-0.555	0.381	0.272	0.418	-0.120	0.097	-0.322	-0.564	-0.422	-0.527	-0.552
-0.525	0.320	0.315	0.445	-0.111	0.081	-0.358	-0.574	-0.453	-0.563	-0.588
-0.495	0.281	0.337	0.457	-0.131	0.055	-0.411	-0.598	-0.496	-0.602	-0.629
-0.465	0.363	0.364	0.477	-0.120	0.052	-0.432	-0.596	-0.516	-0.608	-0.637
-0.435	0.340	0.430	0.520	-0.099	0.066	-0.435	-0.575	-0.520	-0.600	-0.629
-0.405	0.336	0.453	0.530	-0.098	0.055	-0.469	-0.569	-0.534	-0.605	-0.646
-0.375	0.325	0.486	0.546	-0.077	0.046	-0.485	-0.564	-0.550	-0.598	-0.652
-0.345	0.363	0.430	0.478	-0.140	-0.037	-0.581	-0.636	-0.635	-0.673	-0.736
-0.315	0.321	0.398	0.426	-0.185	-0.103	-0.649	-0.686	-0.706	-0.722	-0.795
-0.285	0.120	0.387	0.405	-0.190	-0.147	-0.700	-0.705	-0.747	-0.759	-0.829
-0.255	0.287	0.405	0.409	-0.180	-0.166	-0.720	-0.694	-0.758	-0.760	-0.834
-0.225	0.281	0.427	0.404	-0.145	-0.177	-0.734	-0.679	-0.757	-0.748	-0.832
-0.195	0.179	0.420	0.361	-0.163	-0.235	-0.780	-0.700	-0.803	-0.777	-0.869
-0.165	0.210	0.443	0.357	-0.138	-0.249	-0.811	-0.699	-0.815	-0.793	-0.877
-0.135	0.155	0.527	0.399	-0.047	-0.221	-0.774	-0.626	-0.762	-0.733	-0.822
-0.105	0.161	0.463	0.309	-0.112	-0.335	-0.868	-0.700	-0.851	-0.816	-0.902
-0.075	0.111	0.452	0.282	-0.104	-0.373	-0.905	-0.719	-0.881	-0.833	-0.930
-0.045	0.092	0.584	0.361	0.004	-0.307	-0.835	-0.614	-0.805	-0.750	-0.854
-0.015	0.104	0.454	0.207	-0.101	-0.451	-1.005	-0.747	-0.948	-0.891	-0.993
0.015	0.139	0.579	0.281	0.017	-0.373	-0.926	-0.652	-0.871	-0.803	-0.908
0.045	-0.056	0.486	0.150	-0.077	-0.510	-1.050	-0.756	-0.992	-0.924	-1.018
0.075	-0.092	0.605	0.252	0.066	-0.430	-0.952	-0.644	-0.881	-0.822	-0.908
0.105	0.133	0.714	0.299	0.172	-0.386	-0.900	-0.567	-0.830	-0.755	-0.824
0.135	-0.086	0.782	0.353	0.280	-0.345	-0.838	-0.480	-0.769	-0.679	-0.734
0.165	0.025	0.774	0.324	0.317	-0.409	-0.872	-0.474	-0.789	-0.703	-0.731
0.195	-0.221	0.716	0.223	0.241	-0.543	-0.985	-0.576	-0.884	-0.777	-0.788
0.225	-0.290	0.619	0.043	0.162	-0.697	-1.102	-0.680	-1.018	-0.895	-0.859
0.255	-0.326	0.786	0.181	0.341	-0.567	-0.942	-0.486	-0.855	-0.717	-0.655
0.285	-0.181	0.974	0.332	0.554	-0.369	-0.728	-0.251	-0.618	-0.469	-0.412
0.315	-0.191	0.848	0.202	0.457	-0.484	-0.807	-0.288	-0.708	-0.553	-0.443
0.345	-0.325	0.976	0.273	0.591	-0.328	-0.685	-0.109	-0.532	-0.376	-0.249
0.375	-0.189	0.992	0.261	0.626	-0.270	-0.615	0.017	-0.417	-0.278	-0.098
0.405	-0.558	0.920	0.166	0.586	-0.270	-0.615	0.105	-0.382	-0.252	-0.042
0.435	-0.565	0.846	0.105	0.575	-0.225	-0.533	0.230	-0.259	-0.154	0.091
0.465	-0.450	0.915	0.104	0.613	-0.133	-0.437	0.381	-0.095	-0.009	0.272
0.495	-0.821	0.791	-0.040	0.498	-0.185	-0.458	0.460	-0.073	0.013	0.336
0.525	-0.332	0.793	-0.070	0.513	-0.128	-0.348	0.652	0.087	0.206	0.543
0.555	-0.568	0.860	0.001	0.573	0.006	-0.172	0.923	0.321	0.454	0.850
0.585	-0.424	0.942	0.080	0.655	0.145	0.048	1.212	0.534	0.713	1.118
0.615	-0.559	0.767	-0.091	0.490	0.002	-0.033	1.263	0.511	0.710	1.186
0.645	-0.597	0.735	-0.080	0.450	0.012	0.069	1.437	0.611	0.833	1.422
0.675	-0.632	0.754	-0.005	0.517	0.051	0.179	1.684	0.744	1.024	1.689
0.705	-0.581	0.861	0.140	0.643	0.137	0.360	2.000	0.908	1.291	1.990
0.735	-0.599	0.813	0.152	0.595	0.069	0.381	2.169	0.944	1.391	2.218
0.765	-0.605	0.726	0.117	0.510	-0.058	0.323	2.226	0.897	1.404	2.368
0.795	-0.675	0.661	0.072	0.487	-0.177	0.317	2.403	0.883	1.499	2.642
0.825	-0.737	0.378	-0.185	0.244	-0.469	0.115	2.374	0.672	1.412	2.626
0.855	-0.787	0.359	-0.182	0.293	-0.497	0.207	2.667	0.747	1.617	3.013
0.885	-0.673	0.240	-0.307	0.252	-0.603	0.222	2.825	0.749	1.742	3.316
0.915	-0.572	0.180	-0.375	0.289	-0.618	0.331	3.135	0.825	2.007	3.783
0.945	-0.690	0.072	-0.517	0.239	-0.698	0.357	3.359	0.843	2.187	4.219
0.975	-0.662	0.010	-0.618	0.233	-0.723	0.467	3.544	0.915	2.395	4.578
1.005	-0.672	-0.087	-0.744	0.171	-0.772	0.530	3.745	0.948	2.584	5.097
1.035	-0.679	-0.112	-0.791	0.137	-0.764	0.653	3.940	1.038	2.792	5.527
1.065	-0.677	-0.114	-0.811	0.109	-0.743	0.773	4.175	1.119	2.989	5.984
1.095	-0.668	-0.085	-0.777	0.110	-0.692	0.904	4.321	1.224	3.179	6.458
1.125	-0.677	-0.091	-0.760	0.087	-0.693	0.980	4.369	1.274	3.287	6.707
1.155	-0.625	-0.050	-0.694	0.111	-0.661	1.072	4.481	1.344	3.398	6.879
1.185	-0.627	-0.019	-0.630	0.170	-0.654	1.117	4.573	1.390	3.453	7.101
1.215	-0.574	-0.094	-0.659	0.177	-0.770	1.020	4.393	1.315	3.400	6.906
1.245	-0.490	-0.259	-0.809	0.113	-1.000	0.784	4.343	1.126	3.112	7.486
1.275	-0.297	-0.286	-0.805	0.342	-1.103	0.641	4.331	1.051	2.876	6.970
1.305	-0.218	-0.731	-1.259	0.071	-1.739	0.004	3.615	0.490	2.386	5.406
1.335		-0.055	-0.529	1.504	-1.185	0.416	3.902	0.858	2.603	5.001
1.365
1.395
1.425
1.455
1.485
