# Supplementary material for: Learning data-efficient coarse-grained molecular dynamics from forces and noise
Source: Nat Commun. 2026 Mar 15;17:2493. doi: 10.1038/s41467-026-70818-0 (PMC12992897; doi:10.1038/s41467-026-70818-0)
Supplement: Supplementary file 3 — Source Data Figure 2 [file 41467_2026_70818_MOESM3_ESM.zip › subfig_a.csv]

x_TIC1	y_ref_Boltzmann	y_ref_Train_Data	y_train_on_100%_denoising_and_atomistic	y_train_on_100%_denoising_only	y_train_on_100%_atomistic_only	y_train_on_5%_denoising_and_atomistic	y_train_on_5%_denoising_only	y_train_on_5%_atomistic_only	y_train_on_2%_denoising_and_atomistic	y_train_on_2%_denoising_only	y_train_on_2%_atomistic_only
-1.485	11.300		9.262	11.002	11.547	13.042	15.607			15.607	15.607
-1.455	9.354	9.982	8.698	10.414	10.862	12.388	13.998	15.607	14.914	13.998	13.998
-1.425	8.815	9.289	8.231	9.688	10.237	11.582	12.429	13.816	13.661	12.968	15.607
-1.395	8.409	8.478	7.646	8.961	9.455	10.717	12.142	13.528	12.472	12.612	13.305
-1.365	7.773	7.680	7.129	8.287	8.914	10.165	11.388	13.122	11.600	11.238	12.717
-1.335	7.428	7.498	6.641	7.679	8.194	9.427	10.631	12.275	10.982	10.603	12.024
-1.305	7.009	6.891	6.183	7.107	7.564	8.795	10.020	11.303	10.437	9.836	11.085
-1.275	6.417	6.548	5.723	6.555	6.979	8.219	9.346	10.314	9.688	9.225	10.355
-1.245	5.943	6.294	5.311	6.057	6.443	7.657	8.664	9.461	8.998	8.597	9.574
-1.215	5.731	5.778	4.923	5.589	5.963	7.126	8.062	8.684	8.327	8.028	8.967
-1.185	5.316	5.483	4.575	5.184	5.509	6.671	7.490	8.069	7.759	7.439	8.278
-1.155	4.878	4.844	4.271	4.845	5.128	6.264	6.984	7.404	7.236	6.922	7.657
-1.125	4.604	4.815	4.017	4.548	4.782	5.869	6.486	6.801	6.688	6.430	7.104
-1.095	4.432	4.715	3.797	4.296	4.491	5.542	6.038	6.256	6.233	6.012	6.596
-1.065	4.154	4.379	3.621	4.085	4.236	5.234	5.634	5.780	5.786	5.593	6.058
-1.035	4.004	4.236	3.482	3.928	4.025	4.960	5.290	5.323	5.374	5.245	5.622
-1.005	3.842	4.224	3.376	3.792	3.848	4.730	4.970	4.922	5.004	4.923	5.220
-0.975	3.695	3.928	3.299	3.699	3.705	4.523	4.695	4.574	4.704	4.628	4.868
-0.945	3.588	3.925	3.253	3.628	3.590	4.348	4.453	4.263	4.428	4.375	4.557
-0.915	3.468	3.766	3.233	3.583	3.498	4.200	4.246	4.014	4.200	4.145	4.286
-0.885	3.429	3.720	3.233	3.570	3.432	4.078	4.062	3.799	4.002	3.961	4.041
-0.855	3.428	3.735	3.252	3.569	3.392	3.984	3.918	3.630	3.845	3.796	3.853
-0.825	3.415	3.641	3.292	3.588	3.368	3.909	3.797	3.486	3.718	3.655	3.685
-0.795	3.447	3.731	3.345	3.622	3.361	3.856	3.697	3.377	3.614	3.543	3.551
-0.765	3.451	3.731	3.415	3.671	3.372	3.818	3.618	3.298	3.536	3.446	3.447
-0.735	3.475	3.900	3.491	3.726	3.397	3.798	3.563	3.236	3.474	3.380	3.360
-0.705	3.544	3.872	3.575	3.798	3.428	3.790	3.515	3.193	3.429	3.314	3.295
-0.675	3.618	3.900	3.663	3.874	3.466	3.795	3.478	3.170	3.391	3.275	3.248
-0.645	3.599	4.004	3.749	3.944	3.506	3.798	3.450	3.154	3.358	3.244	3.218
-0.615	3.659	3.971	3.839	4.010	3.540	3.806	3.434	3.149	3.339	3.223	3.195
-0.585	3.638	4.001	3.926	4.094	3.586	3.818	3.422	3.156	3.323	3.211	3.184
-0.555	3.745	4.126	4.017	4.163	3.625	3.842	3.423	3.181	3.323	3.218	3.193
-0.525	3.792	4.112	4.107	4.237	3.681	3.873	3.434	3.217	3.338	3.229	3.204
-0.495	3.856	4.137	4.194	4.313	3.726	3.911	3.446	3.259	3.361	3.254	3.228
-0.465	3.909	4.272	4.273	4.386	3.788	3.960	3.477	3.313	3.392	3.301	3.272
-0.435	3.947	4.287	4.377	4.467	3.848	4.013	3.512	3.372	3.427	3.347	3.319
-0.405	4.013	4.349	4.466	4.543	3.916	4.069	3.544	3.444	3.479	3.409	3.368
-0.375	4.075	4.401	4.562	4.622	3.999	4.121	3.591	3.512	3.526	3.477	3.424
-0.345	4.217	4.580	4.647	4.694	4.077	4.180	3.636	3.581	3.582	3.544	3.481
-0.315	4.343	4.664	4.741	4.769	4.158	4.240	3.694	3.657	3.637	3.621	3.548
-0.285	4.446	4.566	4.833	4.851	4.256	4.299	3.746	3.741	3.700	3.688	3.618
-0.255	4.525	4.812	4.931	4.934	4.345	4.359	3.805	3.831	3.767	3.765	3.691
-0.225	4.599	4.880	5.026	5.003	4.454	4.422	3.865	3.920	3.841	3.851	3.767
-0.195	4.719	4.898	5.139	5.080	4.556	4.484	3.939	4.019	3.916	3.942	3.850
-0.165	4.816	5.027	5.259	5.173	4.679	4.567	4.006	4.117	4.002	4.024	3.939
-0.135	4.854	5.009	5.381	5.253	4.806	4.633	4.080	4.228	4.091	4.121	4.032
-0.105	5.038	5.199	5.501	5.347	4.926	4.703	4.170	4.338	4.187	4.222	4.136
-0.075	5.166	5.277	5.618	5.448	5.062	4.793	4.261	4.447	4.285	4.333	4.236
-0.045	5.190	5.282	5.774	5.552	5.195	4.883	4.355	4.576	4.385	4.441	4.337
-0.015	5.442	5.546	5.896	5.649	5.341	4.990	4.436	4.695	4.494	4.550	4.449
0.015	5.468	5.607	6.047	5.749	5.485	5.094	4.542	4.816	4.596	4.664	4.559
0.045	5.701	5.645	6.187	5.851	5.625	5.191	4.651	4.945	4.709	4.777	4.683
0.075	5.705	5.613	6.310	5.957	5.771	5.275	4.753	5.061	4.823	4.883	4.797
0.105	5.747	5.880	6.460	6.046	5.919	5.360	4.847	5.179	4.917	4.992	4.922
0.135	5.778	5.692	6.560	6.131	6.058	5.433	4.940	5.298	5.009	5.099	5.044
0.165	5.897	5.922	6.671	6.221	6.214	5.487	5.025	5.423	5.108	5.194	5.166
0.195	6.085	5.863	6.800	6.308	6.325	5.542	5.100	5.509	5.201	5.308	5.296
0.225	6.302	6.012	6.922	6.345	6.464	5.605	5.200	5.622	5.284	5.407	5.443
0.255	6.231	5.905	7.017	6.412	6.571	5.664	5.288	5.745	5.376	5.514	5.576
0.285	6.112	5.931	7.086	6.444	6.666	5.743	5.384	5.861	5.495	5.643	5.700
0.315	6.302	6.111	7.151	6.505	6.760	5.818	5.496	6.014	5.595	5.749	5.860
0.345	6.256	5.931	7.232	6.529	6.847	5.928	5.571	6.147	5.724	5.880	6.007
0.375	6.269	6.081	7.261	6.530	6.895	5.999	5.655	6.286	5.852	5.991	6.171
0.405	6.351	5.793	7.270	6.516	6.937	6.081	5.736	6.456	5.968	6.098	6.308
0.435	6.351	5.785	7.196	6.456	6.926	6.126	5.818	6.580	6.092	6.197	6.442
0.465	6.289	5.839	7.204	6.393	6.901	6.156	5.852	6.670	6.194	6.280	6.561
0.495	6.344	5.522	7.135	6.304	6.841	6.158	5.886	6.804	6.271	6.357	6.680
0.525	6.263	5.931	7.056	6.192	6.775	6.135	5.914	6.914	6.349	6.468	6.806
0.555	6.090	5.522	6.950	6.091	6.663	6.096	5.918	7.013	6.411	6.544	6.940
0.585	5.901	5.477	6.843	5.981	6.557	6.046	5.949	7.114	6.435	6.615	7.019
0.615	5.972	5.413	6.738	5.881	6.462	5.973	5.939	7.235	6.483	6.682	7.158
0.645	5.888	5.291	6.623	5.808	6.337	5.900	5.957	7.325	6.499	6.721	7.310
0.675	5.758	5.127	6.512	5.753	6.275	5.810	5.937	7.442	6.503	6.782	7.448
0.705	5.569	4.989	6.430	5.710	6.213	5.707	5.930	7.569	6.477	6.860	7.559
0.735	5.522	4.923	6.335	5.674	6.117	5.591	5.903	7.691	6.466	6.913	7.739
0.765	5.525	4.920	6.250	5.642	6.035	5.467	5.848	7.751	6.422	6.929	7.893
0.795	5.471	4.795	6.132	5.542	5.958	5.293	5.787	7.874	6.354	6.970	8.112
0.825	5.589	4.853	5.968	5.404	5.833	5.121	5.704	7.963	6.262	7.001	8.215
0.855	5.394	4.607	5.754	5.212	5.687	4.898	5.601	8.061	6.141	7.011	8.407
0.885	5.259	4.587	5.499	4.952	5.512	4.656	5.481	8.084	6.008	7.001	8.576
0.915	5.014	4.441	5.194	4.638	5.302	4.396	5.345	8.149	5.838	7.020	8.796
0.945	4.815	4.125	4.887	4.298	5.054	4.117	5.172	8.174	5.658	7.002	9.034
0.975	4.547	3.886	4.557	3.929	4.780	3.824	5.014	8.091	5.462	6.942	9.126
1.005	4.326	3.654	4.239	3.582	4.497	3.554	4.856	8.071	5.274	6.910	9.423
1.035	4.084	3.405	3.972	3.293	4.222	3.321	4.737	8.025	5.122	6.877	9.611
1.065	3.906	3.229	3.792	3.095	4.016	3.163	4.679	8.081	5.026	6.895	9.890
1.095	3.802	3.133	3.716	3.025	3.912	3.109	4.706	8.122	5.026	6.981	10.260
1.125	3.877	3.200	3.786	3.116	3.963	3.184	4.856	8.245	5.150	7.163	10.583
1.155	4.084	3.458	4.034	3.389	4.195	3.422	5.156	8.564	5.428	7.482	10.963
1.185	4.499	3.872	4.480	3.869	4.669	3.845	5.617	9.072	5.890	7.953	11.600
1.215	5.236	4.662	5.142	4.577	5.413	4.465	6.256	9.628	6.551	8.636	12.142
1.245	6.330	5.839	6.071	5.521	6.443	5.330	7.113	10.673	7.456	9.442	13.816
1.275	7.538	7.242	7.253	6.734	7.881	6.435	8.179	11.870	8.590	10.414	14.509
1.305	9.508	9.289	8.776	8.248	9.579	7.769	9.511	13.122	9.998	11.894	14.914
1.335	10.606		10.551	10.078	12.111	9.421	11.022	14.509	11.464	13.209	15.607
1.365			12.275	12.240	14.509	11.433	12.835		13.209	15.607
1.395			15.607	14.914		13.816	14.914	15.607	15.607
1.425				15.607		15.607
1.455
1.485
