# Supplementary material for: Learning data-efficient coarse-grained molecular dynamics from forces and noise
Source: Nat Commun. 2026 Mar 15;17:2493. doi: 10.1038/s41467-026-70818-0 (PMC12992897; doi:10.1038/s41467-026-70818-0)
Supplement: Supplementary file 3 — Source Data Figure 2 [file 41467_2026_70818_MOESM3_ESM.zip › subfig_c.csv]

x_train_data_size	y_ref_PMF_RMS_Error_model_train_on_atomistic_only_no_noise	y_PMF_RMS_Error_model_train_on_denoising_and_atomistic_noise_level_0.0005	y_PMF_RMS_Error_model_train_on_denoising_and_atomistic_noise_level_0.003	y_PMF_RMS_Error_model_train_on_denoising_and_atomistic_noise_level_0.005	y_PMF_RMS_Error_model_train_on_denoising_only_noise_level_0.0005	y_PMF_RMS_Error_model_train_on_denoising_only_noise_level_0.003	y_PMF_RMS_Error_model_train_on_denoising_only_noise_level_0.005
15754	2.432	2.329	1.699	1.253	2.457	2.005	1.573
31508	2.100	1.947	1.237	0.831	2.611	1.626	1.616
78770	1.685	1.421	0.872	0.662	2.020	1.263	1.136
315081	1.123	0.862	0.782	0.792	1.542	0.751	0.749
1575408	0.439	0.576	0.529	0.875	0.874	1.164	1.265
