# Supplementary material for: Learning data-efficient coarse-grained molecular dynamics from forces and noise
Source: Nat Commun. 2026 Mar 15;17:2493. doi: 10.1038/s41467-026-70818-0 (PMC12992897; doi:10.1038/s41467-026-70818-0)
Supplement: Supplementary file 4 — Source Data Figure 3 [file 41467_2026_70818_MOESM4_ESM.zip]

Archive with 4 entries (4 files):
- subfig_b.csv
- subfig_a.csv
- subfig_e.csv
- subfig_c.csv
