# Supplementary material for: Learning data-efficient coarse-grained molecular dynamics from forces and noise
Source: Nat Commun. 2026 Mar 15;17:2493. doi: 10.1038/s41467-026-70818-0 (PMC12992897; doi:10.1038/s41467-026-70818-0)
Supplement: Supplementary file 4 — Source Data Figure 3 [file 41467_2026_70818_MOESM4_ESM.zip › subfig_b.csv]

x_TIC1	y_ref_diff_Train_Data_vs_DESRES	y_train_on_100%_denoising_and_atomistic_vs_DESRES	y_train_on_100%_denoising_only_vs_DESRES	y_train_on_100%_atomistic_only_vs_DESRES	y_train_on_5%_denoising_and_atomistic_vs_DESRES	y_train_on_5%_denoising_only_vs_DESRES	y_train_on_5%_atomistic_only_vs_DESRES	y_train_on_2%_denoising_and_atomistic_vs_DESRES	y_train_on_2%_denoising_only_vs_DESRES	y_train_on_2%_atomistic_only_vs_DESRES
-2.978		-1.845	0.046	0.857	-0.717			-1.353
-2.936	3.826	-1.313	0.082	0.370	-0.411	2.898		-0.870	3.457
-2.893	3.535	-0.802	0.537	0.181	0.280	3.413		-0.366	5.310
-2.849	3.539	-0.483	0.766	0.072	0.528	3.809		-0.106	4.770
-2.806	3.528	-0.253	0.928	-0.014	0.778	3.901		0.038	5.146
-2.764	3.524	-0.122	0.983	-0.077	0.875	4.008		0.090	5.276
-2.720	3.449	-0.052	0.958	-0.100	0.934	4.074		0.067	5.167	11.301
-2.678	3.391	-0.047	0.843	-0.099	0.897	3.938		-0.023	4.962	10.659
-2.635	3.178	-0.080	0.696	-0.059	0.782	3.781		-0.155	4.598	11.086
-2.591	2.800	-0.142	0.493	0.004	0.609	3.560		-0.315	4.077	10.557
-2.549	2.137	-0.178	0.265	0.108	0.389	3.195		-0.449	3.767	9.890
-2.506	1.527	-0.141	0.136	0.199	0.201	2.917		-0.468	3.338	7.862
-2.462	1.063	-0.101	0.053	0.146	0.041	2.658	8.010	-0.381	3.231	7.605
-2.420	0.703	-0.202	0.004	-0.179	-0.175	2.439	8.253	-0.290	3.033	7.560
-2.377	0.296	-0.510	-0.078	-0.750	-0.541	2.096	6.763	-0.217	2.831	7.862
-2.333	-0.020	-0.812	-0.115	-1.297	-0.890	1.815	5.964	-0.138	3.009	6.187
-2.291	-0.254	-0.943	-0.191	-1.626	-1.154	1.696	5.587	-0.059	3.062
-2.248	-0.444	-0.874	-0.280	-1.685	-1.156	1.515	5.839	0.051	2.977
-2.204	-0.546	-0.629	-0.330	-1.434	-0.994	1.734	5.035	0.173	2.824	6.421
-2.162	-0.602	-0.238	-0.340	-0.982	-0.727	2.015	6.325	0.226	2.675
-2.119	-0.550	0.202	-0.345	-0.338	-0.406	2.225	5.204	0.337	2.665	6.995
-2.075	-0.499	0.641	-0.209	0.319	0.018	2.382	5.408	0.446	3.047
-2.033	-0.413	0.960	-0.108	0.816	0.270	2.453	5.929	0.588	3.156	7.028
-1.990	-0.340	1.205	-0.122	1.154	0.590	2.631	5.927	0.733	3.074	7.026
-1.946	-0.273	1.389	-0.075	1.421	0.791	2.688	5.579	0.791	3.094	6.965
-1.904	-0.333	1.434	-0.005	1.517	1.021	2.697	4.910	0.786	3.330	6.856
-1.861	-0.430	1.358	-0.123	1.633	0.965	2.372	4.597	0.764	2.963	6.676
-1.818	-0.596	1.270	-0.245	1.482	0.862	2.372	3.402	0.658	2.613	6.397
-1.775	-0.797	1.182	-0.290	1.305	0.804	2.070	3.898	0.483	2.484
-1.732	-1.014	1.030	-0.469	0.946	0.526	1.762	3.130	0.346	2.158	5.076
-1.689	-1.331	0.794	-0.559	0.644	0.369	1.702	2.182	0.199	2.182	4.747
-1.646	-1.594	0.752	-0.602	0.029	0.170	1.122	2.662	0.045	1.815
-1.603	-2.155	0.635	-0.551	-0.342	-0.037	0.868	1.524	-0.121	1.561	4.819
-1.560	-2.521	0.667	-0.535	-0.704	-0.293	0.974	1.296	-0.022	1.619	3.565
-1.517	-2.963	0.599	-0.344	-1.077	-0.287	0.652	1.058	-0.140	1.305	3.425
-1.474	-3.211	0.818	-0.211	-1.377	-0.563	0.535	1.652	0.217	1.324	3.156
-1.431	-3.156	1.045	-0.007	-1.569	-0.671	1.015	1.295	0.486	1.397	4.036
-1.388	-3.154	0.996	0.070	-1.770	-0.690	0.819	1.880	0.393	1.512	2.824
-1.345	-3.063	1.202	0.321	-1.774	-0.872	1.025	1.696	0.424	1.465	2.886
-1.302	-2.951	1.093	0.106	-1.714	-0.881	0.944	1.411	0.521	1.293	2.797
-1.259	-2.825	1.029	-0.097	-1.521	-0.910	0.923	1.310	0.456	1.132	2.696
-1.216	-2.865	0.915	-0.161	-1.403	-1.049	0.657	0.749	0.363	0.702	2.797
-1.173	-2.861	0.882	-0.168	-1.253	-1.075	0.667	0.624	0.340	0.969	2.336
-1.130	-2.964	0.943	-0.311	-1.274	-1.166	0.445	0.234	0.208	0.544	1.892
-1.087	-3.011	0.743	-0.478	-1.256	-1.276	0.420	-0.391	0.091	0.303	1.807
-1.044	-3.072	0.710	-0.638	-1.161	-1.414	0.200	-0.727	0.094	0.601	2.211
-1.001	-3.052	0.625	-0.639	-1.137	-1.506	0.139	-1.273	0.109	0.286	1.558
-0.958	-2.957	0.715	-0.756	-0.980	-1.455	0.138	-1.652	0.055	0.458	1.488
-0.915	-2.866	0.765	-0.783	-0.932	-1.484	-0.079	-1.963	0.097	0.133	1.132
-0.872	-2.790	0.733	-0.761	-0.769	-1.396	0.020	-2.231	0.139	0.080	1.319
-0.829	-2.670	0.605	-0.818	-0.732	-1.364	-0.140	-2.523	0.164	0.170	0.910
-0.786	-2.582	0.649	-0.898	-0.670	-1.407	-0.282	-2.800	0.206	-0.026	0.632
-0.743	-2.513	0.557	-0.909	-0.604	-1.394	-0.479	-3.063	0.163	-0.205	0.591
-0.700	-2.422	0.476	-1.030	-0.457	-1.398	-0.482	-3.206	0.151	-0.301	0.533
-0.657	-2.307	0.549	-1.070	-0.336	-1.320	-0.591	-3.304	0.167	-0.321	0.388
-0.614	-2.187	0.506	-0.979	-0.109	-1.175	-0.449	-3.358	0.261	-0.331	0.490
-0.571	-2.069	0.620	-0.872	0.121	-1.045	-0.575	-3.333	0.339	-0.319	0.323
-0.528	-1.965	0.660	-0.833	0.460	-0.910	-0.457	-3.299	0.413	-0.201	0.417
-0.485	-1.976	0.632	-0.742	0.597	-0.833	-0.467	-3.259	0.477	-0.151	0.510
-0.442	-2.000	0.693	-0.716	0.800	-0.762	-0.453	-3.232	0.412	-0.255	0.345
-0.399	-2.073	0.687	-0.723	0.950	-0.700	-0.540	-3.192	0.366	-0.311	0.340
-0.356	-2.185	0.713	-0.676	1.053	-0.766	-0.675	-3.141	0.340	-0.480	0.118
-0.313	-2.395	0.619	-0.702	1.094	-0.833	-0.885	-3.161	0.139	-0.791	-0.159
-0.270	-2.507	0.558	-0.715	1.030	-0.999	-1.113	-3.100	0.062	-0.982	-0.427
-0.227	-2.697	0.515	-0.753	0.896	-1.160	-1.398	-3.150	-0.209	-1.295	-0.742
-0.184	-2.817	0.441	-0.905	0.767	-1.286	-1.542	-3.111	-0.324	-1.555	-0.972
-0.141	-2.856	0.380	-0.808	0.681	-1.417	-1.653	-2.982	-0.393	-1.728	-1.148
-0.098	-2.799	0.427	-0.840	0.841	-1.416	-1.685	-2.766	-0.360	-1.844	-1.215
-0.055	-2.667	0.548	-0.777	0.794	-1.303	-1.658	-2.536	-0.200	-1.883	-1.248
-0.012	-2.430	0.768	-0.467	0.937	-1.146	-1.591	-2.156	0.047	-1.823	-1.245
0.031	-2.291	0.854	-0.466	1.072	-1.082	-1.495	-1.900	0.251	-1.824	-1.244
0.074	-2.110	0.989	-0.398	1.097	-1.003	-1.443	-1.645	0.450	-1.799	-1.321
0.117	-1.964	1.058	-0.471	1.012	-1.063	-1.495	-1.542	0.509	-1.903	-1.414
0.160	-1.853	1.023	-0.638	0.984	-1.115	-1.596	-1.481	0.539	-1.987	-1.584
0.203	-1.733	0.934	-0.793	0.961	-1.184	-1.699	-1.501	0.551	-2.092	-1.724
0.246	-1.630	0.937	-0.946	0.853	-1.262	-1.782	-1.503	0.572	-2.173	-1.919
0.289	-1.537	0.866	-1.070	0.786	-1.305	-1.831	-1.505	0.563	-2.193	-2.046
0.332	-1.505	0.842	-1.220	0.730	-1.327	-1.891	-1.512	0.564	-2.210	-2.152
0.375	-1.466	0.835	-1.307	0.682	-1.359	-1.902	-1.546	0.546	-2.187	-2.231
0.418	-1.422	0.838	-1.404	0.670	-1.352	-1.934	-1.589	0.518	-2.161	-2.266
0.461	-1.384	0.831	-1.440	0.712	-1.351	-1.949	-1.656	0.513	-2.107	-2.261
0.504	-1.336	0.820	-1.464	0.718	-1.348	-1.959	-1.703	0.506	-2.054	-2.240
0.547	-1.294	0.843	-1.463	0.779	-1.310	-1.931	-1.745	0.521	-1.952	-2.166
0.590	-1.264	0.876	-1.450	0.846	-1.289	-1.909	-1.757	0.533	-1.849	-2.049
0.633	-1.240	0.889	-1.409	0.932	-1.222	-1.862	-1.710	0.554	-1.725	-1.875
0.676	-1.253	0.923	-1.307	1.074	-1.156	-1.791	-1.598	0.598	-1.584	-1.629
0.719	-1.286	0.959	-1.190	1.226	-1.057	-1.697	-1.420	0.666	-1.391	-1.285
0.762	-1.352	1.011	-1.012	1.335	-0.925	-1.567	-1.157	0.723	-1.207	-0.873
0.805	-1.441	1.104	-0.807	1.513	-0.809	-1.443	-0.866	0.814	-0.995	-0.412
0.848	-1.571	1.124	-0.552	1.594	-0.672	-1.351	-0.585	0.886	-0.795	0.013
0.891	-1.771	1.109	-0.348	1.567	-0.594	-1.293	-0.402	0.917	-0.684	0.399
0.934	-2.053	1.128	-0.168	1.624	-0.540	-1.329	-0.376	0.868	-0.581	0.659
0.977	-2.316	1.083	0.050	1.651	-0.496	-1.409	-0.298	0.931	-0.494	1.119
1.020	-2.728	0.958	0.123	1.380	-0.468	-1.511	-0.353	0.813	-0.471	1.151
1.063	-3.131	0.828	0.335	1.190	-0.457	-1.624	-0.467	0.906	-0.386	1.367
1.107	-3.718	0.740	0.167	1.061	-0.682	-1.898	-0.406	0.592	-0.515	1.243
1.149	-4.244	0.680	0.210	0.937	-0.447	-1.965	-0.508	0.600	-0.291	1.260
1.192	-5.002	0.428	0.245	0.345	-0.180	-2.275	-0.699	0.428	-0.448	2.191
1.235	-5.419	0.036	-0.552	0.036	-1.062	-2.256	-0.369	0.863	-0.369
1.278	-5.348	1.128	-0.440		-0.797	-2.580	0.253	1.128	-0.846
