# Supplementary material for: Learning data-efficient coarse-grained molecular dynamics from forces and noise
Source: Nat Commun. 2026 Mar 15;17:2493. doi: 10.1038/s41467-026-70818-0 (PMC12992897; doi:10.1038/s41467-026-70818-0)
Supplement: Supplementary file 4 — Source Data Figure 3 [file 41467_2026_70818_MOESM4_ESM.zip › subfig_a.csv]

x_TIC1	y_ref_DESRES	y_ref_Train_Data	y_train_on_100%_denoising_and_atomistic	y_train_on_100%_denoising_only	y_train_on_100%_atomistic_only	y_train_on_5%_denoising_and_atomistic	y_train_on_5%_denoising_only	y_train_on_5%_atomistic_only	y_train_on_2%_denoising_and_atomistic	y_train_on_2%_denoising_only	y_train_on_2%_atomistic_only
-2.978	10.879		9.035	10.925	11.736	10.163			9.526
-2.936	8.279	12.105	6.966	8.360	8.649	7.868	11.176		7.408	11.736
-2.893	6.020	9.555	5.219	6.557	6.202	6.300	9.433		5.654	11.331
-2.849	4.309	7.848	3.826	5.075	4.381	4.837	8.118		4.203	9.079
-2.806	3.056	6.584	2.803	3.985	3.043	3.834	6.957		3.094	8.202
-2.764	2.241	5.765	2.119	3.224	2.164	3.116	6.249		2.331	7.517
-2.720	1.822	5.271	1.770	2.780	1.721	2.755	5.895		1.889	6.989	13.122
-2.678	1.770	5.160	1.723	2.613	1.670	2.666	5.708		1.747	6.732	12.429
-2.635	2.037	5.215	1.957	2.732	1.978	2.819	5.818		1.882	6.635	13.122
-2.591	2.565	5.365	2.423	3.058	2.569	3.174	6.126		2.251	6.642	13.122
-2.549	3.232	5.369	3.054	3.498	3.340	3.622	6.428		2.784	7.000	13.122
-2.506	3.874	5.401	3.733	4.010	4.073	4.075	6.791		3.406	7.212	11.736
-2.462	4.419	5.482	4.318	4.472	4.565	4.460	7.077	12.429	4.038	7.650	12.024
-2.420	4.869	5.572	4.667	4.873	4.690	4.695	7.308	13.122	4.580	7.902	12.429
-2.377	5.261	5.557	4.750	5.182	4.510	4.719	7.357	12.024	5.043	8.092	13.122
-2.333	5.549	5.529	4.737	5.433	4.252	4.659	7.363	11.513	5.411	8.558	11.736
-2.291	5.743	5.489	4.800	5.552	4.117	4.589	7.439	11.331	5.684	8.805
-2.248	5.897	5.453	5.023	5.617	4.213	4.741	7.412	11.736	5.948	8.874
-2.204	6.008	5.462	5.379	5.678	4.574	5.014	7.742	11.043	6.181	8.832	12.429
-2.162	6.104	5.502	5.865	5.764	5.122	5.377	8.118	12.429	6.330	8.779
-2.119	6.127	5.577	6.329	5.782	5.789	5.721	8.352	11.331	6.464	8.792	13.122
-2.075	6.105	5.606	6.747	5.896	6.425	6.123	8.488	11.513	6.551	9.152
-2.033	6.095	5.682	7.055	5.987	6.910	6.365	8.548	12.024	6.683	9.251	13.122
-1.990	6.097	5.757	7.302	5.975	7.251	6.687	8.728	12.024	6.830	9.171	13.122
-1.946	6.157	5.884	7.547	6.082	7.578	6.949	8.846	11.736	6.948	9.251	13.122
-1.904	6.266	5.934	7.701	6.262	7.783	7.287	8.963	11.176	7.052	9.596	13.122
-1.861	6.446	6.017	7.804	6.323	8.079	7.411	8.818	11.043	7.210	9.409	13.122
-1.818	6.725	6.129	7.995	6.480	8.207	7.587	9.097	10.127	7.383	9.338	13.122
-1.775	7.027	6.230	8.209	6.737	8.332	7.831	9.097	10.925	7.510	9.511
-1.732	7.353	6.339	8.383	6.884	8.299	7.879	9.115	10.483	7.700	9.511	12.429
-1.689	7.682	6.351	8.476	7.123	8.327	8.052	9.385	9.864	7.882	9.864	12.429
-1.646	7.975	6.381	8.727	7.373	8.004	8.146	9.097	10.637	8.020	9.790
-1.603	8.303	6.148	8.938	7.752	7.961	8.266	9.171	9.827	8.182	9.864	13.122
-1.560	8.459	5.938	9.126	7.924	7.755	8.166	9.433	9.755	8.437	10.078	12.024
-1.517	8.599	5.636	9.198	8.255	7.521	8.311	9.251	9.657	8.459	9.903	12.024
-1.474	8.580	5.369	9.398	8.369	7.203	8.016	9.115	10.232	8.797	9.903	11.736
-1.431	8.393	5.237	9.439	8.386	6.825	7.722	9.409	9.688	8.880	9.790	12.429
-1.388	8.352	5.198	9.349	8.422	6.582	7.663	9.171	10.232	8.746	9.864	11.176
-1.345	8.290	5.227	9.492	8.611	6.517	7.419	9.316	9.987	8.715	9.755	11.176
-1.302	8.246	5.295	9.339	8.352	6.532	7.365	9.191	9.657	8.767	9.539	11.043
-1.259	8.229	5.404	9.257	8.132	6.708	7.319	9.152	9.539	8.685	9.361	10.925
-1.216	8.246	5.382	9.162	8.085	6.843	7.197	8.903	8.995	8.609	8.948	11.043
-1.173	8.222	5.361	9.104	8.053	6.968	7.147	8.888	8.846	8.562	9.191	10.557
-1.130	8.235	5.271	9.178	7.924	6.960	7.069	8.680	8.468	8.443	8.779	10.127
-1.087	8.225	5.214	8.967	7.747	6.968	6.949	8.645	7.834	8.316	8.527	10.031
-1.044	8.204	5.132	8.913	7.566	7.042	6.789	8.404	7.477	8.297	8.805	10.414
-1.001	8.163	5.111	8.788	7.524	7.027	6.658	8.302	6.890	8.273	8.450	9.721
-0.958	8.079	5.122	8.794	7.323	7.099	6.624	8.217	6.427	8.134	8.537	9.567
-0.915	7.965	5.099	8.730	7.182	7.033	6.481	7.886	6.002	8.062	8.098	9.097
-0.872	7.872	5.081	8.604	7.111	7.102	6.476	7.891	5.640	8.010	7.952	9.191
-0.829	7.782	5.112	8.387	6.963	7.050	6.417	7.642	5.258	7.946	7.952	8.692
-0.786	7.711	5.128	8.359	6.812	7.041	6.304	7.429	4.911	7.917	7.684	8.343
-0.743	7.671	5.159	8.228	6.763	7.067	6.277	7.193	4.609	7.835	7.466	8.263
-0.700	7.586	5.164	8.062	6.556	7.128	6.187	7.104	4.379	7.736	7.285	8.118
-0.657	7.477	5.170	8.027	6.407	7.141	6.157	6.886	4.174	7.644	7.156	7.865
-0.614	7.329	5.142	7.836	6.350	7.220	6.154	6.880	3.971	7.590	6.998	7.819
-0.571	7.205	5.136	7.825	6.333	7.326	6.160	6.630	3.872	7.544	6.886	7.528
-0.528	7.081	5.117	7.741	6.248	7.541	6.171	6.624	3.782	7.494	6.880	7.498
-0.485	7.063	5.087	7.695	6.321	7.660	6.230	6.596	3.804	7.540	6.912	7.573
-0.442	7.097	5.097	7.790	6.381	7.897	6.335	6.644	3.865	7.509	6.842	7.442
-0.399	7.162	5.089	7.849	6.439	8.112	6.462	6.623	3.970	7.529	6.851	7.502
-0.356	7.268	5.083	7.980	6.591	8.321	6.502	6.593	4.127	7.608	6.787	7.386
-0.313	7.461	5.066	8.080	6.759	8.555	6.628	6.576	4.300	7.600	6.670	7.302
-0.270	7.578	5.071	8.136	6.863	8.608	6.578	6.464	4.477	7.640	6.596	7.151
-0.227	7.742	5.045	8.256	6.989	8.637	6.582	6.344	4.592	7.532	6.447	7.000
-0.184	7.805	4.988	8.245	6.900	8.572	6.519	6.263	4.694	7.480	6.249	6.833
-0.141	7.753	4.897	8.133	6.944	8.434	6.336	6.099	4.771	7.360	6.025	6.605
-0.098	7.611	4.812	8.038	6.771	8.453	6.196	5.926	4.846	7.251	5.767	6.396
-0.055	7.365	4.698	7.913	6.589	8.160	6.062	5.707	4.830	7.166	5.482	6.117
-0.012	7.034	4.604	7.802	6.567	7.971	5.888	5.443	4.878	7.081	5.211	5.789
0.031	6.748	4.457	7.603	6.283	7.821	5.667	5.254	4.849	6.999	4.925	5.504
0.074	6.464	4.354	7.453	6.065	7.560	5.461	5.020	4.819	6.914	4.665	5.142
0.117	6.248	4.285	7.306	5.777	7.261	5.185	4.753	4.706	6.757	4.346	4.834
0.160	6.062	4.209	7.085	5.424	7.046	4.947	4.466	4.581	6.601	4.075	4.478
0.203	5.859	4.125	6.792	5.065	6.819	4.675	4.160	4.357	6.410	3.767	4.135
0.246	5.656	4.026	6.593	4.709	6.509	4.394	3.874	4.153	6.228	3.482	3.737
0.289	5.430	3.893	6.296	4.360	6.216	4.125	3.599	3.925	5.994	3.237	3.384
0.332	5.203	3.698	6.045	3.983	5.933	3.876	3.312	3.692	5.767	2.993	3.051
0.375	4.973	3.508	5.808	3.666	5.656	3.615	3.071	3.427	5.519	2.787	2.743
0.418	4.765	3.343	5.603	3.361	5.435	3.413	2.831	3.176	5.283	2.604	2.499
0.461	4.574	3.189	5.405	3.133	5.286	3.223	2.625	2.918	5.087	2.467	2.312
0.504	4.427	3.091	5.246	2.963	5.145	3.079	2.468	2.724	4.933	2.373	2.186
0.547	4.305	3.010	5.148	2.842	5.083	2.995	2.374	2.560	4.825	2.353	2.138
0.590	4.250	2.986	5.126	2.799	5.096	2.961	2.341	2.493	4.783	2.401	2.200
0.633	4.247	3.007	5.136	2.838	5.179	3.025	2.385	2.537	4.801	2.522	2.373
0.676	4.314	3.061	5.237	3.006	5.388	3.158	2.523	2.716	4.911	2.730	2.685
0.719	4.447	3.161	5.406	3.257	5.673	3.389	2.750	3.026	5.113	3.056	3.162
0.762	4.655	3.303	5.666	3.644	5.991	3.730	3.089	3.498	5.379	3.448	3.782
0.805	4.945	3.504	6.049	4.138	6.458	4.136	3.502	4.079	5.759	3.950	4.533
0.848	5.323	3.752	6.447	4.771	6.917	4.651	3.972	4.738	6.210	4.528	5.336
0.891	5.788	4.016	6.897	5.440	7.355	5.193	4.495	5.386	6.705	5.104	6.187
0.934	6.347	4.294	7.476	6.179	7.971	5.807	5.018	5.972	7.215	5.766	7.006
0.977	6.928	4.612	8.011	6.978	8.579	6.432	5.519	6.630	7.859	6.434	8.047
1.020	7.615	4.886	8.573	7.738	8.995	7.147	6.104	7.262	8.428	7.143	8.766
1.063	8.321	5.191	9.150	8.656	9.511	7.864	6.697	7.855	9.227	7.935	9.688
1.107	9.171	5.453	9.912	9.338	10.232	8.489	7.273	8.766	9.764	8.656	10.414
1.149	9.917	5.672	10.597	10.127	10.854	9.470	7.952	9.409	10.517	9.626	11.176
1.192	10.931	5.929	11.359	11.176	11.277	10.751	8.656	10.232	11.359	10.483	13.122
1.235	11.882	6.463	11.918	11.331	11.918	10.820	9.626	11.513	12.745	11.513
1.278	12.870	7.522	13.998	12.429		12.073	10.289	13.122	13.998	12.024
