# Supplementary material for: Learning data-efficient coarse-grained molecular dynamics from forces and noise
Source: Nat Commun. 2026 Mar 15;17:2493. doi: 10.1038/s41467-026-70818-0 (PMC12992897; doi:10.1038/s41467-026-70818-0)
Supplement: Supplementary file 4 — Source Data Figure 3 [file 41467_2026_70818_MOESM4_ESM.zip › subfig_e.csv]

x_TIC1	y_TIC2	z_2DfreeE_ref_Train_Data	z_2DfreeE_ref_DESRES	z_2DfreeE_Model_Atomistic_and_Denoising	z_2DfreeE_Model_Denoising_only	z_2DfreeE_Model_Atomistic_only
-3.176	-2.571
-3.130	-2.571
-3.083	-2.571
-3.035	-2.571
-2.989	-2.571
-2.942	-2.571
-2.894	-2.571
-2.848	-2.571
-2.801	-2.571
-2.754	-2.571
-2.707	-2.571
-2.660	-2.571
-2.613	-2.571
-2.566	-2.571
-2.519	-2.571
-2.472	-2.571
-2.425	-2.571
-2.378	-2.571
-2.331	-2.571
-2.284	-2.571
-2.237	-2.571
-2.190	-2.571
-2.143	-2.571
-2.096	-2.571
-2.049	-2.571
-2.002	-2.571
-1.955	-2.571
-1.908	-2.571
-1.861	-2.571
-1.814	-2.571
-1.767	-2.571
-1.720	-2.571
-1.673	-2.571
-1.626	-2.571
-1.579	-2.571
-1.532	-2.571
-1.485	-2.571
-1.438	-2.571
-1.391	-2.571
-1.344	-2.571
-1.297	-2.571
-1.250	-2.571
-1.203	-2.571
-1.156	-2.571
-1.109	-2.571
-1.062	-2.571
-1.015	-2.571
-0.968	-2.571
-0.921	-2.571
-0.874	-2.571
-0.827	-2.571
-0.780	-2.571
-0.733	-2.571
-0.686	-2.571
-0.639	-2.571
-0.592	-2.571
-0.545	-2.571
-0.498	-2.571
-0.451	-2.571
-0.404	-2.571
-0.357	-2.571
-0.310	-2.571
-0.263	-2.571
-0.216	-2.571
-0.169	-2.571
-0.122	-2.571
-0.075	-2.571
-0.028	-2.571
0.019	-2.571
0.066	-2.571
0.113	-2.571
0.160	-2.571
0.207	-2.571
0.254	-2.571
0.301	-2.571
0.348	-2.571
0.395	-2.571
0.442	-2.571
0.489	-2.571
0.536	-2.571
0.583	-2.571
0.630	-2.571
0.677	-2.571
0.724	-2.571
0.771	-2.571
0.818	-2.571
0.865	-2.571
0.913	-2.571
0.959	-2.571
1.006	-2.571
1.054	-2.571
1.100	-2.571
1.147	-2.571
1.195	-2.571
1.241	-2.571
1.288	-2.571
1.336	-2.571
1.382	-2.571
1.429	-2.571
1.476	-2.571
-3.176	-2.511
-3.130	-2.511
-3.083	-2.511
-3.035	-2.511
-2.989	-2.511
-2.942	-2.511
-2.894	-2.511
-2.848	-2.511
-2.801	-2.511
-2.754	-2.511
-2.707	-2.511
-2.660	-2.511
-2.613	-2.511
-2.566	-2.511
-2.519	-2.511
-2.472	-2.511
-2.425	-2.511
-2.378	-2.511
-2.331	-2.511
-2.284	-2.511
-2.237	-2.511
-2.190	-2.511
-2.143	-2.511
-2.096	-2.511
-2.049	-2.511
-2.002	-2.511
-1.955	-2.511
-1.908	-2.511
-1.861	-2.511
-1.814	-2.511
-1.767	-2.511
-1.720	-2.511
-1.673	-2.511
-1.626	-2.511
-1.579	-2.511
-1.532	-2.511
-1.485	-2.511
-1.438	-2.511
-1.391	-2.511
-1.344	-2.511
-1.297	-2.511
-1.250	-2.511
-1.203	-2.511
-1.156	-2.511
-1.109	-2.511
-1.062	-2.511
-1.015	-2.511
-0.968	-2.511
-0.921	-2.511
-0.874	-2.511
-0.827	-2.511
-0.780	-2.511
-0.733	-2.511
-0.686	-2.511
-0.639	-2.511
-0.592	-2.511
-0.545	-2.511
-0.498	-2.511
-0.451	-2.511
-0.404	-2.511
-0.357	-2.511
-0.310	-2.511
-0.263	-2.511
-0.216	-2.511
-0.169	-2.511
-0.122	-2.511
-0.075	-2.511
-0.028	-2.511
0.019	-2.511
0.066	-2.511
0.113	-2.511
0.160	-2.511
0.207	-2.511
0.254	-2.511
0.301	-2.511
0.348	-2.511
0.395	-2.511
0.442	-2.511
0.489	-2.511
0.536	-2.511
0.583	-2.511
0.630	-2.511
0.677	-2.511
0.724	-2.511
0.771	-2.511
0.818	-2.511
0.865	-2.511
0.913	-2.511
0.959	-2.511
1.006	-2.511
1.054	-2.511
1.100	-2.511
1.147	-2.511
1.195	-2.511
1.241	-2.511
1.288	-2.511
1.336	-2.511
1.382	-2.511
1.429	-2.511
1.476	-2.511
-3.176	-2.453
-3.130	-2.453
-3.083	-2.453
-3.035	-2.453
-2.989	-2.453
-2.942	-2.453
-2.894	-2.453
-2.848	-2.453
-2.801	-2.453
-2.754	-2.453
-2.707	-2.453
-2.660	-2.453
-2.613	-2.453
-2.566	-2.453
-2.519	-2.453
-2.472	-2.453
-2.425	-2.453
-2.378	-2.453
-2.331	-2.453
-2.284	-2.453
-2.237	-2.453
-2.190	-2.453
-2.143	-2.453
-2.096	-2.453
-2.049	-2.453
-2.002	-2.453
-1.955	-2.453
-1.908	-2.453
-1.861	-2.453
-1.814	-2.453
-1.767	-2.453
-1.720	-2.453
-1.673	-2.453
-1.626	-2.453
-1.579	-2.453
-1.532	-2.453
-1.485	-2.453
-1.438	-2.453
-1.391	-2.453
-1.344	-2.453
-1.297	-2.453
-1.250	-2.453
-1.203	-2.453
-1.156	-2.453
-1.109	-2.453
-1.062	-2.453
-1.015	-2.453
-0.968	-2.453
-0.921	-2.453
-0.874	-2.453
-0.827	-2.453
-0.780	-2.453
-0.733	-2.453
-0.686	-2.453
-0.639	-2.453
-0.592	-2.453
-0.545	-2.453
-0.498	-2.453
-0.451	-2.453
-0.404	-2.453
-0.357	-2.453
-0.310	-2.453
-0.263	-2.453
-0.216	-2.453
-0.169	-2.453
-0.122	-2.453
-0.075	-2.453
-0.028	-2.453
0.019	-2.453
0.066	-2.453
0.113	-2.453
0.160	-2.453
0.207	-2.453
0.254	-2.453
0.301	-2.453
0.348	-2.453
0.395	-2.453
0.442	-2.453
0.489	-2.453
0.536	-2.453
0.583	-2.453
0.630	-2.453
0.677	-2.453
0.724	-2.453
0.771	-2.453
0.818	-2.453
0.865	-2.453
0.913	-2.453
0.959	-2.453
1.006	-2.453
1.054	-2.453
1.100	-2.453
1.147	-2.453
1.195	-2.453
1.241	-2.453
1.288	-2.453
1.336	-2.453
1.382	-2.453
1.429	-2.453
1.476	-2.453
-3.176	-2.393
-3.130	-2.393
-3.083	-2.393
-3.035	-2.393
-2.989	-2.393
-2.942	-2.393
-2.894	-2.393
-2.848	-2.393
-2.801	-2.393
-2.754	-2.393
-2.707	-2.393
-2.660	-2.393
-2.613	-2.393
-2.566	-2.393
-2.519	-2.393
-2.472	-2.393
-2.425	-2.393
-2.378	-2.393
-2.331	-2.393
-2.284	-2.393
-2.237	-2.393
-2.190	-2.393
-2.143	-2.393
-2.096	-2.393
-2.049	-2.393
-2.002	-2.393
-1.955	-2.393
-1.908	-2.393
-1.861	-2.393
-1.814	-2.393
-1.767	-2.393
-1.720	-2.393
-1.673	-2.393
-1.626	-2.393
-1.579	-2.393
-1.532	-2.393
-1.485	-2.393
-1.438	-2.393
-1.391	-2.393
-1.344	-2.393
-1.297	-2.393
-1.250	-2.393
-1.203	-2.393
-1.156	-2.393
-1.109	-2.393
-1.062	-2.393
-1.015	-2.393
-0.968	-2.393
-0.921	-2.393
-0.874	-2.393
-0.827	-2.393
-0.780	-2.393
-0.733	-2.393
-0.686	-2.393
-0.639	-2.393
-0.592	-2.393
-0.545	-2.393
-0.498	-2.393
-0.451	-2.393
-0.404	-2.393
-0.357	-2.393
-0.310	-2.393
-0.263	-2.393
-0.216	-2.393
-0.169	-2.393
-0.122	-2.393
-0.075	-2.393
-0.028	-2.393
0.019	-2.393
0.066	-2.393
0.113	-2.393
0.160	-2.393
0.207	-2.393
0.254	-2.393		12.679
0.301	-2.393
0.348	-2.393
0.395	-2.393
0.442	-2.393
0.489	-2.393
0.536	-2.393
0.583	-2.393
0.630	-2.393
0.677	-2.393
0.724	-2.393
0.771	-2.393
0.818	-2.393
0.865	-2.393
0.913	-2.393
0.959	-2.393
1.006	-2.393
1.054	-2.393
1.100	-2.393
1.147	-2.393
1.195	-2.393
1.241	-2.393
1.288	-2.393
1.336	-2.393
1.382	-2.393
1.429	-2.393
1.476	-2.393
-3.176	-2.335
-3.130	-2.335
-3.083	-2.335
-3.035	-2.335
-2.989	-2.335
-2.942	-2.335
-2.894	-2.335
-2.848	-2.335
-2.801	-2.335
-2.754	-2.335
-2.707	-2.335
-2.660	-2.335
-2.613	-2.335
-2.566	-2.335
-2.519	-2.335
-2.472	-2.335
-2.425	-2.335
-2.378	-2.335
-2.331	-2.335
-2.284	-2.335
-2.237	-2.335
-2.190	-2.335
-2.143	-2.335
-2.096	-2.335
-2.049	-2.335
-2.002	-2.335
-1.955	-2.335
-1.908	-2.335
-1.861	-2.335
-1.814	-2.335
-1.767	-2.335
-1.720	-2.335
-1.673	-2.335
-1.626	-2.335
-1.579	-2.335
-1.532	-2.335
-1.485	-2.335
-1.438	-2.335
-1.391	-2.335
-1.344	-2.335
-1.297	-2.335
-1.250	-2.335
-1.203	-2.335
-1.156	-2.335
-1.109	-2.335
-1.062	-2.335
-1.015	-2.335
-0.968	-2.335
-0.921	-2.335
-0.874	-2.335
-0.827	-2.335
-0.780	-2.335
-0.733	-2.335
-0.686	-2.335
-0.639	-2.335
-0.592	-2.335
-0.545	-2.335
-0.498	-2.335
-0.451	-2.335
-0.404	-2.335
-0.357	-2.335
-0.310	-2.335
-0.263	-2.335
-0.216	-2.335
-0.169	-2.335
-0.122	-2.335
-0.075	-2.335		12.679
-0.028	-2.335		11.986
0.019	-2.335		12.679
0.066	-2.335
0.113	-2.335	8.007	11.070
0.160	-2.335	6.908	11.070
0.207	-2.335
0.254	-2.335		11.986
0.301	-2.335		12.679
0.348	-2.335
0.395	-2.335
0.442	-2.335	8.007
0.489	-2.335
0.536	-2.335
0.583	-2.335
0.630	-2.335
0.677	-2.335
0.724	-2.335
0.771	-2.335
0.818	-2.335
0.865	-2.335
0.913	-2.335
0.959	-2.335
1.006	-2.335
1.054	-2.335
1.100	-2.335
1.147	-2.335
1.195	-2.335
1.241	-2.335
1.288	-2.335
1.336	-2.335
1.382	-2.335
1.429	-2.335
1.476	-2.335
-3.176	-2.276
-3.130	-2.276
-3.083	-2.276
-3.035	-2.276
-2.989	-2.276
-2.942	-2.276
-2.894	-2.276
-2.848	-2.276
-2.801	-2.276
-2.754	-2.276
-2.707	-2.276
-2.660	-2.276
-2.613	-2.276
-2.566	-2.276
-2.519	-2.276
-2.472	-2.276
-2.425	-2.276
-2.378	-2.276
-2.331	-2.276
-2.284	-2.276
-2.237	-2.276
-2.190	-2.276
-2.143	-2.276
-2.096	-2.276
-2.049	-2.276
-2.002	-2.276
-1.955	-2.276
-1.908	-2.276
-1.861	-2.276
-1.814	-2.276
-1.767	-2.276
-1.720	-2.276
-1.673	-2.276
-1.626	-2.276
-1.579	-2.276
-1.532	-2.276
-1.485	-2.276
-1.438	-2.276
-1.391	-2.276
-1.344	-2.276
-1.297	-2.276
-1.250	-2.276
-1.203	-2.276
-1.156	-2.276
-1.109	-2.276
-1.062	-2.276
-1.015	-2.276
-0.968	-2.276
-0.921	-2.276
-0.874	-2.276
-0.827	-2.276
-0.780	-2.276
-0.733	-2.276
-0.686	-2.276
-0.639	-2.276
-0.592	-2.276
-0.545	-2.276
-0.498	-2.276
-0.451	-2.276
-0.404	-2.276
-0.357	-2.276
-0.310	-2.276
-0.263	-2.276
-0.216	-2.276
-0.169	-2.276		11.986
-0.122	-2.276		11.293
-0.075	-2.276	7.314	12.679
-0.028	-2.276	8.007	10.600
0.019	-2.276	8.007	10.040
0.066	-2.276	6.908	9.635
0.113	-2.276	5.704	9.421
0.160	-2.276	6.215	9.846	11.139
0.207	-2.276	6.908	9.846
0.254	-2.276	6.908	10.887
0.301	-2.276	7.314	11.581
0.348	-2.276	7.314	11.986
0.395	-2.276		12.679
0.442	-2.276
0.489	-2.276
0.536	-2.276
0.583	-2.276
0.630	-2.276
0.677	-2.276
0.724	-2.276
0.771	-2.276
0.818	-2.276
0.865	-2.276
0.913	-2.276
0.959	-2.276
1.006	-2.276
1.054	-2.276
1.100	-2.276
1.147	-2.276
1.195	-2.276
1.241	-2.276
1.288	-2.276
1.336	-2.276
1.382	-2.276
1.429	-2.276
1.476	-2.276
-3.176	-2.216
-3.130	-2.216
-3.083	-2.216
-3.035	-2.216
-2.989	-2.216
-2.942	-2.216
-2.894	-2.216
-2.848	-2.216
-2.801	-2.216
-2.754	-2.216
-2.707	-2.216
-2.660	-2.216
-2.613	-2.216
-2.566	-2.216
-2.519	-2.216
-2.472	-2.216
-2.425	-2.216
-2.378	-2.216
-2.331	-2.216
-2.284	-2.216
-2.237	-2.216
-2.190	-2.216
-2.143	-2.216
-2.096	-2.216
-2.049	-2.216
-2.002	-2.216
-1.955	-2.216
-1.908	-2.216
-1.861	-2.216
-1.814	-2.216
-1.767	-2.216
-1.720	-2.216
-1.673	-2.216
-1.626	-2.216
-1.579	-2.216
-1.532	-2.216
-1.485	-2.216
-1.438	-2.216
-1.391	-2.216
-1.344	-2.216
-1.297	-2.216
-1.250	-2.216
-1.203	-2.216
-1.156	-2.216
-1.109	-2.216
-1.062	-2.216			11.832
-1.015	-2.216	8.007
-0.968	-2.216	7.314
-0.921	-2.216
-0.874	-2.216
-0.827	-2.216			11.832
-0.780	-2.216
-0.733	-2.216			11.832
-0.686	-2.216
-0.639	-2.216
-0.592	-2.216
-0.545	-2.216
-0.498	-2.216	7.314
-0.451	-2.216
-0.404	-2.216	8.007
-0.357	-2.216	8.007
-0.310	-2.216
-0.263	-2.216
-0.216	-2.216	8.007	12.679
-0.169	-2.216		10.887
-0.122	-2.216	8.007	11.293
-0.075	-2.216	6.621	9.789
-0.028	-2.216	6.908	9.421
0.019	-2.216	5.442	8.747
0.066	-2.216	5.174	8.362
0.113	-2.216	5.442	8.225	11.832
0.160	-2.216	5.063	8.104
0.207	-2.216	5.368	8.709
0.254	-2.216	5.234	9.421
0.301	-2.216	6.621	10.377
0.348	-2.216	6.215	10.194
0.395	-2.216	7.314
0.442	-2.216	6.621		11.832
0.489	-2.216	8.007
0.536	-2.216	8.007
0.583	-2.216	7.314
0.630	-2.216
0.677	-2.216
0.724	-2.216
0.771	-2.216
0.818	-2.216
0.865	-2.216
0.913	-2.216
0.959	-2.216
1.006	-2.216
1.054	-2.216
1.100	-2.216
1.147	-2.216
1.195	-2.216
1.241	-2.216
1.288	-2.216
1.336	-2.216
1.382	-2.216
1.429	-2.216
1.476	-2.216
-3.176	-2.158
-3.130	-2.158
-3.083	-2.158
-3.035	-2.158
-2.989	-2.158
-2.942	-2.158
-2.894	-2.158
-2.848	-2.158
-2.801	-2.158
-2.754	-2.158
-2.707	-2.158
-2.660	-2.158
-2.613	-2.158
-2.566	-2.158
-2.519	-2.158
-2.472	-2.158
-2.425	-2.158
-2.378	-2.158
-2.331	-2.158
-2.284	-2.158
-2.237	-2.158
-2.190	-2.158
-2.143	-2.158
-2.096	-2.158
-2.049	-2.158
-2.002	-2.158
-1.955	-2.158
-1.908	-2.158
-1.861	-2.158
-1.814	-2.158
-1.767	-2.158
-1.720	-2.158
-1.673	-2.158
-1.626	-2.158
-1.579	-2.158
-1.532	-2.158
-1.485	-2.158
-1.438	-2.158
-1.391	-2.158
-1.344	-2.158
-1.297	-2.158
-1.250	-2.158
-1.203	-2.158
-1.156	-2.158
-1.109	-2.158	8.007
-1.062	-2.158	8.007
-1.015	-2.158	7.314
-0.968	-2.158
-0.921	-2.158	7.314
-0.874	-2.158	7.314		11.832
-0.827	-2.158	7.314		11.832
-0.780	-2.158		12.679	11.832
-0.733	-2.158
-0.686	-2.158
-0.639	-2.158	8.007		11.832
-0.592	-2.158
-0.545	-2.158
-0.498	-2.158	8.007	12.679
-0.451	-2.158		11.986
-0.404	-2.158	7.314
-0.357	-2.158	6.621
-0.310	-2.158	7.314
-0.263	-2.158
-0.216	-2.158		11.581
-0.169	-2.158	8.007	11.070
-0.122	-2.158	8.007	9.683
-0.075	-2.158	5.704	8.895
-0.028	-2.158	5.704	8.035
0.019	-2.158	4.640	7.520
0.066	-2.158	4.452	7.092
0.113	-2.158	4.136	7.037	11.832
0.160	-2.158	4.200	7.182
0.207	-2.158	4.223	7.453
0.254	-2.158	4.452	8.035
0.301	-2.158	5.011	8.602	11.139
0.348	-2.158	5.442	9.683	11.832
0.395	-2.158	5.609	11.581	11.832
0.442	-2.158	6.215	11.581	11.139
0.489	-2.158	7.314	12.679
0.536	-2.158	6.621	11.986
0.583	-2.158	8.007
0.630	-2.158
0.677	-2.158
0.724	-2.158
0.771	-2.158
0.818	-2.158			11.832
0.865	-2.158
0.913	-2.158
0.959	-2.158
1.006	-2.158
1.054	-2.158
1.100	-2.158
1.147	-2.158
1.195	-2.158
1.241	-2.158
1.288	-2.158
1.336	-2.158
1.382	-2.158
1.429	-2.158
1.476	-2.158
-3.176	-2.099
-3.130	-2.099
-3.083	-2.099
-3.035	-2.099
-2.989	-2.099
-2.942	-2.099
-2.894	-2.099
-2.848	-2.099
-2.801	-2.099
-2.754	-2.099
-2.707	-2.099
-2.660	-2.099
-2.613	-2.099
-2.566	-2.099
-2.519	-2.099
-2.472	-2.099
-2.425	-2.099
-2.378	-2.099
-2.331	-2.099
-2.284	-2.099
-2.237	-2.099
-2.190	-2.099
-2.143	-2.099
-2.096	-2.099
-2.049	-2.099
-2.002	-2.099
-1.955	-2.099
-1.908	-2.099
-1.861	-2.099
-1.814	-2.099
-1.767	-2.099
-1.720	-2.099
-1.673	-2.099
-1.626	-2.099
-1.579	-2.099
-1.532	-2.099
-1.485	-2.099
-1.438	-2.099
-1.391	-2.099
-1.344	-2.099
-1.297	-2.099
-1.250	-2.099
-1.203	-2.099
-1.156	-2.099	8.007		11.832
-1.109	-2.099	6.621
-1.062	-2.099	6.061		11.832
-1.015	-2.099	5.810		10.734
-0.968	-2.099	6.621		11.139
-0.921	-2.099	6.215		10.223
-0.874	-2.099	6.398	12.679	11.139	11.484
-0.827	-2.099	6.061
-0.780	-2.099	6.621	12.679	11.832
-0.733	-2.099	6.908	12.679	10.223
-0.686	-2.099			11.139
-0.639	-2.099	6.908		11.139
-0.592	-2.099	7.314
-0.545	-2.099	6.215
-0.498	-2.099	7.314		11.832
-0.451	-2.099	7.314	12.679	11.832
-0.404	-2.099	6.398		11.139
-0.357	-2.099	6.908	12.679	11.832
-0.310	-2.099	6.908
-0.263	-2.099	6.621	12.679	11.832
-0.216	-2.099	5.928	11.070
-0.169	-2.099	8.007	10.040
-0.122	-2.099	5.704	8.942	11.139
-0.075	-2.099	4.872	7.997
-0.028	-2.099	5.063	7.268
0.019	-2.099	4.223	6.736
0.066	-2.099	3.913	6.323	11.832
0.113	-2.099	3.759	6.261	11.139
0.160	-2.099	3.576	6.341	11.832
0.207	-2.099	3.744	6.796	11.832
0.254	-2.099	3.848	7.281
0.301	-2.099	3.982	7.796	10.446
0.348	-2.099	4.573	8.767	11.832
0.395	-2.099	4.829	9.846	10.446
0.442	-2.099	5.299	10.482	11.832
0.489	-2.099	5.810	11.293	11.139
0.536	-2.099	6.215	12.679	10.734
0.583	-2.099	6.398	12.679
0.630	-2.099
0.677	-2.099
0.724	-2.099	7.314		11.832
0.771	-2.099
0.818	-2.099
0.865	-2.099			11.832
0.913	-2.099			11.832
0.959	-2.099
1.006	-2.099
1.054	-2.099
1.100	-2.099
1.147	-2.099
1.195	-2.099
1.241	-2.099
1.288	-2.099
1.336	-2.099
1.382	-2.099
1.429	-2.099
1.476	-2.099
-3.176	-2.039
-3.130	-2.039
-3.083	-2.039
-3.035	-2.039
-2.989	-2.039
-2.942	-2.039
-2.894	-2.039
-2.848	-2.039
-2.801	-2.039
-2.754	-2.039
-2.707	-2.039
-2.660	-2.039
-2.613	-2.039
-2.566	-2.039
-2.519	-2.039
-2.472	-2.039
-2.425	-2.039
-2.378	-2.039
-2.331	-2.039
-2.284	-2.039
-2.237	-2.039
-2.190	-2.039
-2.143	-2.039
-2.096	-2.039
-2.049	-2.039
-2.002	-2.039
-1.955	-2.039
-1.908	-2.039
-1.861	-2.039
-1.814	-2.039
-1.767	-2.039
-1.720	-2.039
-1.673	-2.039
-1.626	-2.039
-1.579	-2.039
-1.532	-2.039
-1.485	-2.039
-1.438	-2.039
-1.391	-2.039
-1.344	-2.039
-1.297	-2.039
-1.250	-2.039
-1.203	-2.039	7.314		11.832
-1.156	-2.039	5.704		11.832
-1.109	-2.039	5.442		9.886
-1.062	-2.039	5.174	12.679	9.347
-1.015	-2.039	4.541		9.434
-0.968	-2.039	4.541	11.581	9.124
-0.921	-2.039	4.711		9.530
-0.874	-2.039	5.368		10.040	11.484
-0.827	-2.039	5.704	11.986	9.635
-0.780	-2.039	5.299	11.986	10.223	10.791
-0.733	-2.039	5.704	12.679	9.635
-0.686	-2.039	6.061	11.986	10.223
-0.639	-2.039	6.061	11.986	10.734
-0.592	-2.039	5.928	11.986	10.446
-0.545	-2.039	6.621	11.986
-0.498	-2.039	5.368	12.679	11.139
-0.451	-2.039	5.810	11.986	11.139	11.484
-0.404	-2.039	5.609	11.986	10.734
-0.357	-2.039	6.061	11.986
-0.310	-2.039	6.215	11.581	11.832
-0.263	-2.039	5.810	11.070	10.734	11.484
-0.216	-2.039	5.928	11.581	11.832
-0.169	-2.039	5.609	9.347	11.832
-0.122	-2.039	5.368	8.552	10.734
-0.075	-2.039	5.299	7.497	10.734
-0.028	-2.039	4.511	6.777	11.832
0.019	-2.039	3.730	6.213	11.832
0.066	-2.039	3.600	5.830	11.832
0.113	-2.039	3.307	5.794	10.734
0.160	-2.039	3.124	5.981	10.734
0.207	-2.039	3.211	6.341	10.734
0.254	-2.039	3.065	6.871	10.223
0.301	-2.039	3.325	7.411	11.139
0.348	-2.039	3.541	8.006	11.139
0.395	-2.039	3.817	8.403	9.886
0.442	-2.039	4.318	9.124	9.635
0.489	-2.039	4.788	9.907	10.040
0.536	-2.039	5.442	10.600	10.446
0.583	-2.039	6.215	11.986	10.734
0.630	-2.039	7.314	12.679	10.734
0.677	-2.039	8.007		11.139
0.724	-2.039	8.007
0.771	-2.039			11.832
0.818	-2.039			11.832
0.865	-2.039			11.832
0.913	-2.039			11.832
0.959	-2.039
1.006	-2.039
1.054	-2.039
1.100	-2.039
1.147	-2.039
1.195	-2.039
1.241	-2.039
1.288	-2.039
1.336	-2.039
1.382	-2.039
1.429	-2.039
1.476	-2.039
-3.176	-1.980
-3.130	-1.980
-3.083	-1.980
-3.035	-1.980
-2.989	-1.980
-2.942	-1.980
-2.894	-1.980
-2.848	-1.980
-2.801	-1.980
-2.754	-1.980
-2.707	-1.980
-2.660	-1.980
-2.613	-1.980
-2.566	-1.980
-2.519	-1.980
-2.472	-1.980
-2.425	-1.980
-2.378	-1.980
-2.331	-1.980
-2.284	-1.980
-2.237	-1.980
-2.190	-1.980
-2.143	-1.980
-2.096	-1.980
-2.049	-1.980
-2.002	-1.980
-1.955	-1.980
-1.908	-1.980
-1.861	-1.980
-1.814	-1.980
-1.767	-1.980
-1.720	-1.980
-1.673	-1.980
-1.626	-1.980
-1.579	-1.980
-1.532	-1.980
-1.485	-1.980
-1.438	-1.980
-1.391	-1.980			11.832
-1.344	-1.980	8.007		11.139
-1.297	-1.980	8.007		11.139
-1.250	-1.980	6.908	12.679	10.734
-1.203	-1.980	6.398		9.753
-1.156	-1.980	4.829	11.293	8.942
-1.109	-1.980	4.246	11.581	9.267
-1.062	-1.980	3.553	11.986	8.465
-1.015	-1.980	3.372	11.293	8.026
-0.968	-1.980	3.759	11.070	8.465
-0.921	-1.980	4.095	12.679	8.169
-0.874	-1.980	4.343	11.986	8.465	10.791
-0.827	-1.980	4.675	10.600	8.697	10.385
-0.780	-1.980	4.916	10.482	8.836
-0.733	-1.980	4.963	10.887	9.267	11.484
-0.686	-1.980	5.704	10.600	9.434
-0.639	-1.980	5.117	11.070	10.223
-0.592	-1.980	5.368	11.581	10.040	11.484
-0.545	-1.980	5.117	10.733	10.446
-0.498	-1.980	5.011	10.733	9.886
-0.451	-1.980	5.063	11.293	9.886	11.484
-0.404	-1.980	5.368	10.887	10.734
-0.357	-1.980	5.011	11.581	10.734
-0.310	-1.980	5.174	10.733	10.223	10.791
-0.263	-1.980	5.609	11.070	11.832
-0.216	-1.980	6.215	10.482	11.139
-0.169	-1.980	6.061	8.966	10.734
-0.122	-1.980	5.174	8.417	11.139
-0.075	-1.980	4.749	7.323	11.139
-0.028	-1.980	4.200	6.656	11.832
0.019	-1.980	3.530	6.052	11.139
0.066	-1.980	3.382	5.812	11.139
0.113	-1.980	3.139	5.762	10.446
0.160	-1.980	2.865	5.841	10.446
0.207	-1.980	2.865	6.207	9.753
0.254	-1.980	2.865	6.683	9.193
0.301	-1.980	2.919	6.911	9.434
0.348	-1.980	3.010	7.486	9.530
0.395	-1.980	3.245	7.997	9.124
0.442	-1.980	3.703	8.520	9.267
0.489	-1.980	4.075	9.245	10.040
0.536	-1.980	4.829	10.281	11.832	11.484
0.583	-1.980	5.810	12.679	10.223
0.630	-1.980	6.908		11.832
0.677	-1.980	6.908		10.040	11.484
0.724	-1.980			11.139
0.771	-1.980			11.139	11.484
0.818	-1.980		12.679	11.139
0.865	-1.980			11.139
0.913	-1.980			11.832
0.959	-1.980			11.832
1.006	-1.980
1.054	-1.980
1.100	-1.980
1.147	-1.980
1.195	-1.980
1.241	-1.980
1.288	-1.980
1.336	-1.980
1.382	-1.980
1.429	-1.980
1.476	-1.980
-3.176	-1.921
-3.130	-1.921
-3.083	-1.921
-3.035	-1.921
-2.989	-1.921
-2.942	-1.921
-2.894	-1.921
-2.848	-1.921
-2.801	-1.921
-2.754	-1.921
-2.707	-1.921
-2.660	-1.921
-2.613	-1.921
-2.566	-1.921
-2.519	-1.921
-2.472	-1.921
-2.425	-1.921
-2.378	-1.921
-2.331	-1.921
-2.284	-1.921
-2.237	-1.921
-2.190	-1.921
-2.143	-1.921
-2.096	-1.921
-2.049	-1.921
-2.002	-1.921
-1.955	-1.921
-1.908	-1.921
-1.861	-1.921
-1.814	-1.921
-1.767	-1.921
-1.720	-1.921
-1.673	-1.921
-1.626	-1.921
-1.579	-1.921
-1.532	-1.921
-1.485	-1.921
-1.438	-1.921			11.832
-1.391	-1.921		12.679	11.139
-1.344	-1.921	6.061	12.679	10.734
-1.297	-1.921	6.215	10.887	9.635
-1.250	-1.921	5.609	10.887	9.193
-1.203	-1.921	4.788	11.581	8.788
-1.156	-1.921	3.625	11.986	8.398
-1.109	-1.921	3.228	10.733	7.920
-1.062	-1.921	2.926	10.887	7.772
-1.015	-1.921	2.689	10.194	7.628	10.385
-0.968	-1.921	2.895	10.377	7.628
-0.921	-1.921	3.109	10.040	7.825	11.484
-0.874	-1.921	3.833	10.194	7.705	10.791
-0.827	-1.921	3.896	9.971	7.738	10.385
-0.780	-1.921	3.848	9.789	8.221	11.484
-0.733	-1.921	3.817	9.544	8.431	10.385
-0.686	-1.921	4.037	9.683	8.697	10.385
-0.639	-1.921	4.056	9.460	8.836	9.538
-0.592	-1.921	4.318	9.421	8.999	10.097
-0.545	-1.921	4.200	9.213	9.060	9.538
-0.498	-1.921	4.452	9.383	9.434	10.097
-0.451	-1.921	4.223	9.907	9.267	9.692
-0.404	-1.921	4.424	9.789	10.446	10.385
-0.357	-1.921	4.749	10.482	10.223
-0.310	-1.921	4.749	10.733	9.530
-0.263	-1.921	5.299	10.887	10.734	11.484
-0.216	-1.921	5.704	10.482	10.734
-0.169	-1.921	5.810	9.347	9.886	11.484
-0.122	-1.921	5.609	8.417	11.139
-0.075	-1.921	4.573	7.623	9.434
-0.028	-1.921	4.269	6.877	10.446
0.019	-1.921	3.788	6.355	11.139
0.066	-1.921	3.280	6.113	9.635
0.113	-1.921	2.957	5.976	10.223
0.160	-1.921	2.871	6.049	9.886
0.207	-1.921	2.679	6.162	9.753
0.254	-1.921	2.613	6.559	9.060
0.301	-1.921	2.518	6.700	9.347
0.348	-1.921	2.694	7.126	8.741	11.484
0.395	-1.921	2.895	7.555	9.193
0.442	-1.921	3.124	8.074	8.788	10.791
0.489	-1.921	3.717	8.966	9.267
0.536	-1.921	4.293	9.971	9.753	11.484
0.583	-1.921	4.916	10.482	10.040
0.630	-1.921	6.215	12.679	10.734
0.677	-1.921	6.621	12.679	10.223
0.724	-1.921	8.007		11.139
0.771	-1.921			11.139
0.818	-1.921			10.223
0.865	-1.921
0.913	-1.921			11.832
0.959	-1.921
1.006	-1.921			11.832
1.054	-1.921
1.100	-1.921			11.832
1.147	-1.921
1.195	-1.921
1.241	-1.921
1.288	-1.921				11.484
1.336	-1.921
1.382	-1.921
1.429	-1.921
1.476	-1.921
-3.176	-1.863
-3.130	-1.863
-3.083	-1.863
-3.035	-1.863
-2.989	-1.863
-2.942	-1.863
-2.894	-1.863
-2.848	-1.863
-2.801	-1.863
-2.754	-1.863
-2.707	-1.863
-2.660	-1.863
-2.613	-1.863
-2.566	-1.863
-2.519	-1.863
-2.472	-1.863
-2.425	-1.863
-2.378	-1.863
-2.331	-1.863
-2.284	-1.863
-2.237	-1.863
-2.190	-1.863
-2.143	-1.863
-2.096	-1.863
-2.049	-1.863
-2.002	-1.863
-1.955	-1.863
-1.908	-1.863
-1.861	-1.863
-1.814	-1.863
-1.767	-1.863
-1.720	-1.863
-1.673	-1.863
-1.626	-1.863
-1.579	-1.863
-1.532	-1.863			11.832
-1.485	-1.863			10.446
-1.438	-1.863	8.007		10.734
-1.391	-1.863		11.293	10.040
-1.344	-1.863	6.061	11.070	9.886
-1.297	-1.863	5.522	10.482	8.942
-1.250	-1.863	4.573	10.281	8.169
-1.203	-1.863	4.056	9.501	7.628
-1.156	-1.863	3.344	9.588	7.476
-1.109	-1.863	2.650	9.245	7.105
-1.062	-1.863	2.454	9.278	7.132	10.385
-1.015	-1.863	2.303	9.544	7.159
-0.968	-1.863	2.344	9.421	7.070	11.484
-0.921	-1.863	2.765	9.383	7.087
-0.874	-1.863	3.023	9.683	7.413
-0.827	-1.863	3.124	9.124	7.390	10.791
-0.780	-1.863	3.236	8.808	7.476	10.097
-0.733	-1.863	3.372	8.787	7.570	9.404
-0.686	-1.863	3.541	8.672	7.825	8.919
-0.639	-1.863	3.464	8.747	8.249	9.538
-0.592	-1.863	3.541	8.654	8.195	8.919
-0.545	-1.863	3.530	8.403	8.398	9.181
-0.498	-1.863	4.037	8.445	8.574	9.086
-0.451	-1.863	4.056	8.728	8.999	9.286
-0.404	-1.863	4.095	9.042	8.942	9.874
-0.357	-1.863	4.115	9.383	8.942	10.097
-0.310	-1.863	4.788	10.114	10.040	9.874
-0.263	-1.863	4.872	10.114	9.753	9.874
-0.216	-1.863	5.299	11.070	10.734	10.385
-0.169	-1.863	5.522	10.040	9.434	11.484
-0.122	-1.863	5.442	8.873	9.886
-0.075	-1.863	4.963	8.064	10.223
-0.028	-1.863	4.396	7.295	10.223
0.019	-1.863	3.833	6.898	9.886
0.066	-1.863	3.432	6.590	10.446
0.113	-1.863	3.080	6.467	9.530
0.160	-1.863	2.755	6.401	9.124
0.207	-1.863	2.490	6.357	8.654
0.254	-1.863	2.478	6.382	9.267
0.301	-1.863	2.320	6.570	8.654
0.348	-1.863	2.552	6.959	8.500	11.484
0.395	-1.863	2.837	7.346	8.398
0.442	-1.863	3.030	7.867	8.741	11.484
0.489	-1.863	3.496	8.445	8.999	11.484
0.536	-1.863	4.037	9.312	9.193
0.583	-1.863	4.573	10.600	9.267
0.630	-1.863	5.704	11.293	10.040
0.677	-1.863	6.398		10.223	11.484
0.724	-1.863	6.621	12.679	9.530
0.771	-1.863
0.818	-1.863			10.040
0.865	-1.863			10.734
0.913	-1.863
0.959	-1.863			11.832
1.006	-1.863
1.054	-1.863			11.139
1.100	-1.863
1.147	-1.863
1.195	-1.863
1.241	-1.863
1.288	-1.863
1.336	-1.863
1.382	-1.863
1.429	-1.863
1.476	-1.863
-3.176	-1.804
-3.130	-1.804
-3.083	-1.804
-3.035	-1.804
-2.989	-1.804
-2.942	-1.804
-2.894	-1.804
-2.848	-1.804
-2.801	-1.804
-2.754	-1.804
-2.707	-1.804
-2.660	-1.804
-2.613	-1.804
-2.566	-1.804
-2.519	-1.804
-2.472	-1.804
-2.425	-1.804
-2.378	-1.804
-2.331	-1.804
-2.284	-1.804
-2.237	-1.804
-2.190	-1.804
-2.143	-1.804
-2.096	-1.804
-2.049	-1.804
-2.002	-1.804
-1.955	-1.804
-1.908	-1.804
-1.861	-1.804
-1.814	-1.804
-1.767	-1.804
-1.720	-1.804
-1.673	-1.804
-1.626	-1.804
-1.579	-1.804			10.734
-1.532	-1.804			11.139
-1.485	-1.804	8.007	11.581	11.139
-1.438	-1.804	7.314	11.070	9.886
-1.391	-1.804	6.061	11.070	8.788
-1.344	-1.804	5.234	9.971	8.574
-1.297	-1.804	4.711	9.460	8.004
-1.250	-1.804	4.178	9.347	7.476
-1.203	-1.804	3.759	8.728	7.289
-1.156	-1.804	3.010	8.672	6.835	11.484
-1.109	-1.804	2.390	8.829	6.770	10.791
-1.062	-1.804	2.161	8.585	6.702	11.484
-1.015	-1.804	2.239	8.536	6.738	10.791
-0.968	-1.804	2.245	8.536	6.539	10.385
-0.921	-1.804	2.482	8.672	6.656
-0.874	-1.804	2.709	8.808	6.849	9.538
-0.827	-1.804	2.724	8.490	7.045	9.692
-0.780	-1.804	2.803	8.389	7.079	8.650
-0.733	-1.804	2.848	8.115	7.227	8.265
-0.686	-1.804	2.781	8.074	7.159	8.151
-0.639	-1.804	3.073	7.730	7.528	8.539
-0.592	-1.804	3.382	7.543	7.425	7.928
-0.545	-1.804	3.253	7.492	7.721	7.987
-0.498	-1.804	3.262	7.745	7.501	8.539
-0.451	-1.804	3.334	8.074	7.940	8.919
-0.404	-1.804	3.690	8.260	8.500	9.181
-0.357	-1.804	3.690	8.602	8.221	9.086
-0.310	-1.804	4.269	9.347	8.306	9.874
-0.263	-1.804	4.829	10.040	9.434	10.097
-0.216	-1.804	4.963	9.907	9.124	10.385
-0.169	-1.804	5.063	10.194	9.193	11.484
-0.122	-1.804	5.368	9.312	10.040	10.385
-0.075	-1.804	4.369	8.636	9.886
-0.028	-1.804	4.606	8.044	9.434	10.385
0.019	-1.804	3.848	7.549	9.886
0.066	-1.804	3.541	7.130	10.040
0.113	-1.804	3.203	6.911	9.124	11.484
0.160	-1.804	2.970	6.632	8.942
0.207	-1.804	2.674	6.541	9.267
0.254	-1.804	2.586	6.455	8.536
0.301	-1.804	2.474	6.622	8.465	10.791
0.348	-1.804	2.655	6.726	8.366	10.097
0.395	-1.804	2.744	7.190	8.048	10.385
0.442	-1.804	3.109	7.819	8.500	11.484
0.489	-1.804	3.353	8.285	8.277
0.536	-1.804	3.864	9.183	8.942	10.385
0.583	-1.804	4.606	9.735	9.267	10.385
0.630	-1.804	5.442	10.600	9.434
0.677	-1.804	5.810	11.986	9.753	10.385
0.724	-1.804	6.398	11.293	9.347
0.771	-1.804	6.908		9.886	11.484
0.818	-1.804		12.679	10.223	11.484
0.865	-1.804	8.007		10.446
0.913	-1.804
0.959	-1.804			11.139
1.006	-1.804			10.446
1.054	-1.804
1.100	-1.804
1.147	-1.804
1.195	-1.804
1.241	-1.804
1.288	-1.804
1.336	-1.804
1.382	-1.804
1.429	-1.804
1.476	-1.804
-3.176	-1.744
-3.130	-1.744
-3.083	-1.744
-3.035	-1.744
-2.989	-1.744
-2.942	-1.744
-2.894	-1.744
-2.848	-1.744
-2.801	-1.744
-2.754	-1.744
-2.707	-1.744
-2.660	-1.744
-2.613	-1.744
-2.566	-1.744
-2.519	-1.744
-2.472	-1.744
-2.425	-1.744
-2.378	-1.744
-2.331	-1.744
-2.284	-1.744
-2.237	-1.744
-2.190	-1.744
-2.143	-1.744
-2.096	-1.744
-2.049	-1.744
-2.002	-1.744
-1.955	-1.744
-1.908	-1.744
-1.861	-1.744
-1.814	-1.744
-1.767	-1.744
-1.720	-1.744
-1.673	-1.744
-1.626	-1.744			11.832
-1.579	-1.744			10.446
-1.532	-1.744	8.007	12.679	11.139
-1.485	-1.744	8.007	11.986	10.223
-1.438	-1.744	5.928	10.733	9.267
-1.391	-1.744	5.522	10.194	8.431
-1.344	-1.744	5.174	9.635	7.689
-1.297	-1.744	4.343	9.153	7.197	11.484
-1.250	-1.744	4.095	8.403	7.036	11.484
-1.203	-1.744	3.485	8.115	6.612	11.484
-1.156	-1.744	2.798	7.979	6.504	11.484
-1.109	-1.744	2.535	8.094	6.679	10.791
-1.062	-1.744	2.226	8.237	6.585	11.484
-1.015	-1.744	2.184	8.147	6.514
-0.968	-1.744	2.424	8.322	6.539	9.692
-0.921	-1.744	2.470	8.403	6.606	9.692
-0.874	-1.744	2.470	8.168	6.662	8.776
-0.827	-1.744	2.482	7.892	6.623	8.999
-0.780	-1.744	2.494	7.835	6.679	8.539
-0.733	-1.744	2.518	7.702	6.696	8.151
-0.686	-1.744	2.514	7.437	7.012	7.458
-0.639	-1.744	2.674	7.146	7.012	7.495
-0.592	-1.744	2.820	6.902	6.988	7.441
-0.545	-1.744	2.883	6.889	7.207	7.406
-0.498	-1.744	2.889	6.760	7.268	7.532
-0.451	-1.744	3.280	7.044	7.390	7.746
-0.404	-1.744	3.147	7.391	7.673	8.188
-0.357	-1.744	3.759	7.804	7.862	8.265
-0.310	-1.744	3.788	8.403	8.277	8.650
-0.263	-1.744	4.200	9.213	8.465	9.404
-0.216	-1.744	4.481	9.501	8.277	9.692
-0.169	-1.744	4.788	9.421	8.654	10.791
-0.122	-1.744	5.117	9.153	8.836	11.484
-0.075	-1.744	4.916	8.873	9.267	11.484
-0.028	-1.744	4.452	8.520	8.654	10.791
0.019	-1.744	4.269	8.147	9.347	11.484
0.066	-1.744	3.600	7.669	9.124	11.484
0.113	-1.744	3.518	7.290	9.347
0.160	-1.744	3.102	6.895	8.888	11.484
0.207	-1.744	2.970	6.688	8.788	10.385
0.254	-1.744	2.848	6.651	8.574	11.484
0.301	-1.744	2.734	6.651	8.366
0.348	-1.744	2.650	6.865	8.500	10.791
0.395	-1.744	2.970	7.250	8.095
0.442	-1.744	3.073	7.819	8.095	10.385
0.489	-1.744	3.334	8.310	8.500	10.791
0.536	-1.744	3.638	9.213	8.306	10.791
0.583	-1.744	4.293	10.377	8.613	11.484
0.630	-1.744	5.234	12.679	9.267	11.484
0.677	-1.744	5.368	11.070	9.193	11.484
0.724	-1.744	6.621	11.986	9.635	10.791
0.771	-1.744	8.007		9.530	11.484
0.818	-1.744	7.314		10.446
0.865	-1.744	6.621		10.446
0.913	-1.744			11.139
0.959	-1.744			10.734
1.006	-1.744			11.832
1.054	-1.744				11.484
1.100	-1.744
1.147	-1.744
1.195	-1.744
1.241	-1.744
1.288	-1.744
1.336	-1.744
1.382	-1.744
1.429	-1.744
1.476	-1.744
-3.176	-1.686
-3.130	-1.686
-3.083	-1.686
-3.035	-1.686
-2.989	-1.686
-2.942	-1.686
-2.894	-1.686
-2.848	-1.686
-2.801	-1.686
-2.754	-1.686
-2.707	-1.686
-2.660	-1.686
-2.613	-1.686
-2.566	-1.686
-2.519	-1.686
-2.472	-1.686
-2.425	-1.686
-2.378	-1.686
-2.331	-1.686
-2.284	-1.686
-2.237	-1.686
-2.190	-1.686
-2.143	-1.686
-2.096	-1.686
-2.049	-1.686
-2.002	-1.686
-1.955	-1.686
-1.908	-1.686
-1.861	-1.686
-1.814	-1.686			11.832
-1.767	-1.686			11.832
-1.720	-1.686			11.832
-1.673	-1.686			10.734
-1.626	-1.686	8.007	12.679	10.734
-1.579	-1.686			9.635
-1.532	-1.686		12.679	9.753
-1.485	-1.686	6.398	10.114	9.060
-1.438	-1.686	5.704	9.907	8.071
-1.391	-1.686	5.928	9.347	7.940
-1.344	-1.686	4.963	9.042	7.450
-1.297	-1.686	4.293	8.475	7.169
-1.250	-1.686	3.913	8.248	6.732
-1.203	-1.686	3.507	8.157	6.570
-1.156	-1.686	3.017	8.025	6.524	10.791
-1.109	-1.686	2.734	7.819	6.343	9.874
-1.062	-1.686	2.660	7.943	6.439	9.692
-1.015	-1.686	2.526	7.835	6.425	9.404
-0.968	-1.686	2.618	7.961	6.466	9.181
-0.921	-1.686	2.613	7.934	6.352	9.086
-0.874	-1.686	2.435	7.819	6.524	8.306
-0.827	-1.686	2.446	7.738	6.480	8.082
-0.780	-1.686	2.424	7.610	6.385	7.928
-0.733	-1.686	2.435	7.309	6.554	7.746
-0.686	-1.686	2.379	7.009	6.564	7.221
-0.639	-1.686	2.478	6.782	6.485	6.792
-0.592	-1.686	2.462	6.561	6.645	6.995
-0.545	-1.686	2.714	6.418	6.789	6.696
-0.498	-1.686	2.684	6.375	6.656	7.018
-0.451	-1.686	2.983	6.548	6.980	7.193
-0.404	-1.686	2.860	6.936	7.289	7.476
-0.357	-1.686	3.245	7.182	7.825	7.634
-0.310	-1.686	3.392	7.843	7.515	8.116
-0.263	-1.686	3.929	8.272	7.598	8.593
-0.216	-1.686	4.136	8.808	8.048	9.086
-0.169	-1.686	4.675	9.421	8.336	9.181
-0.122	-1.686	5.299	9.096	8.574	11.484
-0.075	-1.686	4.829	9.153	8.574	10.791
-0.028	-1.686	4.872	8.918	8.465	10.791
0.019	-1.686	4.269	8.536	8.999	9.692
0.066	-1.686	4.343	7.943	8.888	10.791
0.113	-1.686	3.690	7.509	9.267	10.791
0.160	-1.686	3.372	7.309	8.465	11.484
0.207	-1.686	3.203	6.946	8.195
0.254	-1.686	3.030	6.810	8.095	10.791
0.301	-1.686	3.080	6.927	8.026	10.791
0.348	-1.686	2.776	7.107	7.940	10.791
0.395	-1.686	2.951	7.411	7.862	11.484
0.442	-1.686	3.037	7.867	7.628	10.385
0.489	-1.686	3.412	8.505	7.862	10.385
0.536	-1.686	3.588	8.895	8.336	9.692
0.583	-1.686	4.343	10.114	8.836	9.874
0.630	-1.686	4.452	10.482	8.500	10.791
0.677	-1.686	5.063	11.293	9.635	10.385
0.724	-1.686	6.215	11.581	9.193	11.484
0.771	-1.686	5.704	11.986	10.223	10.385
0.818	-1.686	8.007		9.886	11.484
0.865	-1.686			10.223
0.913	-1.686			11.832	11.484
0.959	-1.686	7.314		10.734
1.006	-1.686	8.007		11.139
1.054	-1.686
1.100	-1.686
1.147	-1.686
1.195	-1.686
1.241	-1.686
1.288	-1.686
1.336	-1.686
1.382	-1.686
1.429	-1.686
1.476	-1.686
-3.176	-1.627
-3.130	-1.627
-3.083	-1.627
-3.035	-1.627
-2.989	-1.627
-2.942	-1.627
-2.894	-1.627
-2.848	-1.627
-2.801	-1.627
-2.754	-1.627
-2.707	-1.627
-2.660	-1.627
-2.613	-1.627
-2.566	-1.627
-2.519	-1.627
-2.472	-1.627
-2.425	-1.627
-2.378	-1.627
-2.331	-1.627
-2.284	-1.627
-2.237	-1.627
-2.190	-1.627
-2.143	-1.627
-2.096	-1.627
-2.049	-1.627
-2.002	-1.627
-1.955	-1.627
-1.908	-1.627
-1.861	-1.627			11.139
-1.814	-1.627			10.446
-1.767	-1.627			11.832
-1.720	-1.627		12.679	10.734
-1.673	-1.627			9.635
-1.626	-1.627		12.679	9.635	11.484
-1.579	-1.627	6.908	11.581	9.060
-1.532	-1.627		10.887	8.836
-1.485	-1.627	8.007	9.735	8.366
-1.438	-1.627	5.810	9.683	7.982
-1.391	-1.627	5.442	9.213	7.425	11.484
-1.344	-1.627	4.872	8.445	7.247
-1.297	-1.627	4.223	8.157	6.996
-1.250	-1.627	4.018	8.084	6.596	10.791
-1.203	-1.627	3.613	7.843	6.480	10.791
-1.156	-1.627	3.307	7.796	6.403	10.097
-1.109	-1.627	3.044	7.934	6.315	9.692
-1.062	-1.627	2.932	7.875	6.398	8.999
-1.015	-1.627	2.803	8.074	6.295	8.919
-0.968	-1.627	2.809	7.979	6.368	9.538
-0.921	-1.627	2.665	8.025	6.385	8.919
-0.874	-1.627	2.526	7.835	6.480	8.265
-0.827	-1.627	2.494	7.730	6.385	7.928
-0.780	-1.627	2.478	7.526	6.514	7.592
-0.733	-1.627	2.344	7.207	6.234	7.089
-0.686	-1.627	2.412	6.905	6.434	6.722
-0.639	-1.627	2.482	6.552	6.347	6.549
-0.592	-1.627	2.446	6.238	6.385	6.354
-0.545	-1.627	2.531	6.035	6.398	6.319
-0.498	-1.627	2.660	6.011	6.617	6.421
-0.451	-1.627	2.798	6.094	6.490	6.586
-0.404	-1.627	3.003	6.463	6.708	7.006
-0.357	-1.627	3.262	6.841	6.789	7.193
-0.310	-1.627	3.443	7.250	7.062	7.532
-0.263	-1.627	3.759	7.970	7.643	7.873
-0.216	-1.627	4.018	8.475	7.366	8.116
-0.169	-1.627	4.318	8.851	7.738	8.650
-0.122	-1.627	4.788	9.016	7.982	8.999
-0.075	-1.627	4.963	9.213	8.306	9.874
-0.028	-1.627	5.063	8.966	8.465	10.097
0.019	-1.627	4.640	8.654	8.306	10.791
0.066	-1.627	4.640	8.520	8.465	10.385
0.113	-1.627	4.157	7.997	8.697	10.791
0.160	-1.627	3.896	7.623	8.431	10.385
0.207	-1.627	3.564	7.342	8.277	10.385
0.254	-1.627	3.541	7.207	8.048	10.097
0.301	-1.627	3.211	7.318	7.920	9.692
0.348	-1.627	2.970	7.309	7.825	10.097
0.395	-1.627	3.163	7.730	7.643	9.538
0.442	-1.627	3.236	8.035	7.807	9.874
0.489	-1.627	3.316	8.490	7.772	9.286
0.536	-1.627	3.518	9.068	8.048	9.404
0.583	-1.627	3.947	9.635	8.366	9.692
0.630	-1.627	4.396	10.887	8.500	9.538
0.677	-1.627	4.711	11.986	8.741	10.791
0.724	-1.627	5.117	11.581	8.788	10.791
0.771	-1.627	6.398	12.679	9.347
0.818	-1.627	6.061	12.679	9.124	10.385
0.865	-1.627	6.061	12.679	10.223	11.484
0.913	-1.627	8.007		9.886	10.791
0.959	-1.627		12.679	9.753
1.006	-1.627			10.446
1.054	-1.627			11.832	11.484
1.100	-1.627			11.832
1.147	-1.627
1.195	-1.627
1.241	-1.627
1.288	-1.627
1.336	-1.627
1.382	-1.627
1.429	-1.627
1.476	-1.627
-3.176	-1.567
-3.130	-1.567
-3.083	-1.567
-3.035	-1.567
-2.989	-1.567
-2.942	-1.567
-2.894	-1.567
-2.848	-1.567
-2.801	-1.567
-2.754	-1.567
-2.707	-1.567
-2.660	-1.567
-2.613	-1.567
-2.566	-1.567
-2.519	-1.567
-2.472	-1.567
-2.425	-1.567
-2.378	-1.567
-2.331	-1.567
-2.284	-1.567
-2.237	-1.567
-2.190	-1.567
-2.143	-1.567
-2.096	-1.567
-2.049	-1.567
-2.002	-1.567			11.832
-1.955	-1.567			11.139
-1.908	-1.567		12.679
-1.861	-1.567		11.986	11.139
-1.814	-1.567			10.446
-1.767	-1.567	8.007	12.679	9.635
-1.720	-1.567			9.530
-1.673	-1.567	7.314		8.999
-1.626	-1.567		12.679	8.888
-1.579	-1.567	7.314	10.887	8.697
-1.532	-1.567	6.215	11.293	8.306
-1.485	-1.567	7.314	9.501	8.195
-1.438	-1.567	5.810	9.183	7.643
-1.391	-1.567	5.234	8.851	7.217
-1.344	-1.567	5.174	8.260	7.105
-1.297	-1.567	4.872	8.064	7.141	11.484
-1.250	-1.567	4.541	8.104	6.667	11.484
-1.203	-1.567	4.200	8.006	6.499	10.385
-1.156	-1.567	3.744	8.248	6.343	9.874
-1.109	-1.567	3.817	7.909	6.377	9.874
-1.062	-1.567	3.334	8.016	6.377	9.286
-1.015	-1.567	3.392	8.136	6.364	8.919
-0.968	-1.567	3.003	8.064	6.412	8.845
-0.921	-1.567	2.792	7.819	6.287	8.265
-0.874	-1.567	2.641	7.723	6.303	7.900
-0.827	-1.567	2.699	7.655	6.368	7.495
-0.780	-1.567	2.535	7.459	6.256	7.264
-0.733	-1.567	2.604	7.142	6.291	6.889
-0.686	-1.567	2.482	6.793	6.264	6.466
-0.639	-1.567	2.498	6.503	6.073	6.247
-0.592	-1.567	2.351	6.210	6.162	6.141
-0.545	-1.567	2.600	5.981	6.256	6.059
-0.498	-1.567	2.498	5.923	6.219	5.982
-0.451	-1.567	2.744	5.946	6.260	6.253
-0.404	-1.567	2.865	6.172	6.390	6.514
-0.357	-1.567	2.957	6.380	6.656	6.713
-0.310	-1.567	3.298	6.898	6.957	7.207
-0.263	-1.567	3.485	7.532	7.227	7.406
-0.216	-1.567	3.833	8.064	7.207	7.928
-0.169	-1.567	4.056	8.389	7.425	8.393
-0.122	-1.567	4.511	8.829	7.542	8.776
-0.075	-1.567	4.573	9.042	8.004	8.845
-0.028	-1.567	5.299	9.312	7.843	9.181
0.019	-1.567	4.788	9.153	7.982	9.874
0.066	-1.567	4.872	8.767	8.071	9.286
0.113	-1.567	4.675	8.505	8.169	9.538
0.160	-1.567	4.369	8.168	8.431	9.181
0.207	-1.567	4.000	7.767	8.366	9.538
0.254	-1.567	3.638	7.796	7.900	9.286
0.301	-1.567	3.307	7.610	7.689	9.404
0.348	-1.567	3.325	7.812	7.772	10.385
0.395	-1.567	3.211	8.094	7.755	9.538
0.442	-1.567	3.163	8.157	7.542	9.404
0.489	-1.567	3.316	8.690	7.570	8.845
0.536	-1.567	3.325	9.153	7.940	8.999
0.583	-1.567	3.676	9.846	8.048	10.097	12.383
0.630	-1.567	4.136	9.846	8.143	8.919	12.383
0.677	-1.567	4.269	10.733	8.500	9.538
0.724	-1.567	4.511	11.581	8.654	10.385
0.771	-1.567	4.606	12.679	9.267	10.385
0.818	-1.567	4.963	11.986	9.635	10.791
0.865	-1.567	5.810		8.999	10.385
0.913	-1.567	6.398		9.124	10.791
0.959	-1.567	6.908		10.040
1.006	-1.567	7.314		10.734
1.054	-1.567			11.832	11.484
1.100	-1.567			11.139
1.147	-1.567
1.195	-1.567
1.241	-1.567			11.832
1.288	-1.567
1.336	-1.567
1.382	-1.567
1.429	-1.567
1.476	-1.567
-3.176	-1.509
-3.130	-1.509
-3.083	-1.509
-3.035	-1.509
-2.989	-1.509
-2.942	-1.509
-2.894	-1.509
-2.848	-1.509
-2.801	-1.509
-2.754	-1.509
-2.707	-1.509
-2.660	-1.509
-2.613	-1.509
-2.566	-1.509
-2.519	-1.509
-2.472	-1.509
-2.425	-1.509		12.679
-2.378	-1.509			11.832
-2.331	-1.509		12.679
-2.284	-1.509
-2.237	-1.509
-2.190	-1.509		12.679
-2.143	-1.509		11.986	11.832
-2.096	-1.509	7.314	12.679
-2.049	-1.509	8.007	12.679	11.139
-2.002	-1.509		10.887	10.734
-1.955	-1.509		10.887	10.734
-1.908	-1.509	8.007	12.679	9.267
-1.861	-1.509		11.070	10.223
-1.814	-1.509	8.007	11.581	9.193
-1.767	-1.509	7.314		9.060
-1.720	-1.509	6.908	11.581	8.654
-1.673	-1.509		11.070	8.999
-1.626	-1.509	8.007	11.070	8.048
-1.579	-1.509	8.007	10.482	8.071
-1.532	-1.509		10.377	7.721	10.791
-1.485	-1.509	8.007	9.846	7.900
-1.438	-1.509	5.234	8.808	7.528
-1.391	-1.509	5.928	8.728	7.268	11.484
-1.344	-1.509	5.063	8.619	7.053	11.484
-1.297	-1.509	5.234	8.168	6.905	9.874
-1.250	-1.509	5.299	8.248	6.795	10.097
-1.203	-1.509	4.711	8.310	6.828	11.484
-1.156	-1.509	4.396	8.403	6.524	11.484
-1.109	-1.509	4.000	8.260	6.495	9.404
-1.062	-1.509	3.663	8.490	6.549	8.999
-1.015	-1.509	3.553	8.260	6.596	9.181
-0.968	-1.509	3.236	8.260	6.509	9.286
-0.921	-1.509	3.109	8.237	6.425	8.265
-0.874	-1.509	2.977	7.909	6.519	7.592
-0.827	-1.509	2.719	7.767	6.390	7.532
-0.780	-1.509	2.781	7.422	6.201	7.341
-0.733	-1.509	2.578	7.190	6.283	6.608
-0.686	-1.509	2.724	6.821	6.142	6.390
-0.639	-1.509	2.443	6.661	6.076	6.258
-0.592	-1.509	2.600	6.316	6.009	6.037
-0.545	-1.509	2.586	6.073	5.986	5.939
-0.498	-1.509	2.613	5.961	6.000	5.970
-0.451	-1.509	2.729	5.920	6.102	6.007
-0.404	-1.509	2.990	6.029	6.219	6.354
-0.357	-1.509	3.109	6.184	6.385	6.460
-0.310	-1.509	3.280	6.574	6.554	6.919	12.383
-0.263	-1.509	3.412	7.073	6.815	7.235
-0.216	-1.509	3.773	7.526	7.114	7.458
-0.169	-1.509	3.913	8.191	7.132	7.634
-0.122	-1.509	4.541	8.490	7.401	8.050
-0.075	-1.509	4.675	9.153	7.542	9.086
-0.028	-1.509	4.872	9.421	7.425	8.919	12.383
0.019	-1.509	5.063	9.635	7.689	8.776	12.383
0.066	-1.509	5.117	9.245	7.643	8.711
0.113	-1.509	4.829	8.709	7.658	8.999
0.160	-1.509	4.711	8.585	7.738	8.776
0.207	-1.509	4.095	8.362	7.825	9.086
0.254	-1.509	3.833	8.168	7.689	8.845
0.301	-1.509	3.496	8.054	7.366	9.404
0.348	-1.509	3.316	8.115	7.278	9.404
0.395	-1.509	2.970	8.297	7.488	8.650
0.442	-1.509	2.996	8.403	7.321	8.539
0.489	-1.509	3.073	8.728	7.738	8.593
0.536	-1.509	3.280	9.245	7.689	8.999
0.583	-1.509	3.325	9.501	7.755	8.919
0.630	-1.509	3.625	9.635	7.982	8.919
0.677	-1.509	3.518	10.377	8.169	9.538
0.724	-1.509	3.759	11.581	8.366	9.538
0.771	-1.509	4.246	11.581	8.574	9.404
0.818	-1.509	4.511		8.788	9.538	11.690
0.865	-1.509	4.606		8.942	9.874
0.913	-1.509	5.368		8.836	11.484
0.959	-1.509	5.928		9.124	11.484
1.006	-1.509	6.621		10.040	11.484
1.054	-1.509			10.734
1.100	-1.509			10.446
1.147	-1.509			10.734
1.195	-1.509
1.241	-1.509
1.288	-1.509
1.336	-1.509
1.382	-1.509
1.429	-1.509
1.476	-1.509
-3.176	-1.450
-3.130	-1.450
-3.083	-1.450
-3.035	-1.450
-2.989	-1.450
-2.942	-1.450
-2.894	-1.450
-2.848	-1.450
-2.801	-1.450
-2.754	-1.450
-2.707	-1.450
-2.660	-1.450
-2.613	-1.450
-2.566	-1.450
-2.519	-1.450
-2.472	-1.450
-2.425	-1.450
-2.378	-1.450			11.832
-2.331	-1.450		11.581	11.832
-2.284	-1.450
-2.237	-1.450		11.986	11.832
-2.190	-1.450	7.314	10.733	11.139
-2.143	-1.450	8.007	10.040	11.139
-2.096	-1.450	6.908	10.482	11.139
-2.049	-1.450	6.215	9.421	10.446
-2.002	-1.450	6.215	9.635	9.530
-1.955	-1.450	6.621	9.846	9.267
-1.908	-1.450	7.314	9.846	8.999
-1.861	-1.450	7.314	10.482	8.654
-1.814	-1.450	8.007	10.194	8.741
-1.767	-1.450		11.293	8.500
-1.720	-1.450	8.007	10.887	8.143
-1.673	-1.450	7.314	11.581	8.249	11.484
-1.626	-1.450	8.007	10.733	7.881	11.484
-1.579	-1.450	6.061	9.907	7.940	11.484
-1.532	-1.450	6.621	9.588	7.598	10.385
-1.485	-1.450	6.908	9.635	7.705
-1.438	-1.450	5.810	9.544	7.476
-1.391	-1.450	5.810	9.068	7.278	10.791
-1.344	-1.450	5.234	8.552	7.268	10.385
-1.297	-1.450	4.788	8.672	7.053	9.692
-1.250	-1.450	5.117	8.672	6.891	10.385
-1.203	-1.450	4.711	8.873	6.869	9.538
-1.156	-1.450	4.872	8.808	6.789	9.874
-1.109	-1.450	4.369	8.873	6.606	10.385
-1.062	-1.450	4.223	8.767	6.763	9.086
-1.015	-1.450	4.095	8.767	6.656	8.845
-0.968	-1.450	3.588	8.505	6.439	8.650
-0.921	-1.450	3.422	8.747	6.570	8.151
-0.874	-1.450	3.171	8.260	6.425	7.655
-0.827	-1.450	2.996	8.104	6.241	7.423
-0.780	-1.450	2.809	7.567	6.268	6.984
-0.733	-1.450	2.883	7.371	6.125	6.849
-0.686	-1.450	2.776	7.041	6.064	6.447
-0.639	-1.450	2.714	6.847	6.162	6.200
-0.592	-1.450	2.744	6.514	6.042	5.966
-0.545	-1.450	2.798	6.302	5.980	5.946
-0.498	-1.450	2.755	6.172	6.045	5.885
-0.451	-1.450	2.895	6.022	6.024	6.033
-0.404	-1.450	2.809	6.130	6.105	6.033
-0.357	-1.450	3.094	6.246	6.327	6.402
-0.310	-1.450	3.187	6.489	6.403	6.601	12.383
-0.263	-1.450	3.298	6.868	6.691	6.811
-0.216	-1.450	3.650	7.356	6.623	6.909
-0.169	-1.450	4.115	7.859	6.714	7.207
-0.122	-1.450	4.115	8.362	7.123	7.441	12.383
-0.075	-1.450	4.675	8.829	6.972	7.406
-0.028	-1.450	4.788	9.278	6.942	7.722
0.019	-1.450	4.963	9.068	7.321	8.265
0.066	-1.450	4.829	9.213	7.237	8.539
0.113	-1.450	4.606	9.383	7.378	8.393
0.160	-1.450	4.640	8.829	7.321	8.711
0.207	-1.450	4.075	8.709	7.310	8.488
0.254	-1.450	3.788	8.505	7.390	8.593
0.301	-1.450	3.600	8.568	7.132	8.226
0.348	-1.450	3.298	8.322	7.062	8.306
0.395	-1.450	2.932	8.310	7.268	8.188
0.442	-1.450	3.010	8.191	7.012	8.776
0.489	-1.450	2.798	8.297	7.188	8.306
0.536	-1.450	2.803	8.747	7.528	8.711
0.583	-1.450	2.964	9.183	7.321	8.393
0.630	-1.450	2.907	9.460	7.570	8.151
0.677	-1.450	3.203	10.281	7.613	8.488	12.383
0.724	-1.450	3.316	10.733	7.755	8.393
0.771	-1.450	3.625	10.887	8.095	8.348	12.383
0.818	-1.450	3.864	12.679	8.143	8.776	12.383
0.865	-1.450	4.018		8.143	9.874
0.913	-1.450	4.424		8.465	9.538	12.383
0.959	-1.450	5.063		9.530	10.791
1.006	-1.450	6.398		9.267	10.791
1.054	-1.450			9.530
1.100	-1.450			10.446
1.147	-1.450			10.446
1.195	-1.450
1.241	-1.450
1.288	-1.450				11.484
1.336	-1.450
1.382	-1.450
1.429	-1.450
[truncated: 8,001 more rows]
