# Supplementary material for: Learning data-efficient coarse-grained molecular dynamics from forces and noise
Source: Nat Commun. 2026 Mar 15;17:2493. doi: 10.1038/s41467-026-70818-0 (PMC12992897; doi:10.1038/s41467-026-70818-0)
Supplement: Supplementary file 5 — Source Data Figure 4 [file 41467_2026_70818_MOESM5_ESM.zip]

Archive with 13 entries (10 files):
- fig_4_source_data/
- fig_4_source_data/2D_fes_csvs/
- fig_4_source_data/2D_fes_csvs/desres_data_fes.csv
- fig_4_source_data/2D_fes_csvs/atomistic_only_fes.csv
- fig_4_source_data/2D_fes_csvs/denoising_only_fes.csv
- fig_4_source_data/2D_fes_csvs/training_data_fes.csv
- fig_4_source_data/2D_fes_csvs/atomistic_plus_denoising_fes.csv
- fig_4_source_data/1D_fes_csvs/
- fig_4_source_data/1D_fes_csvs/training_data.csv
- fig_4_source_data/1D_fes_csvs/atomistic_only.csv
- fig_4_source_data/1D_fes_csvs/denoising_only.csv
- fig_4_source_data/1D_fes_csvs/desres.csv
- fig_4_source_data/1D_fes_csvs/atomistic_plus_denoising.csv
