# Supplementary material for: Learning data-efficient coarse-grained molecular dynamics from forces and noise
Source: Nat Commun. 2026 Mar 15;17:2493. doi: 10.1038/s41467-026-70818-0 (PMC12992897; doi:10.1038/s41467-026-70818-0)
Supplement: Supplementary file 5 — Source Data Figure 4 [file 41467_2026_70818_MOESM5_ESM.zip › fig_4_source_data/2D_fes_csvs/desres_data_fes.csv]

rmsd_to_folded_nm	end_to_end_nm	free_energy_kcal_mol/kT
0.9936513192020358	0.38319669529795647	9.851985479349079
1.0232310988940299	0.38319669529795647	9.851985479349079
1.0528108785860242	0.38319669529795647	9.158838298789131
1.0823906582780183	0.38319669529795647	9.851985479349079
1.1119704379700126	0.38319669529795647	8.753373190680968
1.1415502176620067	0.38319669529795647	8.228918962690756
1.1711299973540008	0.38319669529795647	7.87234587571048
1.200709777045995	0.38319669529795647	6.9850426807095785
1.2302895567379892	0.38319669529795647	6.599380199897593
1.2598693364299836	0.38319669529795647	6.682761808836644
1.2894491161219777	0.38319669529795647	6.77380333785526
1.3190288958139718	0.38319669529795647	6.082052196215034
1.3486086755059659	0.38319669529795647	5.969574212788344
1.3781884551979602	0.38319669529795647	6.013059324728084
1.4077682348899545	0.38319669529795647	5.776670546663852
1.4373480145819486	0.38319669529795647	5.652073723699233
1.4669277942739427	0.38319669529795647	5.646392164495901
1.496507573965937	0.38319669529795647	5.90203908486686
1.5260873536579311	0.38319669529795647	6.099773232485311
1.5556671333499255	0.38319669529795647	6.635291468841673
1.5852469130419196	0.38319669529795647	6.722302845831304
1.6148266927339137	0.38319669529795647	6.980131955133403
1.644406472425908	0.38319669529795647	7.867435150134306
1.673986252117902	0.38319669529795647	7.415029334527307
1.7035660318098964	0.38319669529795647	9.115580213546234
1.7627255911938846	0.38319669529795647	9.808727394106178
1.792305370885879	0.38319669529795647	9.808727394106178
0.9640715395100414	0.4910156835615635	9.851985479349079
1.0232310988940299	0.4910156835615635	8.060226010121024
1.0528108785860242	0.4910156835615635	8.060226010121024
1.0823906582780183	0.4910156835615635	7.0187721352928625
1.1119704379700126	0.4910156835615635	6.961613721452912
1.1415502176620067	0.4910156835615635	6.213496970481521
1.1711299973540008	0.4910156835615635	5.535092605326484
1.200709777045995	0.4910156835615635	5.44880817229877
1.2302895567379892	0.4910156835615635	4.86242896716453
1.2598693364299836	0.4910156835615635	4.647772029727638
1.2894491161219777	0.4910156835615635	4.571231952605305
1.3190288958139718	0.4910156835615635	4.142827363879213
1.3486086755059659	0.4910156835615635	3.9504249013646353
1.3781884551979602	0.4910156835615635	3.7149285820834246
1.4077682348899545	0.4910156835615635	3.6994243955474593
1.4373480145819486	0.4910156835615635	3.65137460862877
1.4669277942739427	0.4910156835615635	3.6033182669869417
1.496507573965937	0.4910156835615635	3.6965417315954765
1.5260873536579311	0.4910156835615635	3.8455311894440003
1.5556671333499255	0.4910156835615635	4.086497551602425
1.5852469130419196	0.4910156835615635	4.35802418383192
1.6148266927339137	0.4910156835615635	4.620388448299411
1.644406472425908	0.4910156835615635	5.11252836574871
1.673986252117902	0.4910156835615635	5.784116429973095
1.7035660318098964	0.4910156835615635	6.476522883930975
1.7331458115018905	0.4910156835615635	7.243778036644641
1.7627255911938846	0.4910156835615635	7.506142301112132
1.792305370885879	0.4910156835615635	9.115580213546234
1.821885150577873	0.4910156835615635	9.808727394106178
0.9049119801260532	0.5988346718251705	9.851985479349079
0.9640715395100414	0.5988346718251705	8.060226010121024
0.9936513192020358	0.5988346718251705	9.158838298789131
1.0232310988940299	0.5988346718251705	7.906075330293764
1.0528108785860242	0.5988346718251705	6.760943025990762
1.0823906582780183	0.5988346718251705	6.188423833219431
1.1119704379700126	0.5988346718251705	6.045322989578758
1.1415502176620067	0.5988346718251705	5.31938598619582
1.1711299973540008	0.5988346718251705	4.795991089112454
1.200709777045995	0.5988346718251705	4.429638740091035
1.2302895567379892	0.5988346718251705	4.2385261987795735
1.2598693364299836	0.5988346718251705	3.867613472178074
1.2894491161219777	0.5988346718251705	3.5976658546660625
1.3190288958139718	0.5988346718251705	3.39982704002166
1.3486086755059659	0.5988346718251705	3.14516042268398
1.3781884551979602	0.5988346718251705	2.9413953462070674
1.4077682348899545	0.5988346718251705	2.8316441449053196
1.4373480145819486	0.5988346718251705	2.8113131482567217
1.4669277942739427	0.5988346718251705	2.7910172486368188
1.496507573965937	0.5988346718251705	2.8708316718669513
1.5260873536579311	0.5988346718251705	3.0292947857400945
1.5556671333499255	0.5988346718251705	3.1527701493499363
1.5852469130419196	0.5988346718251705	3.5518536148685813
1.6148266927339137	0.5988346718251705	3.943799990081735
1.644406472425908	0.5988346718251705	4.248914431384233
1.673986252117902	0.5988346718251705	4.838914094530179
1.7035660318098964	0.5988346718251705	5.477994053819846
1.7331458115018905	0.5988346718251705	6.145165747976534
1.7627255911938846	0.5988346718251705	7.036138671866397
1.792305370885879	0.5988346718251705	7.243778036644641
1.821885150577873	0.5988346718251705	7.729285852426343
1.8514649302698674	0.5988346718251705	9.808727394106178
1.9402042693458499	0.5988346718251705	9.808727394106178
1.9993638287298383	0.5988346718251705	9.808727394106178
0.9344917598180473	0.7066536600887776	9.851985479349079
0.9640715395100414	0.7066536600887776	8.242547566914979
0.9936513192020358	0.7066536600887776	8.242547566914979
1.0232310988940299	0.7066536600887776	7.212928149733819
1.0528108785860242	0.7066536600887776	6.5197809691738735
1.0823906582780183	0.7066536600887776	6.556148613344749
1.1119704379700126	0.7066536600887776	5.445266232084822
1.1415502176620067	0.7066536600887776	5.0728619862375455
1.1711299973540008	0.7066536600887776	4.56371844865454
1.200709777045995	0.7066536600887776	4.175555091797022
1.2302895567379892	0.7066536600887776	3.9128941767112293
1.2598693364299836	0.7066536600887776	3.542204434382975
1.2894491161219777	0.7066536600887776	3.381608084370108
1.3190288958139718	0.7066536600887776	3.1642175400218724
1.3486086755059659	0.7066536600887776	2.9464476620051494
1.3781884551979602	0.7066536600887776	2.7036048760471543
1.4077682348899545	0.7066536600887776	2.661901368035088
1.4373480145819486	0.7066536600887776	2.536664748499054
1.4669277942739427	0.7066536600887776	2.4463467443469957
1.496507573965937	0.7066536600887776	2.573687804542762
1.5260873536579311	0.7066536600887776	2.7663205928226793
1.5556671333499255	0.7066536600887776	2.9821990690561853
1.5852469130419196	0.7066536600887776	3.260529380441324
1.6148266927339137	0.7066536600887776	3.580913031919093
1.644406472425908	0.7066536600887776	4.094994588596815
1.673986252117902	0.7066536600887776	4.471189314404865
1.7035660318098964	0.7066536600887776	5.145288299994111
1.7331458115018905	0.7066536600887776	5.838435480554057
1.7627255911938846	0.7066536600887776	6.476522883930975
1.792305370885879	0.7066536600887776	7.243778036644641
1.821885150577873	0.7066536600887776	7.8628172450508655
1.8514649302698674	0.7066536600887776	8.710115105438067
1.8810447099618615	0.7066536600887776	9.106986629986626
1.9106244896538556	0.7066536600887776	9.808727394106178
1.969784049037844	0.7066536600887776	9.80013381054657
0.9344917598180473	0.8144726483523845	9.851985479349079
0.9640715395100414	0.8144726483523845	7.906075330293764
0.9936513192020358	0.8144726483523845	7.654760902012858
1.0232310988940299	0.8144726483523845	6.9075465001826375
1.0528108785860242	0.8144726483523845	6.188423833219431
1.0823906582780183	0.8144726483523845	5.617878974751817
1.1119704379700126	0.8144726483523845	5.064493736567029
1.1415502176620067	0.8144726483523845	4.752119051524876
1.1711299973540008	0.8144726483523845	4.310721934190654
1.200709777045995	0.8144726483523845	3.914153905444709
1.2302895567379892	0.8144726483523845	3.7427501705853237
1.2598693364299836	0.8144726483523845	3.3451841857872973
1.2894491161219777	0.8144726483523845	3.1118935148731763
1.3190288958139718	0.8144726483523845	2.8469500806696937
1.3486086755059659	0.8144726483523845	2.6270804120750357
1.3781884551979602	0.8144726483523845	2.4568700081027677
1.4077682348899545	0.8144726483523845	2.377350046491391
1.4373480145819486	0.8144726483523845	2.244406871084956
1.4669277942739427	0.8144726483523845	2.2244600319843615
1.496507573965937	0.8144726483523845	2.2893588283074537
1.5260873536579311	0.8144726483523845	2.4467698225149226
1.5556671333499255	0.8144726483523845	2.6469495043999425
1.5852469130419196	0.8144726483523845	2.986817401751778
1.6148266927339137	0.8144726483523845	3.2978314419910264
1.644406472425908	0.8144726483523845	3.799914208663588
1.673986252117902	0.8144726483523845	4.275337905378662
1.7035660318098964	0.8144726483523845	4.888746468278055
1.7331458115018905	0.8144726483523845	5.3660761376158606
1.7627255911938846	0.8144726483523845	5.980085997617084
1.792305370885879	0.8144726483523845	6.586749364870054
1.821885150577873	0.8144726483523845	7.499261536442819
1.8514649302698674	0.8144726483523845	8.008374341318515
1.8810447099618615	0.8144726483523845	9.80013381054657
1.9402042693458499	0.8144726483523845	9.80013381054657
2.0289436084218324	0.8144726483523845	9.80013381054657
0.9049119801260532	0.9222916366159917	9.84310360202344
0.9640715395100414	0.9222916366159917	9.851985479349079
0.9936513192020358	0.9222916366159917	7.364850953561732
1.0232310988940299	0.9222916366159917	6.589766491578193
1.0528108785860242	0.9222916366159917	5.750901148035873
1.0823906582780183	0.9222916366159917	5.40150264839176
1.1119704379700126	0.9222916366159917	4.930593957064741
1.1415502176620067	0.9222916366159917	4.325657616993042
1.1711299973540008	0.9222916366159917	4.144341641772296
1.200709777045995	0.9222916366159917	3.6342417989763005
1.2302895567379892	0.9222916366159917	3.4138971417270882
1.2598693364299836	0.9222916366159917	3.124579745934578
1.2894491161219777	0.9222916366159917	2.8502298183257553
1.3190288958139718	0.9222916366159917	2.6022016832296915
1.3486086755059659	0.9222916366159917	2.411226112497041
1.3781884551979602	0.9222916366159917	2.2790014983632334
1.4077682348899545	0.9222916366159917	2.1037346029105244
1.4373480145819486	0.9222916366159917	1.982021150861578
1.4669277942739427	0.9222916366159917	2.04858082953895
1.496507573965937	0.9222916366159917	2.0934130631816394
1.5260873536579311	0.9222916366159917	2.1874339835593117
1.5556671333499255	0.9222916366159917	2.3814701046895808
1.5852469130419196	0.9222916366159917	2.63715415822412
1.6148266927339137	0.9222916366159917	3.002194571665867
1.644406472425908	0.9222916366159917	3.4994470173876158
1.673986252117902	0.9222916366159917	3.9881990690292097
1.7035660318098964	0.9222916366159917	4.616454190496339
1.7331458115018905	0.9222916366159917	5.120208367252217
1.7627255911938846	0.9222916366159917	5.55188307736609
1.792305370885879	0.9222916366159917	6.467929300371366
1.821885150577873	0.9222916366159917	6.467929300371366
1.8514649302698674	0.9222916366159917	7.854223661491257
1.9106244896538556	0.9222916366159917	9.106986629986626
1.9402042693458499	0.9222916366159917	9.106986629986626
0.9344917598180473	1.0301106248795988	9.149956421463493
0.9640715395100414	1.0301106248795988	7.358196952235439
0.9936513192020358	1.0301106248795988	7.20404627240818
1.0232310988940299	1.0301106248795988	6.441806698484521
1.0528108785860242	1.0301106248795988	5.5642006329651705
1.0823906582780183	1.0301106248795988	4.97261069497234
1.1119704379700126	1.0301106248795988	4.428476193953881
1.1415502176620067	1.0301106248795988	4.059378730016596
1.1711299973540008	1.0301106248795988	3.7110720357483844
1.200709777045995	1.0301106248795988	3.4325701408272744
1.2302895567379892	1.0301106248795988	3.0101564440126873
1.2598693364299836	1.0301106248795988	2.7568056907523415
1.2894491161219777	1.0301106248795988	2.509393341370594
1.3190288958139718	1.0301106248795988	2.2688988099145204
1.3486086755059659	1.0301106248795988	2.0432901922264275
1.3781884551979602	1.0301106248795988	1.8541033504193933
1.4077682348899545	1.0301106248795988	1.7019510419373933
1.4373480145819486	1.0301106248795988	1.6238188005816845
1.4669277942739427	1.0301106248795988	1.613958967494538
1.496507573965937	1.0301106248795988	1.6529683255251726
1.5260873536579311	1.0301106248795988	1.7570774500036581
1.5556671333499255	1.0301106248795988	1.9179759985473872
1.5852469130419196	1.0301106248795988	2.2439949694250148
1.6148266927339137	1.0301106248795988	2.5346268022714957
1.644406472425908	1.0301106248795988	3.0213674830794597
1.673986252117902	1.0301106248795988	3.5190226436557124
1.7035660318098964	1.0301106248795988	3.9867930680774935
1.7331458115018905	1.0301106248795988	4.623984077972739
1.7627255911938846	1.0301106248795988	5.155742911405196
1.792305370885879	1.0301106248795988	5.8111497639822955
1.821885150577873	1.0301106248795988	6.622079980198623
1.8514649302698674	1.0301106248795988	7.497548717552523
1.8810447099618615	1.0301106248795988	7.720692268866734
1.9106244896538556	1.0301106248795988	8.19069589811247
1.9402042693458499	1.0301106248795988	8.19069589811247
1.969784049037844	1.0301106248795988	9.106986629986626
2.088103167805821	1.0301106248795988	9.80013381054657
0.8753322004340589	1.1379296131432057	9.84310360202344
0.9049119801260532	1.1379296131432057	8.74449131335533
0.9344917598180473	1.1379296131432057	9.149956421463493
0.9640715395100414	1.1379296131432057	7.763662060343603
0.9936513192020358	1.1379296131432057	6.898664622856999
1.0232310988940299	1.1379296131432057	5.81775191128829
1.0528108785860242	1.1379296131432057	5.098171473660186
1.0823906582780183	1.1379296131432057	4.683207825999509
1.1119704379700126	1.1379296131432057	4.287624304852581
1.1415502176620067	1.1379296131432057	3.7413255849781715
1.1711299973540008	1.1379296131432057	3.4529414449314126
1.200709777045995	1.1379296131432057	3.0843172029239367
1.2302895567379892	1.1379296131432057	2.7423056332094182
1.2598693364299836	1.1379296131432057	2.5026327799440002
1.2894491161219777	1.1379296131432057	2.2569886876499092
1.3190288958139718	1.1379296131432057	1.9920455399780028
1.3486086755059659	1.1379296131432057	1.7377486811713014
1.3781884551979602	1.1379296131432057	1.557665440096212
1.4077682348899545	1.1379296131432057	1.3706661204778348
1.4373480145819486	1.1379296131432057	1.3141508068414156
1.4669277942739427	1.1379296131432057	1.2908779062609836
1.496507573965937	1.1379296131432057	1.3257759242504221
1.5260873536579311	1.1379296131432057	1.4531425209726931
1.5556671333499255	1.1379296131432057	1.5760313028681958
1.5852469130419196	1.1379296131432057	1.8584907164296256
1.6148266927339137	1.1379296131432057	2.228606794627166
1.644406472425908	1.1379296131432057	2.6084269686097317
1.673986252117902	1.1379296131432057	3.0674063260212554
1.7035660318098964	1.1379296131432057	3.600001916468286
1.7331458115018905	1.1379296131432057	4.205422430944734
1.7627255911938846	1.1379296131432057	4.887478924810515
1.792305370885879	1.1379296131432057	5.2892743040297185
1.821885150577873	1.1379296131432057	6.038933694853008
1.8514649302698674	1.1379296131432057	6.542037272525087
1.8810447099618615	1.1379296131432057	8.008374341318515
1.9106244896538556	1.1379296131432057	8.19069589811247
1.9402042693458499	1.1379296131432057	8.701521521878458
1.969784049037844	1.1379296131432057	9.80013381054657
2.0585233881138265	1.1379296131432057	9.80013381054657
2.1176829474978147	1.1379296131432057	9.80013381054657
0.9049119801260532	1.2457486014068127	9.149956421463493
0.9344917598180473	1.2457486014068127	8.051344132795386
0.9640715395100414	1.2457486014068127	7.763662060343603
0.9936513192020358	1.2457486014068127	6.4758077720369664
1.0232310988940299	1.2457486014068127	5.638410982632473
1.0528108785860242	1.2457486014068127	5.006821695071959
1.0823906582780183	1.2457486014068127	4.520093622885029
1.1119704379700126	1.2457486014068127	4.097830161581714
1.1415502176620067	1.2457486014068127	3.5800066674731914
1.1711299973540008	1.2457486014068127	3.2374970908893017
1.200709777045995	1.2457486014068127	2.900493114903596
1.2302895567379892	1.2457486014068127	2.5727050076995814
1.2598693364299836	1.2457486014068127	2.289302508311267
1.2894491161219777	1.2457486014068127	2.034141383964318
1.3190288958139718	1.2457486014068127	1.7744383818384595
1.3486086755059659	1.2457486014068127	1.5440557125703656
1.3781884551979602	1.2457486014068127	1.3617821980788962
1.4077682348899545	1.2457486014068127	1.196927329381837
1.4373480145819486	1.2457486014068127	1.1285080634653957
1.4669277942739427	1.2457486014068127	1.0961323723221676
1.496507573965937	1.2457486014068127	1.1060993364110487
1.5260873536579311	1.2457486014068127	1.2404503046167257
1.5556671333499255	1.2457486014068127	1.403148233337891
1.5852469130419196	1.2457486014068127	1.6646881323485605
1.6148266927339137	1.2457486014068127	1.9859689055471623
1.644406472425908	1.2457486014068127	2.34942794899695
1.673986252117902	1.2457486014068127	2.784418866489605
1.7035660318098964	1.2457486014068127	3.327321120548656
1.7331458115018905	1.2457486014068127	3.8668840374767397
1.7627255911938846	1.2457486014068127	4.482424004377843
1.792305370885879	1.2457486014068127	5.139959211113479
1.821885150577873	1.2457486014068127	5.920784490375245
1.8514649302698674	1.2457486014068127	6.178657866797114
1.8810447099618615	1.2457486014068127	7.381626548373474
1.9106244896538556	1.2457486014068127	7.595663019799265
1.9402042693458499	1.2457486014068127	7.9975246169062375
1.969784049037844	1.2457486014068127	7.986791346648412
1.9993638287298383	1.2457486014068127	9.80013381054657
2.0289436084218324	1.2457486014068127	9.767931526405103
0.9049119801260532	1.3535675896704196	9.149956421463493
0.9344917598180473	1.3535675896704196	7.645879024687219
0.9640715395100414	1.3535675896704196	7.278154244561903
0.9936513192020358	1.3535675896704196	6.409116397538294
1.0232310988940299	1.3535675896704196	5.800052334188888
1.0528108785860242	1.3535675896704196	4.901461179414132
1.0823906582780183	1.3535675896704196	4.463206248482979
1.1119704379700126	1.3535675896704196	3.9157686317934877
1.1415502176620067	1.3535675896704196	3.4259521177659122
1.1711299973540008	1.3535675896704196	3.1270508561453605
1.200709777045995	1.3535675896704196	2.8290848719368666
1.2302895567379892	1.3535675896704196	2.4672863178156303
1.2598693364299836	1.3535675896704196	2.149504394096093
1.2894491161219777	1.3535675896704196	1.871704915129917
1.3190288958139718	1.3535675896704196	1.615593545648224
1.3486086755059659	1.3535675896704196	1.400804341198679
1.3781884551979602	1.3535675896704196	1.2036116782772277
1.4077682348899545	1.3535675896704196	1.0654079020150915
1.4373480145819486	1.3535675896704196	0.9725513343003369
1.4669277942739427	1.3535675896704196	0.9385883908713284
1.496507573965937	1.3535675896704196	0.9668681735539213
1.5260873536579311	1.3535675896704196	1.065602844283335
1.5556671333499255	1.3535675896704196	1.2399363920718098
1.5852469130419196	1.3535675896704196	1.49089169663438
1.6148266927339137	1.3535675896704196	1.8009186608786498
1.644406472425908	1.3535675896704196	2.1443106019406795
1.673986252117902	1.3535675896704196	2.6482672129595057
1.7035660318098964	1.3535675896704196	3.0727298646192898
1.7331458115018905	1.3535675896704196	3.658709822219305
1.7627255911938846	1.3535675896704196	4.238502438893678
1.792305370885879	1.3535675896704196	4.7981182268291045
1.821885150577873	1.3535675896704196	5.593544256509465
1.8514649302698674	1.3535675896704196	6.271423964938623
1.8810447099618615	1.3535675896704196	6.995342804165323
1.9106244896538556	1.3535675896704196	7.570706949068884
1.9402042693458499	1.3535675896704196	9.07478434584516
1.969784049037844	1.3535675896704196	9.07478434584516
1.9993638287298383	1.3535675896704196	9.07478434584516
2.1472627271898093	1.3535675896704196	9.72861399824254
0.8753322004340589	1.461386577934027	9.815798844003407
0.9049119801260532	1.461386577934027	8.443063671062095
0.9344917598180473	1.461386577934027	8.217193534090718
0.9640715395100414	1.461386577934027	7.630617767318157
0.9936513192020358	1.461386577934027	6.245080962798515
1.0232310988940299	1.461386577934027	5.438116226501749
1.0528108785860242	1.461386577934027	4.675336634547809
1.0823906582780183	1.461386577934027	4.320272608160768
1.1119704379700126	1.461386577934027	3.7992343929739087
1.1415502176620067	1.461386577934027	3.3646688648359406
1.1711299973540008	1.461386577934027	3.0043324514602245
1.200709777045995	1.461386577934027	2.689396455229283
1.2302895567379892	1.461386577934027	2.3430593460560365
1.2598693364299836	1.461386577934027	2.0572130969240314
1.2894491161219777	1.461386577934027	1.749290688551314
1.3190288958139718	1.461386577934027	1.5369278968218287
1.3486086755059659	1.461386577934027	1.3177755296022893
1.3781884551979602	1.461386577934027	1.0826221024118565
1.4077682348899545	1.461386577934027	0.9644778096993418
1.4373480145819486	1.461386577934027	0.8626462356739131
1.4669277942739427	1.461386577934027	0.8380543263473061
1.496507573965937	1.461386577934027	0.8530010288661769
1.5260873536579311	1.461386577934027	0.963318997233289
1.5556671333499255	1.461386577934027	1.1123942222960288
1.5852469130419196	1.461386577934027	1.3468024022610372
1.6148266927339137	1.461386577934027	1.6381778012300545
1.644406472425908	1.461386577934027	2.0535460491676165
1.673986252117902	1.461386577934027	2.4938478986705688
1.7035660318098964	1.461386577934027	2.954140169893372
1.7331458115018905	1.461386577934027	3.541134880307216
1.7627255911938846	1.461386577934027	4.070838039899695
1.792305370885879	1.461386577934027	4.6803351911727225
1.821885150577873	1.461386577934027	5.349090918608504
1.8514649302698674	1.461386577934027	5.961269036634783
1.8810447099618615	1.461386577934027	7.1288741967898455
1.9106244896538556	1.461386577934027	7.822021377349791
1.9402042693458499	1.461386577934027	8.158493613971004
1.969784049037844	1.461386577934027	8.361785180146441
1.9993638287298383	1.461386577934027	8.63000170957443
0.8753322004340589	1.5692055661976338	9.122651663443463
0.9049119801260532	1.5692055661976338	8.429504482883516
0.9344917598180473	1.5692055661976338	7.869888694948094
0.9640715395100414	1.5692055661976338	6.596923019135207
0.9936513192020358	1.5692055661976338	6.232279905547299
1.0232310988940299	1.5692055661976338	5.171407944862033
1.0528108785860242	1.5692055661976338	4.634015293711324
1.0823906582780183	1.5692055661976338	4.160772889932583
1.1119704379700126	1.5692055661976338	3.686283688075016
1.1415502176620067	1.5692055661976338	3.2802814725583938
1.1711299973540008	1.5692055661976338	2.9101234176025974
1.200709777045995	1.5692055661976338	2.4861225900578665
1.2302895567379892	1.5692055661976338	2.1972939342125954
1.2598693364299836	1.5692055661976338	1.9270495760980735
1.2894491161219777	1.5692055661976338	1.651692230960255
1.3190288958139718	1.5692055661976338	1.4008264295521071
1.3486086755059659	1.5692055661976338	1.1969468047345861
1.3781884551979602	1.5692055661976338	0.9731926044608183
1.4077682348899545	1.5692055661976338	0.8244846389169895
1.4373480145819486	1.5692055661976338	0.7325801599912234
1.4669277942739427	1.5692055661976338	0.6886232177651683
1.496507573965937	1.5692055661976338	0.709152498512946
1.5260873536579311	1.5692055661976338	0.8041732088436016
1.5556671333499255	1.5692055661976338	0.951806221788603
1.5852469130419196	1.5692055661976338	1.2121942074868963
1.6148266927339137	1.5692055661976338	1.4793149888986106
1.644406472425908	1.5692055661976338	1.873647197886986
1.673986252117902	1.5692055661976338	2.294648511648762
1.7035660318098964	1.5692055661976338	2.7286049705050326
1.7331458115018905	1.5692055661976338	3.3189686039668596
1.7627255911938846	1.5692055661976338	3.885241018443316
1.792305370885879	1.5692055661976338	4.500073367341776
1.821885150577873	1.5692055661976338	5.022999398041855
1.8514649302698674	1.5692055661976338	5.531503041865856
1.8810447099618615	1.5692055661976338	6.138756648529628
1.9106244896538556	1.5692055661976338	6.646372575427798
1.9402042693458499	1.5692055661976338	7.649172456562703
1.969784049037844	1.5692055661976338	8.11917608580844
1.9993638287298383	1.5692055661976338	8.34231963712265
2.0289436084218324	1.5692055661976338	9.035466817682593
2.0585233881138265	1.5692055661976338	9.72861399824254
2.088103167805821	1.5692055661976338	9.72861399824254
0.8753322004340589	1.6770245544612408	9.122651663443463
0.9049119801260532	1.6770245544612408	9.815798844003407
0.9344917598180473	1.6770245544612408	7.513213751009361
0.9640715395100414	1.6770245544612408	6.925427086107242
0.9936513192020358	1.6770245544612408	6.152237197873762
1.0232310988940299	1.6770245544612408	5.190826030719136
1.0528108785860242	1.6770245544612408	4.825366257224672
1.0823906582780183	1.6770245544612408	4.004657851026702
1.1119704379700126	1.6770245544612408	3.532549267002996
1.1415502176620067	1.6770245544612408	3.1543246478877807
1.1711299973540008	1.6770245544612408	2.814227108986487
1.200709777045995	1.6770245544612408	2.4658786087842968
1.2302895567379892	1.6770245544612408	2.108569986076204
1.2598693364299836	1.6770245544612408	1.8352739233351825
1.2894491161219777	1.6770245544612408	1.5289189517605175
1.3190288958139718	1.6770245544612408	1.284905248540257
1.3486086755059659	1.6770245544612408	1.060344298028789
1.3781884551979602	1.6770245544612408	0.8805378166380144
1.4077682348899545	1.6770245544612408	0.7038707084633362
1.4373480145819486	1.6770245544612408	0.5967590133236218
1.4669277942739427	1.6770245544612408	0.583750029117394
1.496507573965937	1.6770245544612408	0.5878005241808015
1.5260873536579311	1.6770245544612408	0.674811117481191
1.5556671333499255	1.6770245544612408	0.8269659887719918
1.5852469130419196	1.6770245544612408	1.0532021147136525
1.6148266927339137	1.6770245544612408	1.3241925774687706
1.644406472425908	1.6770245544612408	1.6801737303250803
1.673986252117902	1.6770245544612408	2.088100617733172
1.7035660318098964	1.6770245544612408	2.5396809690976534
1.7331458115018905	1.6770245544612408	3.0783769111679833
1.7627255911938846	1.6770245544612408	3.5827760324625606
1.792305370885879	1.6770245544612408	4.149166303228973
1.821885150577873	1.6770245544612408	4.69021025317866
1.8514649302698674	1.6770245544612408	5.2419140492592655
1.8810447099618615	1.6770245544612408	5.899972601753444
1.9106244896538556	1.6770245544612408	6.5097381733743385
1.9402042693458499	1.6770245544612408	6.838242240346376
1.969784049037844	1.6770245544612408	8.63000170957443
1.9993638287298383	1.6770245544612408	8.63000170957443
2.0585233881138265	1.6770245544612408	9.72861399824254
2.088103167805821	1.6770245544612408	9.72861399824254
0.7865928613580764	1.7848435427248477	9.122651663443463
0.8457524207420648	1.7848435427248477	9.815798844003407
0.8753322004340589	1.7848435427248477	8.717186555335296
0.9049119801260532	1.7848435427248477	8.206360931569307
0.9344917598180473	1.7848435427248477	7.513213751009361
0.9640715395100414	1.7848435427248477	6.557702305981926
0.9936513192020358	1.7848435427248477	5.8839732112790815
1.0232310988940299	1.7848435427248477	5.25145065253557
1.0528108785860242	1.7848435427248477	4.493548891167207
1.0823906582780183	1.7848435427248477	4.0813620275828155
1.1119704379700126	1.7848435427248477	3.447009322426104
1.1415502176620067	1.7848435427248477	3.0473090687022237
1.1711299973540008	1.7848435427248477	2.656013732673183
1.200709777045995	1.7848435427248477	2.33363502594469
1.2302895567379892	1.7848435427248477	2.027152578352977
1.2598693364299836	1.7848435427248477	1.7046230622881353
1.2894491161219777	1.7848435427248477	1.4188872818337597
1.3190288958139718	1.7848435427248477	1.1725106762771276
1.3486086755059659	1.7848435427248477	0.9610324107868253
1.3781884551979602	1.7848435427248477	0.7580088264685712
1.4077682348899545	1.7848435427248477	0.6089967901864339
1.4373480145819486	1.7848435427248477	0.5144898768949178
1.4669277942739427	1.7848435427248477	0.458574019560249
1.496507573965937	1.7848435427248477	0.4543276011057227
1.5260873536579311	1.7848435427248477	0.5352579977609384
1.5556671333499255	1.7848435427248477	0.6965212886054433
1.5852469130419196	1.7848435427248477	0.8890018219469891
1.6148266927339137	1.7848435427248477	1.215881586402416
1.644406472425908	1.7848435427248477	1.5392428799536333
1.673986252117902	1.7848435427248477	1.9888227833267393
1.7035660318098964	1.7848435427248477	2.3629187920385872
1.7331458115018905	1.7848435427248477	2.907256918891272
1.7627255911938846	1.7848435427248477	3.4295686703728476
1.792305370885879	1.7848435427248477	4.029705655713905
1.821885150577873	1.7848435427248477	4.5191884664288695
1.8514649302698674	1.7848435427248477	5.196014505089283
1.8810447099618615	1.7848435427248477	5.816590992814393
1.9106244896538556	1.7848435427248477	6.637571544884223
1.9402042693458499	1.7848435427248477	7.020563797140331
1.969784049037844	1.7848435427248477	7.936854529014485
1.9993638287298383	1.7848435427248477	8.34231963712265
2.0289436084218324	1.7848435427248477	9.72861399824254
2.0585233881138265	1.7848435427248477	9.035466817682593
2.088103167805821	1.7848435427248477	9.72861399824254
2.1176829474978147	1.7848435427248477	9.72861399824254
0.8161726410500705	1.892662530988455	9.836020867341297
0.9049119801260532	1.892662530988455	7.878505252306563
0.9344917598180473	1.892662530988455	6.777971746637916
0.9640715395100414	1.892662530988455	6.389591084120334
0.9936513192020358	1.892662530988455	6.016860790402338
1.0232310988940299	1.892662530988455	5.106039074918935
1.0528108785860242	1.892662530988455	4.462579455607011
1.0823906582780183	1.892662530988455	3.857600815322793
1.1119704379700126	1.892662530988455	3.492036923966814
1.1415502176620067	1.892662530988455	3.0141131022345915
1.1711299973540008	1.892662530988455	2.585655561793401
1.200709777045995	1.892662530988455	2.260859692054116
1.2302895567379892	1.892662530988455	1.865634748281229
1.2598693364299836	1.892662530988455	1.567897799796083
1.2894491161219777	1.892662530988455	1.332059201710691
1.3190288958139718	1.892662530988455	1.0812020398919913
1.3486086755059659	1.892662530988455	0.8485611484231459
1.3781884551979602	1.892662530988455	0.6574718840923106
1.4077682348899545	1.892662530988455	0.5169367753270384
1.4373480145819486	1.892662530988455	0.42313160209315637
1.4669277942739427	1.892662530988455	0.352978638744581
1.496507573965937	1.892662530988455	0.35796062269186457
1.5260873536579311	1.892662530988455	0.4357220413624372
1.5556671333499255	1.892662530988455	0.5904523517224005
1.5852469130419196	1.892662530988455	0.7750872477097879
1.6148266927339137	1.892662530988455	1.0511956095194117
1.644406472425908	1.892662530988455	1.4003340914163411
1.673986252117902	1.892662530988455	1.7881169196720768
1.7035660318098964	1.892662530988455	2.270229254093416
1.7331458115018905	1.892662530988455	2.7349663316462154
1.7627255911938846	1.892662530988455	3.239078773100931
1.792305370885879	1.892662530988455	3.882587741930876
1.821885150577873	1.892662530988455	4.4087622833706925
1.8514649302698674	1.892662530988455	4.992415549848043
1.8810447099618615	1.892662530988455	5.758322084690417
1.9106244896538556	1.892662530988455	6.327416616580384
1.9402042693458499	1.892662530988455	7.330718725444169
1.969784049037844	1.892662530988455	7.936854529014485
1.9993638287298383	1.892662530988455	7.936854529014485
2.0289436084218324	1.892662530988455	8.34231963712265
2.0585233881138265	1.892662530988455	8.63000170957443
2.088103167805821	1.892662530988455	9.72861399824254
2.2064222865737975	1.892662530988455	9.72861399824254
0.7865928613580764	2.000481519252062	9.865741330774458
0.8753322004340589	2.000481519252062	9.14287368678135
0.9049119801260532	2.000481519252062	8.737408578673186
0.9344917598180473	2.000481519252062	6.9456491094451325
0.9640715395100414	2.000481519252062	6.540184001336967
0.9936513192020358	2.000481519252062	5.66163359744566
1.0232310988940299	2.000481519252062	5.064240994722497
1.0528108785860242	2.000481519252062	4.456361911164426
1.0823906582780183	2.000481519252062	3.9345384206673044
1.1119704379700126	2.000481519252062	3.3384735218654233
1.1415502176620067	2.000481519252062	2.9322940914540174
1.1711299973540008	2.000481519252062	2.5431417598830146
1.200709777045995	2.000481519252062	2.1792722785716947
1.2302895567379892	2.000481519252062	1.8293455672651424
1.2598693364299836	2.000481519252062	1.5370995813444601
1.2894491161219777	2.000481519252062	1.2487448249376838
1.3190288958139718	2.000481519252062	1.002893280278637
1.3486086755059659	2.000481519252062	0.7910771266737342
1.3781884551979602	2.000481519252062	0.5856348345296167
1.4077682348899545	2.000481519252062	0.4429601079769725
1.4373480145819486	2.000481519252062	0.32967436831855856
1.4669277942739427	2.000481519252062	0.27299721827739276
1.496507573965937	2.000481519252062	0.2684925862510976
1.5260873536579311	2.000481519252062	0.36656557444027893
1.5556671333499255	2.000481519252062	0.4887066284476047
1.5852469130419196	2.000481519252062	0.6784007203530997
1.6148266927339137	2.000481519252062	0.9453198390017707
1.644406472425908	2.000481519252062	1.2755756053446143
1.673986252117902	2.000481519252062	1.6622048769625275
1.7035660318098964	2.000481519252062	2.146574843564524
1.7331458115018905	2.000481519252062	2.657808047652739
1.7627255911938846	2.000481519252062	3.142929496352658
1.792305370885879	2.000481519252062	3.7110733932827342
1.821885150577873	2.000481519252062	4.428805865942089
1.8514649302698674	2.000481519252062	4.794385207402709
1.8810447099618615	2.000481519252062	5.321894750978285
1.9106244896538556	2.000481519252062	5.796788365518213
1.9402042693458499	2.000481519252062	6.396409488067335
1.969784049037844	2.000481519252062	7.531389420906321
1.9993638287298383	2.000481519252062	7.649172456562703
2.0289436084218324	2.000481519252062	8.11917608580844
2.0585233881138265	2.000481519252062	9.72861399824254
2.088103167805821	2.000481519252062	9.035466817682593
2.1176829474978147	2.000481519252062	9.72861399824254
0.3428961659781635	2.108300507515669	12.054381088782531
0.8753322004340589	2.108300507515669	9.157623509318054
0.9049119801260532	2.108300507515669	8.449726506221406
0.9344917598180473	2.108300507515669	6.891581888174856
0.9640715395100414	2.108300507515669	6.172459221211651
0.9936513192020358	2.108300507515669	5.758483423435577
1.0232310988940299	2.108300507515669	4.976208462979623
1.0528108785860242	2.108300507515669	4.54775383664676
1.0823906582780183	2.108300507515669	3.7856872005211892
1.1119704379700126	2.108300507515669	3.361401286701782
1.1415502176620067	2.108300507515669	2.8416069790791765
1.1711299973540008	2.108300507515669	2.495241404799292
1.200709777045995	2.108300507515669	2.1419939277779516
1.2302895567379892	2.108300507515669	1.8128299946131987
1.2598693364299836	2.108300507515669	1.4837338294426985
1.2894491161219777	2.108300507515669	1.21497620199687
1.3190288958139718	2.108300507515669	0.9458023747057904
1.3486086755059659	2.108300507515669	0.7288845525390597
1.3781884551979602	2.108300507515669	0.5189182280598805
1.4077682348899545	2.108300507515669	0.37725725760245865
1.4373480145819486	2.108300507515669	0.272915479070293
1.4669277942739427	2.108300507515669	0.2130715602076867
1.496507573965937	2.108300507515669	0.20168442985918045
1.5260873536579311	2.108300507515669	0.2909578350822599
1.5556671333499255	2.108300507515669	0.41707978233016885
1.5852469130419196	2.108300507515669	0.6059814173776648
1.6148266927339137	2.108300507515669	0.8591691357583873
1.644406472425908	2.108300507515669	1.1934706732959874
1.673986252117902	2.108300507515669	1.5500409832476096
1.7035660318098964	2.108300507515669	2.0215208208751196
1.7331458115018905	2.108300507515669	2.4536428770015677
1.7627255911938846	2.108300507515669	2.9462192021066036
1.792305370885879	2.108300507515669	3.532292392801158
1.821885150577873	2.108300507515669	4.05448927920314
1.8514649302698674	2.108300507515669	4.601268630822731
1.8810447099618615	2.108300507515669	5.2931029156294835
1.9106244896538556	2.108300507515669	5.950638285749561
1.9402042693458499	2.108300507515669	6.299032692222961
1.969784049037844	2.108300507515669	7.429185198807171
1.9993638287298383	2.108300507515669	7.5329993690568715
2.0289436084218324	2.108300507515669	8.345945672227469
2.0585233881138265	2.108300507515669	9.72861399824254
2.088103167805821	2.108300507515669	9.050050520717697
2.1176829474978147	2.108300507515669	9.74319770127764
0.22457704721018673	2.216119495779276	12.054381088782531
0.25415682690218094	2.216119495779276	12.747528269342475
0.2837366065941751	2.216119495779276	11.361233908222584
0.3133163862861693	2.216119495779276	9.974939547102693
0.3428961659781635	2.216119495779276	11.138090356908375
0.3724759456701577	2.216119495779276	12.054381088782531
0.8457524207420648	2.216119495779276	9.865741330774458
0.8753322004340589	2.216119495779276	9.865741330774458
0.9049119801260532	2.216119495779276	8.238365357000365
0.9344917598180473	2.216119495779276	7.002807523285081
0.9640715395100414	2.216119495779276	6.225102954697072
0.9936513192020358	2.216119495779276	5.559354748325242
1.0232310988940299	2.216119495779276	4.825385573245039
1.0528108785860242	2.216119495779276	4.419920465136875
1.0823906582780183	2.216119495779276	3.8523634489494514
1.1119704379700126	2.216119495779276	3.264259282898659
1.1415502176620067	2.216119495779276	2.892780476720355
1.1711299973540008	2.216119495779276	2.460078087197938
1.200709777045995	2.216119495779276	2.101261428915702
1.2302895567379892	2.216119495779276	1.7435778937835034
1.2598693364299836	2.216119495779276	1.4429547636274274
1.2894491161219777	2.216119495779276	1.1630031027963472
1.3190288958139718	2.216119495779276	0.8889979849786771
1.3486086755059659	2.216119495779276	0.6850286505178254
1.3781884551979602	2.216119495779276	0.48196928696666497
1.4077682348899545	2.216119495779276	0.32787505503112513
1.4373480145819486	2.216119495779276	0.2116243736052148
1.4669277942739427	2.216119495779276	0.158423604540884
1.496507573965937	2.216119495779276	0.15423867524091506
1.5260873536579311	2.216119495779276	0.2280416134548071
1.5556671333499255	2.216119495779276	0.3539632897272371
1.5852469130419196	2.216119495779276	0.5376823144732397
1.6148266927339137	2.216119495779276	0.7920477852171359
1.644406472425908	2.216119495779276	1.0963884889700362
1.673986252117902	2.216119495779276	1.4699499276658479
1.7035660318098964	2.216119495779276	1.9226174699671663
1.7331458115018905	2.216119495779276	2.3805094346198414
1.7627255911938846	2.216119495779276	2.8520115866024947
1.792305370885879	2.216119495779276	3.3012837900134544
1.821885150577873	2.216119495779276	3.768460571300376
1.8514649302698674	2.216119495779276	4.479672759257958
1.8810447099618615	2.216119495779276	5.000969682891244
1.9106244896538556	2.216119495779276	5.532475511894774
1.9402042693458499	2.216119495779276	6.405393101082045
1.969784049037844	2.216119495779276	7.033536056731033
1.9993638287298383	2.216119495779276	8.133759788843541
2.0289436084218324	2.216119495779276	8.64458541260953
2.0585233881138265	2.216119495779276	7.951438232049585
2.088103167805821	2.216119495779276	9.74319770127764
2.1176829474978147	2.216119495779276	9.74319770127764
0.22457704721018673	2.323938484042883	10.108470939727216
0.25415682690218094	2.323938484042883	10.550303692006256
0.2837366065941751	2.323938484042883	8.796284550761047
0.3133163862861693	2.323938484042883	8.378080416875452
0.3428961659781635	2.323938484042883	9.803089290176032
0.3724759456701577	2.323938484042883	10.444943176348431
0.8753322004340589	2.323938484042883	9.172594150214515
0.9049119801260532	2.323938484042883	7.919831181719148
0.9344917598180473	2.323938484042883	6.669131149676159
0.9640715395100414	2.323938484042883	6.225651796335083
0.9936513192020358	2.323938484042883	5.602502987222587
1.0232310988940299	2.323938484042883	4.786685548675856
1.0528108785860242	2.323938484042883	4.36461927485997
1.0823906582780183	2.323938484042883	3.7070720807712965
1.1119704379700126	2.323938484042883	3.306205492577157
1.1415502176620067	2.323938484042883	2.8446068095763435
1.1711299973540008	2.323938484042883	2.4695706432483133
1.200709777045995	2.323938484042883	2.041508332779573
1.2302895567379892	2.323938484042883	1.7269541378609246
1.2598693364299836	2.323938484042883	1.4258316945105722
1.2894491161219777	2.323938484042883	1.126039451960109
1.3190288958139718	2.323938484042883	0.858611773378354
1.3486086755059659	2.323938484042883	0.6250752171263274
1.3781884551979602	2.323938484042883	0.45081833663122417
1.4077682348899545	2.323938484042883	0.28732956307993796
1.4373480145819486	2.323938484042883	0.1720296892156945
1.4669277942739427	2.323938484042883	0.10144847725884887
1.496507573965937	2.323938484042883	0.10499128143841219
1.5260873536579311	2.323938484042883	0.16854451284651528
1.5556671333499255	2.323938484042883	0.292107242477436
1.5852469130419196	2.323938484042883	0.47908351417966966
1.6148266927339137	2.323938484042883	0.7186646518659181
1.644406472425908	2.323938484042883	1.009348188202952
1.673986252117902	2.323938484042883	1.379973383050248
1.7035660318098964	2.323938484042883	1.7910169424732363
1.7331458115018905	2.323938484042883	2.1995604457907243
1.7627255911938846	2.323938484042883	2.7265915706720163
1.792305370885879	2.323938484042883	3.220208750770282
1.821885150577873	2.323938484042883	3.627662271612981
1.8514649302698674	2.323938484042883	4.428900433884535
1.8810447099618615	2.323938484042883	4.739955857521623
1.9106244896538556	2.323938484042883	5.6288598035504345
1.9402042693458499	2.323938484042883	5.851253986610925
1.969784049037844	2.323938484042883	6.852825943381476
1.9993638287298383	2.323938484042883	7.663756159597805
2.0289436084218324	2.323938484042883	7.545973123941422
2.0585233881138265	2.323938484042883	8.35690334015775
2.088103167805821	2.323938484042883	8.35690334015775
2.1176829474978147	2.323938484042883	9.050050520717697
2.2064222865737975	2.323938484042883	9.74319770127764
2.236002066265792	2.323938484042883	9.74319770127764
0.19499726751819252	2.43175747230649	11.361233908222584
0.22457704721018673	2.43175747230649	8.528020564166368
0.25415682690218094	2.43175747230649	8.815702636618148
0.2837366065941751	2.43175747230649	7.4196521005528995
0.3133163862861693	2.43175747230649	7.757095682563741
0.3428961659781635	2.43175747230649	9.058648815228537
0.3724759456701577	2.43175747230649	10.108470939727216
0.4020557253621519	2.43175747230649	12.054381088782531
0.43163550505414605	2.43175747230649	12.747528269342475
0.6682737425900995	2.43175747230649	9.865741330774458
0.7865928613580764	2.43175747230649	9.865741330774458
0.8457524207420648	2.43175747230649	9.172594150214515
0.8753322004340589	2.43175747230649	8.479446969654571
0.9049119801260532	2.43175747230649	8.073981861546404
0.9344917598180473	2.43175747230649	7.552343383691324
0.9640715395100414	2.43175747230649	6.373189402472799
0.9936513192020358	2.43175747230649	5.619417600096416
1.0232310988940299	2.43175747230649	4.801972702858895
1.0528108785860242	2.43175747230649	4.1970182343344105
1.0823906582780183	2.43175747230649	3.800913593343851
1.1119704379700126	2.43175747230649	3.299807574262279
1.1415502176620067	2.43175747230649	2.843089024470191
1.1711299973540008	2.43175747230649	2.424982898737377
1.200709777045995	2.43175747230649	2.0310851214252486
1.2302895567379892	2.43175747230649	1.7030124169594982
1.2598693364299836	2.43175747230649	1.370091545039375
1.2894491161219777	2.43175747230649	1.0787408172382094
1.3190288958139718	2.43175747230649	0.7997319303434072
1.3486086755059659	2.43175747230649	0.6052809366335206
1.3781884551979602	2.43175747230649	0.41570929026058767
1.4077682348899545	2.43175747230649	0.26775175804816076
1.4373480145819486	2.43175747230649	0.14589253002020097
1.4669277942739427	2.43175747230649	0.06824567728587905
1.496507573965937	2.43175747230649	0.06877912883356085
1.5260873536579311	2.43175747230649	0.1256399818746372
1.5556671333499255	2.43175747230649	0.23221121674242262
1.5852469130419196	2.43175747230649	0.41949003999450873
1.6148266927339137	2.43175747230649	0.6479630886255121
1.644406472425908	2.43175747230649	0.9365979984140926
1.673986252117902	2.43175747230649	1.2840655441524245
1.7035660318098964	2.43175747230649	1.6567564137055797
1.7331458115018905	2.43175747230649	2.0999786205791597
1.7627255911938846	2.43175747230649	2.6071438456217892
1.792305370885879	2.43175747230649	3.063593315311844
1.821885150577873	2.43175747230649	3.510490813599163
1.8514649302698674	2.43175747230649	4.044547115306597
1.8810447099618615	2.43175747230649	4.7803146954529945
1.9106244896538556	2.43175747230649	5.277289582623058
1.9402042693458499	2.43175747230649	5.8113720685533155
1.969784049037844	2.43175747230649	6.4473608352733125
1.9993638287298383	2.43175747230649	6.798758722111201
2.0289436084218324	2.43175747230649	7.545973123941422
2.0585233881138265	2.43175747230649	7.951438232049585
2.088103167805821	2.43175747230649	8.35690334015775
2.1472627271898093	2.43175747230649	9.050050520717697
0.19499726751819252	2.539576460570097	8.490386401215194
0.22457704721018673	2.539576460570097	7.455562085154445
0.25415682690218094	2.539576460570097	7.4196521005528995
0.2837366065941751	2.539576460570097	6.563379378404988
0.3133163862861693	2.539576460570097	7.0404180045936
0.3428961659781635	2.539576460570097	8.30487701285216
0.3724759456701577	2.539576460570097	9.857156511446309
0.4020557253621519	2.539576460570097	12.747528269342475
0.43163550505414605	2.539576460570097	12.054381088782531
0.46121528474614026	2.539576460570097	12.747528269342475
0.6978535222820939	2.539576460570097	9.865741330774458
0.8161726410500705	2.539576460570097	9.865741330774458
0.8457524207420648	2.539576460570097	8.767129042106351
0.8753322004340589	2.539576460570097	9.172594150214515
0.9049119801260532	2.539576460570097	7.668516753438241
0.9344917598180473	2.539576460570097	6.720838020172105
0.9640715395100414	2.539576460570097	6.373189402472799
0.9936513192020358	2.539576460570097	5.967724294364634
1.0232310988940299	2.539576460570097	4.933650526834094
1.0528108785860242	2.539576460570097	4.179443089512902
1.0823906582780183	2.539576460570097	3.663044418725568
1.1119704379700126	2.539576460570097	3.246315207595491
1.1415502176620067	2.539576460570097	2.771062740680258
1.1711299973540008	2.539576460570097	2.4450927929217245
1.200709777045995	2.539576460570097	2.013281241790799
1.2302895567379892	2.539576460570097	1.689852230576463
1.2598693364299836	2.539576460570097	1.3554996916994098
1.2894491161219777	2.539576460570097	1.0404454153884934
1.3190288958139718	2.539576460570097	0.8134415246252846
1.3486086755059659	2.539576460570097	0.577272045523114
1.3781884551979602	2.539576460570097	0.39615108595822157
1.4077682348899545	2.539576460570097	0.23140713540490143
1.4373480145819486	2.539576460570097	0.11814278820777879
1.4669277942739427	2.539576460570097	0.049080358152887804
1.496507573965937	2.539576460570097	0.04611968319527371
1.5260873536579311	2.539576460570097	0.10767359214225358
1.5556671333499255	2.539576460570097	0.20545972011621938
1.5852469130419196	2.539576460570097	0.374965735728936
1.6148266927339137	2.539576460570097	0.5871200873644575
1.644406472425908	2.539576460570097	0.893789675281984
1.673986252117902	2.539576460570097	1.1925016668101875
1.7035660318098964	2.539576460570097	1.5693924810438924
1.7331458115018905	2.539576460570097	2.03142868634069
1.7627255911938846	2.539576460570097	2.4606505710452344
1.792305370885879	2.539576460570097	2.9143330142159636
1.821885150577873	2.539576460570097	3.4049194216558396
1.8514649302698674	2.539576460570097	3.953416571588293
1.8810447099618615	2.539576460570097	4.59293658012838
1.9106244896538556	2.539576460570097	5.158230222607069
1.9402042693458499	2.539576460570097	5.754213654713367
1.969784049037844	2.539576460570097	6.216837176661481
1.9993638287298383	2.539576460570097	6.798758722111201
2.0289436084218324	2.539576460570097	7.797287552222328
2.0585233881138265	2.539576460570097	8.133759788843541
2.088103167805821	2.539576460570097	8.64458541260953
2.1176829474978147	2.539576460570097	7.951438232049585
2.1768425068818034	2.539576460570097	9.74319770127764
0.16541748782619836	2.647395448833704	11.180963281203958
0.19499726751819252	2.647395448833704	6.961455576027855
0.22457704721018673	2.647395448833704	6.808876369198074
0.25415682690218094	2.647395448833704	6.333127364646367
0.2837366065941751	2.647395448833704	5.820086226874564
0.3133163862861693	2.647395448833704	6.234753955024353
0.3428961659781635	2.647395448833704	7.270130401060231
0.3724759456701577	2.647395448833704	8.932014069767742
0.4020557253621519	2.647395448833704	11.246627497091833
0.43163550505414605	2.647395448833704	11.719949809178594
0.7865928613580764	2.647395448833704	9.865741330774458
0.8753322004340589	2.647395448833704	8.256303418340359
0.9049119801260532	2.647395448833704	7.919831181719148
0.9344917598180473	2.647395448833704	7.2074566018288015
0.9640715395100414	2.647395448833704	6.283577243783111
0.9936513192020358	2.647395448833704	5.444476150600084
1.0232310988940299	2.647395448833704	4.782679499924215
1.0528108785860242	2.647395448833704	4.3094962177611
1.0823906582780183	2.647395448833704	3.7490722034240127
1.1119704379700126	2.647395448833704	3.269970114549147
1.1415502176620067	2.647395448833704	2.8283558103393096
1.1711299973540008	2.647395448833704	2.365741780422053
1.200709777045995	2.647395448833704	2.058874711895691
1.2302895567379892	2.647395448833704	1.6694145696742853
1.2598693364299836	2.647395448833704	1.3336357524077425
1.2894491161219777	2.647395448833704	1.0434063703557266
1.3190288958139718	2.647395448833704	0.7927736022171974
1.3486086755059659	2.647395448833704	0.56343453929356
1.3781884551979602	2.647395448833704	0.38400722017273736
1.4077682348899545	2.647395448833704	0.23483932262584428
1.4373480145819486	2.647395448833704	0.10656664896146317
1.4669277942739427	2.647395448833704	0.03377729986662903
1.496507573965937	2.647395448833704	0.020608640884575813
1.5260873536579311	2.647395448833704	0.06103518039792899
1.5556671333499255	2.647395448833704	0.17739227305161798
1.5852469130419196	2.647395448833704	0.33900799644194457
1.6148266927339137	2.647395448833704	0.5635330104220211
1.644406472425908	2.647395448833704	0.8062240002530716
1.673986252117902	2.647395448833704	1.1600332769696822
1.7035660318098964	2.647395448833704	1.515142452053695
1.7331458115018905	2.647395448833704	1.9046734031581636
1.7627255911938846	2.647395448833704	2.30446084015358
1.792305370885879	2.647395448833704	2.8199565852896376
1.821885150577873	2.647395448833704	3.3077697281345104
1.8514649302698674	2.647395448833704	3.777960386187879
1.8810447099618615	2.647395448833704	4.300791040498463
1.9106244896538556	2.647395448833704	4.865899252886284
1.9402042693458499	2.647395448833704	5.58376776343957
1.969784049037844	2.647395448833704	5.9145563047885465
1.9993638287298383	2.647395448833704	7.035147500175431
2.0289436084218324	2.647395448833704	7.440612608283595
2.0585233881138265	2.647395448833704	7.25829105148964
2.088103167805821	2.647395448833704	8.35690334015775
2.1176829474978147	2.647395448833704	8.35690334015775
2.1472627271898093	2.647395448833704	9.050050520717697
2.1768425068818034	2.647395448833704	9.74319770127764
2.236002066265792	2.647395448833704	9.74319770127764
0.16541748782619836	2.7552144370973113	8.67660259134868
0.19499726751819252	2.7552144370973113	6.2322033908257835
0.22457704721018673	2.7552144370973113	6.056999301800688
0.25415682690218094	2.7552144370973113	5.506746615719519
0.2837366065941751	2.7552144370973113	4.82560117980337
0.3133163862861693	2.7552144370973113	5.368891715312196
0.3428961659781635	2.7552144370973113	6.792316558698563
0.3724759456701577	2.7552144370973113	8.905055554121454
0.4020557253621519	2.7552144370973113	10.777058228714289
0.43163550505414605	2.7552144370973113	12.163787139453724
0.46121528474614026	2.7552144370973113	12.163787139453724
0.6091141832061112	2.7552144370973113	9.865741330774458
0.6386939628981054	2.7552144370973113	9.865741330774458
0.7570130816660823	2.7552144370973113	9.865741330774458
0.8753322004340589	2.7552144370973113	8.767129042106351
0.9049119801260532	2.7552144370973113	8.253437777366077
0.9344917598180473	2.7552144370973113	7.212437216029767
0.9640715395100414	2.7552144370973113	6.630596995397194
0.9936513192020358	2.7552144370973113	5.770319224984772
1.0232310988940299	2.7552144370973113	4.863824392862356
1.0528108785860242	2.7552144370973113	4.311133952212715
1.0823906582780183	2.7552144370973113	3.774521536572455
1.1119704379700126	2.7552144370973113	3.2736039910311705
1.1415502176620067	2.7552144370973113	2.8507471402111433
1.1711299973540008	2.7552144370973113	2.4453695145427625
1.200709777045995	2.7552144370973113	1.998810970608356
1.2302895567379892	2.7552144370973113	1.657681111807169
1.2598693364299836	2.7552144370973113	1.3330864392093504
1.2894491161219777	2.7552144370973113	1.029347499916062
1.3190288958139718	2.7552144370973113	0.7823290594194221
1.3486086755059659	2.7552144370973113	0.5787852160943103
1.3781884551979602	2.7552144370973113	0.3667749836527969
1.4077682348899545	2.7552144370973113	0.2121486237264394
1.4373480145819486	2.7552144370973113	0.10284736273676032
1.4669277942739427	2.7552144370973113	0.035888717555059735
1.496507573965937	2.7552144370973113	0.0
1.5260873536579311	2.7552144370973113	0.056449482446769395
1.5556671333499255	2.7552144370973113	0.1649234317054047
1.5852469130419196	2.7552144370973113	0.2912761005943194
1.6148266927339137	2.7552144370973113	0.5318463412438241
1.644406472425908	2.7552144370973113	0.7581711842942376
1.673986252117902	2.7552144370973113	1.0759337897589898
1.7035660318098964	2.7552144370973113	1.4120243099222325
1.7331458115018905	2.7552144370973113	1.848960693317025
1.7627255911938846	2.7552144370973113	2.252809969001519
1.792305370885879	2.7552144370973113	2.700493777634734
1.821885150577873	2.7552144370973113	3.164150501838951
1.8514649302698674	2.7552144370973113	3.6084693438701736
1.8810447099618615	2.7552144370973113	4.223991362399587
1.9106244896538556	2.7552144370973113	4.652542490541937
1.9402042693458499	2.7552144370973113	5.082398422909191
1.969784049037844	2.7552144370973113	5.774678298106138
1.9993638287298383	2.7552144370973113	6.221015154319853
2.0289436084218324	2.7552144370973113	6.9118812743461016
2.0585233881138265	2.7552144370973113	7.346474643434694
2.088103167805821	2.7552144370973113	7.954665135401062
2.1176829474978147	2.7552144370973113	8.648890268546143
2.1472627271898093	2.7552144370973113	8.64458541260953
2.1768425068818034	2.7552144370973113	8.648890268546143
2.2064222865737975	2.7552144370973113	9.749661954605177
2.236002066265792	2.7552144370973113	9.74319770127764
2.2655818459577857	2.7552144370973113	9.749661954605177
0.13583770813420415	2.863033425360918	11.15161968343461
0.16541748782619836	2.863033425360918	6.625492704786967
0.19499726751819252	2.863033425360918	5.526685864958496
0.22457704721018673	2.863033425360918	5.623771734646376
0.25415682690218094	2.863033425360918	4.349023273917063
0.2837366065941751	2.863033425360918	3.5840115758015143
0.3133163862861693	2.863033425360918	4.671701672488603
0.3428961659781635	2.863033425360918	6.489607845708128
0.3724759456701577	2.863033425360918	8.357994315833228
0.4020557253621519	2.863033425360918	11.066044516935438
0.43163550505414605	2.863033425360918	12.857803986163493
0.46121528474614026	2.863033425360918	12.857803986163493
0.6386939628981054	2.863033425360918	9.439399189865469
0.6682737425900995	2.863033425360918	8.93687215078695
0.8161726410500705	2.863033425360918	9.865741330774458
0.8753322004340589	2.863033425360918	8.468742897509081
0.9049119801260532	2.863033425360918	7.905584396589712
0.9344917598180473	2.863033425360918	7.77205300396519
0.9640715395100414	2.863033425360918	6.090294429951464
0.9936513192020358	2.863033425360918	5.826142854909876
1.0232310988940299	2.863033425360918	4.888649915385121
1.0528108785860242	2.863033425360918	4.462422815828526
1.0823906582780183	2.863033425360918	3.8724518378624344
1.1119704379700126	2.863033425360918	3.3336953269048264
1.1415502176620067	2.863033425360918	2.860947478039381
1.1711299973540008	2.863033425360918	2.479080633342506
1.200709777045995	2.863033425360918	2.0364023425891284
1.2302895567379892	2.863033425360918	1.6608412893740505
1.2598693364299836	2.863033425360918	1.3319830571868554
1.2894491161219777	2.863033425360918	1.0451974227719631
1.3190288958139718	2.863033425360918	0.7968381373290274
1.3486086755059659	2.863033425360918	0.5376798176597353
1.3781884551979602	2.863033425360918	0.36606486784027137
1.4077682348899545	2.863033425360918	0.19989934974940837
1.4373480145819486	2.863033425360918	0.10872864898780499
1.4669277942739427	2.863033425360918	0.039646084489763034
1.496507573965937	2.863033425360918	0.016707588570824328
1.5260873536579311	2.863033425360918	0.059232219363632765
1.5556671333499255	2.863033425360918	0.12490485937441154
1.5852469130419196	2.863033425360918	0.2675053369962015
1.6148266927339137	2.863033425360918	0.4765674878807662
1.644406472425908	2.863033425360918	0.7259942092069576
1.673986252117902	2.863033425360918	1.0238924198930421
1.7035660318098964	2.863033425360918	1.3776740656278381
1.7331458115018905	2.863033425360918	1.723807996037646
1.7627255911938846	2.863033425360918	2.140107340526508
1.792305370885879	2.863033425360918	2.572944219430881
1.821885150577873	2.863033425360918	3.021088837613388
1.8514649302698674	2.863033425360918	3.4921821948053724
1.8810447099618615	2.863033425360918	3.9066699205131767
1.9106244896538556	2.863033425360918	4.60406470691662
1.9402042693458499	2.863033425360918	5.077211031231399
1.969784049037844	2.863033425360918	5.432173841068864
1.9993638287298383	2.863033425360918	6.036089887900867
2.0289436084218324	2.863033425360918	7.041611753502967
2.0585233881138265	2.863033425360918	7.447076861611131
2.088103167805821	2.863033425360918	7.351766681806805
2.1176829474978147	2.863033425360918	7.957902485377121
2.1472627271898093	2.863033425360918	8.651049665937066
2.2064222865737975	2.863033425360918	9.05651477404523
2.236002066265792	2.863033425360918	9.749661954605177
2.2655818459577857	2.863033425360918	9.749661954605177
0.13583770813420415	2.970852413624525	8.154272589409857
0.16541748782619836	2.970852413624525	5.381374033969654
0.19499726751819252	2.970852413624525	4.961683014156288
0.22457704721018673	2.970852413624525	4.861816965273696
0.25415682690218094	2.970852413624525	3.969345440287662
0.2837366065941751	2.970852413624525	4.001789017513173
0.3133163862861693	2.970852413624525	5.231547373057059
0.3428961659781635	2.970852413624525	6.845637061129666
0.3724759456701577	2.970852413624525	8.919298441970785
0.4020557253621519	2.970852413624525	11.018409466801785
0.43163550505414605	2.970852413624525	12.028062054808188
0.46121528474614026	2.970852413624525	12.857803986163493
0.6978535222820939	2.970852413624525	8.746252009305525
0.8457524207420648	2.970852413624525	9.865741330774458
0.8753322004340589	2.970852413624525	9.851494545645025
0.9049119801260532	2.970852413624525	7.654269968308806
0.9344917598180473	2.970852413624525	7.905584396589712
0.9640715395100414	2.970852413624525	6.41750734115988
0.9936513192020358	2.970852413624525	5.791051535098606
1.0232310988940299	2.970852413624525	4.909852123035724
1.0528108785860242	2.970852413624525	4.354326320351823
1.0823906582780183	2.970852413624525	3.816599671791475
1.1119704379700126	2.970852413624525	3.334228735064639
1.1415502176620067	2.970852413624525	2.9038647222636422
1.1711299973540008	2.970852413624525	2.493872383233815
1.200709777045995	2.970852413624525	2.0528954290386725
1.2302895567379892	2.970852413624525	1.695997341124162
1.2598693364299836	2.970852413624525	1.3781702127350686
1.2894491161219777	2.970852413624525	1.0683716103013063
1.3190288958139718	2.970852413624525	0.8303518779265984
1.3486086755059659	2.970852413624525	0.5779840271358099
1.3781884551979602	2.970852413624525	0.3661511994602069
1.4077682348899545	2.970852413624525	0.21229875413622956
1.4373480145819486	2.970852413624525	0.11447324623876032
1.4669277942739427	2.970852413624525	0.03668323748570401
1.496507573965937	2.970852413624525	0.001158875316768615
1.5260873536579311	2.970852413624525	0.0448823727849863
1.5556671333499255	2.970852413624525	0.13195517910418442
1.5852469130419196	2.970852413624525	0.2625062461013119
1.6148266927339137	2.970852413624525	0.44813647275456425
1.644406472425908	2.970852413624525	0.6814301213127871
1.673986252117902	2.970852413624525	0.9929894927546545
1.7035660318098964	2.970852413624525	1.3264589224165855
1.7331458115018905	2.970852413624525	1.7081043416120174
1.7627255911938846	2.970852413624525	2.057177755029553
1.792305370885879	2.970852413624525	2.486175802387245
1.821885150577873	2.970852413624525	2.9665983761328905
1.8514649302698674	2.970852413624525	3.35366175452116
1.8810447099618615	2.970852413624525	3.905847187363535
1.9106244896538556	2.970852413624525	4.318760789414287
1.9402042693458499	2.970852413624525	5.004729826241925
1.969784049037844	2.970852413624525	5.307010698114859
1.9993638287298383	2.970852413624525	5.8376389491770295
2.0289436084218324	2.970852413624525	6.805222975438736
2.0585233881138265	2.970852413624525	7.552437377268958
2.088103167805821	2.970852413624525	7.6702204129253415
2.1176829474978147	2.970852413624525	8.651049665937066
2.1768425068818034	2.970852413624525	9.749661954605177
0.10625792844220996	3.078671401888132	11.194256858412913
0.13583770813420415	3.078671401888132	6.4441209021746255
0.16541748782619836	3.078671401888132	4.593298515742222
0.19499726751819252	3.078671401888132	4.48918214170761
0.22457704721018673	3.078671401888132	4.108765925606748
0.25415682690218094	3.078671401888132	3.9374115779089705
0.2837366065941751	3.078671401888132	4.418310532592259
0.3133163862861693	3.078671401888132	5.393247645325439
0.3428961659781635	3.078671401888132	6.854846868194431
0.3724759456701577	3.078671401888132	8.772408662245486
0.4020557253621519	3.078671401888132	10.40382548139836
0.43163550505414605	3.078671401888132	11.214755697614692
0.46121528474614026	3.078671401888132	12.601050058734582
0.4907950644381345	3.078671401888132	12.601050058734582
0.6386939628981054	3.078671401888132	8.746252009305525
0.6978535222820939	3.078671401888132	9.439399189865469
0.7570130816660823	3.078671401888132	9.439399189865469
0.8161726410500705	3.078671401888132	9.439399189865469
0.8457524207420648	3.078671401888132	9.851494545645025
0.8753322004340589	3.078671401888132	8.05973507641697
0.9049119801260532	3.078671401888132	8.465200184525134
0.9344917598180473	3.078671401888132	7.2865451881834895
0.9640715395100414	3.078671401888132	6.716000329715876
0.9936513192020358	3.078671401888132	5.631986840468918
1.0232310988940299	3.078671401888132	4.847548239699569
1.0528108785860242	3.078671401888132	4.444812160516757
1.0823906582780183	3.078671401888132	3.863559102398516
1.1119704379700126	3.078671401888132	3.422449939152508
1.1415502176620067	3.078671401888132	2.9453733748974207
1.1711299973540008	3.078671401888132	2.4622790121868947
1.200709777045995	3.078671401888132	2.1314416341679028
1.2302895567379892	3.078671401888132	1.753531758890773
1.2598693364299836	3.078671401888132	1.371841591736639
1.2894491161219777	3.078671401888132	1.090048750027016
1.3190288958139718	3.078671401888132	0.8118534793499919
1.3486086755059659	3.078671401888132	0.5917523914720206
1.3781884551979602	3.078671401888132	0.37534390480378566
1.4077682348899545	3.078671401888132	0.2388271118283063
1.4373480145819486	3.078671401888132	0.11824108320232529
1.4669277942739427	3.078671401888132	0.052573256943337476
1.496507573965937	3.078671401888132	0.022467804787499546
1.5260873536579311	3.078671401888132	0.041493690150139706
1.5556671333499255	3.078671401888132	0.11292954720397042
1.5852469130419196	3.078671401888132	0.23517806942504205
1.6148266927339137	3.078671401888132	0.4384736802872711
1.644406472425908	3.078671401888132	0.6760104061854735
1.673986252117902	3.078671401888132	0.9279603523196274
1.7035660318098964	3.078671401888132	1.2658591360393565
1.7331458115018905	3.078671401888132	1.5876614550320065
1.7627255911938846	3.078671401888132	1.9796378433128847
1.792305370885879	3.078671401888132	2.3616396386259284
1.821885150577873	3.078671401888132	2.8033211632265536
1.8514649302698674	3.078671401888132	3.2358909733189156
1.8810447099618615	3.078671401888132	3.7358889584328336
1.9106244896538556	3.078671401888132	4.267601653541761
1.9402042693458499	3.078671401888132	4.706236837685927
1.969784049037844	3.078671401888132	5.2278733775561355
1.9993638287298383	3.078671401888132	5.760677908040901
2.0289436084218324	3.078671401888132	6.34846457294302
2.0585233881138265	3.078671401888132	7.041611753502967
2.088103167805821	3.078671401888132	7.041611753502967
2.1176829474978147	3.078671401888132	7.552437377268958
2.1472627271898093	3.078671401888132	8.348861040949824
2.1768425068818034	3.078671401888132	9.720856284027004
2.2655818459577857	3.078671401888132	9.02770910346706
0.10625792844220996	3.1864903901517394	9.253922973119021
0.13583770813420415	3.1864903901517394	5.493079773885291
0.16541748782619836	3.1864903901517394	4.183681473584765
0.19499726751819252	3.1864903901517394	3.988889645064998
0.22457704721018673	3.1864903901517394	3.791840600054843
0.25415682690218094	3.1864903901517394	3.8077744228408887
0.2837366065941751	3.1864903901517394	4.408400893868193
0.3133163862861693	3.1864903901517394	5.504535902976197
0.3428961659781635	3.1864903901517394	7.145728943376882
0.3724759456701577	3.1864903901517394	9.556527621011156
0.4020557253621519	3.1864903901517394	10.40382548139836
0.46121528474614026	3.1864903901517394	11.907902878174635
0.5203748441301286	3.1864903901517394	9.439399189865469
0.6091141832061112	3.1864903901517394	8.746252009305525
0.6386939628981054	3.1864903901517394	9.439399189865469
0.6682737425900995	3.1864903901517394	8.746252009305525
0.6978535222820939	3.1864903901517394	8.746252009305525
0.727433301974088	3.1864903901517394	9.439399189865469
0.7570130816660823	3.1864903901517394	9.439399189865469
0.8457524207420648	3.1864903901517394	8.340786901197362
0.8753322004340589	3.1864903901517394	9.158347365085081
0.9049119801260532	3.1864903901517394	8.247270497702502
0.9344917598180473	3.1864903901517394	7.149239208930646
0.9640715395100414	3.1864903901517394	6.562421627954355
0.9936513192020358	3.1864903901517394	5.624194144756012
1.0232310988940299	3.1864903901517394	5.021897182387391
1.0528108785860242	3.1864903901517394	4.3834099292046025
1.0823906582780183	3.1864903901517394	3.9033596429485575
1.1119704379700126	3.1864903901517394	3.4380879975465133
1.1415502176620067	3.1864903901517394	3.0043663575144253
1.1711299973540008	3.1864903901517394	2.5597244865064708
1.200709777045995	3.1864903901517394	2.1578157359685104
1.2302895567379892	3.1864903901517394	1.786788106541275
1.2598693364299836	3.1864903901517394	1.4554023224000012
1.2894491161219777	3.1864903901517394	1.1280076406630632
1.3190288958139718	3.1864903901517394	0.8531936391626527
1.3486086755059659	3.1864903901517394	0.6247936281119637
1.3781884551979602	3.1864903901517394	0.4179422738245968
1.4077682348899545	3.1864903901517394	0.2646387783556241
1.4373480145819486	3.1864903901517394	0.13605093960847459
1.4669277942739427	3.1864903901517394	0.0822600362859589
1.496507573965937	3.1864903901517394	0.04425600824719833
1.5260873536579311	3.1864903901517394	0.04971428801869582
1.5556671333499255	3.1864903901517394	0.1319901403150885
1.5852469130419196	3.1864903901517394	0.23818570135084016
1.6148266927339137	3.1864903901517394	0.41368684105235065
1.644406472425908	3.1864903901517394	0.6249205355668206
1.673986252117902	3.1864903901517394	0.8971157797524114
1.7035660318098964	3.1864903901517394	1.2265754216769196
1.7331458115018905	3.1864903901517394	1.5654776739753613
1.7627255911938846	3.1864903901517394	1.9221898402407236
1.792305370885879	3.1864903901517394	2.3207699266693735
1.821885150577873	3.1864903901517394	2.7420061432720244
1.8514649302698674	3.1864903901517394	3.139368557954552
1.8810447099618615	3.1864903901517394	3.602929533962466
1.9106244896538556	3.1864903901517394	4.165923592559726
1.9402042693458499	3.1864903901517394	4.662064689681105
1.969784049037844	3.1864903901517394	5.120545333287061
1.9993638287298383	3.1864903901517394	5.638788090431864
2.0289436084218324	3.1864903901517394	6.19097950791335
2.0585233881138265	3.1864903901517394	6.96436853212317
2.088103167805821	3.1864903901517394	7.78718996093838
2.1176829474978147	3.1864903901517394	7.641414742347169
2.1472627271898093	3.1864903901517394	8.334561922907113
2.1768425068818034	3.1864903901517394	8.622243995358893
2.236002066265792	3.1864903901517394	9.720856284027004
2.2655818459577857	3.1864903901517394	9.720856284027004
0.10625792844220996	3.2943093784153463	7.817963220852815
0.13583770813420415	3.2943093784153463	4.773916228221474
0.16541748782619836	3.2943093784153463	3.822254217067907
0.19499726751819252	3.2943093784153463	3.6971365414809325
0.22457704721018673	3.2943093784153463	3.61570008127038
0.25415682690218094	3.2943093784153463	3.7335404562856462
0.2837366065941751	3.2943093784153463	4.433591480264568
0.3133163862861693	3.2943093784153463	5.606009354623587
0.3428961659781635	3.2943093784153463	7.315700649960541
0.3724759456701577	3.2943093784153463	9.529627087387325
0.4020557253621519	3.2943093784153463	10.66807804438212
0.43163550505414605	3.2943093784153463	11.517548629176805
0.46121528474614026	3.2943093784153463	12.601050058734582
0.4907950644381345	3.2943093784153463	9.439399189865469
0.579534403514117	3.2943093784153463	8.746252009305525
0.6091141832061112	3.2943093784153463	8.340786901197362
0.6682737425900995	3.2943093784153463	9.439399189865469
0.6978535222820939	3.2943093784153463	9.439399189865469
0.8161726410500705	3.2943093784153463	9.439399189865469
0.8457524207420648	3.2943093784153463	8.746252009305525
0.8753322004340589	3.2943093784153463	8.761587195071819
0.9049119801260532	3.2943093784153463	8.473905122620035
0.9344917598180473	3.2943093784153463	7.295250126278391
0.9640715395100414	3.2943093784153463	6.333838959123766
0.9936513192020358	3.2943093784153463	5.765854921517827
1.0232310988940299	3.2943093784153463	5.26507963360534
1.0528108785860242	3.2943093784153463	4.582084824509415
1.0823906582780183	3.2943093784153463	4.006395679418767
1.1119704379700126	3.2943093784153463	3.4760684621221776
1.1415502176620067	3.2943093784153463	3.056107590909293
1.1711299973540008	3.2943093784153463	2.646846028477589
1.200709777045995	3.2943093784153463	2.2295779649550864
1.2302895567379892	3.2943093784153463	1.8336881940132654
1.2598693364299836	3.2943093784153463	1.5071828786176402
1.2894491161219777	3.2943093784153463	1.194208068044735
1.3190288958139718	3.2943093784153463	0.918464570248493
1.3486086755059659	3.2943093784153463	0.6670445441710857
1.3781884551979602	3.2943093784153463	0.4428629004041822
1.4077682348899545	3.2943093784153463	0.2859573315671611
1.4373480145819486	3.2943093784153463	0.1786449385931803
1.4669277942739427	3.2943093784153463	0.08109681478625053
1.496507573965937	3.2943093784153463	0.07247275746520376
1.5260873536579311	3.2943093784153463	0.07764231410853295
1.5556671333499255	3.2943093784153463	0.15815692854662267
1.5852469130419196	3.2943093784153463	0.24891693696111084
1.6148266927339137	3.2943093784153463	0.41383804676919933
1.644406472425908	3.2943093784153463	0.632228054475986
1.673986252117902	3.2943093784153463	0.8713734343532744
1.7035660318098964	3.2943093784153463	1.1685954296712584
1.7331458115018905	3.2943093784153463	1.4842179721799758
1.7627255911938846	3.2943093784153463	1.8387882996409486
1.792305370885879	3.2943093784153463	2.215807829091985
1.821885150577873	3.2943093784153463	2.6240358376917827
1.8514649302698674	3.2943093784153463	3.0054070950007796
1.8810447099618615	3.2943093784153463	3.4890670506940085
1.9106244896538556	3.2943093784153463	3.8776750417357606
1.9402042693458499	3.2943093784153463	4.430675590552464
1.969784049037844	3.2943093784153463	5.152786156514511
1.9993638287298383	3.2943093784153463	5.447504304904807
2.0289436084218324	3.2943093784153463	5.89221488753791
2.0585233881138265	3.2943093784153463	6.425019418022676
2.088103167805821	3.2943093784153463	7.081798954411746
2.1176829474978147	3.2943093784153463	7.641414742347169
2.1472627271898093	3.2943093784153463	7.929096814798949
2.1768425068818034	3.2943093784153463	8.334561922907113
2.2064222865737975	3.2943093784153463	8.622243995358893
2.2655818459577857	3.2943093784153463	9.720856284027004
0.07667814875021577	3.4021283666789532	12.179187073124183
0.10625792844220996	3.4021283666789532	6.980278495391588
0.13583770813420415	3.4021283666789532	4.072253216561397
0.16541748782619836	3.4021283666789532	3.420692975803555
0.19499726751819252	3.4021283666789532	3.3885493978505368
0.22457704721018673	3.4021283666789532	3.4007052926732326
0.25415682690218094	3.4021283666789532	3.7019416139850927
0.2837366065941751	3.4021283666789532	4.3381842822874335
0.3133163862861693	3.4021283666789532	5.444519816278437
0.3428961659781635	3.4021283666789532	7.300792866692281
0.3724759456701577	3.4021283666789532	9.488308629901535
0.4020557253621519	3.4021283666789532	11.237508484710798
0.43163550505414605	3.4021283666789532	11.930655665270741
0.4907950644381345	3.4021283666789532	11.237508484710798
0.5499546238221229	3.4021283666789532	9.439399189865469
0.579534403514117	3.4021283666789532	8.746252009305525
0.6978535222820939	3.4021283666789532	9.439399189865469
0.8753322004340589	3.4021283666789532	9.860199483739926
0.9049119801260532	3.4021283666789532	8.068440014511872
0.9344917598180473	3.4021283666789532	8.068440014511872
0.9640715395100414	3.4021283666789532	6.915760504573487
0.9936513192020358	3.4021283666789532	6.053536993969607
1.0232310988940299	3.4021283666789532	5.187370649278024
1.0528108785860242	3.4021283666789532	4.72440104668967
1.0823906582780183	3.4021283666789532	4.225409880570681
1.1119704379700126	3.4021283666789532	3.6655720415367403
1.1415502176620067	3.4021283666789532	3.1873364985023285
1.1711299973540008	3.4021283666789532	2.6631846948258966
1.200709777045995	3.4021283666789532	2.311013475278023
1.2302895567379892	3.4021283666789532	1.9439684081228643
1.2598693364299836	3.4021283666789532	1.5412238777797418
1.2894491161219777	3.4021283666789532	1.2809838066411423
1.3190288958139718	3.4021283666789532	0.9517970707492678
1.3486086755059659	3.4021283666789532	0.6821873059384354
1.3781884551979602	3.4021283666789532	0.500723883881844
1.4077682348899545	3.4021283666789532	0.3326415668973377
1.4373480145819486	3.4021283666789532	0.19651320575795506
1.4669277942739427	3.4021283666789532	0.13987598327649753
1.496507573965937	3.4021283666789532	0.09784109627022719
1.5260873536579311	3.4021283666789532	0.10696581699135788
1.5556671333499255	3.4021283666789532	0.15724806516679912
1.5852469130419196	3.4021283666789532	0.2727247680950704
1.6148266927339137	3.4021283666789532	0.4153201236393924
1.644406472425908	3.4021283666789532	0.6333242709334987
1.673986252117902	3.4021283666789532	0.8708089171100424
1.7035660318098964	3.4021283666789532	1.1268074756826962
1.7331458115018905	3.4021283666789532	1.4885577753835646
1.7627255911938846	3.4021283666789532	1.7675558336284194
1.792305370885879	3.4021283666789532	2.175726949699386
1.821885150577873	3.4021283666789532	2.5297932901974827
1.8514649302698674	3.4021283666789532	2.9423078725164897
1.8810447099618615	3.4021283666789532	3.3140195233062384
1.9106244896538556	3.4021283666789532	3.7559535479912443
1.9402042693458499	3.4021283666789532	4.0987032792469895
1.969784049037844	3.4021283666789532	4.804067478334152
1.9993638287298383	3.4021283666789532	5.472361041977645
2.0289436084218324	3.4021283666789532	5.914193794256685
2.0585233881138265	3.4021283666789532	6.629813830668689
2.088103167805821	3.4021283666789532	6.887642939970788
2.1176829474978147	3.4021283666789532	7.418271191032958
2.1472627271898093	3.4021283666789532	7.418271191032958
2.1768425068818034	3.4021283666789532	7.929096814798949
2.2064222865737975	3.4021283666789532	9.720856284027004
2.236002066265792	3.4021283666789532	9.02770910346706
2.2655818459577857	3.4021283666789532	9.720856284027004
0.07667814875021577	3.50994735494256	10.175746907456244
0.10625792844220996	3.50994735494256	6.177583149821461
0.13583770813420415	3.50994735494256	3.5491476663249655
0.16541748782619836	3.50994735494256	3.139001194436003
0.19499726751819252	3.50994735494256	3.1586949171516308
0.22457704721018673	3.50994735494256	3.2262977340114096
0.25415682690218094	3.50994735494256	3.5894046560990533
0.2837366065941751	3.50994735494256	4.234925197668729
0.3133163862861693	3.50994735494256	5.437519438384748
0.3428961659781635	3.50994735494256	7.632809370120252
0.3724759456701577	3.50994735494256	9.482266082651869
0.4020557253621519	3.50994735494256	11.014364933396585
0.43163550505414605	3.50994735494256	11.525190557162578
0.46121528474614026	3.50994735494256	11.930655665270741
0.4907950644381345	3.50994735494256	9.439399189865469
0.5203748441301286	3.50994735494256	8.45511374874809
0.579534403514117	3.50994735494256	8.746252009305525
0.6091141832061112	3.50994735494256	9.439399189865469
0.6682737425900995	3.50994735494256	9.439399189865469
0.6978535222820939	3.50994735494256	9.439399189865469
0.7570130816660823	3.50994735494256	8.746252009305525
0.8753322004340589	3.50994735494256	8.600835475938268
0.9049119801260532	3.50994735494256	8.761587195071819
0.9344917598180473	3.50994735494256	8.250761571305826
0.9640715395100414	3.50994735494256	6.682145653391982
0.9936513192020358	3.50994735494256	6.171320029625991
1.0232310988940299	3.50994735494256	5.405852187486421
1.0528108785860242	3.50994735494256	4.803001949806164
1.0823906582780183	3.50994735494256	4.218564048351069
1.1119704379700126	3.50994735494256	3.7213403351262366
1.1415502176620067	3.50994735494256	3.2817258340552504
1.1711299973540008	3.50994735494256	2.86574534839555
1.200709777045995	3.50994735494256	2.3916863095124965
1.2302895567379892	3.50994735494256	2.0256306864396008
1.2598693364299836	3.50994735494256	1.6580189856003473
1.2894491161219777	3.50994735494256	1.3193312415867338
1.3190288958139718	3.50994735494256	1.028577728335062
1.3486086755059659	3.50994735494256	0.7845619908830859
1.3781884551979602	3.50994735494256	0.5775790246640478
1.4077682348899545	3.50994735494256	0.404671843503535
1.4373480145819486	3.50994735494256	0.27873566777236647
1.4669277942739427	3.50994735494256	0.1858273026016537
1.496507573965937	3.50994735494256	0.151372079310657
1.5260873536579311	3.50994735494256	0.14926281378389294
1.5556671333499255	3.50994735494256	0.19986380174204577
1.5852469130419196	3.50994735494256	0.2859829210483298
1.6148266927339137	3.50994735494256	0.41100768524140374
1.644406472425908	3.50994735494256	0.6060719460423547
1.673986252117902	3.50994735494256	0.8491485949329212
1.7035660318098964	3.50994735494256	1.1349873357498135
1.7331458115018905	3.50994735494256	1.3894327401250628
1.7627255911938846	3.50994735494256	1.7093359179330818
1.792305370885879	3.50994735494256	2.046718903315031
1.821885150577873	3.50994735494256	2.4563163467406968
1.8514649302698674	3.50994735494256	2.8586814723038083
1.8810447099618615	3.50994735494256	3.2074864881017637
1.9106244896538556	3.50994735494256	3.6052414577839604
1.9402042693458499	3.50994735494256	4.109941488123266
1.969784049037844	3.50994735494256	4.59637165840206
1.9993638287298383	3.50994735494256	5.29003948518369
2.0289436084218324	3.50994735494256	5.677805016192454
2.0585233881138265	3.50994735494256	6.137337345570896
2.088103167805821	3.50994735494256	6.585362068097855
2.1176829474978147	3.50994735494256	7.0128060829247945
2.1472627271898093	3.50994735494256	7.641414742347169
2.1768425068818034	3.50994735494256	9.02770910346706
2.236002066265792	3.50994735494256	8.622243995358893
2.29516162564978	3.50994735494256	9.02770910346706
0.07667814875021577	3.6177663432061675	9.36099953901299
0.10625792844220996	3.6177663432061675	5.385211645829746
0.13583770813420415	3.6177663432061675	3.2114705187980066
0.16541748782619836	3.6177663432061675	2.9313776426328433
0.19499726751819252	3.6177663432061675	2.9053260808249144
0.22457704721018673	3.6177663432061675	3.0286935356675864
0.25415682690218094	3.6177663432061675	3.420275057526845
0.2837366065941751	3.6177663432061675	4.142515058438431
0.3133163862861693	3.6177663432061675	5.608428336277012
0.3428961659781635	3.6177663432061675	7.97353782851305
0.3724759456701577	3.6177663432061675	10.166459098510266
0.4020557253621519	3.6177663432061675	10.7804336557924
0.43163550505414605	3.6177663432061675	9.726738311897588
0.46121528474614026	3.6177663432061675	8.732498355469055
0.4907950644381345	3.6177663432061675	9.137963463577218
0.5203748441301286	3.6177663432061675	9.831110644137162
0.5499546238221229	3.6177663432061675	9.831110644137162
0.579534403514117	3.6177663432061675	8.92304938434998
0.6091141832061112	3.6177663432061675	8.340786901197362
0.6386939628981054	3.6177663432061675	8.340786901197362
0.6682737425900995	3.6177663432061675	9.439399189865469
0.6978535222820939	3.6177663432061675	9.439399189865469
0.7865928613580764	3.6177663432061675	9.439399189865469
0.8457524207420648	3.6177663432061675	9.439399189865469
0.9049119801260532	3.6177663432061675	8.473905122620035
0.9344917598180473	3.6177663432061675	8.242835170487147
0.9640715395100414	3.6177663432061675	7.219722109669129
0.9936513192020358	3.6177663432061675	6.116390850644845
1.0232310988940299	3.6177663432061675	5.532725187385897
1.0528108785860242	3.6177663432061675	5.117038986122517
1.0823906582780183	3.6177663432061675	4.306391379173559
1.1119704379700126	3.6177663432061675	3.8930830936043685
1.1415502176620067	3.6177663432061675	3.473824663363854
1.1711299973540008	3.6177663432061675	2.950882961633181
1.200709777045995	3.6177663432061675	2.477182554294422
1.2302895567379892	3.6177663432061675	2.1001671978483865
1.2598693364299836	3.6177663432061675	1.7220361519783198
1.2894491161219777	3.6177663432061675	1.393758581168865
1.3190288958139718	3.6177663432061675	1.1328191476393492
1.3486086755059659	3.6177663432061675	0.8788668648613376
1.3781884551979602	3.6177663432061675	0.6544764074995344
1.4077682348899545	3.6177663432061675	0.47626122125656956
1.4373480145819486	3.6177663432061675	0.36658016679768224
1.4669277942739427	3.6177663432061675	0.23808901659027715
1.496507573965937	3.6177663432061675	0.20358378338816685
1.5260873536579311	3.6177663432061675	0.18447107552876663
1.5556671333499255	3.6177663432061675	0.2404724151524844
1.5852469130419196	3.6177663432061675	0.30779834200369915
1.6148266927339137	3.6177663432061675	0.4613405535648072
1.644406472425908	3.6177663432061675	0.6310944851916789
1.673986252117902	3.6177663432061675	0.8491165153172391
1.7035660318098964	3.6177663432061675	1.1109898120735355
1.7331458115018905	3.6177663432061675	1.4046133297847465
1.7627255911938846	3.6177663432061675	1.689819118024026
1.792305370885879	3.6177663432061675	2.042904785723594
1.821885150577873	3.6177663432061675	2.4048611005184926
1.8514649302698674	3.6177663432061675	2.8012213231890497
1.8810447099618615	3.6177663432061675	3.0691860573006897
1.9106244896538556	3.6177663432061675	3.5003418778337645
1.9402042693458499	3.6177663432061675	4.0508488135158
1.969784049037844	3.6177663432061675	4.4461251432172455
1.9993638287298383	3.6177663432061675	4.971520273420759
2.0289436084218324	3.6177663432061675	5.695504593291855
2.0585233881138265	3.6177663432061675	6.109938371382781
2.088103167805821	3.6177663432061675	6.425019418022676
2.1176829474978147	3.6177663432061675	6.948267561787223
2.1472627271898093	3.6177663432061675	7.7749461349716915
2.1768425068818034	3.6177663432061675	7.641414742347169
2.2064222865737975	3.6177663432061675	8.622243995358893
2.236002066265792	3.6177663432061675	8.622243995358893
2.2655818459577857	3.6177663432061675	9.720856284027004
2.29516162564978	3.6177663432061675	9.02770910346706
0.07667814875021577	3.7255853314697744	8.51639248374551
0.10625792844220996	3.7255853314697744	4.870503167756396
0.13583770813420415	3.7255853314697744	3.0036861454595956
0.16541748782619836	3.7255853314697744	2.7208860038012057
0.19499726751819252	3.7255853314697744	2.6814942027630506
0.22457704721018673	3.7255853314697744	2.8311254835041586
0.25415682690218094	3.7255853314697744	3.287019794623233
0.2837366065941751	3.7255853314697744	4.204205010346462
0.3133163862861693	3.7255853314697744	6.148782792251562
0.3428961659781635	3.7255853314697744	8.657923640424702
0.3724759456701577	3.7255853314697744	9.880113032380397
0.4020557253621519	3.7255853314697744	9.084416217115574
0.43163550505414605	3.7255853314697744	8.714328813895776
0.46121528474614026	3.7255853314697744	9.831110644137162
0.5203748441301286	3.7255853314697744	9.137963463577218
0.5499546238221229	3.7255853314697744	9.137963463577218
0.579534403514117	3.7255853314697744	9.831110644137162
0.6091141832061112	3.7255853314697744	9.831110644137162
0.6386939628981054	3.7255853314697744	9.439399189865469
0.6682737425900995	3.7255853314697744	8.746252009305525
0.727433301974088	3.7255853314697744	8.746252009305525
0.9049119801260532	3.7255853314697744	9.147352872634524
0.9344917598180473	3.7255853314697744	7.894589904139155
0.9640715395100414	3.7255853314697744	7.132449852092258
0.9936513192020358	3.7255853314697744	6.25698111473836
1.0232310988940299	3.7255853314697744	5.780057042648049
1.0528108785860242	3.7255853314697744	5.205771064964833
1.0823906582780183	3.7255853314697744	4.55795042592029
1.1119704379700126	3.7255853314697744	4.013535994162203
1.1415502176620067	3.7255853314697744	3.5871956012787765
1.1711299973540008	3.7255853314697744	3.0573881150773365
1.200709777045995	3.7255853314697744	2.589820708532982
1.2302895567379892	3.7255853314697744	2.283673366332187
1.2598693364299836	3.7255853314697744	1.8692675665199694
1.2894491161219777	3.7255853314697744	1.539897613401485
1.3190288958139718	3.7255853314697744	1.2593894601376432
1.3486086755059659	3.7255853314697744	0.9968319523596003
1.3781884551979602	3.7255853314697744	0.723423495998893
1.4077682348899545	3.7255853314697744	0.5785278634601054
1.4373480145819486	3.7255853314697744	0.4482538048032376
1.4669277942739427	3.7255853314697744	0.3297759006706693
1.496507573965937	3.7255853314697744	0.2683606440673829
1.5260873536579311	3.7255853314697744	0.2509757523119216
1.5556671333499255	3.7255853314697744	0.2718925667539498
1.5852469130419196	3.7255853314697744	0.3423639124416509
1.6148266927339137	3.7255853314697744	0.46892217149979754
1.644406472425908	3.7255853314697744	0.6552306337030478
1.673986252117902	3.7255853314697744	0.8678809438337565
1.7035660318098964	3.7255853314697744	1.1065192777561688
1.7331458115018905	3.7255853314697744	1.4022792680346612
1.7627255911938846	3.7255853314697744	1.68782718399246
1.792305370885879	3.7255853314697744	1.9742308624006553
1.821885150577873	3.7255853314697744	2.2950859311335696
1.8514649302698674	3.7255853314697744	2.684904556774293
1.8810447099618615	3.7255853314697744	3.0753322190496784
1.9106244896538556	3.7255853314697744	3.503854200563624
1.9402042693458499	3.7255853314697744	3.904877053008403
1.969784049037844	3.7255853314697744	4.354679702498076
1.9993638287298383	3.7255853314697744	4.792489311006292
2.0289436084218324	3.7255853314697744	5.5037774613618415
2.0585233881138265	3.7255853314697744	5.952731328098307
2.088103167805821	3.7255853314697744	6.591477942215822
2.1176829474978147	3.7255853314697744	6.681354853175223
2.1472627271898093	3.7255853314697744	7.650218118304285
2.1768425068818034	3.7255853314697744	7.932022670845144
2.2064222865737975	3.7255853314697744	8.118454861486669
2.236002066265792	3.7255853314697744	9.738541224199558
2.2655818459577857	3.7255853314697744	9.045394043639615
2.3247414053417743	3.7255853314697744	9.045394043639615
2.3543211850337684	3.7255853314697744	9.738541224199558
0.07667814875021577	3.8334043197333814	8.519618885267054
0.10625792844220996	3.8334043197333814	4.749945458748857
0.13583770813420415	3.8334043197333814	3.087561212997625
0.16541748782619836	3.8334043197333814	2.637913395825323
0.19499726751819252	3.8334043197333814	2.5978961802555984
0.22457704721018673	3.8334043197333814	2.8456059152702826
0.25415682690218094	3.8334043197333814	3.4452830254640903
0.2837366065941751	3.8334043197333814	4.784274204536193
0.3133163862861693	3.8334043197333814	7.023426910866468
0.3428961659781635	3.8334043197333814	9.014720065769602
0.3724759456701577	3.8334043197333814	9.995549318781329
0.4020557253621519	3.8334043197333814	9.674385603919053
0.43163550505414605	3.8334043197333814	9.137963463577218
0.46121528474614026	3.8334043197333814	9.137963463577218
0.4907950644381345	3.8334043197333814	9.831110644137162
0.5203748441301286	3.8334043197333814	8.732498355469055
0.6386939628981054	3.8334043197333814	9.831110644137162
0.6682737425900995	3.8334043197333814	9.137963463577218
0.8161726410500705	3.8334043197333814	9.439399189865469
0.8457524207420648	3.8334043197333814	8.926825581928519
0.8753322004340589	3.8334043197333814	9.840500053194468
0.9049119801260532	3.8334043197333814	9.147352872634524
0.9344917598180473	3.8334043197333814	8.231062140760368
0.9640715395100414	3.8334043197333814	7.643275475858249
0.9936513192020358	3.8334043197333814	6.7959776154710445
1.0232310988940299	3.8334043197333814	5.8702081396423464
1.0528108785860242	3.8334043197333814	5.523011939658157
1.0823906582780183	3.8334043197333814	4.797074936275224
1.1119704379700126	3.8334043197333814	4.238381232314771
1.1415502176620067	3.8334043197333814	3.6523331003283
1.1711299973540008	3.8334043197333814	3.2013253047346675
1.200709777045995	3.8334043197333814	2.7445226358437873
1.2302895567379892	3.8334043197333814	2.3690760276473073
1.2598693364299836	3.8334043197333814	1.9753086785793927
1.2894491161219777	3.8334043197333814	1.6153043855517009
1.3190288958139718	3.8334043197333814	1.3253427770544137
1.3486086755059659	3.8334043197333814	1.1031723851207484
1.3781884551979602	3.8334043197333814	0.8657076538823469
1.4077682348899545	3.8334043197333814	0.6604907017741422
1.4373480145819486	3.8334043197333814	0.5159027831355543
1.4669277942739427	3.8334043197333814	0.39259614019221
1.496507573965937	3.8334043197333814	0.3529536865640521
1.5260873536579311	3.8334043197333814	0.32680820643183583
1.5556671333499255	3.8334043197333814	0.34745117885782584
1.5852469130419196	3.8334043197333814	0.41269003262732884
1.6148266927339137	3.8334043197333814	0.5456454969057951
1.644406472425908	3.8334043197333814	0.6898283546107198
1.673986252117902	3.8334043197333814	0.8757093627397046
1.7035660318098964	3.8334043197333814	1.0835649396592695
1.7331458115018905	3.8334043197333814	1.381023048136429
1.7627255911938846	3.8334043197333814	1.6136159710956575
1.792305370885879	3.8334043197333814	1.9220122245166573
1.821885150577873	3.8334043197333814	2.2305948401504496
1.8514649302698674	3.8334043197333814	2.57229875111057
1.8810447099618615	3.8334043197333814	2.984063772384773
1.9106244896538556	3.8334043197333814	3.3601507007521176
1.9402042693458499	3.8334043197333814	3.796451839837501
1.969784049037844	3.8334043197333814	4.335448340570188
1.9993638287298383	3.8334043197333814	4.830525607368037
2.0289436084218324	3.8334043197333814	5.214543132339938
2.0585233881138265	3.8334043197333814	5.781776027732403
2.088103167805821	3.8334043197333814	6.480444686178077
2.1176829474978147	3.8334043197333814	6.848169466303394
2.1472627271898093	3.8334043197333814	7.435956131205512
2.1768425068818034	3.8334043197333814	7.792631075144246
2.2064222865737975	3.8334043197333814	8.352246863079667
2.236002066265792	3.8334043197333814	8.639928935531447
2.2655818459577857	3.8334043197333814	8.639928935531447
0.07667814875021577	3.9412233079969883	8.255292004323131
0.10625792844220996	3.9412233079969883	4.922249424925696
0.13583770813420415	3.9412233079969883	3.361970155082541
0.16541748782619836	3.9412233079969883	2.838031950865301
0.19499726751819252	3.9412233079969883	2.794143266297982
0.22457704721018673	3.9412233079969883	3.1519539222240303
0.25415682690218094	3.9412233079969883	4.05735585803441
0.2837366065941751	3.9412233079969883	5.885111875588204
0.3133163862861693	3.9412233079969883	7.884641413670191
0.3428961659781635	3.9412233079969883	9.479792571131618
0.3724759456701577	3.9412233079969883	8.264116259317593
0.4020557253621519	3.9412233079969883	8.039351174909108
0.43163550505414605	3.9412233079969883	9.831110644137162
0.46121528474614026	3.9412233079969883	8.444816283017271
0.5203748441301286	3.9412233079969883	9.831110644137162
0.5499546238221229	3.9412233079969883	9.831110644137162
0.579534403514117	3.9412233079969883	9.831110644137162
0.6091141832061112	3.9412233079969883	9.137963463577218
0.6978535222820939	3.9412233079969883	9.831110644137162
0.8457524207420648	3.9412233079969883	9.840500053194468
0.8753322004340589	3.9412233079969883	9.840500053194468
0.9640715395100414	3.9412233079969883	7.275550695732933
0.9936513192020358	3.9412233079969883	6.896061074028029
1.0232310988940299	3.9412233079969883	6.25698111473836
1.0528108785860242	3.9412233079969883	5.409683254351154
1.0823906582780183	3.9412233079969883	5.020218487589433
1.1119704379700126	3.9412233079969883	4.3614206123991215
1.1415502176620067	3.9412233079969883	3.944318867209401
1.1711299973540008	3.9412233079969883	3.3049101613707785
1.200709777045995	3.9412233079969883	2.9219148122114147
1.2302895567379892	3.9412233079969883	2.5502981078270848
1.2598693364299836	3.9412233079969883	2.112581699119919
1.2894491161219777	3.9412233079969883	1.7844816833241754
1.3190288958139718	3.9412233079969883	1.491208432534604
1.3486086755059659	3.9412233079969883	1.2106563062996374
1.3781884551979602	3.9412233079969883	0.9675887131948206
1.4077682348899545	3.9412233079969883	0.7642683711450662
1.4373480145819486	3.9412233079969883	0.603825299883078
1.4669277942739427	3.9412233079969883	0.5207653674435502
1.496507573965937	3.9412233079969883	0.445694222575737
1.5260873536579311	3.9412233079969883	0.39496059152409835
1.5556671333499255	3.9412233079969883	0.40024209903945973
1.5852469130419196	3.9412233079969883	0.4586350374166246
1.6148266927339137	3.9412233079969883	0.5780396901002911
1.644406472425908	3.9412233079969883	0.7085045369795422
1.673986252117902	3.9412233079969883	0.8810941119430158
1.7035660318098964	3.9412233079969883	1.1087140324551106
1.7331458115018905	3.9412233079969883	1.3589126753637757
1.7627255911938846	3.9412233079969883	1.6463626400611515
1.792305370885879	3.9412233079969883	1.902405208424236
1.821885150577873	3.9412233079969883	2.2028161498016985
1.8514649302698674	3.9412233079969883	2.5224184214975844
1.8810447099618615	3.9412233079969883	2.9688946851826836
1.9106244896538556	3.9412233079969883	3.332680556991753
1.9402042693458499	3.9412233079969883	3.717462147676218
1.969784049037844	3.9412233079969883	4.165449002174511
1.9993638287298383	3.9412233079969883	4.48805771288158
2.0289436084218324	3.9412233079969883	5.139937619504539
2.0585233881138265	3.9412233079969883	5.381832397509968
2.088103167805821	3.9412233079969883	6.074979578069912
2.1176829474978147	3.9412233079969883	6.519665399331358
2.1472627271898093	3.9412233079969883	8.129103311765459
2.1768425068818034	3.9412233079969883	7.659099682519723
2.2064222865737975	3.9412233079969883	8.639928935531447
2.236002066265792	3.9412233079969883	8.639928935531447
2.2655818459577857	3.9412233079969883	7.946781754971503
2.3247414053417743	3.9412233079969883	9.045394043639615
2.383900964725763	3.9412233079969883	9.738541224199558
0.07667814875021577	4.049042296260596	8.98307890110943
0.10625792844220996	4.049042296260596	5.223607062780727
0.13583770813420415	4.049042296260596	3.8094823306356167
0.16541748782619836	4.049042296260596	3.259183141531678
0.19499726751819252	4.049042296260596	3.27739785988235
0.22457704721018673	4.049042296260596	3.748529409766385
0.25415682690218094	4.049042296260596	5.086861989042341
0.2837366065941751	4.049042296260596	6.947258381869255
0.3133163862861693	4.049042296260596	8.410815291734629
0.3428961659781635	4.049042296260596	9.463240381101578
0.3724759456701577	4.049042296260596	9.442383555126145
0.4020557253621519	4.049042296260596	8.732498355469055
0.43163550505414605	4.049042296260596	9.831110644137162
0.46121528474614026	4.049042296260596	9.831110644137162
0.4907950644381345	4.049042296260596	9.137963463577218
0.579534403514117	4.049042296260596	9.831110644137162
0.6386939628981054	4.049042296260596	9.831110644137162
0.6682737425900995	4.049042296260596	9.831110644137162
0.7865928613580764	4.049042296260596	9.831110644137162
0.9049119801260532	4.049042296260596	9.840500053194468
0.9640715395100414	4.049042296260596	7.643275475858249
0.9936513192020358	4.049042296260596	7.275550695732933
1.0232310988940299	4.049042296260596	6.582403515172987
1.0528108785860242	4.049042296260596	5.563833934178413
1.0823906582780183	4.049042296260596	5.001360267307985
1.1119704379700126	4.049042296260596	4.61580580798877
1.1415502176620067	4.049042296260596	4.003312637974511
1.1711299973540008	4.049042296260596	3.5390893716442706
1.200709777045995	4.049042296260596	3.103887415682256
1.2302895567379892	4.049042296260596	2.6899062490884313
1.2598693364299836	4.049042296260596	2.2862613778029557
1.2894491161219777	4.049042296260596	1.9811450262036514
1.3190288958139718	4.049042296260596	1.6518709300752779
1.3486086755059659	4.049042296260596	1.361159516010785
1.3781884551979602	4.049042296260596	1.0676651625955431
1.4077682348899545	4.049042296260596	0.8948832409542957
1.4373480145819486	4.049042296260596	0.7244253922986292
1.4669277942739427	4.049042296260596	0.5967599563018045
1.496507573965937	4.049042296260596	0.5067119562388696
1.5260873536579311	4.049042296260596	0.477251662765652
1.5556671333499255	4.049042296260596	0.49788493651381316
1.5852469130419196	4.049042296260596	0.5231670255470453
1.6148266927339137	4.049042296260596	0.6158113208504803
1.644406472425908	4.049042296260596	0.7642378128318956
1.673986252117902	4.049042296260596	0.9053736599655835
1.7035660318098964	4.049042296260596	1.1057276388340531
1.7331458115018905	4.049042296260596	1.3573706760375313
1.7627255911938846	4.049042296260596	1.5985496325080497
1.792305370885879	4.049042296260596	1.8980644845855394
1.821885150577873	4.049042296260596	2.1526066372530117
1.8514649302698674	4.049042296260596	2.5281184250208204
1.8810447099618615	4.049042296260596	2.8494946122586287
1.9106244896538556	4.049042296260596	3.2419163409367178
1.9402042693458499	4.049042296260596	3.693674733015727
1.969784049037844	4.049042296260596	3.9478432481430614
1.9993638287298383	4.049042296260596	4.460851529780611
2.0289436084218324	4.049042296260596	4.863343900998404
2.0585233881138265	4.049042296260596	5.490045982150201
2.088103167805821	4.049042296260596	6.000871605916191
2.1176829474978147	4.049042296260596	6.406336714024355
2.1472627271898093	4.049042296260596	7.0994838945843
2.1768425068818034	4.049042296260596	7.792631075144246
2.2064222865737975	4.049042296260596	7.946781754971503
2.236002066265792	4.049042296260596	8.352246863079667
2.2655818459577857	4.049042296260596	8.352246863079667
2.29516162564978	4.049042296260596	9.738541224199558
0.07667814875021577	4.156861284524203	10.490694137251133
0.10625792844220996	4.156861284524203	5.815115896637891
0.13583770813420415	4.156861284524203	4.298695694588139
0.16541748782619836	4.156861284524203	3.7992860434809073
0.19499726751819252	4.156861284524203	3.9142729472995823
0.22457704721018673	4.156861284524203	4.786994624520523
0.25415682690218094	4.156861284524203	6.385933007538189
0.2837366065941751	4.156861284524203	7.7293758656173575
0.3133163862861693	4.156861284524203	8.731109302139192
0.3428961659781635	4.156861284524203	8.880418211311607
0.3724759456701577	4.156861284524203	8.9107503078773
0.4020557253621519	4.156861284524203	9.535291584510116
0.43163550505414605	4.156861284524203	8.444816283017271
0.46121528474614026	4.156861284524203	9.137963463577218
0.4907950644381345	4.156861284524203	9.831110644137162
0.579534403514117	4.156861284524203	9.831110644137162
0.6091141832061112	4.156861284524203	9.831110644137162
0.6682737425900995	4.156861284524203	9.831110644137162
0.727433301974088	4.156861284524203	9.831110644137162
0.9344917598180473	4.156861284524203	9.840500053194468
0.9640715395100414	4.156861284524203	7.3768008656669695
0.9936513192020358	4.156861284524203	7.368263834575802
1.0232310988940299	4.156861284524203	6.58462143189742
1.0528108785860242	4.156861284524203	5.96436684825374
1.0823906582780183	4.156861284524203	5.246154683505419
1.1119704379700126	4.156861284524203	4.8078656446448464
1.1415502176620067	4.156861284524203	4.215167155182647
1.1711299973540008	4.156861284524203	3.752318465901303
1.200709777045995	4.156861284524203	3.325363233843892
1.2302895567379892	4.156861284524203	2.8619340325830125
1.2598693364299836	4.156861284524203	2.4600739353437726
1.2894491161219777	4.156861284524203	2.08611277747898
1.3190288958139718	4.156861284524203	1.7898278998022787
1.3486086755059659	4.156861284524203	1.4775737651436174
1.3781884551979602	4.156861284524203	1.2193328921651592
1.4077682348899545	4.156861284524203	1.0162569394209298
1.4373480145819486	4.156861284524203	0.8145347871395332
1.4669277942739427	4.156861284524203	0.691021442893625
1.496507573965937	4.156861284524203	0.5929416430859149
1.5260873536579311	4.156861284524203	0.5787603411054185
1.5556671333499255	4.156861284524203	0.5667058950877726
1.5852469130419196	4.156861284524203	0.5938769546423259
1.6148266927339137	4.156861284524203	0.6811628371875065
1.644406472425908	4.156861284524203	0.7845562570163134
1.673986252117902	4.156861284524203	0.9409014569124032
1.7035660318098964	4.156861284524203	1.1398104201957757
1.7331458115018905	4.156861284524203	1.3848495050811653
1.7627255911938846	4.156861284524203	1.632518859269049
1.792305370885879	4.156861284524203	1.8807657234975776
1.821885150577873	4.156861284524203	2.0915338544379276
1.8514649302698674	4.156861284524203	2.532221786901034
1.8810447099618615	4.156861284524203	2.8132290013119308
1.9106244896538556	4.156861284524203	3.195396325301826
1.9402042693458499	4.156861284524203	3.614591626221892
1.969784049037844	4.156861284524203	4.1466995976395475
1.9993638287298383	4.156861284524203	4.536264893206199
2.0289436084218324	4.156861284524203	4.817548288565738
2.0585233881138265	4.156861284524203	5.344092069527121
2.088103167805821	4.156861284524203	5.787297505618132
2.1176829474978147	4.156861284524203	6.6940187864761365
2.1472627271898093	4.156861284524203	6.905327880143342
2.1768425068818034	4.156861284524203	7.435956131205512
2.2064222865737975	4.156861284524203	8.639928935531447
2.236002066265792	4.156861284524203	7.946781754971503
2.2655818459577857	4.156861284524203	8.639928935531447
2.29516162564978	4.156861284524203	8.357768385107473
2.3247414053417743	4.156861284524203	9.05646774424989
0.10625792844220996	4.2646802727878095	7.033803021566521
0.13583770813420415	4.2646802727878095	5.011183540532042
0.16541748782619836	4.2646802727878095	4.64130404751566
0.19499726751819252	4.2646802727878095	4.930277450595564
0.22457704721018673	4.2646802727878095	5.941468882509793
0.25415682690218094	4.2646802727878095	7.08038242123208
0.2837366065941751	4.2646802727878095	7.444954002831607
0.3133163862861693	4.2646802727878095	8.094204480469479
0.3428961659781635	4.2646802727878095	8.700340284039793
0.3724759456701577	4.2646802727878095	10.204417680816068
0.4020557253621519	4.2646802727878095	11.590712041935962
0.43163550505414605	4.2646802727878095	9.831110644137162
0.4907950644381345	4.2646802727878095	9.831110644137162
0.5203748441301286	4.2646802727878095	9.831110644137162
0.8753322004340589	4.2646802727878095	9.892174469476796
0.9049119801260532	4.2646802727878095	9.892174469476796
0.9344917598180473	4.2646802727878095	8.793562180808685
0.9640715395100414	4.2646802727878095	7.946264320421482
0.9936513192020358	4.2646802727878095	8.793562180808685
1.0232310988940299	4.2646802727878095	7.327225112015259
1.0528108785860242	4.2646802727878095	6.308655531020684
1.0823906582780183	4.2646802727878095	5.51014783480291
1.1119704379700126	4.2646802727878095	5.113050976365263
1.1415502176620067	4.2646802727878095	4.386842933544428
1.1711299973540008	4.2646802727878095	3.9189849357906494
1.200709777045995	4.2646802727878095	3.4697935044306716
1.2302895567379892	4.2646802727878095	3.09394331686143
1.2598693364299836	4.2646802727878095	2.6188946318698596
1.2894491161219777	4.2646802727878095	2.2595378454995734
1.3190288958139718	4.2646802727878095	1.8979701799140472
1.3486086755059659	4.2646802727878095	1.6270195448265046
1.3781884551979602	4.2646802727878095	1.3522113655671788
1.4077682348899545	4.2646802727878095	1.144572008574852
1.4373480145819486	4.2646802727878095	0.9492668120061536
1.4669277942739427	4.2646802727878095	0.8128450804244105
1.496507573965937	4.2646802727878095	0.724358426715729
1.5260873536579311	4.2646802727878095	0.6702244255427141
1.5556671333499255	4.2646802727878095	0.6228913090381063
1.5852469130419196	4.2646802727878095	0.6750284989025275
1.6148266927339137	4.2646802727878095	0.725375690469245
1.644406472425908	4.2646802727878095	0.8397188295659035
1.673986252117902	4.2646802727878095	0.9986458877962319
1.7035660318098964	4.2646802727878095	1.1972820298739544
1.7331458115018905	4.2646802727878095	1.3649379798665304
1.7627255911938846	4.2646802727878095	1.615115888086649
1.792305370885879	4.2646802727878095	1.8751092103332958
1.821885150577873	4.2646802727878095	2.1359369264283536
1.8514649302698674	4.2646802727878095	2.495173594337227
1.8810447099618615	4.2646802727878095	2.7811240456735726
1.9106244896538556	4.2646802727878095	3.2339822840580554
1.9402042693458499	4.2646802727878095	3.5363691149761687
1.969784049037844	4.2646802727878095	3.885221677027883
1.9993638287298383	4.2646802727878095	4.270728102388621
2.0289436084218324	4.2646802727878095	4.771665483395039
2.0585233881138265	4.2646802727878095	5.265023211762679
2.088103167805821	4.2646802727878095	5.4708115490120255
2.1176829474978147	4.2646802727878095	5.829164744826433
2.1472627271898093	4.2646802727878095	6.5734186922259505
2.1768425068818034	4.2646802727878095	7.453733395163199
2.2064222865737975	4.2646802727878095	7.5561090000940725
2.236002066265792	4.2646802727878095	8.374518265579809
2.2655818459577857	4.2646802727878095	7.969053157471646
2.29516162564978	4.2646802727878095	9.7608126266997
2.3247414053417743	4.2646802727878095	9.067665446139756
2.3543211850337684	4.2646802727878095	9.7608126266997
0.10625792844220996	4.372499261051416	9.654360419133909
0.13583770813420415	4.372499261051416	6.340402183410833
0.16541748782619836	4.372499261051416	5.707580968366188
0.19499726751819252	4.372499261051416	5.9948571142851135
0.22457704721018673	4.372499261051416	6.778686752251208
0.25415682690218094	4.372499261051416	6.993715773003378
0.2837366065941751	4.372499261051416	7.901832587822024
0.3133163862861693	4.372499261051416	8.258507531760756
0.3428961659781635	4.372499261051416	9.025762684474422
0.3724759456701577	4.372499261051416	9.981274129501859
0.4020557253621519	4.372499261051416	11.590712041935962
0.43163550505414605	4.372499261051416	10.492099753267851
0.46121528474614026	4.372499261051416	11.590712041935962
0.4907950644381345	4.372499261051416	9.831110644137162
0.5499546238221229	4.372499261051416	9.831110644137162
0.579534403514117	4.372499261051416	9.831110644137162
0.9049119801260532	4.372499261051416	9.199027288916849
0.9344917598180473	4.372499261051416	9.892174469476796
0.9640715395100414	4.372499261051416	8.100415000248738
0.9936513192020358	4.372499261051416	8.100415000248738
1.0232310988940299	4.372499261051416	7.00180271158063
1.0528108785860242	4.372499261051416	6.308655531020684
1.0823906582780183	4.372499261051416	5.733291386117121
1.1119704379700126	4.372499261051416	5.437827173223284
1.1415502176620067	4.372499261051416	4.756376032426529
1.1711299973540008	4.372499261051416	4.326233584594955
1.200709777045995	4.372499261051416	3.6936367339608784
1.2302895567379892	4.372499261051416	3.223695619247809
1.2598693364299836	4.372499261051416	2.831800808960435
1.2894491161219777	4.372499261051416	2.4909278736037974
1.3190288958139718	4.372499261051416	2.1313236083386906
1.3486086755059659	4.372499261051416	1.8111460236319008
1.3781884551979602	4.372499261051416	1.5316170702030325
1.4077682348899545	4.372499261051416	1.2846923088562754
1.4373480145819486	4.372499261051416	1.0975516137077541
1.4669277942739427	4.372499261051416	0.942955552110889
1.496507573965937	4.372499261051416	0.835691041621951
1.5260873536579311	4.372499261051416	0.7435897105702276
1.5556671333499255	4.372499261051416	0.7464190972946909
1.5852469130419196	4.372499261051416	0.7624836365497396
1.6148266927339137	4.372499261051416	0.8220804959633483
1.644406472425908	4.372499261051416	0.896429878336491
1.673986252117902	4.372499261051416	1.0488623798420065
1.7035660318098964	4.372499261051416	1.2020289625988978
1.7331458115018905	4.372499261051416	1.3793784072163895
1.7627255911938846	4.372499261051416	1.634672868691438
1.792305370885879	4.372499261051416	1.855574987086829
1.821885150577873	4.372499261051416	2.1117982199827017
1.8514649302698674	4.372499261051416	2.362688089293443
1.8810447099618615	4.372499261051416	2.7589075713531406
1.9106244896538556	4.372499261051416	3.0878934499461392
1.9402042693458499	4.372499261051416	3.5410628594461633
1.969784049037844	4.372499261051416	3.8267143241632207
1.9993638287298383	4.372499261051416	4.227986554011349
2.0289436084218324	4.372499261051416	4.654594098693324
2.0585233881138265	4.372499261051416	5.022318878818642
2.088103167805821	4.372499261051416	5.503450068307555
2.1176829474978147	4.372499261051416	5.848789621271554
2.1472627271898093	4.372499261051416	6.669770173341385
2.1768425068818034	4.372499261051416	7.195863269238164
2.2064222865737975	4.372499261051416	7.36291735390133
2.236002066265792	4.372499261051416	8.374518265579809
2.2655818459577857	4.372499261051416	8.662200338031592
2.3247414053417743	4.372499261051416	8.662200338031592
2.3543211850337684	4.372499261051416	9.067665446139756
0.13583770813420415	4.480318249315024	9.240050247470673
0.16541748782619836	4.480318249315024	7.597822512213583
0.19499726751819252	4.480318249315024	7.802983560977361
0.22457704721018673	4.480318249315024	7.5814597135033255
0.25415682690218094	4.480318249315024	7.3566055373387025
0.2837366065941751	4.480318249315024	8.035363980446547
0.3133163862861693	4.480318249315024	8.9516547123207
0.3428961659781635	4.480318249315024	9.798952572707904
0.3724759456701577	4.480318249315024	10.204417680816068
0.4020557253621519	4.480318249315024	10.204417680816068
0.43163550505414605	4.480318249315024	10.897564861376015
0.4907950644381345	4.480318249315024	11.590712041935962
0.579534403514117	4.480318249315024	9.831110644137162
0.9049119801260532	4.480318249315024	9.892174469476796
0.9344917598180473	4.480318249315024	9.199027288916849
0.9640715395100414	4.480318249315024	8.505880108356905
0.9936513192020358	4.480318249315024	8.505880108356905
1.0232310988940299	4.480318249315024	8.100415000248738
1.0528108785860242	4.480318249315024	6.458187264991648
1.0823906582780183	4.480318249315024	6.254588309750409
1.1119704379700126	4.480318249315024	5.702519727450368
1.1415502176620067	4.480318249315024	4.852588988862119
1.1711299973540008	4.480318249315024	4.388363209738366
1.200709777045995	4.480318249315024	4.015935683621994
1.2302895567379892	4.480318249315024	3.408767355437477
1.2598693364299836	4.480318249315024	3.085552415474088
1.2894491161219777	4.480318249315024	2.6422179117808158
[truncated: 2,100 more rows]
