# Supplementary material for: Learning data-efficient coarse-grained molecular dynamics from forces and noise
Source: Nat Commun. 2026 Mar 15;17:2493. doi: 10.1038/s41467-026-70818-0 (PMC12992897; doi:10.1038/s41467-026-70818-0)
Supplement: Supplementary file 5 — Source Data Figure 4 [file 41467_2026_70818_MOESM5_ESM.zip › fig_4_source_data/2D_fes_csvs/atomistic_plus_denoising_fes.csv]

rmsd_to_folded_nm	end_to_end_nm	free_energy_kcal_mol/kT
1.0337741021439433	0.41305707678198816	13.604817993325163
1.116221859417856	0.41305707678198816	13.31713592087338
1.157445738054812	0.41305707678198816	12.623988740313436
1.198669616691768	0.41305707678198816	12.064372952378012
1.2398934953287244	0.41305707678198816	11.336134452006796
1.2811173739656807	0.41305707678198816	10.819484386621557
1.3223412526026368	0.41305707678198816	10.3704691378565
1.3635651312395929	0.41305707678198816	10.34380089077434
1.4047890098765494	0.41305707678198816	9.920944039954303
1.4460128885135055	0.41305707678198816	10.030143331919295
1.4872367671504616	0.41305707678198816	9.721682842316632
1.528460645787418	0.41305707678198816	10.225078030344555
1.5696845244243742	0.41305707678198816	10.296029766316842
1.6109084030613303	0.41305707678198816	10.665389869782889
1.6521322816982864	0.41305707678198816	10.932018533036835
1.6933561603352427	0.41305707678198816	11.625165713596783
1.734580038972199	0.41305707678198816	12.030630821704946
1.7758039176091551	0.41305707678198816	12.151044761279543
1.8170277962461114	0.41305707678198816	13.54527362079116
1.8582516748830677	0.41305707678198816	13.328523310715966
0.9513263448700309	0.5587593550980092	14.010283101433327
0.9925502235069872	0.5587593550980092	14.010283101433327
1.0337741021439433	0.5587593550980092	12.911670812765216
1.0749979807808996	0.5587593550980092	12.757520132937959
1.116221859417856	0.5587593550980092	11.371225771818068
1.157445738054812	0.5587593550980092	10.454935039943912
1.198669616691768	0.5587593550980092	10.128719303489888
1.2398934953287244	0.5587593550980092	9.828232958792118
1.2811173739656807	0.5587593550980092	9.271644499942955
1.3223412526026368	0.5587593550980092	8.977631920898421
1.3635651312395929	0.5587593550980092	8.716109538030882
1.4047890098765494	0.5587593550980092	8.368258944112647
1.4460128885135055	0.5587593550980092	8.41495276699574
1.4872367671504616	0.5587593550980092	8.313992655392482
1.528460645787418	0.5587593550980092	8.348020980604606
1.5696845244243742	0.5587593550980092	8.692491576009928
1.6109084030613303	0.5587593550980092	8.935807645506724
1.6521322816982864	0.5587593550980092	9.23742281226243
1.6933561603352427	0.5587593550980092	9.871146572351574
1.734580038972199	0.5587593550980092	10.093769880212747
1.7758039176091551	0.5587593550980092	10.493801993252116
1.8170277962461114	0.5587593550980092	11.249081769036131
1.8582516748830677	0.5587593550980092	11.62377521847754
1.8994755535200238	0.5587593550980092	12.075760342220597
1.94069943215698	0.5587593550980092	14.021670491275913
1.9819233107939362	0.5587593550980092	12.352401258182446
0.9925502235069872	0.7044616334140301	14.70343028199327
1.0337741021439433	0.7044616334140301	12.218523632205269
1.0749979807808996	0.7044616334140301	12.757520132937959
1.116221859417856	0.7044616334140301	11.269443077508125
1.157445738054812	0.7044616334140301	10.226093467515064
1.198669616691768	0.7044616334140301	9.790775396257217
1.2398934953287244	0.7044616334140301	9.29178423013823
1.2811173739656807	0.7044616334140301	8.895287792012827
1.3223412526026368	0.7044616334140301	8.484952353445632
1.3635651312395929	0.7044616334140301	8.375584984204721
1.4047890098765494	0.7044616334140301	8.091125008901905
1.4460128885135055	0.7044616334140301	7.989922503392747
1.4872367671504616	0.7044616334140301	7.990047943465979
1.528460645787418	0.7044616334140301	7.8914722436930385
1.5696845244243742	0.7044616334140301	8.211088669070968
1.6109084030613303	0.7044616334140301	8.484852211231683
1.6521322816982864	0.7044616334140301	8.67793217776882
1.6933561603352427	0.7044616334140301	8.947746104818375
1.734580038972199	0.7044616334140301	9.386941503046277
1.7758039176091551	0.7044616334140301	9.704182377739603
1.8170277962461114	0.7044616334140301	10.49530996665975
1.8582516748830677	0.7044616334140301	11.07723151210947
1.8994755535200238	0.7044616334140301	12.923058202607802
1.94069943215698	0.7044616334140301	10.90631526268685
1.9819233107939362	0.7044616334140301	10.951692141452636
2.0231471894308926	0.7044616334140301	11.867982873326792
2.146818825341761	0.7044616334140301	11.867982873326792
0.9513263448700309	0.850163911730051	14.73392375069578
0.9925502235069872	0.850163911730051	13.11831230250904
1.0337741021439433	0.850163911730051	11.667525796031551
1.0749979807808996	0.850163911730051	11.371225771818068
1.116221859417856	0.850163911730051	10.513775539966844
1.157445738054812	0.850163911730051	9.813081153771517
1.198669616691768	0.850163911730051	9.370711488727903
1.2398934953287244	0.850163911730051	8.727079372695336
1.2811173739656807	0.850163911730051	8.388072280470936
1.3223412526026368	0.850163911730051	7.942863348528975
1.3635651312395929	0.850163911730051	7.710671638210596
1.4047890098765494	0.850163911730051	7.509736416343904
1.4460128885135055	0.850163911730051	7.397913265125969
1.4872367671504616	0.850163911730051	7.271788734742937
1.528460645787418	0.850163911730051	7.305281947472788
1.5696845244243742	0.850163911730051	7.493168032804838
1.6109084030613303	0.850163911730051	7.489549463591282
1.6521322816982864	0.850163911730051	7.773201162433128
1.6933561603352427	0.850163911730051	8.166598569073479
1.734580038972199	0.850163911730051	8.738466762537922
1.7758039176091551	0.850163911730051	9.250985866810247
1.8170277962461114	0.850163911730051	9.664961664586322
1.8582516748830677	0.850163911730051	10.230498760415504
1.8994755535200238	0.850163911730051	9.39883407912101
1.94069943215698	0.850163911730051	10.076223404098734
1.9819233107939362	0.850163911730051	10.076223404098734
2.0231471894308926	0.850163911730051	10.951692141452636
2.0643710680678486	0.850163911730051	11.174835692766845
2.105594946704805	0.850163911730051	10.951692141452636
2.1880427039787174	0.850163911730051	11.462517765218625
0.8688785875961185	0.9958661900460721	14.73392375069578
0.9925502235069872	0.9958661900460721	12.536699173359562
1.0337741021439433	0.9958661900460721	11.59842953476663
1.0749979807808996	0.9958661900460721	10.840209543704155
1.116221859417856	0.9958661900460721	9.9964486019241
1.157445738054812	0.9958661900460721	9.210877018010954
1.198669616691768	0.9958661900460721	8.842847979757835
1.2398934953287244	0.9958661900460721	8.136781252014316
1.2811173739656807	0.9958661900460721	7.772847263522702
1.3223412526026368	0.9958661900460721	7.403993549651477
1.3635651312395929	0.9958661900460721	7.070800636617959
1.4047890098765494	0.9958661900460721	6.867329850902439
1.4460128885135055	0.9958661900460721	6.724909523799034
1.4872367671504616	0.9958661900460721	6.587458811073028
1.528460645787418	0.9958661900460721	6.61967018487771
1.5696845244243742	0.9958661900460721	6.804874846073463
1.6109084030613303	0.9958661900460721	6.712505866442721
1.6521322816982864	0.9958661900460721	6.982886949887354
1.6933561603352427	0.9958661900460721	7.4015972847455584
1.734580038972199	0.9958661900460721	7.826184440542288
1.7758039176091551	0.9958661900460721	8.190756388071161
1.8170277962461114	0.9958661900460721	8.588286726538922
1.8582516748830677	0.9958661900460721	8.406563251024068
1.8994755535200238	0.9958661900460721	8.284463934870683
1.94069943215698	0.9958661900460721	8.799929938193173
1.9819233107939362	0.9958661900460721	9.034769529270577
2.0231471894308926	0.9958661900460721	9.342254229018536
2.0643710680678486	0.9958661900460721	9.788541331646954
2.105594946704805	0.9958661900460721	10.163234781088367
2.146818825341761	0.9958661900460721	11.462517765218625
2.1880427039787174	0.9958661900460721	11.174835692766845
2.229266582615674	0.9958661900460721	11.867982873326792
2.2704904612526295	0.9958661900460721	12.561130053886735
0.8688785875961185	1.141568468362093	13.63531146202767
0.9925502235069872	1.141568468362093	12.431338657701733
1.0337741021439433	1.141568468362093	11.299936546210631
1.0749979807808996	1.141568468362093	10.279576454442267
1.116221859417856	1.141568468362093	9.401204957430405
1.157445738054812	1.141568468362093	8.809667953281245
1.198669616691768	1.141568468362093	8.26491036231841
1.2398934953287244	1.141568468362093	7.7492169857498565
1.2811173739656807	1.141568468362093	7.325327610315626
1.3223412526026368	1.141568468362093	6.959252786427709
1.3635651312395929	1.141568468362093	6.654380176277328
1.4047890098765494	1.141568468362093	6.410169497016168
1.4460128885135055	1.141568468362093	6.189688965374503
1.4872367671504616	1.141568468362093	6.126951026096921
1.528460645787418	1.141568468362093	6.125269584285214
1.5696845244243742	1.141568468362093	6.089238081144678
1.6109084030613303	1.141568468362093	6.330972213925658
1.6521322816982864	1.141568468362093	6.577746404330539
1.6933561603352427	1.141568468362093	6.529668187580506
1.734580038972199	1.141568468362093	6.878464670069671
1.7758039176091551	1.141568468362093	7.496549817744268
1.8170277962461114	1.141568468362093	7.872514261455733
1.8582516748830677	1.141568468362093	7.703587332169957
1.8994755535200238	1.141568468362093	7.498535020859765
1.94069943215698	1.141568468362093	8.050270547369887
1.9819233107939362	1.141568468362093	8.179103419212854
2.0231471894308926	1.141568468362093	8.62930442116241
2.0643710680678486	1.141568468362093	9.342254229018536
2.105594946704805	1.141568468362093	9.788541331646954
2.146818825341761	1.141568468362093	9.9961806964252
2.1880427039787174	1.141568468362093	10.951692141452636
2.229266582615674	1.141568468362093	11.174835692766845
2.311714339889586	1.141568468362093	12.561130053886735
0.8276547089591622	1.287270746678114	14.73392375069578
0.8688785875961185	1.287270746678114	14.040776570135833
0.9101024662330747	1.287270746678114	14.73392375069578
0.9513263448700309	1.287270746678114	13.34762938957589
0.9925502235069872	1.287270746678114	11.900710406639561
1.0337741021439433	1.287270746678114	11.020351683991471
1.0749979807808996	1.287270746678114	10.303106951852463
1.116221859417856	1.287270746678114	9.19658948367724
1.157445738054812	1.287270746678114	8.598358859614045
1.198669616691768	1.287270746678114	8.101002886427274
1.2398934953287244	1.287270746678114	7.509531213844574
1.2811173739656807	1.287270746678114	7.072312884531246
1.3223412526026368	1.287270746678114	6.689519311197906
1.3635651312395929	1.287270746678114	6.3557255574244484
1.4047890098765494	1.287270746678114	6.120506146737392
1.4460128885135055	1.287270746678114	5.931723280877384
1.4872367671504616	1.287270746678114	5.888197978272907
1.528460645787418	1.287270746678114	5.823860445501224
1.5696845244243742	1.287270746678114	5.849789243873446
1.6109084030613303	1.287270746678114	6.044555472656621
1.6521322816982864	1.287270746678114	6.285089513794342
1.6933561603352427	1.287270746678114	6.221933949605368
1.734580038972199	1.287270746678114	6.627254454463491
1.7758039176091551	1.287270746678114	6.975003424233154
1.8170277962461114	1.287270746678114	7.537288648723371
1.8582516748830677	1.287270746678114	7.174382263801994
1.8994755535200238	1.287270746678114	7.314105981726249
1.94069943215698	1.287270746678114	7.748945698514317
1.9819233107939362	1.287270746678114	7.996781862418898
2.0231471894308926	1.287270746678114	8.417995327495206
2.0643710680678486	1.287270746678114	8.950212141242513
2.105594946704805	1.287270746678114	9.72791670983052
2.146818825341761	1.287270746678114	9.788541331646954
2.1880427039787174	1.287270746678114	11.462517765218625
2.229266582615674	1.287270746678114	10.615219904831424
2.2704904612526295	1.287270746678114	10.704432255990568
2.311714339889586	1.287270746678114	12.177556316232621
0.8688785875961185	1.432973024994135	14.73392375069578
0.9101024662330747	1.432973024994135	13.63531146202767
0.9513263448700309	1.432973024994135	12.942164281467726
0.9925502235069872	1.432973024994135	11.789484771529338
1.0337741021439433	1.432973024994135	10.88377614898572
1.0749979807808996	1.432973024994135	10.015424879400683
1.116221859417856	1.432973024994135	8.924556952107348
1.157445738054812	1.432973024994135	8.259279182799528
1.198669616691768	1.432973024994135	7.788699158325785
1.2398934953287244	1.432973024994135	7.257986297768194
1.2811173739656807	1.432973024994135	6.818425818070129
1.3223412526026368	1.432973024994135	6.424992753356599
1.3635651312395929	1.432973024994135	6.113150132240572
1.4047890098765494	1.432973024994135	5.887404587013681
1.4460128885135055	1.432973024994135	5.686910223142742
1.4872367671504616	1.432973024994135	5.579622353917794
1.528460645787418	1.432973024994135	5.517078017905743
1.5696845244243742	1.432973024994135	5.630065064875123
1.6109084030613303	1.432973024994135	5.657927653567225
1.6521322816982864	1.432973024994135	5.860091332910099
1.6933561603352427	1.432973024994135	6.244952225655436
1.734580038972199	1.432973024994135	6.335666140158625
1.7758039176091551	1.432973024994135	6.531018667436576
1.8170277962461114	1.432973024994135	6.965951028710248
1.8582516748830677	1.432973024994135	6.959040097748095
1.8994755535200238	1.432973024994135	6.926340450717489
1.94069943215698	1.432973024994135	7.407838459388954
1.9819233107939362	1.432973024994135	7.8976909597746685
2.0231471894308926	1.432973024994135	8.072493684154598
2.0643710680678486	1.432973024994135	8.897568407757088
2.105594946704805	1.432973024994135	8.61238794172095
2.146818825341761	1.432973024994135	9.333981429610496
2.1880427039787174	1.432973024994135	9.558287252204106
2.229266582615674	1.432973024994135	10.098114774552784
2.2704904612526295	1.432973024994135	9.874971223238575
2.311714339889586	1.432973024994135	11.07894402756451
0.8276547089591622	1.578675303310156	14.708746838297088
0.9101024662330747	1.578675303310156	13.334961700854421
0.9513263448700309	1.578675303310156	12.921139747794218
0.9925502235069872	1.578675303310156	11.618835142965
1.0337741021439433	1.578675303310156	10.552197345999847
1.0749979807808996	1.578675303310156	9.621150503064708
1.116221859417856	1.578675303310156	8.695031682254292
1.157445738054812	1.578675303310156	8.06951609130057
1.198669616691768	1.578675303310156	7.582791183874991
1.2398934953287244	1.578675303310156	7.087514208501278
1.2811173739656807	1.578675303310156	6.661069114925945
1.3223412526026368	1.578675303310156	6.190356506820096
1.3635651312395929	1.578675303310156	5.898601080791013
1.4047890098765494	1.578675303310156	5.65856953982427
1.4460128885135055	1.578675303310156	5.462764994923618
1.4872367671504616	1.578675303310156	5.351747651053954
1.528460645787418	1.578675303310156	5.297459681642949
1.5696845244243742	1.578675303310156	5.262910727915272
1.6109084030613303	1.578675303310156	5.462082716650181
1.6521322816982864	1.578675303310156	5.614395095502977
1.6933561603352427	1.578675303310156	5.886467043375608
1.734580038972199	1.578675303310156	5.805451805906089
1.7758039176091551	1.578675303310156	6.053104402658348
1.8170277962461114	1.578675303310156	6.532949814076612
1.8582516748830677	1.578675303310156	7.115222632895905
1.8994755535200238	1.578675303310156	7.129571391294035
1.94069943215698	1.578675303310156	7.125838942100095
1.9819233107939362	1.578675303310156	7.308655655478067
2.0231471894308926	1.578675303310156	7.609616621851317
2.0643710680678486	1.578675303310156	8.04245951988764
2.105594946704805	1.578675303310156	8.08321175401052
2.146818825341761	1.578675303310156	8.622208254743207
2.1880427039787174	1.578675303310156	9.23311733706618
2.229266582615674	1.578675303310156	9.23311733706618
2.2704904612526295	1.578675303310156	9.538498986617363
2.311714339889586	1.578675303310156	11.484409135672674
2.352938218526542	1.578675303310156	11.484409135672674
2.3941620971634983	1.578675303310156	12.177556316232621
0.7452069516852498	1.724377581626177	14.067945375163035
0.7864308303222061	1.724377581626177	14.761092555722982
0.8276547089591622	1.724377581626177	14.761092555722982
0.9101024662330747	1.724377581626177	14.041430046280542
0.9513263448700309	1.724377581626177	12.925523578384094
0.9925502235069872	1.724377581626177	10.719762791732816
1.0337741021439433	1.724377581626177	10.144398646829252
1.0749979807808996	1.724377581626177	9.262009466630783
1.116221859417856	1.724377581626177	8.526661931580463
1.157445738054812	1.724377581626177	7.889822773021554
1.198669616691768	1.724377581626177	7.390870639670571
1.2398934953287244	1.724377581626177	6.8897023072158605
1.2811173739656807	1.724377581626177	6.394392542675036
1.3223412526026368	1.724377581626177	6.027475104548848
1.3635651312395929	1.724377581626177	5.700952879786285
1.4047890098765494	1.724377581626177	5.433936477031465
1.4460128885135055	1.724377581626177	5.26044922604886
1.4872367671504616	1.724377581626177	5.103607355560189
1.528460645787418	1.724377581626177	5.062803881360094
1.5696845244243742	1.724377581626177	5.036052760954809
1.6109084030613303	1.724377581626177	5.194332186073516
1.6521322816982864	1.724377581626177	5.257727914227893
1.6933561603352427	1.724377581626177	5.564503236233732
1.734580038972199	1.724377581626177	5.751787963054215
1.7758039176091551	1.724377581626177	5.83341094600553
1.8170277962461114	1.724377581626177	6.241493072695358
1.8582516748830677	1.724377581626177	6.39888858897542
1.8994755535200238	1.724377581626177	6.683195920332271
1.94069943215698	1.724377581626177	7.163638589814082
1.9819233107939362	1.724377581626177	6.7125562183920655
2.0231471894308926	1.724377581626177	7.007072321194472
2.0643710680678486	1.724377581626177	7.441357867838124
2.105594946704805	1.724377581626177	7.677746645902354
2.146818825341761	1.724377581626177	8.134505048398069
2.1880427039787174	1.724377581626177	8.776358934570464
2.229266582615674	1.724377581626177	9.40496759399284
2.2704904612526295	1.724377581626177	10.568118403798522
2.311714339889586	1.724377581626177	10.568118403798522
2.352938218526542	1.724377581626177	12.177556316232621
0.7039830730482937	1.870079859942198	14.761092555722982
0.8688785875961185	1.870079859942198	14.067945375163035
0.9101024662330747	1.870079859942198	13.374798194603091
0.9513263448700309	1.870079859942198	12.12203522610772
0.9925502235069872	1.870079859942198	11.120681968669327
1.0337741021439433	1.870079859942198	9.990506418264875
1.0749979807808996	1.870079859942198	9.214208848192118
1.116221859417856	1.870079859942198	8.408531198374018
1.157445738054812	1.870079859942198	7.794370977504612
1.198669616691768	1.870079859942198	7.225920209545333
1.2398934953287244	1.870079859942198	6.7217444879226855
1.2811173739656807	1.870079859942198	6.227766497324448
1.3223412526026368	1.870079859942198	5.867413117146669
1.3635651312395929	1.870079859942198	5.5277994960575105
1.4047890098765494	1.870079859942198	5.260331953224875
1.4460128885135055	1.870079859942198	5.064832157396283
1.4872367671504616	1.870079859942198	4.935779292913488
1.528460645787418	1.870079859942198	4.8651827636873035
1.5696845244243742	1.870079859942198	4.900348983666359
1.6109084030613303	1.870079859942198	4.948205681362315
1.6521322816982864	1.870079859942198	5.074848332977921
1.6933561603352427	1.870079859942198	5.240019748241463
1.734580038972199	1.870079859942198	5.4088684988537254
1.7758039176091551	1.870079859942198	5.724387301393741
1.8170277962461114	1.870079859942198	5.707230145771331
1.8582516748830677	1.870079859942198	5.895032857930867
1.8994755535200238	1.870079859942198	6.329810409504499
1.94069943215698	1.870079859942198	6.771351574086473
1.9819233107939362	1.870079859942198	6.427545086470629
2.0231471894308926	1.870079859942198	6.624596731311004
2.0643710680678486	1.870079859942198	7.127700308983084
2.105594946704805	1.870079859942198	7.341274409281142
2.146818825341761	1.870079859942198	7.808108463765598
2.1880427039787174	1.870079859942198	8.003169046336982
2.229266582615674	1.870079859942198	8.594037377776509
2.2704904612526295	1.870079859942198	9.378828724405441
2.311714339889586	1.870079859942198	10.201828329512672
2.352938218526542	1.870079859942198	10.69057177924173
2.3941620971634983	1.870079859942198	11.985393438392741
0.8688785875961185	2.015782138258219	14.761092555722982
0.9101024662330747	2.015782138258219	14.067945375163035
0.9513263448700309	2.015782138258219	11.583038725375033
0.9925502235069872	2.015782138258219	10.60220947236331
1.0337741021439433	2.015782138258219	9.93277881842068
1.0749979807808996	2.015782138258219	9.108603375454333
1.116221859417856	2.015782138258219	8.308804549913386
1.157445738054812	2.015782138258219	7.560326159270395
1.198669616691768	2.015782138258219	7.055550793124586
1.2398934953287244	2.015782138258219	6.621323500553603
1.2811173739656807	2.015782138258219	6.095029476036886
1.3223412526026368	2.015782138258219	5.730857959370682
1.3635651312395929	2.015782138258219	5.372704472839959
1.4047890098765494	2.015782138258219	5.097750353450061
1.4460128885135055	2.015782138258219	4.880073748781123
1.4872367671504616	2.015782138258219	4.782665928974537
1.528460645787418	2.015782138258219	4.668409121884571
1.5696845244243742	2.015782138258219	4.735048504820669
1.6109084030613303	2.015782138258219	4.724718286199791
1.6521322816982864	2.015782138258219	4.9036946057090836
1.6933561603352427	2.015782138258219	5.046217393072017
1.734580038972199	2.015782138258219	5.194673567991068
1.7758039176091551	2.015782138258219	5.425333164859537
1.8170277962461114	2.015782138258219	5.564705721877252
1.8582516748830677	2.015782138258219	5.652955631098812
1.8994755535200238	2.015782138258219	5.985681024629382
1.94069943215698	2.015782138258219	6.3327042993424145
1.9819233107939362	2.015782138258219	6.284212606612166
2.0231471894308926	2.015782138258219	6.31825616254643
2.0643710680678486	2.015782138258219	6.664127570067641
2.105594946704805	2.015782138258219	7.093523509408626
2.146818825341761	2.015782138258219	7.243569546028485
2.1880427039787174	2.015782138258219	7.804786801721469
2.229266582615674	2.015782138258219	8.12621119570295
2.2704904612526295	2.015782138258219	8.584196056730587
2.311714339889586	2.015782138258219	9.905951896712907
2.352938218526542	2.015782138258219	10.88678114972463
2.435385975800455	2.015782138258219	11.985393438392741
0.2505204080417752	2.1614844165742397	10.438505408234658
0.2917442866787314	2.1614844165742397	10.843970516342821
0.3329681653156877	2.1614844165742397	11.131652588794601
0.3741920439526439	2.1614844165742397	12.230264877462712
0.6627591944113373	2.1614844165742397	14.761092555722982
0.7864308303222061	2.1614844165742397	14.761092555722982
0.8688785875961185	2.1614844165742397	13.374798194603091
0.9101024662330747	2.1614844165742397	12.56386797838676
0.9513263448700309	2.1614844165742397	11.81665357655654
0.9925502235069872	2.1614844165742397	10.735740864987832
1.0337741021439433	2.1614844165742397	9.85581777728455
1.0749979807808996	2.1614844165742397	9.129880773901618
1.116221859417856	2.1614844165742397	8.276457320087719
1.157445738054812	2.1614844165742397	7.598360818799896
1.198669616691768	2.1614844165742397	7.031437637202868
1.2398934953287244	2.1614844165742397	6.516380952562279
1.2811173739656807	2.1614844165742397	6.056195454927356
1.3223412526026368	2.1614844165742397	5.599732023692078
1.3635651312395929	2.1614844165742397	5.2689486518441155
1.4047890098765494	2.1614844165742397	4.961900288837227
1.4460128885135055	2.1614844165742397	4.747639934852143
1.4872367671504616	2.1614844165742397	4.61955836033611
1.528460645787418	2.1614844165742397	4.540504830302818
1.5696845244243742	2.1614844165742397	4.507505138135856
1.6109084030613303	2.1614844165742397	4.611737413616358
1.6521322816982864	2.1614844165742397	4.667805560285726
1.6933561603352427	2.1614844165742397	4.817624641437168
1.734580038972199	2.1614844165742397	5.15894457378267
1.7758039176091551	2.1614844165742397	5.0161877215493105
1.8170277962461114	2.1614844165742397	5.36045539564314
1.8582516748830677	2.1614844165742397	5.7363518249177625
1.8994755535200238	2.1614844165742397	5.630295849045832
1.94069943215698	2.1614844165742397	5.777595227538748
1.9819233107939362	2.1614844165742397	6.022683190655406
2.0231471894308926	2.1614844165742397	6.318992848509038
2.0643710680678486	2.1614844165742397	6.288482886528507
2.105594946704805	2.1614844165742397	6.5110096665136945
2.146818825341761	2.1614844165742397	6.910219623158917
2.1880427039787174	2.1614844165742397	7.275863237080407
2.229266582615674	2.1614844165742397	7.780700819001775
2.2704904612526295	2.1614844165742397	8.201203804474481
2.311714339889586	2.1614844165742397	9.420444080931205
2.352938218526542	2.1614844165742397	10.375955525958641
2.3941620971634983	2.1614844165742397	9.682808345398698
2.435385975800455	2.1614844165742397	11.292246257832797
0.20929652940481902	2.3071866948902606	8.862969047476238
0.2505204080417752	2.3071866948902606	7.741628507730572
0.2917442866787314	2.3071866948902606	7.752928062984506
0.3329681653156877	2.3071866948902606	7.520734676150378
0.3741920439526439	2.3071866948902606	8.592678717736327
0.4154159225896001	2.3071866948902606	10.284354728407397
0.7864308303222061	2.3071866948902606	14.761092555722982
0.8688785875961185	2.3071866948902606	13.151654643288879
0.9101024662330747	2.3071866948902606	12.681651014043144
0.9513263448700309	2.3071866948902606	12.36319728292461
0.9925502235069872	2.3071866948902606	10.60220947236331
1.0337741021439433	2.3071866948902606	9.885895232521829
1.0749979807808996	2.3071866948902606	8.906287417824888
1.116221859417856	2.3071866948902606	8.127744227359525
1.157445738054812	2.3071866948902606	7.464889856229285
1.198669616691768	2.3071866948902606	6.952316851639398
1.2398934953287244	2.3071866948902606	6.443628426866765
1.2811173739656807	2.3071866948902606	5.951195591216641
1.3223412526026368	2.3071866948902606	5.508909304760931
1.3635651312395929	2.3071866948902606	5.173851783028968
1.4047890098765494	2.3071866948902606	4.890554135576161
1.4460128885135055	2.3071866948902606	4.643627705095779
1.4872367671504616	2.3071866948902606	4.526527658697881
1.528460645787418	2.3071866948902606	4.3997555320483315
1.5696845244243742	2.3071866948902606	4.433165551308401
1.6109084030613303	2.3071866948902606	4.375671475977913
1.6521322816982864	2.3071866948902606	4.532233400341389
1.6933561603352427	2.3071866948902606	4.64778598528332
1.734580038972199	2.3071866948902606	4.807628264329062
1.7758039176091551	2.3071866948902606	5.029337685821111
1.8170277962461114	2.3071866948902606	5.145205660217008
1.8582516748830677	2.3071866948902606	5.459580072172614
1.8994755535200238	2.3071866948902606	5.170819103037307
1.94069943215698	2.3071866948902606	5.560620221120886
1.9819233107939362	2.3071866948902606	5.822637925196758
2.0231471894308926	2.3071866948902606	6.105825608060695
2.0643710680678486	2.3071866948902606	6.101590772076906
2.105594946704805	2.3071866948902606	6.312070171221245
2.146818825341761	2.3071866948902606	6.624101272683316
2.1880427039787174	2.3071866948902606	7.036633548014575
2.229266582615674	2.3071866948902606	7.566552830596142
2.2704904612526295	2.3071866948902606	8.073370432964595
2.311714339889586	2.3071866948902606	9.040954459226302
2.352938218526542	2.3071866948902606	10.03948328933743
2.3941620971634983	2.3071866948902606	9.682808345398698
2.435385975800455	2.3071866948902606	11.292246257832797
2.5590576117113235	2.3071866948902606	11.985393438392741
0.20929652940481902	2.452888973206282	5.874848634321935
0.2505204080417752	2.452888973206282	5.9536213881210545
0.2917442866787314	2.452888973206282	5.541910163515934
0.3329681653156877	2.452888973206282	5.9592764456044
0.3741920439526439	2.452888973206282	7.094466440412451
0.4154159225896001	2.452888973206282	9.28582589829627
0.6627591944113373	2.452888973206282	12.10779821385669
0.7039830730482937	2.452888973206282	12.10779821385669
0.7864308303222061	2.452888973206282	12.10779821385669
0.8276547089591622	2.452888973206282	12.10779821385669
0.8688785875961185	2.452888973206282	13.151654643288879
0.9101024662330747	2.452888973206282	12.053042354620771
0.9513263448700309	2.452888973206282	11.670050102364662
0.9925502235069872	2.452888973206282	10.550917516781787
1.0337741021439433	2.452888973206282	9.810520973048781
1.0749979807808996	2.452888973206282	8.964400017998152
1.116221859417856	2.452888973206282	8.124171057172823
1.157445738054812	2.452888973206282	7.484312220984209
1.198669616691768	2.452888973206282	6.943878221030748
1.2398934953287244	2.452888973206282	6.382442958527698
1.2811173739656807	2.452888973206282	5.887484229773201
1.3223412526026368	2.452888973206282	5.465137789753812
1.3635651312395929	2.452888973206282	5.088225968830874
1.4047890098765494	2.452888973206282	4.801782113483266
1.4460128885135055	2.452888973206282	4.549631821707785
1.4872367671504616	2.452888973206282	4.4273246646936615
1.528460645787418	2.452888973206282	4.311728001466046
1.5696845244243742	2.452888973206282	4.275930572073648
1.6109084030613303	2.452888973206282	4.340065759243178
1.6521322816982864	2.452888973206282	4.374973447017801
1.6933561603352427	2.452888973206282	4.516823831050627
1.734580038972199	2.452888973206282	4.6578189568264685
1.7758039176091551	2.452888973206282	4.833266362491318
1.8170277962461114	2.452888973206282	4.827883676449162
1.8582516748830677	2.452888973206282	5.180571907226681
1.8994755535200238	2.452888973206282	5.453126720709684
1.94069943215698	2.452888973206282	5.358481688643239
1.9819233107939362	2.452888973206282	5.547394334141333
2.0231471894308926	2.452888973206282	5.680155596182135
2.0643710680678486	2.452888973206282	5.966525704643863
2.105594946704805	2.452888973206282	6.129974998092091
2.146818825341761	2.452888973206282	6.349604260217551
2.1880427039787174	2.452888973206282	6.849595001342482
2.229266582615674	2.452888973206282	7.350664450163106
2.2704904612526295	2.452888973206282	7.694933997244349
2.311714339889586	2.452888973206282	7.996219240902911
2.352938218526542	2.452888973206282	9.585632792613765
2.3941620971634983	2.452888973206282	10.59909907727285
2.435385975800455	2.452888973206282	11.28712483160761
2.476609854437411	2.452888973206282	11.985393438392741
2.5590576117113235	2.452888973206282	11.97517668135994
0.16807265076786282	2.598591251522303	7.580719834899466
0.20929652940481902	2.598591251522303	4.095318752401866
0.2505204080417752	2.598591251522303	4.3462273851861095
0.2917442866787314	2.598591251522303	3.706518246867299
0.3329681653156877	2.598591251522303	4.415992875878925
0.3741920439526439	2.598591251522303	6.1489680568865035
0.4154159225896001	2.598591251522303	9.18574243973929
0.7864308303222061	2.598591251522303	11.009185925188582
0.8276547089591622	2.598591251522303	11.414651033296746
0.8688785875961185	2.598591251522303	10.028356672176855
0.9101024662330747	2.598591251522303	12.727947370787284
0.9513263448700309	2.598591251522303	11.678125246288605
0.9925502235069872	2.598591251522303	10.703565606290471
1.0337741021439433	2.598591251522303	9.795520167713157
1.0749979807808996	2.598591251522303	8.873633515926489
1.116221859417856	2.598591251522303	8.143660818447035
1.157445738054812	2.598591251522303	7.507140232025317
1.198669616691768	2.598591251522303	6.905953347234052
1.2398934953287244	2.598591251522303	6.3552445318952975
1.2811173739656807	2.598591251522303	5.877679244986973
1.3223412526026368	2.598591251522303	5.429233880760196
1.3635651312395929	2.598591251522303	5.033652006107883
1.4047890098765494	2.598591251522303	4.763749818020108
1.4460128885135055	2.598591251522303	4.473065049493177
1.4872367671504616	2.598591251522303	4.348267877820875
1.528460645787418	2.598591251522303	4.238280831040721
1.5696845244243742	2.598591251522303	4.1912901868275485
1.6109084030613303	2.598591251522303	4.225308485063444
1.6521322816982864	2.598591251522303	4.257569317146617
1.6933561603352427	2.598591251522303	4.397866224142683
1.734580038972199	2.598591251522303	4.428658843854071
1.7758039176091551	2.598591251522303	4.717954925496797
1.8170277962461114	2.598591251522303	4.7618834500004406
1.8582516748830677	2.598591251522303	4.8939538776777995
1.8994755535200238	2.598591251522303	4.938783109614712
1.94069943215698	2.598591251522303	5.272198744626418
1.9819233107939362	2.598591251522303	5.348000296822478
2.0231471894308926	2.598591251522303	5.433275881058804
2.0643710680678486	2.598591251522303	5.669520056418713
2.105594946704805	2.598591251522303	6.039230934515662
2.146818825341761	2.598591251522303	6.2591558255607564
2.1880427039787174	2.598591251522303	6.546848399453867
2.229266582615674	2.598591251522303	6.915545391516502
2.2704904612526295	2.598591251522303	7.523314559064871
2.311714339889586	2.598591251522303	8.191449187996668
2.352938218526542	2.598591251522303	8.756300856491741
2.3941620971634983	2.598591251522303	9.577281408561571
2.435385975800455	2.598591251522303	10.029266532304629
2.476609854437411	2.598591251522303	10.58888232024005
2.517833733074367	2.598591251522303	10.87656439269183
2.5590576117113235	2.598591251522303	10.87656439269183
2.600281490348279	2.598591251522303	11.282029500799997
0.16807265076786282	2.7442935298383238	5.231724629795214
0.20929652940481902	2.7442935298383238	3.057716785957722
0.2505204080417752	2.7442935298383238	2.86045396975553
0.2917442866787314	2.7442935298383238	2.1115130174124417
0.3329681653156877	2.7442935298383238	3.388728531366616
0.3741920439526439	2.7442935298383238	5.944547822098504
0.4154159225896001	2.7442935298383238	8.757244432180649
0.6215353157743813	2.7442935298383238	12.10779821385669
0.7039830730482937	2.7442935298383238	11.009185925188582
0.7452069516852498	2.7442935298383238	11.414651033296746
0.7864308303222061	2.7442935298383238	12.10779821385669
0.8276547089591622	2.7442935298383238	11.414651033296746
0.8688785875961185	2.7442935298383238	9.805213120862646
0.9101024662330747	2.7442935298383238	10.41016144510175
0.9513263448700309	2.7442935298383238	11.84064417578638
0.9925502235069872	2.7442935298383238	10.579512957620494
1.0337741021439433	2.7442935298383238	9.725097629464425
1.0749979807808996	2.7442935298383238	8.82165504006813
1.116221859417856	2.7442935298383238	8.171067473926982
1.157445738054812	2.7442935298383238	7.46412883078547
1.198669616691768	2.7442935298383238	6.818950597639646
1.2398934953287244	2.7442935298383238	6.3269124607188045
1.2811173739656807	2.7442935298383238	5.8105893854615855
1.3223412526026368	2.7442935298383238	5.38626717531577
1.3635651312395929	2.7442935298383238	5.030888967547836
1.4047890098765494	2.7442935298383238	4.720299391705175
1.4460128885135055	2.7442935298383238	4.449591217387302
1.4872367671504616	2.7442935298383238	4.306696168090256
1.528460645787418	2.7442935298383238	4.155835871244777
1.5696845244243742	2.7442935298383238	4.100891705728148
1.6109084030613303	2.7442935298383238	4.127122707829523
1.6521322816982864	2.7442935298383238	4.118065788293708
1.6933561603352427	2.7442935298383238	4.278453343522336
1.734580038972199	2.7442935298383238	4.337864982229632
1.7758039176091551	2.7442935298383238	4.445272493045045
1.8170277962461114	2.7442935298383238	4.558972185976677
1.8582516748830677	2.7442935298383238	4.832800237384029
1.8994755535200238	2.7442935298383238	4.751307470436589
1.94069943215698	2.7442935298383238	5.031689391754711
1.9819233107939362	2.7442935298383238	5.274128085480791
2.0231471894308926	2.7442935298383238	5.19152589059452
2.0643710680678486	2.7442935298383238	5.472633526465988
2.105594946704805	2.7442935298383238	5.814136889970796
2.146818825341761	2.7442935298383238	5.974449386180944
2.1880427039787174	2.7442935298383238	6.206855685566173
2.229266582615674	2.7442935298383238	6.697062022129427
2.2704904612526295	2.7442935298383238	7.3023478468980345
2.311714339889586	2.7442935298383238	7.816293598000269
2.352938218526542	2.7442935298383238	8.419828619870525
2.3941620971634983	2.7442935298383238	8.884134228001624
2.435385975800455	2.7442935298383238	9.895735139680106
2.476609854437411	2.7442935298383238	9.895735139680106
2.517833733074367	2.7442935298383238	10.58888232024005
2.5590576117113235	2.7442935298383238	10.58888232024005
2.600281490348279	2.7442935298383238	11.97517668135994
0.1268487721309066	2.8899958081543446	8.955445631089635
0.16807265076786282	2.8899958081543446	3.577064055910724
0.20929652940481902	2.8899958081543446	2.362212461571266
0.2505204080417752	2.8899958081543446	1.5148236441723393
0.2917442866787314	2.8899958081543446	1.0297477998725286
0.3329681653156877	2.8899958081543446	2.889730410959122
0.3741920439526439	2.8899958081543446	5.731246388710182
0.4154159225896001	2.8899958081543446	8.881253251900983
0.4566398012265563	2.8899958081543446	10.336540484507825
0.4978636798635125	2.8899958081543446	11.589303453003193
0.5390875585004687	2.8899958081543446	11.122168862123324
0.580311437137425	2.8899958081543446	12.10779821385669
0.6215353157743813	2.8899958081543446	11.009185925188582
0.6627591944113373	2.8899958081543446	12.10779821385669
0.7039830730482937	2.8899958081543446	11.414651033296746
0.8276547089591622	2.8899958081543446	12.10779821385669
0.8688785875961185	2.8899958081543446	10.721503852736799
0.9101024662330747	2.8899958081543446	9.910573636520471
0.9513263448700309	2.8899958081543446	11.035891502226942
0.9925502235069872	2.8899958081543446	10.562983655669282
1.0337741021439433	2.8899958081543446	9.573991092018396
1.0749979807808996	2.8899958081543446	8.85377458949024
1.116221859417856	2.8899958081543446	8.084931042309087
1.157445738054812	2.8899958081543446	7.413855325084371
1.198669616691768	2.8899958081543446	6.799141204517169
1.2398934953287244	2.8899958081543446	6.29253629915129
1.2811173739656807	2.8899958081543446	5.808900763561762
1.3223412526026368	2.8899958081543446	5.317915350538525
1.3635651312395929	2.8899958081543446	4.9935780601386
1.4047890098765494	2.8899958081543446	4.660102120330813
1.4460128885135055	2.8899958081543446	4.423983428746012
1.4872367671504616	2.8899958081543446	4.224252601862044
1.528460645787418	2.8899958081543446	4.124084468788737
1.5696845244243742	2.8899958081543446	4.04364309775717
1.6109084030613303	2.8899958081543446	4.052327101644024
1.6521322816982864	2.8899958081543446	4.029431028718872
1.6933561603352427	2.8899958081543446	4.141333842343594
1.734580038972199	2.8899958081543446	4.204527222384964
1.7758039176091551	2.8899958081543446	4.346298760713648
1.8170277962461114	2.8899958081543446	4.4100054303414025
1.8582516748830677	2.8899958081543446	4.5344616537755575
1.8994755535200238	2.8899958081543446	4.628114703451362
1.94069943215698	2.8899958081543446	4.981045155446982
1.9819233107939362	2.8899958081543446	4.819414454012688
2.0231471894308926	2.8899958081543446	5.048380763297701
2.0643710680678486	2.8899958081543446	5.327944867647015
2.105594946704805	2.8899958081543446	5.640890440064758
2.146818825341761	2.8899958081543446	5.6565003930687
2.1880427039787174	2.8899958081543446	6.2418354044622
2.229266582615674	2.8899958081543446	6.449723742228161
2.2704904612526295	2.8899958081543446	6.984744094581205
2.311714339889586	2.8899958081543446	7.23024455299669
2.352938218526542	2.8899958081543446	7.88083211913784
2.3941620971634983	2.8899958081543446	8.311615035230293
2.435385975800455	2.8899958081543446	8.97944440780595
2.476609854437411	2.8899958081543446	9.40114505920689
2.517833733074367	2.8899958081543446	10.33077501623259
2.5590576117113235	2.8899958081543446	11.224417772321754
2.600281490348279	2.8899958081543446	11.224417772321754
0.1268487721309066	3.035698086470366	6.58965718207024
0.16807265076786282	3.035698086470366	2.697192261013959
0.20929652940481902	3.035698086470366	1.7970225909793678
0.2505204080417752	3.035698086470366	1.1806714610434161
0.2917442866787314	3.035698086470366	1.4217285511953772
0.3329681653156877	3.035698086470366	3.455535850573825
0.3741920439526439	3.035698086470366	6.083270422440047
0.4154159225896001	3.035698086470366	9.230256282465835
0.4566398012265563	3.035698086470366	10.479966890412406
0.5390875585004687	3.035698086470366	11.064082598621805
0.580311437137425	3.035698086470366	11.414651033296746
0.6215353157743813	3.035698086470366	12.10779821385669
0.6627591944113373	3.035698086470366	11.009185925188582
0.7039830730482937	3.035698086470366	10.161888064801378
0.7452069516852498	3.035698086470366	10.721503852736799
0.7864308303222061	3.035698086470366	12.10779821385669
0.8276547089591622	3.035698086470366	11.414651033296746
0.8688785875961185	3.035698086470366	10.316038744628635
0.9101024662330747	3.035698086470366	9.910573636520471
0.9513263448700309	3.035698086470366	10.15112782002631
0.9925502235069872	3.035698086470366	10.76183451441445
1.0337741021439433	3.035698086470366	9.525686745814152
1.0749979807808996	3.035698086470366	8.902623265901148
1.116221859417856	3.035698086470366	8.130196370825914
1.157445738054812	3.035698086470366	7.45555826249963
1.198669616691768	3.035698086470366	6.840014273811307
1.2398934953287244	3.035698086470366	6.301971015188644
1.2811173739656807	3.035698086470366	5.813493188143766
1.3223412526026368	3.035698086470366	5.368188065832485
1.3635651312395929	3.035698086470366	4.9532715308131054
1.4047890098765494	3.035698086470366	4.665386199911457
1.4460128885135055	3.035698086470366	4.3935761172670205
1.4872367671504616	3.035698086470366	4.193182425650974
1.528460645787418	3.035698086470366	4.073438594286635
1.5696845244243742	3.035698086470366	3.974069029727234
1.6109084030613303	3.035698086470366	3.95089775953653
1.6521322816982864	3.035698086470366	3.9716510277584858
1.6933561603352427	3.035698086470366	3.9813789525414283
1.734580038972199	3.035698086470366	4.12591626430702
1.7758039176091551	3.035698086470366	4.129363134472904
1.8170277962461114	3.035698086470366	4.264978926288329
1.8582516748830677	3.035698086470366	4.350285659653841
1.8994755535200238	3.035698086470366	4.470559528238108
1.94069943215698	3.035698086470366	4.71835660295405
1.9819233107939362	3.035698086470366	4.672857775987047
2.0231471894308926	3.035698086470366	4.8631468615537825
2.0643710680678486	3.035698086470366	5.150017253865035
2.105594946704805	3.035698086470366	5.430222487866266
2.146818825341761	3.035698086470366	5.53012330860784
2.1880427039787174	3.035698086470366	5.935622538275788
2.229266582615674	3.035698086470366	6.152130785876927
2.2704904612526295	3.035698086470366	6.743434002266652
2.311714339889586	3.035698086470366	7.105756502416804
2.352938218526542	3.035698086470366	7.637338455404698
2.3941620971634983	3.035698086470366	8.071161700794367
2.435385975800455	3.035698086470366	8.312717709413413
2.476609854437411	3.035698086470366	9.614979859887654
2.517833733074367	3.035698086470366	9.72034037554548
2.5590576117113235	3.035698086470366	9.352615595420165
2.600281490348279	3.035698086470366	10.308127040447602
0.08562489349395036	3.181400364786387	10.660690839846062
0.1268487721309066	3.181400364786387	4.76454057458676
0.16807265076786282	3.181400364786387	2.0350513473114153
0.20929652940481902	3.181400364786387	1.2433829065562332
0.2505204080417752	3.181400364786387	0.8682405361543992
0.2917442866787314	3.181400364786387	1.504077667827545
0.3329681653156877	3.181400364786387	3.519477647347557
0.3741920439526439	3.181400364786387	6.199438606243597
0.4154159225896001	3.181400364786387	10.020347946430185
0.4566398012265563	3.181400364786387	10.416568977728936
0.4978636798635125	3.181400364786387	12.250616794771755
0.5390875585004687	3.181400364786387	10.195109685217147
0.580311437137425	3.181400364786387	12.10779821385669
0.6215353157743813	3.181400364786387	10.721503852736799
0.6627591944113373	3.181400364786387	11.414651033296746
0.7039830730482937	3.181400364786387	12.10779821385669
0.7452069516852498	3.181400364786387	11.009185925188582
0.7864308303222061	3.181400364786387	11.009185925188582
0.8276547089591622	3.181400364786387	11.009185925188582
0.8688785875961185	3.181400364786387	10.721503852736799
0.9101024662330747	3.181400364786387	9.274584869800474
0.9513263448700309	3.181400364786387	9.70269220096949
0.9925502235069872	3.181400364786387	10.978933392026978
1.0337741021439433	3.181400364786387	9.689719199592037
1.0749979807808996	3.181400364786387	8.860826766747554
1.116221859417856	3.181400364786387	8.256663072564098
1.157445738054812	3.181400364786387	7.5601375104125195
1.198669616691768	3.181400364786387	6.927377838130028
1.2398934953287244	3.181400364786387	6.338377618159929
1.2811173739656807	3.181400364786387	5.819903867297323
1.3223412526026368	3.181400364786387	5.350103337246964
1.3635651312395929	3.181400364786387	4.962080336780656
1.4047890098765494	3.181400364786387	4.636588246892303
1.4460128885135055	3.181400364786387	4.399839375432353
1.4872367671504616	3.181400364786387	4.155975105022929
1.528460645787418	3.181400364786387	4.036802705061782
1.5696845244243742	3.181400364786387	3.9102359717481043
1.6109084030613303	3.181400364786387	3.8824723496403433
1.6521322816982864	3.181400364786387	3.8922666863247377
1.6933561603352427	3.181400364786387	3.9279849614002984
1.734580038972199	3.181400364786387	3.9558493305372195
1.7758039176091551	3.181400364786387	4.071457120935378
1.8170277962461114	3.181400364786387	4.140804145616385
1.8582516748830677	3.181400364786387	4.2351668857211235
1.8994755535200238	3.181400364786387	4.490551492180573
1.94069943215698	3.181400364786387	4.307148614055185
1.9819233107939362	3.181400364786387	4.618110599118377
2.0231471894308926	3.181400364786387	4.824054998721546
2.0643710680678486	3.181400364786387	4.755083959755347
2.105594946704805	3.181400364786387	5.034437309302697
2.146818825341761	3.181400364786387	5.362108609028868
2.1880427039787174	3.181400364786387	5.770315698564342
2.229266582615674	3.181400364786387	6.048577871150889
2.2704904612526295	3.181400364786387	6.304669312166559
2.311714339889586	3.181400364786387	6.6445653943179535
2.352938218526542	3.181400364786387	7.273174053740328
2.3941620971634983	3.181400364786387	7.613499859677529
2.435385975800455	3.181400364786387	8.279978793155315
2.476609854437411	3.181400364786387	8.334046014425592
2.517833733074367	3.181400364786387	9.027193194985536
2.5590576117113235	3.181400364786387	9.838123411201863
2.600281490348279	3.181400364786387	9.72034037554548
2.6415053689852357	3.181400364786387	11.917564952881701
0.08562489349395036	3.3271026431024078	7.957315593840057
0.1268487721309066	3.3271026431024078	3.472418983769037
0.16807265076786282	3.3271026431024078	1.6701915738792152
0.20929652940481902	3.3271026431024078	0.9830621425016455
0.2505204080417752	3.3271026431024078	0.710250825567484
0.2917442866787314	3.3271026431024078	1.4650535100318454
0.3329681653156877	3.3271026431024078	3.373894026121472
0.3741920439526439	3.3271026431024078	6.169300286782581
0.4154159225896001	3.3271026431024078	9.32316617635891
0.4566398012265563	3.3271026431024078	10.27136553350799
0.4978636798635125	3.3271026431024078	12.218774702492798
0.5390875585004687	3.3271026431024078	10.289999813075028
0.580311437137425	3.3271026431024078	10.111878525062924
0.6215353157743813	3.3271026431024078	10.429026817591062
0.6627591944113373	3.3271026431024078	11.009185925188582
0.7039830730482937	3.3271026431024078	11.414651033296746
0.7452069516852498	3.3271026431024078	12.10779821385669
0.7864308303222061	3.3271026431024078	10.721503852736799
0.8276547089591622	3.3271026431024078	12.10779821385669
0.8688785875961185	3.3271026431024078	11.009185925188582
0.9101024662330747	3.3271026431024078	11.009185925188582
0.9513263448700309	3.3271026431024078	11.00495488438639
0.9925502235069872	3.3271026431024078	10.755384075309511
1.0337741021439433	3.3271026431024078	9.690390370931766
1.0749979807808996	3.3271026431024078	8.910520562671866
1.116221859417856	3.3271026431024078	8.201208686057349
1.157445738054812	3.3271026431024078	7.4311749687516775
1.198669616691768	3.3271026431024078	6.911128843926249
1.2398934953287244	3.3271026431024078	6.3495118573538045
1.2811173739656807	3.3271026431024078	5.8692014713288865
1.3223412526026368	3.3271026431024078	5.369793722328617
1.3635651312395929	3.3271026431024078	4.9980533268258975
1.4047890098765494	3.3271026431024078	4.651025784673265
1.4460128885135055	3.3271026431024078	4.3867621488410515
1.4872367671504616	3.3271026431024078	4.169980564224717
1.528460645787418	3.3271026431024078	3.9958063430867403
1.5696845244243742	3.3271026431024078	3.8876105391554328
1.6109084030613303	3.3271026431024078	3.826571786626971
1.6521322816982864	3.3271026431024078	3.862967143459776
1.6933561603352427	3.3271026431024078	3.8158811026890556
1.734580038972199	3.3271026431024078	3.9370353704807677
1.7758039176091551	3.3271026431024078	3.9073472711277075
1.8170277962461114	3.3271026431024078	4.055236112905357
1.8582516748830677	3.3271026431024078	4.0907218214782475
1.8994755535200238	3.3271026431024078	4.233283303257578
1.94069943215698	3.3271026431024078	4.346155729155546
1.9819233107939362	3.3271026431024078	4.375316407150858
2.0231471894308926	3.3271026431024078	4.600919172349754
2.0643710680678486	3.3271026431024078	4.609890953827752
2.105594946704805	3.3271026431024078	4.852378875783514
2.146818825341761	3.3271026431024078	5.233793425898003
2.1880427039787174	3.3271026431024078	5.572583763542181
2.229266582615674	3.3271026431024078	5.670369947227242
2.2704904612526295	3.3271026431024078	6.174561765072213
2.311714339889586	3.3271026431024078	6.546926924754035
2.352938218526542	3.3271026431024078	6.9477516533057
2.3941620971634983	3.3271026431024078	7.428928583149559
2.435385975800455	3.3271026431024078	7.892213262146551
2.476609854437411	3.3271026431024078	8.362216891392286
2.517833733074367	3.3271026431024078	9.027193194985536
2.5590576117113235	3.3271026431024078	9.204391657133563
2.600281490348279	3.3271026431024078	11.917564952881701
2.6415053689852357	3.3271026431024078	10.793595686342012
0.08562489349395036	3.4728049214184287	6.121161027247443
0.1268487721309066	3.4728049214184287	2.416292698353363
0.16807265076786282	3.4728049214184287	1.140889939599524
0.20929652940481902	3.4728049214184287	0.6031440488768993
0.2505204080417752	3.4728049214184287	0.548850485109603
0.2917442866787314	3.4728049214184287	1.435904472133858
0.3329681653156877	3.4728049214184287	3.3638441895146833
0.3741920439526439	3.4728049214184287	6.417893215001997
0.4154159225896001	3.4728049214184287	9.658714111221624
0.4566398012265563	3.4728049214184287	10.02155012515658
0.4978636798635125	3.4728049214184287	9.220694738735055
0.5390875585004687	3.4728049214184287	9.249268548875406
0.580311437137425	3.4728049214184287	9.53695062132719
0.6215353157743813	3.4728049214184287	9.53695062132719
0.6627591944113373	3.4728049214184287	9.53695062132719
0.7039830730482937	3.4728049214184287	10.429026817591062
0.7452069516852498	3.4728049214184287	10.429026817591062
0.7864308303222061	3.4728049214184287	11.414651033296746
0.8276547089591622	3.4728049214184287	12.10779821385669
0.8688785875961185	3.4728049214184287	11.009185925188582
0.9101024662330747	3.4728049214184287	11.863914148024833
0.9513263448700309	3.4728049214184287	12.413612151913043
0.9925502235069872	3.4728049214184287	10.755384075309511
1.0337741021439433	3.4728049214184287	9.960454200439624
1.0749979807808996	3.4728049214184287	8.909557384811183
1.116221859417856	3.4728049214184287	8.124866507242388
1.157445738054812	3.4728049214184287	7.492719233317623
1.198669616691768	3.4728049214184287	6.92762272895768
1.2398934953287244	3.4728049214184287	6.418361444194077
1.2811173739656807	3.4728049214184287	5.935766148640385
1.3223412526026368	3.4728049214184287	5.4360336292826625
1.3635651312395929	3.4728049214184287	5.039514608538
1.4047890098765494	3.4728049214184287	4.698055029193365
1.4460128885135055	3.4728049214184287	4.401095093693432
1.4872367671504616	3.4728049214184287	4.173346145813359
1.528460645787418	3.4728049214184287	4.000847134590316
1.5696845244243742	3.4728049214184287	3.8455387201798565
1.6109084030613303	3.4728049214184287	3.8265494137232476
1.6521322816982864	3.4728049214184287	3.7460281036445613
1.6933561603352427	3.4728049214184287	3.7995166744857105
1.734580038972199	3.4728049214184287	3.7903374461207813
1.7758039176091551	3.4728049214184287	3.884648978936239
1.8170277962461114	3.4728049214184287	3.902281319738618
1.8582516748830677	3.4728049214184287	4.014598535670249
1.8994755535200238	3.4728049214184287	4.075394414626077
1.94069943215698	3.4728049214184287	4.264060894381532
1.9819233107939362	3.4728049214184287	4.152438644707651
2.0231471894308926	3.4728049214184287	4.401824459647062
2.0643710680678486	3.4728049214184287	4.710471880664838
2.105594946704805	3.4728049214184287	4.740657493930155
2.146818825341761	3.4728049214184287	5.090199057364621
2.1880427039787174	3.4728049214184287	5.410422399319557
2.229266582615674	3.4728049214184287	5.570509476935775
2.2704904612526295	3.4728049214184287	5.830790225969396
2.311714339889586	3.4728049214184287	6.2792102835479495
2.352938218526542	3.4728049214184287	6.589688784092119
2.3941620971634983	3.4728049214184287	7.273174053740328
2.435385975800455	3.4728049214184287	7.698057247705592
2.476609854437411	3.4728049214184287	8.430391962120794
2.517833733074367	3.4728049214184287	8.501024925910862
2.5590576117113235	3.4728049214184287	9.278395713373051
2.600281490348279	3.4728049214184287	10.457050709714697
2.6415053689852357	3.4728049214184287	10.744732782166476
2.723953126259148	3.4728049214184287	11.843345070834587
0.08562489349395036	3.6185071997344496	4.867693619828448
0.1268487721309066	3.6185071997344496	1.5831403304775256
0.16807265076786282	3.6185071997344496	0.6062739162291466
0.20929652940481902	3.6185071997344496	0.2136447135619015
0.2505204080417752	3.6185071997344496	0.47357544014304764
0.2917442866787314	3.6185071997344496	1.5347484956574293
0.3329681653156877	3.6185071997344496	3.772203369414113
0.3741920439526439	3.6185071997344496	6.959721686382863
0.4154159225896001	3.6185071997344496	9.68262110112465
0.4566398012265563	3.6185071997344496	9.296476964479314
0.4978636798635125	3.6185071997344496	9.026124997561197
0.5390875585004687	3.6185071997344496	9.719272178121145
0.580311437137425	3.6185071997344496	9.382799941499929
0.6215353157743813	3.6185071997344496	10.230097801887133
0.6627591944113373	3.6185071997344496	9.249268548875406
0.7039830730482937	3.6185071997344496	11.328710090555244
0.7452069516852498	3.6185071997344496	9.942415729435353
0.7864308303222061	3.6185071997344496	11.328710090555244
0.8276547089591622	3.6185071997344496	9.833824988941107
0.8688785875961185	3.6185071997344496	10.613618458506675
0.9101024662330747	3.6185071997344496	13.799906513032933
0.9513263448700309	3.6185071997344496	12.547143544537565
0.9925502235069872	3.6185071997344496	10.804174239478943
1.0337741021439433	3.6185071997344496	9.97126511654384
1.0749979807808996	3.6185071997344496	9.076953291388463
1.116221859417856	3.6185071997344496	8.308904802655402
1.157445738054812	3.6185071997344496	7.588198902892935
1.198669616691768	3.6185071997344496	7.101022384800184
1.2398934953287244	3.6185071997344496	6.543822674780841
1.2811173739656807	3.6185071997344496	6.00758171673655
1.3223412526026368	3.6185071997344496	5.531447320184982
1.3635651312395929	3.6185071997344496	5.0727382381069726
1.4047890098765494	3.6185071997344496	4.745858188060507
1.4460128885135055	3.6185071997344496	4.421167507328424
1.4872367671504616	3.6185071997344496	4.204961969380171
1.528460645787418	3.6185071997344496	3.9910217461414437
1.5696845244243742	3.6185071997344496	3.8719340151468726
1.6109084030613303	3.6185071997344496	3.7747744094669997
1.6521322816982864	3.6185071997344496	3.7346668313007685
1.6933561603352427	3.6185071997344496	3.7391643301452664
1.734580038972199	3.6185071997344496	3.739862629546276
1.7758039176091551	3.6185071997344496	3.8094842267156404
1.8170277962461114	3.6185071997344496	3.81138564099746
1.8582516748830677	3.6185071997344496	3.9522519349921286
1.8994755535200238	3.6185071997344496	3.903996210844187
1.94069943215698	3.6185071997344496	4.137389087689948
1.9819233107939362	3.6185071997344496	4.198503845185553
2.0231471894308926	3.6185071997344496	4.305092150513944
2.0643710680678486	3.6185071997344496	4.4447928607815905
2.105594946704805	3.6185071997344496	4.560407514429886
2.146818825341761	3.6185071997344496	4.9005797695030795
2.1880427039787174	3.6185071997344496	5.188468022821831
2.229266582615674	3.6185071997344496	5.3582278390964
2.2704904612526295	3.6185071997344496	5.682823261512502
2.311714339889586	3.6185071997344496	6.127860900702596
2.352938218526542	3.6185071997344496	6.494182084382049
2.3941620971634983	3.6185071997344496	7.002024146152711
2.435385975800455	3.6185071997344496	7.293996256484646
2.476609854437411	3.6185071997344496	7.892101352253159
2.517833733074367	3.6185071997344496	8.17978342470494
2.5590576117113235	3.6185071997344496	9.070756348594806
2.600281490348279	3.6185071997344496	9.204287741219328
2.6415053689852357	3.6185071997344496	10.233907158400484
2.6827292476221922	3.6185071997344496	11.15019789027464
2.723953126259148	3.6185071997344496	11.843345070834587
2.7651770048961044	3.6185071997344496	11.843345070834587
0.08562489349395036	3.7642094780504705	4.144506925619435
0.1268487721309066	3.7642094780504705	1.0773712406276417
0.16807265076786282	3.7642094780504705	0.1725810871503053
0.20929652940481902	3.7642094780504705	0.0
0.2505204080417752	3.7642094780504705	0.4995965305376435
0.2917442866787314	3.7642094780504705	1.9128911171649996
0.3329681653156877	3.7642094780504705	4.481814279351149
0.3741920439526439	3.7642094780504705	7.706126955763932
0.4154159225896001	3.7642094780504705	9.194909997780655
0.4566398012265563	3.7642094780504705	9.353602379071503
0.4978636798635125	3.7642094780504705	9.026124997561197
0.5390875585004687	3.7642094780504705	9.382799941499929
0.580311437137425	3.7642094780504705	9.131485513219026
0.6215353157743813	3.7642094780504705	9.942415729435353
0.6627591944113373	3.7642094780504705	9.131485513219026
0.7039830730482937	3.7642094780504705	10.230097801887133
0.7452069516852498	3.7642094780504705	9.719272178121145
0.7864308303222061	3.7642094780504705	11.328710090555244
0.8276547089591622	3.7642094780504705	10.635562909995297
0.8688785875961185	3.7642094780504705	9.131485513219026
0.9101024662330747	3.7642094780504705	12.008147043804879
0.9513263448700309	3.7642094780504705	12.008147043804879
0.9925502235069872	3.7642094780504705	11.32078142755822
1.0337741021439433	3.7642094780504705	10.404490695684064
1.0749979807808996	3.7642094780504705	9.14859606403039
1.116221859417856	3.7642094780504705	8.630465597201734
1.157445738054812	3.7642094780504705	7.911252909185367
1.198669616691768	3.7642094780504705	7.2958088976725515
1.2398934953287244	3.7642094780504705	6.688608564742792
1.2811173739656807	3.7642094780504705	6.093914124080459
1.3223412526026368	3.7642094780504705	5.600162847248565
1.3635651312395929	3.7642094780504705	5.193650843331597
1.4047890098765494	3.7642094780504705	4.798094570924005
1.4460128885135055	3.7642094780504705	4.491708342343494
1.4872367671504616	3.7642094780504705	4.218472514332658
1.528460645787418	3.7642094780504705	4.01819850610332
1.5696845244243742	3.7642094780504705	3.882087221692375
1.6109084030613303	3.7642094780504705	3.7661655706913235
1.6521322816982864	3.7642094780504705	3.759173388268448
1.6933561603352427	3.7642094780504705	3.670438332005885
1.734580038972199	3.7642094780504705	3.7361500067652997
1.7758039176091551	3.7642094780504705	3.7197815885942616
1.8170277962461114	3.7642094780504705	3.7001365827965316
1.8582516748830677	3.7642094780504705	3.829986310759546
1.8994755535200238	3.7642094780504705	3.8738398600591504
1.94069943215698	3.7642094780504705	4.027970501424973
1.9819233107939362	3.7642094780504705	3.977772778189628
2.0231471894308926	3.7642094780504705	4.140844302653723
2.0643710680678486	3.7642094780504705	4.412858680109259
2.105594946704805	3.7642094780504705	4.449764740529001
2.146818825341761	3.7642094780504705	4.80045920642053
2.1880427039787174	3.7642094780504705	4.837438092048468
2.229266582615674	3.7642094780504705	5.1948458605814976
2.2704904612526295	3.7642094780504705	5.571873033369113
2.311714339889586	3.7642094780504705	5.854376430342444
2.352938218526542	3.7642094780504705	6.100875576935281
2.3941620971634983	3.7642094780504705	6.440667688962306
2.435385975800455	3.7642094780504705	6.938070292396154
2.476609854437411	3.7642094780504705	7.594849828785228
2.517833733074367	3.7642094780504705	8.105675452551218
2.5590576117113235	3.7642094780504705	8.752302617476271
2.600281490348279	3.7642094780504705	9.135294869732377
2.6415053689852357	3.7642094780504705	9.897434921779272
2.6827292476221922	3.7642094780504705	11.15019789027464
2.723953126259148	3.7642094780504705	11.843345070834587
2.7651770048961044	3.7642094780504705	11.843345070834587
0.08562489349395036	3.9099117563664914	4.141578079142073
0.1268487721309066	3.9099117563664914	1.2268003497179603
0.16807265076786282	3.9099117563664914	0.2889877445930984
0.20929652940481902	3.9099117563664914	0.23597057057246795
0.2505204080417752	3.9099117563664914	0.9838968524774643
0.2917442866787314	3.9099117563664914	2.8394927673966928
0.3329681653156877	3.9099117563664914	5.7024993351051405
0.3741920439526439	3.9099117563664914	8.154655151728672
0.4154159225896001	3.9099117563664914	9.401064413120764
0.4566398012265563	3.9099117563664914	8.842101760387319
0.4978636798635125	3.9099117563664914	8.930814817756872
0.5390875585004687	3.9099117563664914	10.635562909995297
0.6215353157743813	3.9099117563664914	10.230097801887133
0.6627591944113373	3.9099117563664914	10.230097801887133
0.7039830730482937	3.9099117563664914	11.328710090555244
0.7452069516852498	3.9099117563664914	11.328710090555244
0.8276547089591622	3.9099117563664914	10.635562909995297
0.8688785875961185	3.9099117563664914	9.719272178121145
0.9101024662330747	3.9099117563664914	12.772982079919199
0.9513263448700309	3.9099117563664914	13.466129260479143
0.9925502235069872	3.9099117563664914	11.792152826907472
1.0337741021439433	3.9099117563664914	10.539389858412104
1.0749979807808996	3.9099117563664914	9.630663899301563
1.116221859417856	3.9099117563664914	8.790026185892629
1.157445738054812	3.9099117563664914	8.057806530125248
1.198669616691768	3.9099117563664914	7.441673508217041
1.2398934953287244	3.9099117563664914	6.774831176159915
1.2811173739656807	3.9099117563664914	6.215125386353292
1.3223412526026368	3.9099117563664914	5.736073243875304
1.3635651312395929	3.9099117563664914	5.25796108910484
1.4047890098765494	3.9099117563664914	4.872884833138877
1.4460128885135055	3.9099117563664914	4.562702258722772
1.4872367671504616	3.9099117563664914	4.274446764708984
1.528460645787418	3.9099117563664914	4.0557770415241725
1.5696845244243742	3.9099117563664914	3.8764565676588845
1.6109084030613303	3.9099117563664914	3.7970500773706064
1.6521322816982864	3.9099117563664914	3.6721034234109107
1.6933561603352427	3.9099117563664914	3.684300836195555
1.734580038972199	3.9099117563664914	3.6494889462011235
1.7758039176091551	3.9099117563664914	3.6537101383118777
1.8170277962461114	3.9099117563664914	3.7083790863914174
1.8582516748830677	3.9099117563664914	3.756137004758978
1.8994755535200238	3.9099117563664914	3.755196125894077
1.94069943215698	3.9099117563664914	3.8888573188306212
1.9819233107939362	3.9099117563664914	3.95653580763834
2.0231471894308926	3.9099117563664914	4.114819809756139
2.0643710680678486	3.9099117563664914	4.094388938301547
2.105594946704805	3.9099117563664914	4.344546129327622
2.146818825341761	3.9099117563664914	4.64030880203851
2.1880427039787174	3.9099117563664914	4.731110816989724
2.229266582615674	3.9099117563664914	5.063072285840298
2.2704904612526295	3.9099117563664914	5.408419960879541
2.311714339889586	3.9099117563664914	5.639916239697048
2.352938218526542	3.9099117563664914	5.842594810689971
2.3941620971634983	3.9099117563664914	6.267395967688272
2.435385975800455	3.9099117563664914	6.866611328414009
2.476609854437411	3.9099117563664914	7.388997774581077
2.517833733074367	3.9099117563664914	7.7829020602881664
2.5590576117113235	3.9099117563664914	8.259826132378475
2.600281490348279	3.9099117563664914	8.665291240486642
2.6415053689852357	3.9099117563664914	9.358438421046586
2.6827292476221922	3.9099117563664914	11.15019789027464
2.723953126259148	3.9099117563664914	11.15019789027464
2.806400883533061	3.9099117563664914	11.843345070834587
0.08562489349395036	4.055614034682512	4.806389073460539
0.1268487721309066	4.055614034682512	1.9616489048113683
0.16807265076786282	4.055614034682512	1.0577552187282624
0.20929652940481902	4.055614034682512	1.1479002780109564
0.2505204080417752	4.055614034682512	2.3108231236369834
0.2917442866787314	4.055614034682512	4.449460316903489
0.3329681653156877	4.055614034682512	7.106088709127818
0.3741920439526439	4.055614034682512	8.401616300399624
0.4154159225896001	4.055614034682512	9.734468753343403
0.4566398012265563	4.055614034682512	9.199764559495677
0.4978636798635125	4.055614034682512	10.230097801887133
0.5390875585004687	4.055614034682512	10.230097801887133
0.580311437137425	4.055614034682512	9.942415729435353
0.6215353157743813	4.055614034682512	10.635562909995297
0.6627591944113373	4.055614034682512	10.635562909995297
0.7039830730482937	4.055614034682512	11.328710090555244
0.8276547089591622	4.055614034682512	11.328710090555244
0.8688785875961185	4.055614034682512	10.635562909995297
0.9101024662330747	4.055614034682512	14.564741549147254
0.9513263448700309	4.055614034682512	13.466129260479143
0.9925502235069872	4.055614034682512	11.792152826907472
1.0337741021439433	4.055614034682512	10.981222610691145
1.0749979807808996	4.055614034682512	10.053882042630402
1.116221859417856	4.055614034682512	9.071680105806706
1.157445738054812	4.055614034682512	8.378532925246766
1.198669616691768	4.055614034682512	7.62515839727778
1.2398934953287244	4.055614034682512	6.986104702321188
1.2811173739656807	4.055614034682512	6.439955076175175
1.3223412526026368	4.055614034682512	5.912879100508666
1.3635651312395929	4.055614034682512	5.3682512637921915
1.4047890098765494	4.055614034682512	4.991350585350118
1.4460128885135055	4.055614034682512	4.640425639003664
1.4872367671504616	4.055614034682512	4.350499783236504
1.528460645787418	4.055614034682512	4.09652843200354
1.5696845244243742	4.055614034682512	3.9102983001833103
1.6109084030613303	4.055614034682512	3.8086051945105464
1.6521322816982864	4.055614034682512	3.6661024406847904
1.6933561603352427	4.055614034682512	3.643438198485028
1.734580038972199	4.055614034682512	3.6290411844803367
1.7758039176091551	4.055614034682512	3.6024573772774797
1.8170277962461114	4.055614034682512	3.6501117855346426
1.8582516748830677	4.055614034682512	3.6477142729704415
1.8994755535200238	4.055614034682512	3.685406058696005
1.94069943215698	4.055614034682512	3.8360382127034596
1.9819233107939362	4.055614034682512	3.7959115661347465
2.0231471894308926	4.055614034682512	4.009546628649812
2.0643710680678486	4.055614034682512	4.0768022589901936
2.105594946704805	4.055614034682512	4.267865859459797
2.146818825341761	4.055614034682512	4.355449951032507
2.1880427039787174	4.055614034682512	4.617261951646705
2.229266582615674	4.055614034682512	4.9694963534016
2.2704904612526295	4.055614034682512	5.086487541698786
2.311714339889586	4.055614034682512	5.33229628776036
2.352938218526542	4.055614034682512	5.759626667939044
2.3941620971634983	4.055614034682512	6.119751066844439
2.435385975800455	4.055614034682512	6.482052905125161
2.476609854437411	4.055614034682512	7.023063505229547
2.517833733074367	4.055614034682512	7.424504463037988
2.5590576117113235	4.055614034682512	7.716210685789496
2.600281490348279	4.055614034682512	8.508934907885376
2.6415053689852357	4.055614034682512	9.259550879023557
2.6827292476221922	4.055614034682512	10.021140572552454
2.723953126259148	4.055614034682512	10.704341961271254
0.08562489349395036	4.201316312998533	6.634682339063198
0.1268487721309066	4.201316312998533	3.195374476206271
0.16807265076786282	4.201316312998533	2.356849909389905
0.20929652940481902	4.201316312998533	2.8099168959223997
0.2505204080417752	4.201316312998533	4.355324993380513
0.2917442866787314	4.201316312998533	6.239876716650431
0.3329681653156877	4.201316312998533	7.570865458892672
0.3741920439526439	4.201316312998533	8.929731024364575
0.4154159225896001	4.201316312998533	10.396068093158
0.4566398012265563	4.201316312998533	10.975566384373536
0.4978636798635125	4.201316312998533	11.328710090555244
0.5390875585004687	4.201316312998533	9.942415729435353
0.580311437137425	4.201316312998533	11.328710090555244
0.6627591944113373	4.201316312998533	10.230097801887133
0.7039830730482937	4.201316312998533	11.328710090555244
0.7452069516852498	4.201316312998533	11.328710090555244
0.8276547089591622	4.201316312998533	11.328710090555244
0.8688785875961185	4.201316312998533	14.564741549147254
0.9101024662330747	4.201316312998533	13.871594368587306
0.9513263448700309	4.201316312998533	12.955303636713154
0.9925502235069872	4.201316312998533	12.485300007467416
1.0337741021439433	4.201316312998533	10.981222610691145
1.0749979807808996	4.201316312998533	10.098833430492668
1.116221859417856	4.201316312998533	9.399955575223736
1.157445738054812	4.201316312998533	8.496315960903146
1.198669616691768	4.201316312998533	7.820771250418905
1.2398934953287244	4.201316312998533	7.128660899034631
1.2811173739656807	4.201316312998533	6.5751179807511795
1.3223412526026368	4.201316312998533	6.052943336758882
1.3635651312395929	4.201316312998533	5.559712810161495
1.4047890098765494	4.201316312998533	5.096646911039216
1.4460128885135055	4.201316312998533	4.722821318398943
1.4872367671504616	4.201316312998533	4.4169102559220965
1.528460645787418	4.201316312998533	4.188598303102205
1.5696845244243742	4.201316312998533	3.9547755297170806
1.6109084030613303	4.201316312998533	3.821282430134728
1.6521322816982864	4.201316312998533	3.6914959276917196
1.6933561603352427	4.201316312998533	3.630683290069485
1.734580038972199	4.201316312998533	3.6216231960485468
1.7758039176091551	4.201316312998533	3.588927099057438
1.8170277962461114	4.201316312998533	3.6212787962758846
1.8582516748830677	4.201316312998533	3.589040630681364
1.8994755535200238	4.201316312998533	3.7000229058129985
1.94069943215698	4.201316312998533	3.616001186041344
1.9819233107939362	4.201316312998533	3.7870365236177843
2.0231471894308926	4.201316312998533	3.842610150381633
2.0643710680678486	4.201316312998533	3.917962537361051
2.105594946704805	4.201316312998533	4.18087823615406
2.146818825341761	4.201316312998533	4.183236185175473
2.1880427039787174	4.201316312998533	4.445573577974124
2.229266582615674	4.201316312998533	4.6827564234847925
2.2704904612526295	4.201316312998533	4.843833711923671
2.311714339889586	4.201316312998533	5.135446000633794
2.352938218526542	4.201316312998533	5.426880422704122
2.3941620971634983	4.201316312998533	5.932056181235004
2.435385975800455	4.201316312998533	6.0727847812356766
2.476609854437411	4.201316312998533	6.687571302895889
2.517833733074367	4.201316312998533	7.172755792725487
2.5590576117113235	4.201316312998533	7.6143565720805
2.600281490348279	4.201316312998533	7.9332069905153455
2.6415053689852357	4.201316312998533	8.692312138867088
2.6827292476221922	4.201316312998533	9.837444443170092
2.723953126259148	4.201316312998533	9.99159512299735
0.08562489349395036	4.347018591314555	11.00080305170663
0.1268487721309066	4.347018591314555	6.06873008011348
0.16807265076786282	4.347018591314555	4.994449892104877
0.20929652940481902	4.347018591314555	5.112848880968294
0.2505204080417752	4.347018591314555	5.976922530860354
0.2917442866787314	4.347018591314555	7.024241525140909
0.3329681653156877	4.347018591314555	8.319079328596374
0.3741920439526439	4.347018591314555	9.91163707733985
0.4154159225896001	4.347018591314555	10.756350318204685
0.4978636798635125	4.347018591314555	10.635562909995297
0.5390875585004687	4.347018591314555	11.328710090555244
0.6215353157743813	4.347018591314555	10.635562909995297
0.6627591944113373	4.347018591314555	11.328710090555244
0.9513263448700309	4.347018591314555	13.871594368587306
0.9925502235069872	4.347018591314555	12.618831400091938
1.0337741021439433	4.347018591314555	11.34586572427905
1.0749979807808996	4.347018591314555	10.43551053256699
1.116221859417856	4.347018591314555	9.619123544069915
1.157445738054812	4.347018591314555	8.762869202741282
1.198669616691768	4.347018591314555	8.073221295080085
1.2398934953287244	4.347018591314555	7.351159116312194
1.2811173739656807	4.347018591314555	6.807203356344432
1.3223412526026368	4.347018591314555	6.244163866848118
1.3635651312395929	4.347018591314555	5.66325700585227
1.4047890098765494	4.347018591314555	5.223356091816558
1.4460128885135055	4.347018591314555	4.862336769828626
1.4872367671504616	4.347018591314555	4.530860589226466
1.528460645787418	4.347018591314555	4.24921535770695
1.5696845244243742	4.347018591314555	4.0403420580582
1.6109084030613303	4.347018591314555	3.8134780660934737
1.6521322816982864	4.347018591314555	3.747239454060966
1.6933561603352427	4.347018591314555	3.6013128480717453
1.734580038972199	4.347018591314555	3.600572360232408
1.7758039176091551	4.347018591314555	3.5575082683988635
1.8170277962461114	4.347018591314555	3.557626996823357
1.8582516748830677	4.347018591314555	3.6060483720668346
1.8994755535200238	4.347018591314555	3.5375179400126413
1.94069943215698	4.347018591314555	3.646330232997763
1.9819233107939362	4.347018591314555	3.7140086296956687
2.0231471894308926	4.347018591314555	3.7411896855389566
2.0643710680678486	4.347018591314555	3.92965101918955
2.105594946704805	4.347018591314555	4.011732709479935
2.146818825341761	4.347018591314555	4.0815544895630484
2.1880427039787174	4.347018591314555	4.309900632521576
2.229266582615674	4.347018591314555	4.594197010768849
2.2704904612526295	4.347018591314555	4.69760486893342
2.311714339889586	4.347018591314555	5.004478194857268
2.352938218526542	4.347018591314555	5.296920678685399
2.3941620971634983	4.347018591314555	5.7081181159818
2.435385975800455	4.347018591314555	5.894295540864561
2.476609854437411	4.347018591314555	6.426768317553388
2.517833733074367	4.347018591314555	6.806620849804827
2.5590576117113235	4.347018591314555	7.148625603995767
2.600281490348279	4.347018591314555	7.813062678673282
2.6415053689852357	4.347018591314555	8.38215721056325
2.6827292476221922	4.347018591314555	8.692312138867088
2.723953126259148	4.347018591314555	9.837444443170092
2.7651770048961044	4.347018591314555	10.397060231105513
2.806400883533061	4.347018591314555	11.09020741166546
2.888848640806973	4.347018591314555	11.783354592225404
0.16807265076786282	4.492720869630576	9.154976361208298
0.20929652940481902	4.492720869630576	7.850920098325379
0.2505204080417752	4.492720869630576	7.545538448774198
0.2917442866787314	4.492720869630576	8.385843273670432
0.3329681653156877	4.492720869630576	10.153505191319425
0.3741920439526439	4.492720869630576	12.09941534037474
0.4154159225896001	4.492720869630576	12.09941534037474
0.7864308303222061	4.492720869630576	11.328710090555244
0.9513263448700309	4.492720869630576	14.564741549147254
0.9925502235069872	4.492720869630576	12.25106441332004
1.0337741021439433	4.492720869630576	11.369029469971185
1.0749979807808996	4.492720869630576	10.739660088858063
1.116221859417856	4.492720869630576	9.892362228470855
1.157445738054812	4.492720869630576	9.223312599489976
1.198669616691768	4.492720869630576	8.251056577188727
1.2398934953287244	4.492720869630576	7.549508363502642
1.2811173739656807	4.492720869630576	6.959039632188282
1.3223412526026368	4.492720869630576	6.380330150742162
1.3635651312395929	4.492720869630576	5.8589293213874525
1.4047890098765494	4.492720869630576	5.391227570174142
1.4460128885135055	4.492720869630576	4.955861105894459
1.4872367671504616	4.492720869630576	4.655537228601811
1.528460645787418	4.492720869630576	4.329432889242425
1.5696845244243742	4.492720869630576	4.106124406504873
1.6109084030613303	4.492720869630576	3.8870027886777843
1.6521322816982864	4.492720869630576	3.742031264119017
1.6933561603352427	4.492720869630576	3.668842253047102
1.734580038972199	4.492720869630576	3.5567573340549847
1.7758039176091551	4.492720869630576	3.5735354471230485
1.8170277962461114	4.492720869630576	3.5266030296666866
1.8582516748830677	4.492720869630576	3.532554934491655
1.8994755535200238	4.492720869630576	3.5541725188256796
1.94069943215698	4.492720869630576	3.5688709383385273
1.9819233107939362	4.492720869630576	3.638808818998731
2.0231471894308926	4.492720869630576	3.7481352468709703
2.0643710680678486	4.492720869630576	3.813082311213706
2.105594946704805	4.492720869630576	3.9532891565038426
2.146818825341761	4.492720869630576	4.010470578761547
2.1880427039787174	4.492720869630576	4.220831628045137
2.229266582615674	4.492720869630576	4.463743832866364
2.2704904612526295	4.492720869630576	4.565518049377302
2.311714339889586	4.492720869630576	4.849211285267873
2.352938218526542	4.492720869630576	5.159438596040709
2.3941620971634983	4.492720869630576	5.431120620644317
2.435385975800455	4.492720869630576	5.603337938572838
2.476609854437411	4.492720869630576	6.063042815617989
2.517833733074367	4.492720869630576	6.546912629395451
2.5590576117113235	4.492720869630576	6.90815726902425
2.600281490348279	4.492720869630576	7.413906739758382
2.6415053689852357	4.492720869630576	7.9332069905153455
2.6827292476221922	4.492720869630576	8.41605876223893
2.723953126259148	4.492720869630576	9.075304391123193
2.7651770048961044	4.492720869630576	9.480769499231357
2.806400883533061	4.492720869630576	11.100641948596767
2.8476247621700166	4.492720869630576	11.783354592225404
2.888848640806973	4.492720869630576	11.783354592225404
0.20929652940481902	4.638423147946597	11.406268159814793
0.2505204080417752	4.638423147946597	11.406268159814793
0.9925502235069872	4.638423147946597	12.936884666194281
1.0337741021439433	4.638423147946597	11.83827237752617
1.0749979807808996	4.638423147946597	11.049815017161901
1.116221859417856	4.638423147946597	10.269656459612325
1.157445738054812	4.638423147946597	9.381536604704866
1.198669616691768	4.638423147946597	8.582743235009932
1.2398934953287244	4.638423147946597	7.88191355827798
1.2811173739656807	4.638423147946597	7.163524057513004
1.3223412526026368	4.638423147946597	6.565979980286994
1.3635651312395929	4.638423147946597	6.036270914537712
1.4047890098765494	4.638423147946597	5.545136740285641
1.4460128885135055	4.638423147946597	5.163116409586023
1.4872367671504616	4.638423147946597	4.742364325600312
1.528460645787418	4.638423147946597	4.433628675570442
1.5696845244243742	4.638423147946597	4.18264292930787
1.6109084030613303	4.638423147946597	3.950999220671627
1.6521322816982864	4.638423147946597	3.778767343714242
1.6933561603352427	4.638423147946597	3.6825043763674996
1.734580038972199	4.638423147946597	3.5990992601933165
1.7758039176091551	4.638423147946597	3.532214163392581
1.8170277962461114	4.638423147946597	3.5207860954524106
1.8582516748830677	4.638423147946597	3.495800769333151
1.8994755535200238	4.638423147946597	3.4925669483513264
1.94069943215698	4.638423147946597	3.546480817269285
1.9819233107939362	4.638423147946597	3.603926424284645
2.0231471894308926	4.638423147946597	3.691225830809933
2.0643710680678486	4.638423147946597	3.681121725348417
2.105594946704805	4.638423147946597	3.895880334864299
2.146818825341761	4.638423147946597	3.9143834705119342
2.1880427039787174	4.638423147946597	4.093808188534446
2.229266582615674	4.638423147946597	4.324334302408219
2.2704904612526295	4.638423147946597	4.4607675560530184
2.311714339889586	4.638423147946597	4.686945440215896
2.352938218526542	4.638423147946597	4.9644915695784855
2.3941620971634983	4.638423147946597	5.357989423945756
2.435385975800455	4.638423147946597	5.459403499804211
2.476609854437411	4.638423147946597	5.859491928365393
2.517833733074367	4.638423147946597	6.222672961209871
2.5590576117113235	4.638423147946597	6.525859220197618
2.600281490348279	4.638423147946597	6.995862849443356
2.6415053689852357	4.638423147946597	7.659238388733425
2.6827292476221922	4.638423147946597	8.128883621470294
2.723953126259148	4.638423147946597	8.580382600267853
2.7651770048961044	4.638423147946597	9.165276365140777
2.806400883533061	4.638423147946597	10.194895782321936
2.8476247621700166	4.638423147946597	11.111186514196092
2.888848640806973	4.638423147946597	11.111186514196092
0.9513263448700309	4.784125426262618	13.853175398068437
1.0337741021439433	4.784125426262618	12.754563109400326
1.0749979807808996	4.784125426262618	11.410828362699231
1.116221859417856	4.784125426262618	10.592850073180426
1.157445738054812	4.784125426262618	9.939164998142004
1.198669616691768	4.784125426262618	8.811015818878339
1.2398934953287244	4.784125426262618	8.037387728973961
1.2811173739656807	4.784125426262618	7.433446442677442
1.3223412526026368	4.784125426262618	6.827016555119639
1.3635651312395929	4.784125426262618	6.226209493617108
1.4047890098765494	4.784125426262618	5.7275236830991725
1.4460128885135055	4.784125426262618	5.313025482260243
1.4872367671504616	4.784125426262618	4.89709654666525
1.528460645787418	4.784125426262618	4.59155826525611
1.5696845244243742	4.784125426262618	4.2867874936992685
1.6109084030613303	4.784125426262618	4.037697623883403
1.6521322816982864	4.784125426262618	3.871293269243427
1.6933561603352427	4.784125426262618	3.7085399643093098
1.734580038972199	4.784125426262618	3.650464865996506
1.7758039176091551	4.784125426262618	3.5366996845584584
1.8170277962461114	4.784125426262618	3.5148414952231954
1.8582516748830677	4.784125426262618	3.513427089256628
1.8994755535200238	4.784125426262618	3.4655419234101874
1.94069943215698	4.784125426262618	3.5421629283977314
1.9819233107939362	4.784125426262618	3.4821638019086274
2.0231471894308926	4.784125426262618	3.621799496745739
2.0643710680678486	4.784125426262618	3.6599829738212337
2.105594946704805	4.784125426262618	3.8007891114239563
2.146818825341761	4.784125426262618	3.924353577011983
2.1880427039787174	4.784125426262618	4.050514210204715
2.229266582615674	4.784125426262618	4.090737676235483
2.2704904612526295	4.784125426262618	4.2886719522857115
2.311714339889586	4.784125426262618	4.587183673572503
2.352938218526542	4.784125426262618	4.783044181455385
2.3941620971634983	4.784125426262618	4.97470298746076
2.435385975800455	4.784125426262618	5.336357946219022
2.476609854437411	4.784125426262618	5.714008347156558
2.517833733074367	4.784125426262618	6.058906580457241
2.5590576117113235	4.784125426262618	6.424805030396198
2.600281490348279	4.784125426262618	6.934355995591347
2.6415053689852357	4.784125426262618	7.250456803155497
2.6827292476221922	4.784125426262618	7.743890684209618
2.723953126259148	4.784125426262618	8.16674753502965
2.7651770048961044	4.784125426262618	8.668839478826886
2.806400883533061	4.784125426262618	9.724892153076201
2.8476247621700166	4.784125426262618	10.418039333636145
2.888848640806973	4.784125426262618	11.111186514196092
0.9513263448700309	4.9298277045786385	14.54632257862838
1.0337741021439433	4.9298277045786385	12.220797399464807
1.0749979807808996	4.9298277045786385	11.815332291356643
1.116221859417856	4.9298277045786385	11.042640438632326
1.157445738054812	4.9298277045786385	10.042468222777465
1.198669616691768	4.9298277045786385	9.261352269271569
1.2398934953287244	4.9298277045786385	8.359908045514402
1.2811173739656807	4.9298277045786385	7.70265378801508
1.3223412526026368	4.9298277045786385	7.081026722259662
1.3635651312395929	4.9298277045786385	6.423322810734597
1.4047890098765494	4.9298277045786385	5.982964578416362
1.4460128885135055	4.9298277045786385	5.46740565090681
1.4872367671504616	4.9298277045786385	5.079358242882585
1.528460645787418	4.9298277045786385	4.690409815766576
1.5696845244243742	4.9298277045786385	4.411314208054493
1.6109084030613303	4.9298277045786385	4.131317892920299
1.6521322816982864	4.9298277045786385	3.914846705193815
1.6933561603352427	4.9298277045786385	3.7866269297721296
1.734580038972199	4.9298277045786385	3.646488679078039
1.7758039176091551	4.9298277045786385	3.597325758688978
1.8170277962461114	4.9298277045786385	3.494942780774405
1.8582516748830677	4.9298277045786385	3.5211905760958233
1.8994755535200238	4.9298277045786385	3.460917827187356
1.94069943215698	4.9298277045786385	3.5071708481972097
1.9819233107939362	4.9298277045786385	3.497637155228836
2.0231471894308926	4.9298277045786385	3.626512103470623
2.0643710680678486	4.9298277045786385	3.581698763160337
2.105594946704805	4.9298277045786385	3.7370895992654143
2.146818825341761	4.9298277045786385	3.7883269284334506
2.1880427039787174	4.9298277045786385	3.8876357761125204
2.229266582615674	4.9298277045786385	4.122316963812985
2.2704904612526295	4.9298277045786385	4.176814605758854
2.311714339889586	4.9298277045786385	4.414983075330707
2.352938218526542	4.9298277045786385	4.553756035666635
2.3941620971634983	4.9298277045786385	4.847249034601741
2.435385975800455	4.9298277045786385	5.195478428209014
2.476609854437411	4.9298277045786385	5.423231800001397
2.517833733074367	4.9298277045786385	5.8672357931422825
2.5590576117113235	4.9298277045786385	6.353295241190332
2.600281490348279	4.9298277045786385	6.639547720832522
2.6415053689852357	4.9298277045786385	7.199163508767946
2.6827292476221922	4.9298277045786385	7.527667575739982
2.723953126259148	4.9298277045786385	8.020144060837776
2.7651770048961044	4.9298277045786385	8.24898563326662
2.806400883533061	4.9298277045786385	9.607109117419817
2.8476247621700166	4.9298277045786385	11.111186514196092
2.888848640806973	4.9298277045786385	11.804333694756036
2.930072519443929	4.9298277045786385	11.804333694756036
1.0337741021439433	5.075529982894659	14.508376341432054
1.0749979807808996	5.075529982894659	12.428934799752216
1.116221859417856	5.075529982894659	11.563937362265612
1.157445738054812	5.075529982894659	10.333989071536415
1.198669616691768	5.075529982894659	9.603101562993622
1.2398934953287244	5.075529982894659	8.74318523864721
1.2811173739656807	5.075529982894659	7.945823278459332
1.3223412526026368	5.075529982894659	7.28373124691223
1.3635651312395929	5.075529982894659	6.7029596955683255
1.4047890098765494	5.075529982894659	6.228986682035031
1.4460128885135055	5.075529982894659	5.694982723977563
1.4872367671504616	5.075529982894659	5.2696125000064145
1.528460645787418	5.075529982894659	4.837241065684181
1.5696845244243742	5.075529982894659	4.558181787947466
1.6109084030613303	5.075529982894659	4.238688576804488
1.6521322816982864	5.075529982894659	4.018119739919502
1.6933561603352427	5.075529982894659	3.8739644874468366
1.734580038972199	5.075529982894659	3.7041841831513107
1.7758039176091551	5.075529982894659	3.6265065243043137
1.8170277962461114	5.075529982894659	3.544274234979367
1.8582516748830677	5.075529982894659	3.50209384821387
1.8994755535200238	5.075529982894659	3.4638785709760116
1.94069943215698	5.075529982894659	3.5091531497539803
1.9819233107939362	5.075529982894659	3.4703565640676857
2.0231471894308926	5.075529982894659	3.571704871623975
2.0643710680678486	5.075529982894659	3.5418843358178442
2.105594946704805	5.075529982894659	3.651550249199153
2.146818825341761	5.075529982894659	3.774465367599139
2.1880427039787174	5.075529982894659	3.81319718511521
2.229266582615674	5.075529982894659	3.9647619834488443
2.2704904612526295	5.075529982894659	4.076003295965977
2.311714339889586	5.075529982894659	4.2578255382488415
2.352938218526542	5.075529982894659	4.580801574047324
2.3941620971634983	5.075529982894659	4.686541152935093
2.435385975800455	5.075529982894659	5.018295442072705
2.476609854437411	5.075529982894659	5.354385084979433
2.517833733074367	5.075529982894659	5.60434937914141
2.5590576117113235	5.075529982894659	6.077485947168834
2.600281490348279	5.075529982894659	6.429055287071869
2.6415053689852357	5.075529982894659	6.929136371554887
2.6827292476221922	5.075529982894659	7.250456803155497
2.723953126259148	5.075529982894659	7.527667575739982
2.7651770048961044	5.075529982894659	7.815349648191762
2.806400883533061	5.075529982894659	9.319427044968034
2.8476247621700166	5.075529982894659	10.194895782321936
2.888848640806973	5.075529982894659	10.418039333636145
1.0337741021439433	5.22123226121068	14.046445385672541
1.0749979807808996	5.22123226121068	13.290292495228204
1.116221859417856	5.22123226121068	11.536156260948488
1.157445738054812	5.22123226121068	10.641509243331004
1.198669616691768	5.22123226121068	9.95040006830778
1.2398934953287244	5.22123226121068	9.061853775467029
1.2811173739656807	5.22123226121068	8.355610610445158
1.3223412526026368	5.22123226121068	7.564644048901703
1.3635651312395929	5.22123226121068	6.979639104253542
1.4047890098765494	5.22123226121068	6.403540027493288
1.4460128885135055	5.22123226121068	5.884543792893678
1.4872367671504616	5.22123226121068	5.519122436098329
1.528460645787418	5.22123226121068	5.01473226207568
1.5696845244243742	5.22123226121068	4.684765213073576
1.6109084030613303	5.22123226121068	4.3625133817823265
1.6521322816982864	5.22123226121068	4.132343511984204
1.6933561603352427	5.22123226121068	3.934719994318871
1.734580038972199	5.22123226121068	3.78990738555175
1.7758039176091551	5.22123226121068	3.6273229800950144
1.8170277962461114	5.22123226121068	3.598405612985884
1.8582516748830677	5.22123226121068	3.5073672831848324
1.8994755535200238	5.22123226121068	3.5080699740135826
1.94069943215698	5.22123226121068	3.475659279052831
1.9819233107939362	5.22123226121068	3.463828134062757
2.0231471894308926	5.22123226121068	3.5324636457838086
2.0643710680678486	5.22123226121068	3.5411051256148793
2.105594946704805	5.22123226121068	3.6192145922922796
2.146818825341761	5.22123226121068	3.642739388386741
2.1880427039787174	5.22123226121068	3.757608989811054
2.229266582615674	5.22123226121068	3.926471641511939
2.2704904612526295	5.22123226121068	3.9689052302076657
2.311714339889586	5.22123226121068	4.190557318766312
2.352938218526542	5.22123226121068	4.342294372802892
2.3941620971634983	5.22123226121068	4.5193875086696425
2.435385975800455	5.22123226121068	4.903123206611938
2.476609854437411	5.22123226121068	5.242487011512963
2.517833733074367	5.22123226121068	5.487918421475837
2.5590576117113235	5.22123226121068	5.990203162930963
2.600281490348279	5.22123226121068	6.278880755624249
2.6415053689852357	5.22123226121068	6.637885070745569
2.6827292476221922	5.22123226121068	7.03332335644632
2.723953126259148	5.22123226121068	7.383047121343213
2.7651770048961044	5.22123226121068	7.928299016459083
2.806400883533061	5.22123226121068	8.697106544462525
2.8476247621700166	5.22123226121068	9.321872871120977
2.888848640806973	5.22123226121068	10.325397624734244
2.9712963980808853	5.22123226121068	11.018544805294187
1.0749979807808996	5.366934539526701	13.130154653798389
1.116221859417856	5.366934539526701	13.037107676311724
1.157445738054812	5.366934539526701	11.154139008573349
1.198669616691768	5.366934539526701	10.272939596510465
1.2398934953287244	5.366934539526701	9.510799544463566
1.2811173739656807	5.366934539526701	8.701351908207464
1.3223412526026368	5.366934539526701	7.917491013959366
1.3635651312395929	5.366934539526701	7.440566941869053
1.4047890098765494	5.366934539526701	6.782494162905212
1.4460128885135055	5.366934539526701	6.1346084277878985
1.4872367671504616	5.366934539526701	5.735796756016849
1.528460645787418	5.366934539526701	5.215534214432563
1.5696845244243742	5.366934539526701	4.92454909774315
1.6109084030613303	5.366934539526701	4.504735532423131
1.6521322816982864	5.366934539526701	4.265731052040333
1.6933561603352427	5.366934539526701	4.031834685283455
1.734580038972199	5.366934539526701	3.8331602020546134
1.7758039176091551	5.366934539526701	3.7467976022708145
1.8170277962461114	5.366934539526701	3.5984617901508944
1.8582516748830677	5.366934539526701	3.5900476874820866
1.8994755535200238	5.366934539526701	3.4703858248514665
1.94069943215698	5.366934539526701	3.514219124988311
1.9819233107939362	5.366934539526701	3.4535764960454003
2.0231471894308926	5.366934539526701	3.557176656826587
2.0643710680678486	5.366934539526701	3.522569917978309
2.105594946704805	5.366934539526701	3.5869217352658334
2.146818825341761	5.366934539526701	3.607930252834347
2.1880427039787174	5.366934539526701	3.7529800400325213
2.229266582615674	5.366934539526701	3.746378649242649
2.2704904612526295	5.366934539526701	3.8950547947973932
2.311714339889586	5.366934539526701	4.1059905269895145
2.352938218526542	5.366934539526701	4.2332267748625245
2.3941620971634983	5.366934539526701	4.383117771322362
2.435385975800455	5.366934539526701	4.733543528948814
2.476609854437411	5.366934539526701	5.011136112547461
2.517833733074367	5.366934539526701	5.205145653574001
2.5590576117113235	5.366934539526701	5.597890586156924
2.600281490348279	5.366934539526701	5.991567860209989
2.6415053689852357	5.366934539526701	6.4474891578835765
2.6827292476221922	5.366934539526701	6.784438300696931
2.723953126259148	5.366934539526701	7.116572135719545
2.7651770048961044	5.366934539526701	7.584557600809043
2.806400883533061	5.366934539526701	8.576197769924985
2.8476247621700166	5.366934539526701	9.146742628392595
2.888848640806973	5.366934539526701	11.018544805294187
2.930072519443929	5.366934539526701	11.711691985854134
2.9712963980808853	5.366934539526701	10.613079697186024
1.0337741021439433	5.512636817842722	14.739592566232488
1.0749979807808996	5.512636817842722	14.046445385672541
1.116221859417856	5.512636817842722	12.437007473238442
1.157445738054812	5.512636817842722	12.603924367019452
1.198669616691768	5.512636817842722	10.937915900103711
1.2398934953287244	5.512636817842722	9.802935967264727
1.2811173739656807	5.512636817842722	9.079017128038025
1.3223412526026368	5.512636817842722	8.418876243946261
1.3635651312395929	5.512636817842722	7.706131794201654
1.4047890098765494	5.512636817842722	7.019274357396587
1.4460128885135055	5.512636817842722	6.44104121892756
1.4872367671504616	5.512636817842722	6.0263248884448215
1.528460645787418	5.512636817842722	5.487243278756638
1.5696845244243742	5.512636817842722	5.046823674626096
1.6109084030613303	5.512636817842722	4.72478401183445
1.6521322816982864	5.512636817842722	4.39973870448833
1.6933561603352427	5.512636817842722	4.138903369459086
1.734580038972199	5.512636817842722	3.992527083484852
1.7758039176091551	5.512636817842722	3.7819717959039556
1.8170277962461114	5.512636817842722	3.731688470565415
1.8582516748830677	5.512636817842722	3.5951471678216373
1.8994755535200238	5.512636817842722	3.5798603584454227
1.94069943215698	5.512636817842722	3.4667288403739347
1.9819233107939362	5.512636817842722	3.5162707268568205
2.0231471894308926	5.512636817842722	3.5081159994434454
2.0643710680678486	5.512636817842722	3.5422746266036844
2.105594946704805	5.512636817842722	3.5887987282474176
2.146818825341761	5.512636817842722	3.5867502860156826
2.1880427039787174	5.512636817842722	3.6963750813928673
2.229266582615674	5.512636817842722	3.7582154368670135
2.2704904612526295	5.512636817842722	3.8848218130891468
2.311714339889586	5.512636817842722	3.921616085648032
2.352938218526542	5.512636817842722	4.12427659141641
2.3941620971634983	5.512636817842722	4.420034783299905
2.435385975800455	5.512636817842722	4.5309692775753385
2.476609854437411	5.512636817842722	4.802731464081023
2.517833733074367	5.512636817842722	5.093811223199137
2.5590576117113235	5.512636817842722	5.383144823689391
2.600281490348279	5.512636817842722	5.6942412867455205
2.6415053689852357	5.512636817842722	5.962298999945879
2.6827292476221922	5.512636817842722	6.518735134963925
2.723953126259148	5.512636817842722	7.147343794386299
2.7651770048961044	5.512636817842722	7.522037243827708
2.806400883533061	5.512636817842722	7.950491870160572
2.8476247621700166	5.512636817842722	9.514467408517913
2.888848640806973	5.512636817842722	9.76578183679882
2.930072519443929	5.512636817842722	10.613079697186024
2.9712963980808853	5.512636817842722	10.325397624734244
1.116221859417856	5.658339096158743	12.793682417177173
1.157445738054812	5.658339096158743	14.046445385672541
1.198669616691768	5.658339096158743	11.37369072426041
1.2398934953287244	5.658339096158743	10.307382983334787
1.2811173739656807	5.658339096158743	9.668541930408924
1.3223412526026368	5.658339096158743	8.697291928745784
1.3635651312395929	5.658339096158743	8.03832778311925
1.4047890098765494	5.658339096158743	7.335233844367932
1.4460128885135055	5.658339096158743	6.734561197382155
1.4872367671504616	5.658339096158743	6.233631898757344
1.528460645787418	5.658339096158743	5.796878364313504
1.5696845244243742	5.658339096158743	5.304860519125872
1.6109084030613303	5.658339096158743	4.904185117920055
1.6521322816982864	5.658339096158743	4.555087435825885
1.6933561603352427	5.658339096158743	4.361719886342281
1.734580038972199	5.658339096158743	4.032441422411406
1.7758039176091551	5.658339096158743	3.9387504109755396
1.8170277962461114	5.658339096158743	3.7323706607130083
1.8582516748830677	5.658339096158743	3.718051285581928
1.8994755535200238	5.658339096158743	3.553013382995328
1.94069943215698	5.658339096158743	3.5849175144475973
1.9819233107939362	5.658339096158743	3.497448663871779
2.0231471894308926	5.658339096158743	3.53200578193164
2.0643710680678486	5.658339096158743	3.5449915052385705
2.105594946704805	5.658339096158743	3.504847661291665
2.146818825341761	5.658339096158743	3.662939112229326
2.1880427039787174	5.658339096158743	3.5803495846429607
2.229266582615674	5.658339096158743	3.6866555990266567
2.2704904612526295	5.658339096158743	3.852366326473681
2.311714339889586	5.658339096158743	3.8229477253578503
2.352938218526542	5.658339096158743	3.9935431866817144
2.3941620971634983	5.658339096158743	4.285555079091017
2.435385975800455	5.658339096158743	4.392709323365841
2.476609854437411	5.658339096158743	4.626121568863371
2.517833733074367	5.658339096158743	4.905982120208949
2.5590576117113235	5.658339096158743	5.161264969815307
2.600281490348279	5.658339096158743	5.498922011353518
2.6415053689852357	5.658339096158743	5.891609055501768
2.6827292476221922	5.658339096158743	6.190231067991889
2.723953126259148	5.658339096158743	6.694412149039212
2.7651770048961044	5.658339096158743	7.354983159164543
2.806400883533061	5.658339096158743	7.741263088982424
2.8476247621700166	5.658339096158743	8.309865548943144
2.888848640806973	5.658339096158743	9.40809092328145
2.930072519443929	5.658339096158743	9.513338617119864
2.9712963980808853	5.658339096158743	10.611628627852891
3.012520276717842	5.658339096158743	11.017093735961055
1.198669616691768	5.804041374474764	12.2557387607796
1.2398934953287244	5.804041374474764	11.23408751324762
1.2811173739656807	5.804041374474764	10.20446809606646
1.3223412526026368	5.804041374474764	9.195467966088035
1.3635651312395929	5.804041374474764	8.454026776169137
1.4047890098765494	5.804041374474764	7.762121060697244
1.4460128885135055	5.804041374474764	7.194437461160496
1.4872367671504616	5.804041374474764	6.493192276955747
1.528460645787418	5.804041374474764	6.053101328337175
1.5696845244243742	5.804041374474764	5.509092030626893
1.6109084030613303	5.804041374474764	5.124920064137325
1.6521322816982864	5.804041374474764	4.799917431853729
1.6933561603352427	5.804041374474764	4.472122989106398
1.734580038972199	5.804041374474764	4.290132405123364
1.7758039176091551	5.804041374474764	3.996013396939473
1.8170277962461114	5.804041374474764	3.915429105101853
1.8582516748830677	5.804041374474764	3.694737319491149
1.8994755535200238	5.804041374474764	3.6963966676562965
1.94069943215698	5.804041374474764	3.5449693673747715
1.9819233107939362	5.804041374474764	3.567795816852235
2.0231471894308926	5.804041374474764	3.528135040826138
2.0643710680678486	5.804041374474764	3.527575011571506
2.105594946704805	5.804041374474764	3.5916602592913955
2.146818825341761	5.804041374474764	3.473357303030272
2.1880427039787174	5.804041374474764	3.6464165505657133
2.229266582615674	5.804041374474764	3.6563213554506886
2.2704904612526295	5.804041374474764	3.6800794693567473
2.311714339889586	5.804041374474764	3.8722413110661202
2.352938218526542	5.804041374474764	3.897765420304779
2.3941620971634983	5.804041374474764	4.080470742666236
2.435385975800455	5.804041374474764	4.324702698191497
2.476609854437411	5.804041374474764	4.592939883046474
2.517833733074367	5.804041374474764	4.789442634776694
2.5590576117113235	5.804041374474764	4.971427408201289
2.600281490348279	5.804041374474764	5.334975162084098
2.6415053689852357	5.804041374474764	5.688716711180667
2.6827292476221922	5.804041374474764	5.983246998520312
2.723953126259148	5.804041374474764	6.458392714756642
2.7651770048961044	5.804041374474764	6.9312270945775
2.806400883533061	5.804041374474764	7.433574797504947
2.8476247621700166	5.804041374474764	8.414404050516673
2.888848640806973	5.804041374474764	9.145291559059462
2.930072519443929	5.804041374474764	9.225334266733
2.9712963980808853	5.804041374474764	9.31234564372263
3.012520276717842	5.804041374474764	10.323946555401111
1.157445738054812	5.949743652790786	13.536040766632194
1.198669616691768	5.949743652790786	13.066668976995931
1.2398934953287244	5.949743652790786	11.680374615876037
1.2811173739656807	5.949743652790786	10.58176232720793
1.3223412526026368	5.949743652790786	9.734464466820725
1.3635651312395929	5.949743652790786	8.814608668782068
1.4047890098765494	5.949743652790786	8.214638713076315
1.4460128885135055	5.949743652790786	7.467553238562679
1.4872367671504616	5.949743652790786	6.780524734940806
1.528460645787418	5.949743652790786	6.338890314186908
1.5696845244243742	5.949743652790786	5.905660667888244
1.6109084030613303	5.949743652790786	5.365226740997099
1.6521322816982864	5.949743652790786	5.015177673789744
1.6933561603352427	5.949743652790786	4.69766134244341
1.734580038972199	5.949743652790786	4.378528831562538
1.7758039176091551	5.949743652790786	4.235643066154096
1.8170277962461114	5.949743652790786	3.9360119454675244
1.8582516748830677	5.949743652790786	3.9092954268356097
1.8994755535200238	5.949743652790786	3.7118280416412572
1.94069943215698	5.949743652790786	3.6948493608587656
1.9819233107939362	5.949743652790786	3.5592567807963817
2.0231471894308926	5.949743652790786	3.5458967497381675
2.0643710680678486	5.949743652790786	3.536940749600606
2.105594946704805	5.949743652790786	3.5159894700718297
2.146818825341761	5.949743652790786	3.589838089124859
2.1880427039787174	5.949743652790786	3.5182048926777103
2.229266582615674	5.949743652790786	3.632570723661999
2.2704904612526295	5.949743652790786	3.6762927273456567
2.311714339889586	5.949743652790786	3.72935842616085
2.352938218526542	5.949743652790786	3.8686509992470572
2.3941620971634983	5.949743652790786	4.009308002740933
2.435385975800455	5.949743652790786	4.177172338053101
2.476609854437411	5.949743652790786	4.444257203902667
2.517833733074367	5.949743652790786	4.644877971413428
2.5590576117113235	5.949743652790786	4.829007068159517
2.600281490348279	5.949743652790786	5.138893864004326
2.6415053689852357	5.949743652790786	5.428493221458312
2.6827292476221922	5.949743652790786	5.716279489214428
2.723953126259148	5.949743652790786	6.250655402376846
2.7651770048961044	5.949743652790786	6.706294610575541
2.806400883533061	5.949743652790786	7.490733211344895
2.8476247621700166	5.949743652790786	7.702907731288531
2.888848640806973	5.949743652790786	8.619198463162686
2.930072519443929	5.949743652790786	9.145291559059462
2.9712963980808853	5.949743652790786	9.225334266733
3.012520276717842	5.949743652790786	10.611628627852891
1.157445738054812	6.0954459311068065	14.452963338115818
1.198669616691768	6.0954459311068065	12.843525425681719
1.2398934953287244	6.0954459311068065	11.744913137013608
1.2811173739656807	6.0954459311068065	11.085667508129344
1.3223412526026368	6.0954459311068065	10.152577256993357
1.3635651312395929	6.0954459311068065	9.191482435431837
1.4047890098765494	6.0954459311068065	8.482322218869047
1.4460128885135055	6.0954459311068065	7.8580135800772135
1.4872367671504616	6.0954459311068065	7.224248012443852
1.528460645787418	6.0954459311068065	6.672445379994444
1.5696845244243742	6.0954459311068065	6.130655564526866
1.6109084030613303	6.0954459311068065	5.635594077951411
1.6521322816982864	6.0954459311068065	5.244433857049406
1.6933561603352427	6.0954459311068065	4.875215224445152
1.734580038972199	6.0954459311068065	4.614853817429981
1.7758039176091551	6.0954459311068065	4.299693290052119
1.8170277962461114	6.0954459311068065	4.169924930942082
1.8582516748830677	6.0954459311068065	3.9335428511075348
1.8994755535200238	6.0954459311068065	3.8755678137301617
1.94069943215698	6.0954459311068065	3.681216648487073
1.9819233107939362	6.0954459311068065	3.6517516851168326
2.0231471894308926	6.0954459311068065	3.556372781421172
2.0643710680678486	6.0954459311068065	3.578475449577769
2.105594946704805	6.0954459311068065	3.51857689443054
2.146818825341761	6.0954459311068065	3.54502000640655
2.1880427039787174	6.0954459311068065	3.5273298890416482
2.229266582615674	6.0954459311068065	3.5639234133914632
2.2704904612526295	6.0954459311068065	3.6378197494089406
2.311714339889586	6.0954459311068065	3.6049672910322625
2.352938218526542	6.0954459311068065	3.7398929765022597
2.3941620971634983	6.0954459311068065	3.9231466004404014
2.435385975800455	6.0954459311068065	4.003475301369128
2.476609854437411	6.0954459311068065	4.291025578104094
2.517833733074367	6.0954459311068065	4.621454243380271
2.5590576117113235	6.0954459311068065	4.68790205901156
2.600281490348279	6.0954459311068065	4.938929848220837
2.6415053689852357	6.0954459311068065	5.25586717956281
2.6827292476221922	6.0954459311068065	5.525207959993208
2.723953126259148	6.0954459311068065	5.999813899146134
2.7651770048961044	6.0954459311068065	6.353654641848991
2.806400883533061	6.0954459311068065	6.956650725414636
2.8476247621700166	6.0954459311068065	7.392752802984691
2.888848640806973	6.0954459311068065	7.996668849816694
2.930072519443929	6.0954459311068065	8.342945086534527
2.9712963980808853	6.0954459311068065	9.145291559059462
3.012520276717842	6.0954459311068065	10.100803004086899
3.053744155354798	6.0954459311068065	11.710240916521002
3.177415791265666	6.0954459311068065	11.63758262426213
1.116221859417856	6.241148209422827	14.739592566232488
1.157445738054812	6.241148209422827	14.739592566232488
1.198669616691768	6.241148209422827	14.452963338115818
1.2398934953287244	6.241148209422827	12.469919903209558
1.2811173739656807	6.241148209422827	11.519401291687231
1.3223412526026368	6.241148209422827	10.476834863356775
1.3635651312395929	6.241148209422827	9.679327667472592
1.4047890098765494	6.241148209422827	9.013579461100761
1.4460128885135055	6.241148209422827	8.290783586618687
1.4872367671504616	6.241148209422827	7.7054969230186545
1.528460645787418	6.241148209422827	7.072159068726481
1.5696845244243742	6.241148209422827	6.366589946442281
1.6109084030613303	6.241148209422827	5.898410374459838
1.6521322816982864	6.241148209422827	5.570534438113863
1.6933561603352427	6.241148209422827	5.061221989035704
1.734580038972199	6.241148209422827	4.840135289904249
1.7758039176091551	6.241148209422827	4.501626599245729
1.8170277962461114	6.241148209422827	4.3032929171471
1.8582516748830677	6.241148209422827	4.075667676672121
1.8994755535200238	6.241148209422827	3.9328772553224294
1.94069943215698	6.241148209422827	3.7877745765111603
1.9819233107939362	6.241148209422827	3.6963702869857
2.0231471894308926	6.241148209422827	3.6568744011886176
2.0643710680678486	6.241148209422827	3.57674789028386
2.105594946704805	6.241148209422827	3.5534928800755354
2.146818825341761	6.241148209422827	3.506025137451032
2.1880427039787174	6.241148209422827	3.63010665987947
2.229266582615674	6.241148209422827	3.5109107553796495
2.2704904612526295	6.241148209422827	3.6317869913622642
2.311714339889586	6.241148209422827	3.652979654922752
2.352938218526542	6.241148209422827	3.679654622451137
2.3941620971634983	6.241148209422827	3.822625718032093
2.435385975800455	6.241148209422827	3.945294015651969
2.476609854437411	6.241148209422827	4.213188330341452
2.517833733074367	6.241148209422827	4.381999733798525
2.5590576117113235	6.241148209422827	4.552999627991459
2.600281490348279	6.241148209422827	4.779758367014934
2.6415053689852357	6.241148209422827	5.068111355291941
2.6827292476221922	6.241148209422827	5.365441899493576
2.723953126259148	6.241148209422827	5.730579930936529
2.7651770048961044	6.241148209422827	6.099707664483296
2.806400883533061	6.241148209422827	6.777039498359028
2.8476247621700166	6.241148209422827	7.269432371755509
2.888848640806973	6.241148209422827	7.6709082818264624
2.930072519443929	6.241148209422827	8.11742495622526
2.9712963980808853	6.241148209422827	9.265501866057669
3.012520276717842	6.241148209422827	9.691672475206818
3.053744155354798	6.241148209422827	10.25128826314224
3.177415791265666	6.241148209422827	11.63758262426213
3.2186396699026227	6.241148209422827	11.63758262426213
1.157445738054812	6.386850487738848	14.388857868784925
1.198669616691768	6.386850487738848	14.388857868784925
1.2398934953287244	6.386850487738848	13.002563507665034
1.2811173739656807	6.386850487738848	12.44294771972961
1.3223412526026368	6.386850487738848	11.210804038436976
1.3635651312395929	6.386850487738848	10.29451330656282
1.4047890098765494	6.386850487738848	9.433030811183666
1.4460128885135055	6.386850487738848	8.695125729982227
1.4872367671504616	6.386850487738848	8.089908621928984
1.528460645787418	6.386850487738848	7.4308193065786865
1.5696845244243742	6.386850487738848	6.665495778945197
1.6109084030613303	6.386850487738848	6.1969257810224
1.6521322816982864	6.386850487738848	5.824114383686866
1.6933561603352427	6.386850487738848	5.30607085175282
1.734580038972199	6.386850487738848	5.018570391120153
1.7758039176091551	6.386850487738848	4.736201957134303
1.8170277962461114	6.386850487738848	4.450876936168631
1.8582516748830677	6.386850487738848	4.2812083449093095
1.8994755535200238	6.386850487738848	4.0240788881762874
1.94069943215698	6.386850487738848	3.9297740081847383
1.9819233107939362	6.386850487738848	3.7782701669808567
2.0231471894308926	6.386850487738848	3.7467092345681117
2.0643710680678486	6.386850487738848	3.6031358446786026
2.105594946704805	6.386850487738848	3.653673690936995
2.146818825341761	6.386850487738848	3.5098182066241925
2.1880427039787174	6.386850487738848	3.571055867971344
2.229266582615674	6.386850487738848	3.611852042608515
2.2704904612526295	6.386850487738848	3.541056161801235
2.311714339889586	6.386850487738848	3.6282498764418127
2.352938218526542	6.386850487738848	3.6466354757382646
2.3941620971634983	6.386850487738848	3.7767756994552695
2.435385975800455	6.386850487738848	3.8181541716320844
2.476609854437411	6.386850487738848	3.9866026981982374
2.517833733074367	6.386850487738848	4.279697124046983
2.5590576117113235	6.386850487738848	4.490590905882967
2.600281490348279	6.386850487738848	4.648295900797518
2.6415053689852357	6.386850487738848	4.915644573912863
2.6827292476221922	6.386850487738848	5.2254527381446865
[truncated: 1,884 more rows]
