# Supplementary material for: Learning data-efficient coarse-grained molecular dynamics from forces and noise
Source: Nat Commun. 2026 Mar 15;17:2493. doi: 10.1038/s41467-026-70818-0 (PMC12992897; doi:10.1038/s41467-026-70818-0)
Supplement: Supplementary file 5 — Source Data Figure 4 [file 41467_2026_70818_MOESM5_ESM.zip › fig_4_source_data/1D_fes_csvs/training_data.csv]

rmsd_to_folded_nm	free_energy_kcal_mol/kT
0.06	8.739336627357176
0.07	6.341441354558802
0.08	4.4696391776572115
0.09	3.2918811228054237
0.1	2.446225467447038
0.11	1.9231485419005268
0.12	1.5115530998840454
0.13	1.2066237905641344
0.14	1.050957621255824
0.15	0.9600787992910165
0.16	0.9170254537945992
0.17	0.8996141371158723
0.18	0.8941816532906475
0.19	0.8544464109515832
0.2	0.7671580089991845
0.21	0.6551339151138535
0.22	0.5282610705484032
0.23	0.3879619206358751
0.24	0.22578338586153301
0.25	-0.0013200641841923932
0.26	-0.19221533933734714
0.27	-0.10353263602005214
0.28	0.14833550879621193
0.29	0.4913309257565537
0.3	0.9363099837249582
0.31	1.322256850735314
0.32	1.5890274035410046
0.33	1.8249368056563693
0.34	2.1437838260235123
0.35000000000000003	2.5912245202233417
0.36	3.1502170610211135
0.37	3.7799946276484695
0.38	4.408603287070844
0.39	5.443499761352846
0.4	6.48804482875068
0.41000000000000003	7.312220271717023
0.42	7.312220271717029
0.43	8.133200823786858
0.44	7.892038766969971
0.45	8.133200823786858
0.46	8.33387151924901
0.47000000000000003	8.585185947529911
0.48	9.43248380791712
0.49	8.739336627357176
0.5	9.43248380791712
0.51	8.585185947529915
0.52	8.739336627357176
0.53	8.739336627357176
0.54	7.640724338689065
0.55	7.097108892100083
0.56	6.9201781839410055
0.5700000000000001	6.893509936858833
0.58	7.065360193785503
0.59	7.004735571969069
0.6	7.198891586410026
0.61	7.697882752529014
0.62	8.33387151924901
0.63	9.837948916025283
0.64	10.53109609658523
0.7000000000000001	9.432483807917109
0.71	8.228511003591183
0.72	7.697882752529014
0.73	6.793426478301861
0.74	5.998496603431974
0.75	5.786163968221979
0.76	5.735305550988489
0.77	5.671283692223557
0.78	5.474850291236922
0.79	5.321609943743809
0.8	5.174509821913217
0.81	5.242829065890694
0.8200000000000001	5.2580965380214835
0.8300000000000001	5.366310122661705
0.84	5.332599065319403
0.85	5.284072024424743
0.86	5.354946364011401
0.87	5.640746968363476
0.88	5.5752690389839685
0.89	5.886705197443857
0.9	5.966747905117394
0.91	6.124376849320977
0.92	6.112255488788632
0.93	5.830615730792813
0.9400000000000001	5.686909010126638
0.9500000000000001	5.718911741212802
0.96	5.494143494171601
0.97	5.462191894364999
0.98	5.568251466325322
0.99	5.212976102741013
1.0	5.0843587249189195
1.01	4.989832551426804
1.02	4.907078590397891
1.03	4.8273136219290285
1.04	4.781703110676976
1.05	4.741135925687976
1.06	4.588296721458529
1.07	4.424073208842975
1.08	4.446596683510059
1.09	4.3305869225425395
1.1	4.298648080034707
1.11	4.35315198253463
1.12	4.4908413853078155
1.1300000000000001	4.417413916752999
1.1400000000000001	4.4908413853078155
1.1500000000000001	4.623013158416276
1.16	4.633942228948489
1.17	5.001667009073806
1.18	5.232778730037193
1.19	5.360612101547078
1.2	5.596622163454538
1.21	5.830615730792813
1.22	6.149069461911348
1.23	6.065187977930646
1.24	5.9563851180818475
1.25	5.906123283300959
1.26	5.735305550988489
1.27	5.561282797009229
1.28	5.640746968363476
1.29	5.6258213181468
1.3	5.540663509806493
1.31	5.299987479730643
1.32	5.179237963109163
1.33	4.899884314763864
1.34	4.974268034885692
1.35	5.114995694380809
1.36	5.217890117543442
1.37	5.419108308228687
1.3800000000000001	5.513816259770305
1.3900000000000001	5.533883822821115
1.4000000000000001	5.710814530980171
1.41	5.694814189633751
1.42	5.360612101547078
1.43	5.237791271860737
1.44	5.198377303319861
1.45	5.188761844620419
1.46	5.332599065319403
1.47	5.449691731600767
1.48	5.561282797009229
1.49	5.372040797370701
1.5	5.063035955450099
1.51	4.670309873119364
1.52	4.544644091300793
1.53	4.279192213419341
1.54	4.174988435889338
1.55	3.919055061752138
1.56	3.8036643717343743
1.57	3.753449502950113
1.58	3.6486586255873825
1.59	3.6820298139517726
1.6	3.769523327781174
1.61	3.6894806201076378
1.62	3.583159027970261
1.6300000000000001	3.5528823539545313
1.6400000000000001	3.617358745925545
1.6500000000000001	3.5641289579712465
1.6600000000000001	3.5860450328593734
1.67	3.566960484166985
1.68	3.6303654325400574
1.69	3.720953646470093
1.7	3.7882154607933267
1.71	3.8552728749503817
1.72	3.935315582623918
1.73	3.905703728577274
1.74	3.8938380653007725
1.75	3.806062454418387
1.76	3.809670395794586
1.77	3.837772428315281
1.78	3.9070308687853363
1.79	3.9518448845751286
1.8	4.031309055929375
1.81	4.057205400232955
1.82	4.196041845087171
1.83	4.235830095145584
1.84	4.314489995500365
1.85	4.575258727120399
1.86	4.82066907921036
1.87	5.033927871292027
1.8800000000000001	5.289349081525588
1.8900000000000001	5.786163968221979
1.9000000000000001	5.8676570024731625
1.9100000000000001	6.0884448400948905
1.92	6.268416219543914
1.93	6.100279297741916
1.94	6.213607983048919
1.95	6.136646941912791
1.96	6.213607983048919
1.97	6.403961711540139
1.98	6.702454700096134
1.99	7.163800266598756
2.0	7.235259230580923
2.0100000000000002	7.640724338689043
2.02	7.892038766969994
2.0300000000000002	8.228511003591162
2.04	9.837948916025262
