# Supplementary material for: Learning data-efficient coarse-grained molecular dynamics from forces and noise
Source: Nat Commun. 2026 Mar 15;17:2493. doi: 10.1038/s41467-026-70818-0 (PMC12992897; doi:10.1038/s41467-026-70818-0)
Supplement: Supplementary file 5 — Source Data Figure 4 [file 41467_2026_70818_MOESM5_ESM.zip › fig_4_source_data/1D_fes_csvs/atomistic_only.csv]

rmsd_to_folded_nm	free_energy_kcal_mol/kT
1.3	15.452424941271678
1.32	12.398644973634156
1.33	11.70549779307421
1.35	11.316534124845303
1.36	11.682650142227093
1.37	11.52545183102853
1.3800000000000001	11.26270988734029
1.3900000000000001	11.26270988734029
1.4000000000000001	10.753754972648595
1.41	10.586853918639079
1.42	10.365053971147104
1.43	10.977092159051965
1.44	10.698315724297615
1.45	10.520770457187144
1.46	10.217216331117301
1.47	10.33701679806419
1.48	10.163212901091148
1.49	10.040923539625656
1.5	9.619812679747206
1.51	9.414164638171345
1.52	9.361415876083637
1.53	9.098564666353667
1.54	8.886482990138614
1.55	8.467815100077814
1.56	8.484962955480684
1.57	8.254074744403614
1.58	8.063295154826779
1.59	8.05197444938438
1.6	7.681267636961448
1.61	7.629174703748468
1.62	7.324604703380926
1.6300000000000001	7.455764569326231
1.6400000000000001	7.144980424313371
1.6500000000000001	6.838379611329115
1.6600000000000001	6.814408856763958
1.67	6.718533706935373
1.68	6.540970107343843
1.69	6.370993887218547
1.7	6.312029925374221
1.71	6.070277514284256
1.72	6.0347127846171915
1.73	5.7444667920753725
1.74	5.754780565989394
1.75	5.598309020577008
1.76	5.488937814743209
1.77	5.317352182070671
1.78	5.204614201139604
1.79	5.1042340007698925
1.8	5.032102916472061
1.81	4.8227172095301745
1.82	4.798137910400566
1.83	4.655624867290356
1.84	4.548080032052347
1.85	4.4549043240218875
1.86	4.337559755132513
1.87	4.276921842172797
1.8800000000000001	4.181852455713697
1.8900000000000001	4.055526652024264
1.9000000000000001	3.9899256506738467
1.9100000000000001	3.894199467833425
1.92	3.8218227618226175
1.93	3.746592778585769
1.94	3.660824767709783
1.95	3.5859996364174194
1.96	3.5087788356923557
1.97	3.4576723057934675
1.98	3.3746896169085496
1.99	3.3153212284793794
2.0	3.239726621980262
2.0100000000000002	3.177622017226586
2.02	3.1291821549539836
2.0300000000000002	3.067601233458008
2.04	3.0062032594036365
2.05	2.958232731619699
2.06	2.9070875813467105
2.07	2.851816437027936
2.08	2.8306871288005686
2.09	2.7697540836804815
2.1	2.7327844628670315
2.11	2.6846749700661214
2.12	2.6528692147180473
2.13	2.598283394327002
2.14	2.568915797271729
2.15	2.531276172943083
2.16	2.4903432666124883
2.17	2.46024005925943
2.18	2.419093449342453
2.19	2.407299469352817
2.2	2.3692832217626614
2.21	2.3374326406612314
2.22	2.32435743765201
2.23	2.294734554833804
2.24	2.2472683150479162
2.25	2.2284766886028575
2.2600000000000002	2.192527533316689
2.27	2.1790611164310882
2.2800000000000002	2.1564509482887315
2.29	2.1397537711882983
2.3000000000000003	2.117576269572614
2.31	2.0886678736533413
2.32	2.0758352997672542
2.33	2.0522115680434845
2.34	2.0391499570830227
2.35	2.027455088993432
2.36	2.002794132083475
2.37	1.9825671728955294
2.38	1.951211015574114
2.39	1.9554793658058673
2.4	1.9431900519781184
2.41	1.935019604370166
2.42	1.9239483561877868
2.43	1.9067754909594736
2.44	1.9022912061348956
2.45	1.895695235575588
2.46	1.8736635369060395
2.47	1.8619909993522459
2.48	1.8541330482948155
2.49	1.849443708312948
2.5	1.8404777128289989
2.5100000000000002	1.8262718674050866
2.52	1.8233294360648382
2.5300000000000002	1.8102883594528754
2.54	1.8165961906375494
2.5500000000000003	1.8096094102108649
2.56	1.8063184844218996
2.57	1.7993513753240609
2.58	1.7985284451145753
2.59	1.7939242460770188
2.6	1.7823523284197804
2.61	1.7866600025362822
2.62	1.7833841119316842
2.63	1.7781543248173295
2.64	1.7768981396906742
2.65	1.7600786253301706
2.66	1.7749055013133996
2.67	1.766869771448687
2.68	1.7724374167628625
2.69	1.770425158631401
2.7	1.7746037133992838
2.71	1.7805111121947814
2.72	1.784548549242136
2.73	1.7827001841575927
2.74	1.7852149320812498
2.75	1.7985557265883376
2.7600000000000002	1.8038421242335196
2.77	1.8052988297655854
2.7800000000000002	1.8048824261327774
2.79	1.812053641799169
2.8000000000000003	1.815057188212033
2.81	1.82461746842425
2.82	1.8438217635078373
2.83	1.8341147229756738
2.84	1.8471665545859175
2.85	1.8646650351164544
2.86	1.8847146722295898
2.87	1.889863150145422
2.88	1.901274180324901
2.89	1.9038353021780456
2.9	1.9149892586633768
2.91	1.9418925433223853
2.92	1.9407409373452058
2.93	1.9577853275363377
2.94	1.9626368065159498
2.95	1.9859302402765977
2.96	1.9930295734464234
2.97	2.0143629953378985
2.98	2.0253479728686696
2.99	2.0472744650728054
