# Supplementary material for: Learning data-efficient coarse-grained molecular dynamics from forces and noise
Source: Nat Commun. 2026 Mar 15;17:2493. doi: 10.1038/s41467-026-70818-0 (PMC12992897; doi:10.1038/s41467-026-70818-0)
Supplement: Supplementary file 5 — Source Data Figure 4 [file 41467_2026_70818_MOESM5_ESM.zip › fig_4_source_data/1D_fes_csvs/denoising_only.csv]

rmsd_to_folded_nm	free_energy_kcal_mol/kT
0.06	16.06890802636547
0.07	12.442229015737416
0.08	10.578809652852279
0.09	9.105636567697724
0.1	7.8699557537661695
0.11	6.858540391088357
0.12	6.07938438751305
0.13	5.562327489692392
0.14	5.282357424419219
0.15	5.133823470423161
0.16	5.051770277389108
0.17	5.002728169872293
0.18	4.992971646696401
0.19	5.010452444576816
0.2	5.055130256842768
0.21	5.108657254197753
0.22	5.177414183153498
0.23	5.290638801153304
0.24	5.415552656005796
0.25	5.537752422445848
0.26	5.640383295397599
0.27	5.81258097058673
0.28	6.104159639036681
0.29	6.460311057358736
0.3	6.859159872361082
0.31	7.371226625641958
0.32	7.957610989650406
0.33	8.53580499674236
0.34	9.082786639136181
0.35000000000000003	9.72364308265085
0.36	10.310402236946748
0.37	10.699663077541086
0.38	10.858167698874864
0.39	10.824059268768307
0.4	11.311813791597798
0.41000000000000003	12.01315462922458
0.42	11.408805991835408
0.43	11.347865980036687
0.44	11.183418156513204
0.45	10.868088408385821
0.46	11.820614866792205
0.47000000000000003	11.19095152766398
0.48	11.874697343070356
0.49	11.833125467135151
0.5	12.320188018559818
0.51	11.766443506218044
0.52	11.9147229104499
0.53	11.412126758770121
0.54	12.237634563159876
0.55	11.766443506219556
0.56	12.105273939334312
0.5700000000000001	11.006661650661238
0.58	11.412126758770121
0.59	11.006661650662664
0.6	11.234157283457733
0.61	10.885394759906758
0.62	11.084134584815317
0.63	11.319825985334829
0.64	12.10527393933219
0.65	11.412126758770121
0.66	11.161664081219879
0.67	11.412126758770121
0.68	11.52301145617693
0.6900000000000001	11.156335217236633
0.7000000000000001	11.523011456178104
0.71	12.621623744843854
0.72	11.63733830372754
0.73	12.621623744843854
0.74	12.119096705768493
0.75	11.928476564283908
0.76	12.62162374484741
0.78	11.915783023570441
0.79	11.52913518174244
0.8	13.047965885749948
0.81	12.621623744850968
0.8200000000000001	11.77769669266118
0.8300000000000001	10.83094152319143
0.84	11.326104309664219
0.85	10.896792905886157
0.86	10.892206012318882
0.87	10.326741806040408
0.88	9.600335375870475
0.89	9.602650768714499
0.9	9.246355185381177
0.91	9.06381348150657
0.92	8.736315800125766
0.93	8.357176820044119
0.9400000000000001	8.110928632225741
0.9500000000000001	7.832057094191061
0.96	7.584171847923073
0.97	7.16462151945574
0.98	7.152385860930434
0.99	6.813008708565851
1.0	6.584169601209163
1.01	6.280814192179055
1.02	6.031982683553059
1.03	5.825362693061331
1.04	5.629503041979129
1.05	5.4680912636189545
1.06	5.239533280842231
1.07	5.0771860330535805
1.08	4.8910245169403535
1.09	4.735905843476884
1.1	4.5399098222139695
1.11	4.38935104848594
1.12	4.240644973288294
1.1300000000000001	4.088327624322746
1.1400000000000001	3.936202975121522
1.1500000000000001	3.7909047318907447
1.16	3.6528482881320903
1.17	3.5068741934414867
1.18	3.379310343778954
1.19	3.2438158072850873
1.2	3.1162797484350424
1.21	2.9954023275074433
1.22	2.8728744334181666
1.23	2.7581569964425277
1.24	2.640090937484459
1.25	2.5252278325708284
1.26	2.412448524026057
1.27	2.316847551292481
1.28	2.2144596148026894
1.29	2.1156645231364495
1.3	2.0213318070852733
1.31	1.9299350060215925
1.32	1.8509002861538058
1.33	1.7606879852412634
1.34	1.6840196964512422
1.35	1.6022198288192178
1.36	1.5360118724287808
1.37	1.4576788600997164
1.3800000000000001	1.3929242801654604
1.3900000000000001	1.3359651258301022
1.4000000000000001	1.2796121628307082
1.41	1.236788424916458
1.42	1.1882289597704787
1.43	1.1494170825541774
1.44	1.118578311296745
1.45	1.085501527365659
1.46	1.0607927061387865
1.47	1.0381567742051847
1.48	1.023884446106563
1.49	1.0203698066243492
1.5	1.0163845475912687
1.51	1.0241333705562776
1.52	1.0331166209381544
1.53	1.0501957018400088
1.54	1.069131865312204
1.55	1.09339209264806
1.56	1.1235271033503798
1.57	1.1571882177897683
1.58	1.1937299832161083
1.59	1.2444923466617839
1.6	1.2945693559792724
1.61	1.347152953543402
1.62	1.4100295029169156
1.6300000000000001	1.4711843995872718
1.6400000000000001	1.5290392406046127
1.6500000000000001	1.592729918239609
1.6600000000000001	1.6695738671837654
1.67	1.7395269645365565
1.68	1.811514600642737
1.69	1.8939432497445479
1.7	1.9714354308478141
1.71	2.046751331349628
1.72	2.13040728722096
1.73	2.2086385286011296
1.74	2.281900456594271
1.75	2.3671166275214905
1.76	2.447911348905751
1.77	2.5374322679249737
1.78	2.6133757504038777
1.79	2.691203756057817
1.8	2.772237969743669
1.81	2.8450393687543998
1.82	2.927485935231633
1.83	3.0197413073661608
1.84	3.111328119748311
1.85	3.1902091577644107
1.86	3.2777337861265554
1.87	3.362687551955575
1.8800000000000001	3.4640308821441437
1.8900000000000001	3.548097620901747
1.9000000000000001	3.640826744373129
1.9100000000000001	3.7277876507860457
1.92	3.814926056504281
1.93	3.9062502793003544
1.94	4.018186037452139
1.95	4.117029658583805
1.96	4.221292323019592
1.97	4.282607546675668
1.98	4.403760772159523
1.99	4.517079332939693
2.0	4.579064868380653
2.0100000000000002	4.698860948279878
2.02	4.818938288331966
2.0300000000000002	4.939196517901803
2.04	5.041296002140769
2.05	5.150923483718431
2.06	5.232303080089524
2.07	5.378067334003816
2.08	5.4908035690347745
2.09	5.609171658371345
2.1	5.68887416130228
2.11	5.743131654651059
2.12	5.980621252745239
2.13	5.994621019267627
2.14	6.16679181542174
2.15	6.334218641672419
2.16	6.338270701077692
2.17	6.499156438518291
2.18	6.543086334567212
2.19	6.703566263089458
2.2	6.794705859027454
2.21	6.908916502390186
2.22	6.989582877169231
2.23	7.124825087031088
2.24	7.227905536585068
2.25	7.307242140817987
2.2600000000000002	7.441741119298086
2.27	7.575800324287594
2.2800000000000002	7.604937899914058
2.29	7.831777250683742
2.3000000000000003	7.877145236949785
2.31	7.948696150522188
2.32	7.982198293684896
2.33	8.215474015055836
2.34	8.301053468849979
2.35	8.387460343168826
2.36	8.574752775167525
2.37	8.671319737108009
2.38	9.004538655577111
2.39	8.785228879370155
2.4	9.080128818931232
2.41	9.219427173193022
2.42	9.085345081479769
2.43	9.225816458266078
2.44	9.192002459289743
2.45	9.348565627639896
2.46	9.194328297485887
2.47	9.319327068426233
2.48	9.78599885177518
2.49	9.340486319282007
2.5	9.686694177341675
2.5100000000000002	9.554491015174285
2.52	9.923431151836427
2.5300000000000002	9.896944856640816
2.54	9.743443512543507
2.5500000000000003	10.625867252528545
2.56	10.15408573090828
2.57	9.925909535513828
2.58	9.893211364157235
2.59	10.241278673474367
2.6	10.31409113479016
2.61	10.366166278612233
2.62	10.706860241807394
2.63	10.706965619439723
2.64	10.43407888833204
2.65	11.14028209665533
2.66	10.152000352075712
2.67	10.49308671088588
2.68	10.403423370444301
2.69	10.801733259230858
2.7	10.868497790575557
2.71	11.224263298529278
2.72	10.543207761431583
2.73	11.557175255088579
2.74	11.237630913994666
2.75	11.559753167771683
2.7600000000000002	11.572298100934178
2.77	11.801773632246496
2.7800000000000002	11.375356004289852
2.79	12.100098925908764
2.8000000000000003	11.801773632246451
2.81	11.228638072256635
2.82	13.2203436405229
2.83	12.463654394405186
2.84	13.156801574576383
2.85	12.463654394405186
2.86	11.77050721365089
2.88	12.46365439440523
2.89	12.463654394016393
2.9	13.156801574576383
2.91	11.770507213650845
2.92	12.058189286167469
2.94	12.46365439440523
2.95	13.156801574576338
2.96	13.156801574576383
2.97	13.156801574576338
2.98	13.156801575353967
