# Supplementary material for: Learning data-efficient coarse-grained molecular dynamics from forces and noise
Source: Nat Commun. 2026 Mar 15;17:2493. doi: 10.1038/s41467-026-70818-0 (PMC12992897; doi:10.1038/s41467-026-70818-0)
Supplement: Supplementary file 5 — Source Data Figure 4 [file 41467_2026_70818_MOESM5_ESM.zip › fig_4_source_data/1D_fes_csvs/desres.csv]

rmsd_to_folded_nm	free_energy_kcal_mol/kT
0.06	7.540204160679383
0.07	4.73252411862833
0.08	3.1834953339897893
0.09	2.2109419902819245
0.1	1.5817794676495995
0.11	1.1955708089619548
0.12	0.9897362580323785
0.13	0.8674481493878248
0.14	0.8370160474385173
0.15	0.8328180353261181
0.16	0.7998536772029199
0.17	0.7917796215660433
0.18	0.7557470980417393
0.19	0.6479977120868756
0.2	0.5424776038250996
0.21	0.5103576792152786
0.22	0.5882953002239397
0.23	0.7539710420327737
0.24	0.8717944075877357
0.25	0.9697214384892279
0.26	1.0685204835412132
0.27	1.285826049447143
0.28	1.509518900418114
0.29	1.6749509247094176
0.3	1.9323034577264642
0.31	2.1570205734881043
0.32	2.351223458168812
0.33	2.5934726685626073
0.34	2.9166328893204
0.35000000000000003	3.0825401117998754
0.36	3.331256215718278
0.37	3.484699431773546
0.38	3.727212535857415
0.39	4.043696599212902
0.4	4.368120497317941
0.41000000000000003	4.523269679474783
0.42	4.610916986533544
0.43	4.634084045815079
0.44	4.776584108422362
0.45	4.657800572432395
0.46	4.690323764137955
0.47000000000000003	4.6033123871483195
0.48	4.516301010158696
0.49	4.417210107514464
0.5	4.30433075944261
0.51	4.429868504386388
0.52	4.530287252133435
0.53	4.4426891928154495
0.54	4.249672346904747
0.55	4.657800572432395
0.56	4.95351481658144
0.5700000000000001	5.266606604558579
0.58	5.679451819964376
0.59	5.724914194041133
0.6	6.08491692807254
0.61	6.118818479748222
0.62	6.921164952273159
0.63	5.989606748268216
0.64	6.08491692807254
0.65	5.425671299188277
0.66	5.82255266360505
0.67	5.2814216903437305
0.68	5.311727039839059
0.6900000000000001	5.29645956770827
0.7000000000000001	5.055297510891371
0.71	5.04346305324438
0.72	4.942819527464692
0.73	4.573459423998644
0.74	4.649832402783218
0.75	4.673929954362278
0.76	4.468834472919772
0.77	4.5444718871253915
0.78	4.551640376604004
0.79	4.4426891928154495
0.8	4.404709944750232
0.81	4.315630314696544
0.8200000000000001	4.350315872684434
0.8300000000000001	4.163104330596276
0.84	4.249672346904747
0.85	4.158238140945115
0.86	4.018054168599565
0.87	4.043696599212902
0.88	3.925432678719168
0.89	4.043696599212902
0.9	3.988946084441494
0.91	3.7923821709319965
0.92	3.8951273292238393
0.93	3.7560145267611214
0.9400000000000001	3.762529207782315
0.9500000000000001	3.7957548554106246
0.96	3.7022891274049585
0.97	3.727212535857415
0.98	3.6083785279550566
0.99	3.5459430570142647
1.0	3.519967570611004
1.01	3.591711475469845
1.02	3.540693701128121
1.03	3.346229757508441
1.04	3.4316749634653254
1.05	3.4016148966595248
1.06	3.40389539935825
1.07	3.2361390674752126
1.08	3.2795383830097684
1.09	3.2400075442531335
1.1	3.194545170176376
1.11	3.1317442689373456
1.12	3.117927123384203
1.1300000000000001	2.9669670217943
1.1400000000000001	2.972884198822389
1.1500000000000001	2.8687113317601964
1.16	2.842324576587024
1.17	2.7432336739427927
1.18	2.776809969476397
1.19	2.72454154093064
1.2	2.673769215557217
1.21	2.662828187379009
1.22	2.5314754448537085
1.23	2.5674190907142247
1.24	2.5944884126824426
1.25	2.4949374226134866
1.26	2.4839583553310747
1.27	2.4894328215581574
1.28	2.435991789465637
1.29	2.3952044876547123
1.3	2.4325285825410194
1.31	2.4570267455850336
1.32	2.4010500157821486
1.33	2.4543730509715678
1.34	2.451726379819193
1.35	2.4995478503282693
1.36	2.5163236398331064
1.37	2.4561413980283096
1.3800000000000001	2.5575764915700305
1.3900000000000001	2.5439576040352265
1.4000000000000001	2.6223109182817197
1.41	2.675971859619559
1.42	2.7130339340791605
1.43	2.7915522512136004
1.44	2.8501677540480497
1.45	2.930757417924031
1.46	3.0262098553571612
1.47	3.1110894899065995
1.48	3.1780158682251654
1.49	3.218913761193334
1.5	3.415376581732206
1.51	3.4223291010470875
1.52	3.543314934607995
1.53	3.6601142023542454
1.54	3.6542318324511793
1.55	3.8876923507363212
1.56	3.8549025279133304
1.57	3.906384483748474
1.58	3.984856099189969
1.59	4.18280940167562
1.6	4.1485762300333775
1.61	4.228618937706914
1.62	4.16799431589048
1.6300000000000001	4.4426891928154495
1.6400000000000001	4.429868504386388
1.6500000000000001	4.3862478819104975
1.6600000000000001	4.59576518151292
1.67	4.626301905373024
1.68	4.488902035970581
1.69	4.767615438439601
1.7	4.741182181371446
1.71	4.8513853215050595
1.72	4.8513853215050595
1.73	4.861141496450425
1.74	4.8809441237466045
1.75	4.911403331231313
1.76	4.964325732685655
1.77	5.008777495256489
1.78	5.116666457267675
1.79	5.223434432693381
1.8	5.079395062470443
1.81	4.997477940002556
1.82	4.98630463940443
1.83	5.079395062470443
1.84	5.182049216530526
1.85	5.129405483045105
1.86	4.975254803217846
1.87	5.29645956770827
1.8800000000000001	5.020206191080112
1.8900000000000001	5.091665155062257
1.9000000000000001	5.425671299188277
1.9100000000000001	4.953514816581418
1.92	5.155380969448364
1.93	5.443063041900146
1.94	5.209448190718641
1.95	5.342979583343164
1.96	4.997477940002556
1.97	5.375240445561385
1.98	5.237619067685337
1.99	5.311727039839059
2.0	5.342979583343185
2.0100000000000002	5.296459567708249
2.02	5.358979924689626
2.0300000000000002	5.14230888788099
2.04	5.408576865828954
2.05	5.327231226375046
2.06	5.209448190718618
2.07	5.311727039839081
2.08	5.1294054830450815
2.09	5.252007805137459
2.1	5.079395062470421
2.11	5.391769747512617
2.12	5.223434432693358
2.13	5.155380969448387
2.14	5.375240445561363
2.15	5.237619067685359
2.16	5.155380969448343
2.17	5.2666066045586115
2.18	5.311727039839036
2.19	5.2666066045586115
2.2	5.311727039839036
2.21	5.327231226375046
2.22	5.195654868586283
2.23	5.116666457267696
2.24	5.266606604558567
2.25	5.155380969448387
2.2600000000000002	5.534870591153247
2.27	5.311727039839081
2.2800000000000002	5.195654868586283
2.29	5.375240445561407
2.3000000000000003	5.408576865828954
2.31	5.237619067685315
2.32	5.296459567708293
2.33	5.515822396182552
2.34	5.342979583343185
2.35	5.425671299188254
2.36	5.342979583343185
2.37	5.635966708024615
2.38	5.4256712991882985
2.39	5.408576865828954
2.4	5.342979583343185
2.41	5.748444691451306
2.42	5.497130263170444
2.43	5.679451819964354
2.44	5.902595371278608
2.45	5.772542243030366
2.46	5.515822396182596
2.47	5.822552663605027
2.48	5.7725422430304105
2.49	5.93076624824526
2.5	5.724914194041156
2.5100000000000002	5.848528150008288
2.52	5.679451819964399
2.5300000000000002	5.724914194041111
2.54	6.0203784069349915
2.5500000000000003	5.989606748268193
2.56	5.875196397090449
2.57	5.679451819964399
2.58	6.084916928072518
2.59	5.9307662482453045
2.6	6.052127105249528
2.61	6.0203784069349915
2.62	6.395071856376358
2.63	6.2672384848665175
2.64	6.652900965678458
2.65	5.989606748268238
2.66	6.267238484866473
2.67	6.228017771713236
2.68	6.541675330568233
2.69	6.441591872011295
2.7	6.652900965678458
2.71	6.595742551838553
2.72	7.088219036936303
2.73	6.441591872011295
2.74	6.7135255874948925
2.75	6.652900965678502
2.7600000000000002	7.183529216740628
2.77	7.001207659946718
2.7800000000000002	6.595742551838509
2.79	7.183529216740673
2.8000000000000003	6.847056980119415
2.81	7.088219036936303
2.82	7.001207659946718
2.83	7.088219036936303
2.84	6.778064108632508
2.85	7.288889732398454
2.86	7.183529216740673
2.87	8.099819948614783
2.88	7.2888897323984985
2.89	7.540204160679361
2.9	7.088219036936348
2.91	7.406672768054838
2.92	7.183529216740673
2.93	7.288889732398454
2.94	8.099819948614828
2.95	8.099819948614783
2.96	7.540204160679405
2.97	7.406672768054838
2.98	7.694354840506663
2.99	7.406672768054838
