# Supplementary material for: Learning data-efficient coarse-grained molecular dynamics from forces and noise
Source: Nat Commun. 2026 Mar 15;17:2493. doi: 10.1038/s41467-026-70818-0 (PMC12992897; doi:10.1038/s41467-026-70818-0)
Supplement: Supplementary file 5 — Source Data Figure 4 [file 41467_2026_70818_MOESM5_ESM.zip › fig_4_source_data/1D_fes_csvs/atomistic_plus_denoising.csv]

rmsd_to_folded_nm	free_energy_kcal_mol/kT
0.06	11.194117463101394
0.07	8.186123288301616
0.08	6.376604704194669
0.09	4.966826584873397
0.1	3.8577189198210755
0.11	3.009470973072035
0.12	2.362179133359358
0.13	1.9277588002069623
0.14	1.6343392056568937
0.15	1.4130810289370488
0.16	1.2222394076984688
0.17	1.0683111028123928
0.18	0.9557097478362724
0.19	0.8888483911884322
0.2	0.8591924423787385
0.21	0.8515880262002091
0.22	0.8819654603288065
0.23	0.9314082958003125
0.24	0.998996098678028
0.25	1.07534827855816
0.26	1.162551798358473
0.27	1.3088003927296759
0.28	1.5545364942234283
0.29	1.8875655128906077
0.3	2.3130492368240323
0.31	2.8312728923568944
0.32	3.410309026623467
0.33	4.029239043901422
0.34	4.65838054006041
0.35000000000000003	5.317809298410481
0.36	5.993711469369632
0.37	6.669069464470346
0.38	7.368509711612521
0.39	8.154167613338663
0.4	8.700243396688087
0.41000000000000003	9.781366284456816
0.42	9.945154329326058
0.43	9.6143705532571
0.44	9.730428675498695
0.45	9.99491216956185
0.46	9.468672082632132
0.47000000000000003	9.858190866132151
0.48	9.82230412430501
0.49	10.292712451737742
0.5	9.5060190719298
0.51	10.01282631374499
0.52	9.757822297975341
0.53	10.364491540770024
0.54	9.952662600894655
0.55	10.528278459743335
0.56	10.212762055995515
0.5700000000000001	10.122813351644798
0.58	10.59497017692811
0.59	9.989618504681307
0.6	10.104171315513002
0.61	10.815960532185478
0.62	10.35812770901908
0.63	10.926712015891553
0.64	10.439588531716735
0.65	10.59497017692811
0.66	9.731111029979946
0.67	9.814183235423592
0.68	10.382224851644578
0.6900000000000001	11.892666637310942
0.7000000000000001	10.733439114918294
0.71	10.716261075211419
0.72	11.065848406233506
0.73	10.439588531743198
0.74	10.797318496035105
0.75	10.947956761166363
0.76	11.115372000091767
0.77	10.827460660977772
0.78	12.343540792953814
0.79	11.624395612299404
0.8	11.97267943230012
0.81	11.641103941814295
0.8200000000000001	10.939337648607157
0.8300000000000001	10.36044266082628
0.84	10.808605021789813
0.85	10.104405207450638
0.86	10.241641439280151
0.87	9.896046736741315
0.88	10.259859760137585
0.89	10.865177979044512
0.9	10.231048318163287
0.91	10.869517387248866
0.92	10.402216966625403
0.93	10.68593650403682
0.9400000000000001	10.728056917678197
0.9500000000000001	10.822685155796329
0.96	10.988878274947005
0.97	10.61702326190818
0.98	10.381281480092422
0.99	10.40509863048355
1.0	9.95012676058407
1.01	9.848654907575598
1.02	9.520155287707762
1.03	9.239219123417179
1.04	9.06859453534275
1.05	8.879559613077879
1.06	8.627569114056028
1.07	8.440549037257137
1.08	8.295258966981857
1.09	8.081264680045393
1.1	7.862704000147603
1.11	7.709401708143563
1.12	7.527204795925382
1.1300000000000001	7.336808618429704
1.1400000000000001	7.190103560024258
1.1500000000000001	7.0010590629970855
1.16	6.866212561039675
1.17	6.734980605503594
1.18	6.59808941767591
1.19	6.431577760268437
1.2	6.303041741233546
1.21	6.179013969997871
1.22	6.036310877287978
1.23	5.903008467634875
1.24	5.748476963581705
1.25	5.642970830550834
1.26	5.524785189411315
1.27	5.401694810599585
1.28	5.26597591907692
1.29	5.156999164366956
1.3	5.036206958520555
1.31	4.930344617761148
1.32	4.8181978392782625
1.33	4.719844740288247
1.34	4.610750040914504
1.35	4.521971120839083
1.36	4.424798879043692
1.37	4.341025044653375
1.3800000000000001	4.26216205379904
1.3900000000000001	4.178098967372904
1.4000000000000001	4.094619458129776
1.41	4.0166788721751585
1.42	3.9416341491671574
1.43	3.8651370053580463
1.44	3.801464329822084
1.45	3.7422597592469886
1.46	3.6887088037332827
1.47	3.6317616399589614
1.48	3.5746474503636714
1.49	3.525303202683526
1.5	3.4746573465634043
1.51	3.42105447331278
1.52	3.3764766045062693
1.53	3.339685915515879
1.54	3.299628136144751
1.55	3.2698162096636016
1.56	3.2305697194401812
1.57	3.1910657683457986
1.58	3.159838469625825
1.59	3.1437523592057666
1.6	3.1115135075518676
1.61	3.083055480358186
1.62	3.0586698295490073
1.6300000000000001	3.0353404042110723
1.6400000000000001	3.016998572934118
1.6500000000000001	3.000261324625278
1.6600000000000001	2.9885113320675543
1.67	2.9788630587386464
1.68	2.9635452989537523
1.69	2.9457445800164996
1.7	2.922531588304664
1.71	2.909089356739565
1.72	2.9018801189968864
1.73	2.889745764213954
1.74	2.8857636185843187
1.75	2.8753117326365283
1.76	2.8573703492025895
1.77	2.8460376920972172
1.78	2.835193235965762
1.79	2.8330344733976807
1.8	2.818346039487416
1.81	2.811357853997689
1.82	2.79584360097466
1.83	2.7996649170624925
1.84	2.7990183244457665
1.85	2.7928300492799667
1.86	2.775426150163003
1.87	2.785910108230415
1.8800000000000001	2.75310590206652
1.8900000000000001	2.7399614657498517
1.9000000000000001	2.738533539319346
1.9100000000000001	2.7463430000888307
1.92	2.7480303276247753
1.93	2.749898251587707
1.94	2.7520067003127764
1.95	2.7521510578687085
1.96	2.737194737660501
1.97	2.7103517437429807
1.98	2.7024454958915847
1.99	2.7095247030816147
2.0	2.7335839165218325
2.0100000000000002	2.7475391645516782
2.02	2.744487728114953
2.0300000000000002	2.7493085988970147
2.04	2.741303608884168
2.05	2.7323696726115685
2.06	2.726387732657508
2.07	2.7262014685236
2.08	2.741014598281595
2.09	2.7546248458198197
2.1	2.771183014857859
2.11	2.775238081920685
2.12	2.77004757783284
2.13	2.7644998628339676
2.14	2.7660829097411748
2.15	2.7667630307660467
2.16	2.7800488892887363
2.17	2.782838116008036
2.18	2.8042608724575877
2.19	2.8142513942281844
2.2	2.812615756832371
2.21	2.831622943608127
2.22	2.8299382584973185
2.23	2.8175896300943544
2.24	2.8202639323065464
2.25	2.822029756665587
2.2600000000000002	2.8303296715733284
2.27	2.8490686708081325
2.2800000000000002	2.8479630712051676
2.29	2.8456259145404923
2.3000000000000003	2.8711832095510372
2.31	2.883299348218393
2.32	2.8851822428183596
2.33	2.89161249865827
2.34	2.898314335229608
2.35	2.87367378470452
2.36	2.8793949122019304
2.37	2.894292285407476
2.38	2.9072072517196887
2.39	2.9155776452979545
2.4	2.9282802793356533
2.41	2.945394041785613
2.42	2.936194278623678
2.43	2.9373730007896666
2.44	2.951412518617759
2.45	2.955918209033733
2.46	2.9713657175856163
2.47	2.984886659928229
2.48	2.990901816880162
2.49	3.012023872974651
2.5	3.0120564932660927
2.5100000000000002	3.0177961884840694
2.52	3.0178987275003526
2.5300000000000002	3.0306555067341048
2.54	3.019209918363143
2.5500000000000003	3.0498075336609527
2.56	3.0572321332165595
2.57	3.1008517502466417
2.58	3.0888642701495796
2.59	3.110291683672456
2.6	3.105341951038775
2.61	3.106275770318164
2.62	3.1198501688634135
2.63	3.1088536689783073
2.64	3.143812718652267
2.65	3.149563058861521
2.66	3.176685602427402
2.67	3.1572671604818723
2.68	3.1574617500250994
2.69	3.1836141136401706
2.7	3.2174864864083514
2.71	3.225364183246013
2.72	3.248491022594501
2.73	3.2783243559291613
2.74	3.2895530130359396
2.75	3.313224655751964
2.7600000000000002	3.311277284897936
2.77	3.3326167313347987
2.7800000000000002	3.371438298749351
2.79	3.4019108318016835
2.8000000000000003	3.437355917728561
2.81	3.4534137718101188
2.82	3.47654103073193
2.83	3.514525230840049
2.84	3.5139367554358865
2.85	3.5457667612814623
2.86	3.5713032225718466
2.87	3.580601277502673
2.88	3.583723048905151
2.89	3.6233977216530455
2.9	3.6742007344925174
2.91	3.6861016220861202
2.92	3.7284207028773917
2.93	3.762809898453243
2.94	3.775305145865473
2.95	3.8310912470587626
2.96	3.842297027331638
2.97	3.860236890749812
2.98	3.894564952065581
2.99	3.940595031496917
