# Supplementary material for: Learning data-efficient coarse-grained molecular dynamics from forces and noise
Source: Nat Commun. 2026 Mar 15;17:2493. doi: 10.1038/s41467-026-70818-0 (PMC12992897; doi:10.1038/s41467-026-70818-0)
Supplement: Supplementary file 6 — Source Data Supplementary Information [file 41467_2026_70818_MOESM6_ESM.zip]

Archive with 20 entries (19 files):
- SI_source_data/
- SI_source_data/fig_s1b.csv
- SI_source_data/fig_s7.csv
- SI_source_data/fig_s4a.csv
- SI_source_data/fig_s8.csv
- SI_source_data/fig_s9.csv
- SI_source_data/fig_s3b.csv
- SI_source_data/fig_s6.csv
- SI_source_data/fig_s1a.csv
- SI_source_data/fig_s3a.csv
- SI_source_data/fig_s12.csv
- SI_source_data/fig_s10.csv
- SI_source_data/fig_s11.csv
- SI_source_data/fig_s4b.csv
- SI_source_data/fig_s5a.csv
- SI_source_data/fig_s5b.csv
- SI_source_data/fig_s2.zip
- SI_source_data/fig_s13.zip
- SI_source_data/table_s2.csv
- SI_source_data/table_s1.csv
