# Supplementary material for: Learning data-efficient coarse-grained molecular dynamics from forces and noise
Source: Nat Commun. 2026 Mar 15;17:2493. doi: 10.1038/s41467-026-70818-0 (PMC12992897; doi:10.1038/s41467-026-70818-0)
Supplement: Supplementary file 6 — Source Data Supplementary Information [file 41467_2026_70818_MOESM6_ESM.zip › SI_source_data/fig_s1b.csv]

x_Noise_level	y_Spectral_norm
0.0005	0.9767
0.0010	0.9546
0.0030	0.8756
0.0050	0.8086
0.0100	0.6786
0.0200	0.5134
0.0300	0.4128
