# Supplementary material for: Learning data-efficient coarse-grained molecular dynamics from forces and noise
Source: Nat Commun. 2026 Mar 15;17:2493. doi: 10.1038/s41467-026-70818-0 (PMC12992897; doi:10.1038/s41467-026-70818-0)
Supplement: Supplementary file 6 — Source Data Supplementary Information [file 41467_2026_70818_MOESM6_ESM.zip › SI_source_data/fig_s7.csv]

x_C_alpha-RMSD_in_nm	y_R_g_in_nm	z_2DfreeE_ref_MSM_reweighted	z_2DfreeE_ref_Train_Data	z_2DfreeE_Model_Atomistic_and_Denoising_noise_level_0_stride1	z_2DfreeE_Model_Atomistic_and_Denoising_noise_level_0_stride5	z_2DfreeE_Model_Atomistic_and_Denoising_noise_level_0_stride20	z_2DfreeE_Model_Atomistic_and_Denoising_noise_level_0_stride50	z_2DfreeE_Model_Atomistic_and_Denoising_noise_level_0_stride100	z_2DfreeE_Model_Atomistic_and_Denoising_noise_level_0.0005_stride1	z_2DfreeE_Model_Denoising_only_noise_level_0.0005_stride1	z_2DfreeE_Model_Atomistic_and_Denoising_noise_level_0.0005_stride5	z_2DfreeE_Model_Denoising_only_noise_level_0.0005_stride5	z_2DfreeE_Model_Atomistic_and_Denoising_noise_level_0.0005_stride20	z_2DfreeE_Model_Denoising_only_noise_level_0.0005_stride20	z_2DfreeE_Model_Atomistic_and_Denoising_noise_level_0.0005_stride50	z_2DfreeE_Model_Denoising_only_noise_level_0.0005_stride50	z_2DfreeE_Model_Atomistic_and_Denoising_noise_level_0.0005_stride100	z_2DfreeE_Model_Denoising_only_noise_level_0.0005_stride100	z_2DfreeE_Model_Atomistic_and_Denoising_noise_level_0.003_stride1	z_2DfreeE_Model_Denoising_only_noise_level_0.003_stride1	z_2DfreeE_Model_Atomistic_and_Denoising_noise_level_0.003_stride5	z_2DfreeE_Model_Denoising_only_noise_level_0.003_stride5	z_2DfreeE_Model_Atomistic_and_Denoising_noise_level_0.003_stride20	z_2DfreeE_Model_Denoising_only_noise_level_0.003_stride20	z_2DfreeE_Model_Atomistic_and_Denoising_noise_level_0.003_stride50	z_2DfreeE_Model_Denoising_only_noise_level_0.003_stride50	z_2DfreeE_Model_Atomistic_and_Denoising_noise_level_0.003_stride100	z_2DfreeE_Model_Denoising_only_noise_level_0.003_stride100	z_2DfreeE_Model_Atomistic_and_Denoising_noise_level_0.005_stride1	z_2DfreeE_Model_Denoising_only_noise_level_0.005_stride1	z_2DfreeE_Model_Atomistic_and_Denoising_noise_level_0.005_stride5	z_2DfreeE_Model_Denoising_only_noise_level_0.005_stride5	z_2DfreeE_Model_Atomistic_and_Denoising_noise_level_0.005_stride20	z_2DfreeE_Model_Denoising_only_noise_level_0.005_stride20	z_2DfreeE_Model_Atomistic_and_Denoising_noise_level_0.005_stride50	z_2DfreeE_Model_Denoising_only_noise_level_0.005_stride50	z_2DfreeE_Model_Atomistic_and_Denoising_noise_level_0.005_stride100	z_2DfreeE_Model_Denoising_only_noise_level_0.005_stride100
0.006	0.605
0.018	0.605
0.030	0.605
0.042	0.605
0.054	0.605
0.066	0.605
0.078	0.605
0.090	0.605
0.102	0.605
0.114	0.605
0.126	0.605
0.138	0.605
0.150	0.605
0.162	0.605
0.174	0.605
0.186	0.605
0.198	0.605
0.210	0.605																							9.382
0.222	0.605																							9.382												9.413
0.234	0.605																						9.369	9.382		9.413									10.448	8.720
0.246	0.605																						9.369		8.961										10.448
0.258	0.605												8.407						10.108			9.774	10.062		7.862	8.720					9.905				10.448	8.720		9.391
0.270	0.605				9.548									9.450								9.774	9.369	7.772								9.936			10.448	8.315		8.698
0.282	0.605																					9.774	10.062	7.995								11.034			10.448			8.698
0.294	0.605			9.520	9.548								9.100	9.450				9.414				9.774	8.963									9.936		7.849	10.448	9.413
0.306	0.605												9.100	9.450								8.675	8.270			9.413						11.034	10.241	8.136	9.755	9.413		9.391
0.318	0.605			9.520			9.308															9.081	8.452	8.688				9.482				11.034	10.934	8.136	8.251			8.698
0.330	0.605						9.308		9.579				8.407								11.235	9.774	8.963		7.862	8.720							10.934	8.542	8.251	8.315		8.005
0.342	0.605																	9.414	8.722			9.081	8.675	7.995	8.268	9.413	8.027						9.836	7.849	8.251	9.413
0.354	0.605								9.579									8.316	10.108			9.774	8.452	7.995	8.268			9.482					10.934	7.156	8.251	9.413		8.698
0.366	0.605				9.548				8.886									9.414	9.415	11.174		9.774	8.270	8.283			9.126		11.363					7.443	8.656
0.378	0.605								8.886									9.414	8.316	11.174		9.774	8.963	9.382		9.413	8.433	9.482		11.672			10.241	9.235	9.062	8.720		8.005
0.390	0.605	8.313	9.420	8.421					9.579								9.178		8.722	9.565		9.081	8.963	8.688	8.268			9.482		10.574		11.034	10.934	7.626	10.448	8.720	8.268	8.005
0.402	0.605			8.421					8.886			9.445							9.009	10.075	11.235	9.774	8.675	8.283					10.669				9.836	8.542	10.448		8.961
0.414	0.605								7.969			9.445							10.108	10.481		9.774	8.116	8.688					10.669	11.672			10.241	8.542		8.720	8.961
0.426	0.605	8.022	8.727	9.520		8.452			7.181		9.521			9.450					9.415	10.075		9.081	8.270	7.436	8.961	8.315				11.672			10.241	7.626	10.448			8.698
0.438	0.605	7.422	7.810	9.520					7.499				9.100	8.757					9.415		11.235	9.774	8.963	8.283	7.862	8.315							10.934	6.596	8.838		8.268	9.391
0.450	0.605	9.112	9.420	7.728				8.091	7.094		10.214								10.108			7.982	9.369	9.382	8.961	9.413							10.241	8.136	9.062			7.782
0.462	0.605	8.018	7.810	7.323					8.886	7.405			8.407						8.499	10.481		8.675	10.062	7.995		7.621	9.126	8.789	11.363		10.598	11.034	10.934	9.235	10.448	8.720		9.391
0.474	0.605	7.473	7.628	7.910		9.145		8.497	7.633		9.521					9.423		9.414	10.108					6.984		7.804	9.126				8.519	10.341	9.836	9.235	10.448	9.413		9.391
0.486	0.605	8.854	9.420	8.827		8.452			7.276	8.792		9.445							9.009	10.075	11.235	9.774	8.675	8.688	8.961	8.315		8.384	10.669		9.905	11.034	10.241	7.443	8.368	9.413		7.600
0.498	0.605	8.894	9.420	7.728					7.787			8.752		8.064					8.162	9.382		9.081	7.982	7.302		8.720		8.096	10.264	11.672	10.598		10.934	9.235	8.838	8.315		7.600
0.510	0.605	10.077	9.420	7.728					8.192		10.214	9.445				9.423		8.721	9.415			7.982	9.369	7.302		9.413		7.180	11.363		9.905		10.241	9.235	8.838		8.268	6.994
0.522	0.605	9.187	9.420	8.421	9.548				7.969					9.450				9.414	9.009	11.174	9.849	9.081	7.982	6.817		8.315		8.789	10.669		9.500		10.241	8.136	8.838	8.027		7.600
0.534	0.605	8.167	8.727	7.035				9.190	7.094					9.450	8.579	8.730			7.623	11.174	9.849	9.081	8.452	7.590	8.961	8.315		8.384		11.672	8.519	11.034	9.142		9.755	7.622		8.698
0.546	0.605	8.360	9.420	7.910					7.969				9.100	8.351	8.579	8.325			8.499	9.565	10.137	9.774	8.116	8.688		8.027		8.096	10.264		8.401				9.062	7.334		7.194
0.558	0.605	7.985	8.727	8.827					7.787		9.115		9.100			8.730		9.414	7.400		11.235		8.270	8.688		8.720		9.482	10.669	10.979	9.905		9.548	9.235	9.755	7.467		8.698
0.570	0.605	8.516	9.420	7.910					7.787		10.214			8.351				8.721	7.623		10.137		9.369	7.436	8.268	8.315			10.264	11.672	9.212		8.988	8.136	9.349	7.804		9.391
0.582	0.605	8.516	9.420	7.323					7.094	8.792				8.757				8.316	7.335		11.235	7.982		8.283				7.873	11.363	10.979	9.500			8.542	9.755	8.315		8.698
0.594	0.605	8.395	9.420	7.728					7.014	8.792	9.521			8.064	7.886	8.730			7.623		10.137			7.772					9.976	11.672	9.500			8.542	9.062	9.413	8.961	9.391
0.606	0.605			7.574					7.633		10.214			8.757				9.414	7.623		11.235	9.774	10.062	8.283		8.720			11.363	10.979	9.212				9.349	8.720		8.005
0.618	0.605	8.770	9.420	6.630					7.787					7.840					7.400		10.542	9.774		8.688		9.413			11.363		9.905				8.838	8.720		9.391
0.630	0.605			7.574					9.579	8.098				8.351					8.499					8.283					11.363	11.672	9.905		9.836		8.838	8.720
0.642	0.605	8.396	9.420	8.827					7.969	7.693				7.658					9.415					8.688						11.672	10.598		10.241		9.349	8.027		9.391
0.654	0.605			7.440					8.886					7.370					8.029														9.548	8.136		9.413		9.391
0.666	0.605			7.440					7.633					9.450					8.316		11.235		8.963						11.363		9.905		10.934		10.448	8.720
0.678	0.605			8.134					7.633					9.450					8.499		10.542		8.963													8.027
0.690	0.605	10.566	9.420	8.827					7.969										9.415				10.062								10.598							8.698
0.702	0.605	10.566	9.420	8.421					9.579										9.009		10.542	9.774	10.062
0.714	0.605			9.520					8.886										10.108			9.774	8.675						11.363
0.726	0.605			9.520					8.480													9.081
0.738	0.605																														9.905
0.750	0.605
0.762	0.605
0.774	0.605
0.786	0.605
0.798	0.605
0.810	0.605
0.822	0.605
0.834	0.605
0.846	0.605
0.858	0.605
0.870	0.605
0.882	0.605
0.894	0.605
0.906	0.605
0.918	0.605
0.930	0.605
0.942	0.605
0.954	0.605
0.966	0.605
0.978	0.605
0.990	0.605
1.002	0.605
1.014	0.605
1.026	0.605
1.038	0.605
1.050	0.605
1.062	0.605
1.074	0.605
1.086	0.605
1.098	0.605
1.110	0.605
1.122	0.605
1.134	0.605
1.146	0.605
1.158	0.605
1.170	0.605
1.182	0.605
1.194	0.605
0.006	0.613
0.018	0.613
0.030	0.613
0.042	0.613
0.054	0.613
0.066	0.613
0.078	0.613
0.090	0.613
0.102	0.613
0.114	0.613
0.126	0.613
0.138	0.613
0.150	0.613
0.162	0.613
0.174	0.613
0.186	0.613
0.198	0.613																							8.283		9.413												8.698
0.210	0.613																			11.174			8.675	7.436		9.413									9.349	9.413
0.222	0.613																					9.774	8.963	8.283	8.268	9.413						10.341			8.502	8.315		9.391
0.234	0.613			9.520	8.449						9.521												8.963	7.772		9.413	8.433								7.963	8.315
0.246	0.613										9.521				7.886			9.414				9.774	8.675	8.688	8.961	8.720	8.433				10.598				9.062	9.413
0.258	0.613				9.548	9.145		9.190	9.579	7.693	9.115		9.100	8.351				9.414	10.108	11.174		9.774	8.116	7.995	8.268	9.413			10.669	11.672			10.934	8.542	9.349	8.720		8.698
0.270	0.613				8.449	8.452				8.098	10.214			9.450	7.886				9.415				8.963	7.590	7.575	9.413			11.363		9.212	10.341			9.062	7.622		8.293
0.282	0.613			9.520	9.548	9.145								9.450					9.415			8.165	8.270	7.590	8.961				10.264				9.836	7.626	9.062	8.315		7.782
0.294	0.613			9.520	9.548									9.450				8.316				7.982	8.675	7.995					11.363	11.672		11.034	9.548	7.849	9.755	8.720		8.005
0.306	0.613			9.520					9.579				9.100	9.450					10.108	10.481	10.137	7.471	8.452	7.995					11.363	11.672			8.988	6.527	9.755	8.720		9.391
0.318	0.613				8.161	9.145	9.308					8.752	8.407					9.414	9.415	11.174	10.137	9.081	8.116	7.079	7.862		9.126		9.976	11.672			9.836	6.932	7.558	9.413		7.600
0.330	0.613			9.520	8.449	9.145	8.615					9.445								10.481	10.542	8.388	7.982	7.302	8.961	9.413	8.433	8.384	11.363	11.672			10.934	7.626	7.312	7.467		7.312
0.342	0.613	8.492	9.420	8.827	8.449														8.029	10.075		7.695	8.270	6.984	8.961	9.413	8.027	8.789					10.934	7.289	7.558	8.027		8.293
0.354	0.613	9.009	9.420	9.520	9.548	9.145			8.886			9.445	9.100						9.415	10.481		7.471	7.865	7.079	8.961		7.740	8.384		11.672	10.598	11.034	9.836	8.542	7.740	7.804		7.089
0.366	0.613	7.833	8.727	8.421					7.382		10.214		8.407						9.415	11.174		7.376	8.963	7.436	8.961		9.126	9.482	10.264	11.672		9.936	9.836	7.443	8.502	9.413		8.005
0.378	0.613			9.520	9.548	9.145			7.969										8.316	10.481	11.235	9.081	7.982	7.590	7.862		7.740	9.482	11.363	11.672		9.425	9.325	7.156	7.675	7.622		7.600
0.390	0.613			7.910		9.145			8.192							9.423	9.178		9.415	9.565	10.137	7.982	8.452	8.283	8.268	7.804	7.740	8.096	10.264	9.881		11.034	10.241	7.626	7.963	7.804	8.961	8.005
0.402	0.613	8.538	8.727	7.728					9.579	8.792	10.214				8.579					8.776	11.235	8.165	7.664	7.590	7.862		9.126	9.482	9.571	9.881	10.598	10.341	10.241	8.542	7.740	7.804	7.352	7.782
0.414	0.613			7.574					7.014	8.098	10.214	8.752		9.450	7.886				8.316	9.565	10.542	8.165	7.354	7.079	7.862	9.413		8.096	10.669	10.063	10.598		9.325	8.542	8.251	9.413	8.268	8.698
0.426	0.613	7.156	7.810	7.574		9.145			6.634	8.098	9.521	9.445			7.886				8.499	10.075	11.235	8.165	7.982	6.246	8.268	7.334		8.096	10.669	10.979	10.598		9.325	7.443	8.368	7.622	8.268	8.005
0.438	0.613	8.222	8.321	6.881					6.583		9.115	8.752		9.450					7.911	9.095	11.235	7.982	7.497	6.673	7.862	7.467	9.126	8.789	11.363		9.905		9.548	6.932	8.368	8.720	8.961	7.782
0.450	0.613	7.218	7.628	7.440	8.855	9.145	9.308	7.398	6.634	7.182	9.521	9.445	8.407	9.450				8.721	9.009	11.174	11.235	7.695	7.664	6.386	7.351	8.720	9.126	9.482	9.753	11.672	10.598		9.836	6.837	7.963	8.315	8.268	7.446
0.462	0.613	7.700	8.033	6.955	8.855	9.145	9.308	8.091	6.488	7.405	10.214	9.445	9.100	9.450				8.316	7.469	11.174	10.137	7.289	7.865	6.386	8.961	7.621	9.126	8.096	10.669	11.672	10.598	9.936	10.241	7.849	9.349	8.720	8.268	8.293
0.474	0.613	7.640	8.033	6.881	8.855	8.046	8.615	7.580	6.321	7.693	10.214	8.752			8.579	8.730		8.028	7.275	10.075		8.165	7.759	6.290	8.961	7.111	8.433		9.976			10.341	9.836	6.837	8.368	8.315		8.293
0.486	0.613	7.309	8.033	7.574	8.855	8.452		9.190	6.113	8.792	8.604	9.445						8.316	7.710	10.075	9.626	8.675	7.577	6.386	7.862	7.334		8.789	9.753	11.672	9.905	9.425	9.142	7.289	9.062	7.334	8.268	7.600
0.498	0.613	6.781	7.474	6.384	9.548				6.746	7.693	9.521		8.407	8.351	8.579			8.721	7.335	11.174	10.137	7.828	7.577	6.673	8.961	7.621	8.433	7.285	11.363	10.286	8.989	9.936	8.855	7.289	8.050	8.315	8.268	6.907
0.510	0.613	6.663	7.474	6.687		9.145		9.190	7.094		10.214			8.757				8.028	7.543	11.174	10.137	8.165	7.577	6.163	7.351	7.621		7.691	9.753	10.574	9.500		9.548	7.038	8.050	7.622	7.863	7.782
0.522	0.613	9.187	9.420	6.429	8.161			9.190	6.401	7.182		9.445		8.351				9.414	7.400	10.481	10.137	7.828	7.017	6.049	7.862	7.804	8.027	7.873	9.976	10.574	8.652	11.034	9.548	6.837	7.558	7.622	8.268	8.293
0.534	0.613	7.967	8.727	6.224					6.145				9.100	8.757		8.325		8.721	6.812	9.565	9.849	7.982	7.229	6.386	7.862	7.467	8.433	7.691	10.264	9.107	9.500	9.936	8.988	8.136	8.050	7.111	8.268	7.782
0.546	0.613	6.933	7.628	6.301	8.855				6.688	8.098	10.214		9.100	8.064	7.886				7.112	9.382	9.626	7.577	7.229	6.897	8.961	7.111		7.691	9.571	10.574	7.890		8.737	8.136	8.145	7.334		7.194
0.558	0.613	7.343	8.321	6.524	9.548				6.443	7.693	10.214			8.351		8.730			7.112	11.174	9.849	8.675	7.229	6.673	8.268	7.015	9.126	7.536	9.060	10.286	8.807	10.341	8.988	9.235	8.838	7.334		9.391
0.570	0.613	6.469	7.340	6.687					6.113		9.115		9.100	8.064					6.674	11.174	10.542	9.774	8.116	6.548	7.862	7.804		8.384	9.165	10.979	8.033	11.034	8.737	7.849	8.368	7.015		7.782
0.582	0.613	7.649	8.321	6.524					6.178		9.115			8.757	8.579	9.423		8.721	6.850	10.481	9.444	7.828	8.452	7.772	8.268	8.027		8.096	9.165	10.979		10.341	8.737	7.443	8.050	7.467		8.698
0.594	0.613	8.651	9.420	6.812					6.488		9.521			9.450	7.193	9.423		8.721	6.930		10.542	7.982	8.675	7.184	8.961	7.804		8.789	9.283	9.881	9.212	11.034	8.449	7.626	8.656	7.467	8.961	8.293
0.606	0.613			7.217					6.052	7.405	10.214			8.351	7.886			8.316	6.674	10.481	9.626	9.081	8.270	7.302		8.720			11.363	10.979	9.905		9.142	7.289	8.838	7.467		7.782
0.618	0.613			7.122					7.014	7.182	10.214		9.100	8.064					6.776	11.174		9.081	8.116	7.772	8.961			8.789	9.976	10.286			10.241	8.542	8.656	7.622		8.005
0.630	0.613	8.567	8.727	7.217					7.276	8.098			9.100	8.351					7.063	11.174	10.137	9.081	9.369	7.436		8.720		9.482	9.976	10.286	9.212	11.034	10.934		7.883	6.774		7.194
0.642	0.613	7.349	8.033	7.728					6.534	8.098				7.840				8.721	7.335		10.137			7.772			9.126	8.789	10.264	10.574	9.212	10.341	10.934	9.235	8.656	7.467		8.293
0.654	0.613	8.202	8.033	7.122					6.688										6.972		10.542		9.369	9.382	8.961	8.027			11.363	10.574	9.212	11.034	9.142	7.849	8.656	8.315
0.666	0.613	7.874	8.321	7.323					7.382					9.450					7.469		10.542	9.774	9.369	9.382	8.961			8.384	11.363	10.574			9.836	6.932	9.755	8.720
0.678	0.613			7.728					7.382					9.450					7.164			9.081	8.452		7.862	9.413		9.482	10.264	11.672			10.241	9.235	9.755	8.720
0.690	0.613	8.377	8.727	8.827					7.014										8.162			9.081	9.369						9.976		10.598		10.241	9.235	10.448			9.391
0.702	0.613			8.421					7.787										7.623			9.081	8.452		8.268			9.482			9.905		10.934
0.714	0.613	10.566	9.420	8.421					8.192										10.108			9.774	8.675						11.363		10.598
0.726	0.613	11.236	9.420	9.520					8.886					9.450							11.235	9.774	10.062								10.598
0.738	0.613			9.520					9.579												11.235										9.500
0.750	0.613																				11.235
0.762	0.613																														10.598
0.774	0.613
0.786	0.613
0.798	0.613
0.810	0.613
0.822	0.613
0.834	0.613
0.846	0.613
0.858	0.613
0.870	0.613
0.882	0.613
0.894	0.613
0.906	0.613
0.918	0.613
0.930	0.613
0.942	0.613
0.954	0.613
0.966	0.613
0.978	0.613
0.990	0.613
1.002	0.613
1.014	0.613
1.026	0.613
1.038	0.613
1.050	0.613
1.062	0.613
1.074	0.613
1.086	0.613
1.098	0.613
1.110	0.613
1.122	0.613
1.134	0.613
1.146	0.613
1.158	0.613
1.170	0.613
1.182	0.613
1.194	0.613
0.006	0.623
0.018	0.623
0.030	0.623
0.042	0.623
0.054	0.623
0.066	0.623
0.078	0.623
0.090	0.623
0.102	0.623
0.114	0.623
0.126	0.623
0.138	0.623
0.150	0.623
0.162	0.623
0.174	0.623																							8.688
0.186	0.623				8.449						10.214								10.108					8.688	8.961				11.363					9.235	8.838
0.198	0.623				8.855					8.792									10.108	11.174	10.137	9.774	9.369	8.283	8.961	9.413			10.669		10.598			8.542	8.502
0.210	0.623	8.697	8.727	9.520	8.449				9.579		8.604								9.415	8.689	9.849	9.774	8.116	6.817					9.976	10.979		9.936	9.836	8.136	7.503	8.027	8.961	8.698
0.222	0.623	8.746	8.727	9.520	7.756					8.792	10.214	8.752	8.407						10.108	9.095		7.828	7.759	5.885	8.268	8.315			10.669	11.672		9.243	10.241	8.542	7.270	7.804		8.698
0.234	0.623	9.379	9.420		8.855					8.792	9.115								9.009	8.776	10.542	8.675	7.759	6.290	7.169	7.621			11.363	11.672	10.598	9.936	9.548	7.156	7.357	8.027	8.961	8.293
0.246	0.623	8.539	8.727	9.520	7.468	8.046				8.792	8.268				7.886			8.721	9.415	11.174	10.137	8.165	7.497	6.491	8.268	9.413	9.126		11.363	11.672	9.905	10.341		8.542	8.050	7.804	8.961	9.391
0.258	0.623	8.293	8.727	8.421	7.245			8.497	9.579	7.693	9.521		9.100	7.658	7.480				9.009	9.565	11.235	7.577	7.171	6.203	7.575	8.720		8.789	11.363		10.598	9.425	10.934	8.136	7.403	7.334		8.293
0.270	0.623	8.477	8.727	8.134	9.548				8.480	8.792	10.214		9.100	8.757	8.579			8.316	8.316	9.228	11.235	7.982	7.171	6.609	6.322	7.621		9.482	9.753	10.574	9.500	9.425	9.548	7.443	7.357	7.804	8.961	8.005
0.282	0.623	8.246	8.727	7.728	7.938	8.046			8.886	7.182	9.521		9.100	8.757	7.886			8.028	8.316	8.871	9.626	7.471	8.452	6.123	7.575			8.384	10.669	10.286	8.807	10.341	9.548	7.289	7.558	8.027	8.961	7.600
0.294	0.623	8.675	8.727	6.955	8.855	7.759			8.886				8.002	7.840				8.028	7.911	9.565	9.444	8.675	7.497	6.203	8.961	8.720		8.789	10.669	9.593	8.807	9.936	8.737	6.932	7.229	7.216		8.698
0.306	0.623	7.428	8.321	7.217	9.548	8.452	8.615		8.192		10.214	8.752	8.002	8.757				8.316	8.029	9.095	9.444	7.982	7.289	5.980	7.351	8.720	9.126	8.384	9.976	9.881	9.905	11.034	8.369	6.596	7.312	7.015	8.268	7.446
0.318	0.623	8.160	8.727	7.122	8.449	7.759	9.308	8.497		8.792	9.521	7.499	8.002						7.275	9.788	10.137	7.289	7.354	6.014	6.476	8.720	8.027	8.096	9.753	9.475	9.905	9.648	9.836	6.462	7.081	6.928		7.194
0.330	0.623	7.562	8.033	7.910	9.548	8.046	8.210		8.886	8.792		8.347	9.100		8.579				7.710	9.382	10.137	7.001	7.354	5.885	7.015	7.621	7.334	7.536	10.669	10.574	10.598	9.648	9.836	6.402	6.951	6.369		7.089
0.342	0.623	7.676	8.321	7.574	8.855	9.145			8.192	8.792	10.214		7.714						6.930	9.382		7.135	7.171	6.203	7.575	8.720	7.517	7.873	9.571	11.672	9.905	9.243	8.988	6.402	6.951	7.804	8.268	6.447
0.354	0.623			7.440	8.449		8.615		7.499		10.214	9.445	9.100	8.757	8.579		9.178		7.805	8.466	10.137	6.729	7.171	6.049	6.764	8.720	7.180	8.096	10.669	10.574	10.598	11.034	9.836	6.670	7.270	7.216	8.961	7.446
0.366	0.623	7.795	8.727	7.323		8.046			7.499		9.521	9.445	8.002	9.450	8.579				7.805	9.095	9.849	6.729	7.289	6.123	7.015	8.720	8.027	8.789	9.753	9.881	9.905	9.936	9.548	6.527	6.893	7.622		6.994
0.378	0.623	7.221	7.810	6.881	9.548				7.382			9.445	8.002	9.450		8.730	9.178	9.414	7.400	9.382	10.542	7.135	7.117	6.203	7.862	8.720	7.334	7.691	10.264	9.593		8.837	8.988	7.156	6.982	6.469	8.268	6.683
0.390	0.623	7.205	8.033	7.035	9.548				7.181		9.521	8.347				7.632	9.178	9.414	7.218	9.095	10.542	7.471	7.229	6.086	7.575	7.334	7.740	7.536	9.417	10.063	8.989		8.737	7.156	7.014	6.928	8.961	8.293
0.402	0.623	6.725	7.474	6.747	8.855	9.145			6.940	7.405	9.521	8.347	9.100	8.757	8.579	8.730			7.469	8.535	11.235	7.135	7.354	5.597	6.881	8.027	7.740	7.403	9.976	9.274	8.519	8.837	8.988	6.100	7.357	7.622	7.575	6.827
0.414	0.623	6.747	7.223	6.812		8.046		8.497	6.688	7.182	9.115	8.347				8.730		8.721	7.710	8.083	10.137	6.683	7.171	6.014	8.268	7.334	8.027	7.691	9.417	9.370	9.500	8.955	9.325	6.462	7.403	7.334		8.005
0.426	0.623	6.711	7.223	6.630		7.536		9.190	6.488	8.792	8.604	7.836	8.407		8.579	8.037			7.063	8.130	9.289	6.830	6.804	5.826	7.015	7.111	8.027	8.096	9.417	9.726	9.212	9.089	8.737	6.596	7.116	6.848	7.352	7.312
0.438	0.623	6.673	7.340	6.023		8.046	9.308		6.082	8.792	8.016	6.960				9.423	9.178	8.316	7.275	7.955	9.849	7.066	6.971	5.575	7.015	7.334	7.517	8.384	8.965	10.286	10.598	9.648	8.737	6.100	7.312	6.418	7.352	6.827
0.450	0.623	6.118	6.647	6.384	8.449	7.759		9.190	6.113	8.792	7.911	8.059		8.064			8.485	7.016	7.017	8.776	9.626	7.066	6.596	5.597	6.563	6.928	7.517	7.873	8.723	9.593	9.212	9.243	8.737	6.016	7.558	7.111	8.268	6.907
0.462	0.623	7.272	7.810	6.575	8.855	8.452	9.308		5.729	7.693	8.827	7.836	9.100	8.351	7.886	8.325	9.178	7.468	6.889	8.977	8.750	6.778	6.843	6.014	7.351	6.641	7.517	8.384	8.878	10.063	8.296	9.936	8.369	6.291	7.452	7.015	6.882	6.827
0.474	0.623	6.326	7.022	6.153	8.161	8.452		8.497	5.772	7.182	9.115	7.836	8.407	8.757	7.480	8.037		7.335	7.017	9.228	8.750	6.941	6.971	5.620	7.169	7.111	8.027	8.789	8.798	10.286	9.212	9.425	8.226	6.239	7.809	7.015	8.961	6.752
0.486	0.623	6.631	7.340	5.965	8.161	8.452			5.841	8.792	8.268	7.654	8.407	8.064	7.886	8.037		7.016	6.419	9.565	8.750	6.830	6.694	5.597	7.575	6.705	8.433	7.084	9.417	9.593	8.519	8.955	8.369	6.144	7.312	6.418	7.575	6.619
0.498	0.623	6.231	7.117	5.691	9.548	7.759	9.308	9.190	5.795	7.000	8.604		8.002	7.658	7.886	9.423		7.335	6.553	10.481	8.837	7.471	6.804	6.123	8.268	7.334	7.334	7.285	8.965	9.881	8.519	8.395	8.632	6.402	7.558	7.015	8.268	6.347
0.510	0.623	5.935	6.712	5.315	8.449	8.046			5.750	8.098	8.827	9.445	8.002	9.450	8.579	8.325		7.112	7.017	10.481	8.670	7.001	6.804	5.510	8.268	6.848	7.517	7.285	8.654	10.979	8.401	8.955	8.449	6.144	7.312	7.216	8.268	7.446
0.522	0.623	6.879	7.474	5.936	8.161				5.518	7.405	8.268	8.347	7.491	8.351				6.849	6.776	9.788	8.402	6.778	6.661	5.238	8.268	7.467	8.027	7.403	9.976	10.063	7.959	8.955	8.632	7.289	7.081	6.580	7.575	7.194
0.534	0.623	6.154	7.022	5.531	9.548				5.420	7.405	9.521	8.347	7.309	8.351	8.579	8.730		7.468	6.419	9.788	8.837	6.778	6.843	5.644	7.169	6.848	8.027	7.285	8.798	10.063	8.519	10.341	8.295	6.932	8.050	6.369	7.863	7.312
0.546	0.623	5.770	6.587	5.550	8.449			9.190	5.536	7.405	8.827	9.445	8.407	7.658	8.579	8.730		7.805	6.444	9.788	8.837	7.001	6.926	6.337		6.705	8.433	6.774	8.590	9.881	7.765	9.936	7.890	6.596	8.145	6.580		7.194
0.558	0.623	6.494	7.340	5.806	8.855				5.729	7.405	9.521			8.351		8.325		8.316	6.083	8.977	8.750	7.828	6.971	6.246	7.862	6.928	9.126	6.438	8.723	10.979	7.890	9.936	7.799	7.626	7.503	6.641	8.268	6.907
0.570	0.623	7.152	8.033	5.936	7.938				5.915	6.594	8.422			9.450	8.579	8.325		8.316	6.370		9.626	8.388	7.066	6.742	7.575	7.804	9.126	7.084	8.367	10.979	8.200	9.936	8.101	7.443	7.809	6.523	7.352	7.194
0.582	0.623	6.078	6.855	6.224					5.772	7.000	8.827			8.757	7.193	8.325			6.553	9.382	10.137	7.828	7.354	6.246	7.862	6.641		7.691	8.418	9.475	8.113	9.425	7.890	7.156	7.270	6.705	8.961	7.600
0.594	0.623	6.843	7.628	6.384					5.536	6.712	8.422	9.445		7.504	6.970	8.325		8.721	6.674	11.174	9.444	7.001	7.354	6.203	8.961	6.469	8.027	7.403	8.529	10.286	8.652	10.341	8.101	6.527	7.357	7.111	8.268	7.089
0.606	0.623	7.137	7.223	6.384					5.647	8.098	9.115			8.351	7.886			7.805	6.324	10.075	9.444	7.066	6.804	6.897	7.862	8.315	9.126	7.403	8.798	11.672	8.113	11.034	8.855	8.542	8.050	6.848	8.268	7.446
0.618	0.623	6.915	6.935	6.429					5.941	7.405	10.214		9.100	7.840	8.579			8.028	6.642	10.481	9.849	7.695	7.289	6.817	7.575	8.027	8.433	8.096	8.878	10.286	8.652	9.089	8.536	7.849	8.145	7.334		7.446
0.630	0.623	7.449	7.117	6.881					6.688	7.182				8.064				7.805	6.470	9.788	8.837	8.388	7.865	6.386			8.433	7.536	9.060	10.574	9.500	8.837	9.548	8.542	8.838	7.216	8.961	8.293
0.642	0.623	6.282	6.647	6.429				9.190	6.247	8.792				7.658				9.414	6.497		9.156	9.774	8.963	6.984	7.862	8.720	9.126	8.384	8.723	10.979	8.519	9.936	9.325	7.289	8.251	7.111	8.961	9.391
0.654	0.623	6.481	6.855	6.475					6.534				9.100	9.450		8.730		9.414	6.611		9.289	9.081	8.963	9.382	7.575	8.720		7.403	9.165	10.063	8.989	9.936	9.836	7.626	9.062	7.467		8.293
0.666	0.623	6.466	6.935	7.035					6.806										6.930		9.626	9.774	9.369	9.382	8.961	8.315		8.789	9.417	10.574	9.500	11.034	9.548	7.626	9.755	7.804		9.391
0.678	0.623	9.285	8.321	7.122					7.633					8.351					6.972		11.235		8.270	8.283	6.881	9.413		8.789	9.976	10.979	9.500	10.341	10.241	7.038	10.448	8.315
0.690	0.623	8.461	8.033	7.574					7.181					8.757					7.469		11.235	8.675	8.116	8.688	7.575	9.413		8.384	10.669	10.574	9.500		9.836	8.542	9.755	9.413		7.782
0.702	0.623	8.665	8.727	8.421					7.014					9.450					8.029			8.675	7.865	9.382	7.862			8.384	9.976		9.905		9.548		10.448
0.714	0.623	9.645	8.321	7.574					7.633					8.351					8.499		11.235		7.759	8.688				9.482	10.669		10.598		10.934
0.726	0.623								7.969					8.757					9.415				8.963
0.738	0.623	10.152	8.727						9.579										10.108		11.235		9.369								9.905
0.750	0.623																				11.235										9.500
0.762	0.623
0.774	0.623
0.786	0.623
0.798	0.623
0.810	0.623
0.822	0.623
0.834	0.623
0.846	0.623
0.858	0.623
0.870	0.623
0.882	0.623
0.894	0.623
0.906	0.623
0.918	0.623
0.930	0.623
0.942	0.623
0.954	0.623
0.966	0.623
0.978	0.623
0.990	0.623
1.002	0.623
1.014	0.623
1.026	0.623
1.038	0.623
1.050	0.623
1.062	0.623
1.074	0.623
1.086	0.623
1.098	0.623
1.110	0.623
1.122	0.623
1.134	0.623
1.146	0.623
1.158	0.623
1.170	0.623
1.182	0.623
1.194	0.623
0.006	0.631
0.018	0.631
0.030	0.631
0.042	0.631
0.054	0.631
0.066	0.631
0.078	0.631
0.090	0.631
0.102	0.631
0.114	0.631
0.126	0.631
0.138	0.631
0.150	0.631
0.162	0.631																			11.174
0.174	0.631			9.520	9.548						10.214								9.415	10.075	10.137	9.774	10.062	7.995	8.268				9.976	11.672	10.598	11.034	10.934	7.849	9.349
0.186	0.631	6.807	6.781	8.827	7.468					8.098	8.422								8.029	7.460	8.527	7.577	7.759	6.246	6.764	9.413			8.590	10.063	8.519	8.326	9.548	7.443	7.963		8.268	8.698
0.198	0.631	6.861	6.855	6.812	6.983				7.499	6.846	6.881	9.445	8.407						6.642	6.620	7.385	7.577	7.171	5.744	6.764	9.413			7.807	8.782	8.033	7.206	9.325	7.156	6.516	8.315		8.293
0.210	0.631	6.566	6.587	6.630	6.180				6.806	6.489	7.036	9.445	8.407						6.048	6.530	7.770	6.596	6.478	5.304	5.965	9.413	9.126		7.779	8.581	7.654	7.228	8.101	6.596	5.712	8.027	7.863	8.293
0.222	0.631	6.478	6.529	6.955	6.983				7.276	8.098	7.380	8.059	7.155			9.423			6.642	6.641	8.291	6.277	6.596	5.162	6.396	8.720	8.433		8.030	8.453	8.519	8.090	8.226	6.057	5.823	7.334	7.863	8.005
0.234	0.631	7.198	7.223	7.035	6.775	8.046			7.969	7.000	7.649	8.059	9.100						7.543	7.303	8.057	6.163	6.191	5.177	6.764	7.621	9.126		8.367	9.033	8.807	8.469	8.226	6.239	6.289	7.015	6.882	6.683
0.246	0.631	7.094	7.223	7.035	7.150	7.759		9.190	7.633	8.792	7.506	8.752	8.407	9.450	8.579			8.721	7.112	7.842	8.240	7.066	5.967	5.356	6.476	7.621	8.027	7.873	9.753	9.274	7.826	8.201	8.536	6.100	6.423	6.928	8.961	7.089
0.258	0.631	7.393	7.474	6.342	6.603	8.046		9.190	7.382	6.394	8.134	8.752	7.021	8.064	7.480			9.414	6.674	7.345	8.345	6.596	6.478	5.304	6.764	7.111		8.384	8.798	9.033	7.765	7.600	8.226	6.239	6.664	6.523	7.863	6.907
0.270	0.631	6.395	6.712	6.153	6.657	7.759		9.190	6.688	6.307	7.911	9.445	7.491	9.450	8.579			8.316	6.101	7.955	8.463	6.555	6.628	5.490	6.016	6.848		8.384	8.878	8.271	7.708	7.943	8.369	5.571	6.274	6.928	7.863	6.752
0.282	0.631	6.464	6.712	5.882	7.602	7.353			6.634	6.846	7.816	7.836	7.491	8.064	7.886			7.805	5.714	7.262	8.057	5.945	6.301	5.338	6.070	7.216	7.740	8.789	8.144	8.146	7.507	8.201	7.676	5.451	6.185	6.774	8.268	7.194
0.294	0.631	6.002	6.284	5.965	7.350	7.536			6.746	8.098	7.911	8.752	7.491	8.351	8.579			7.623	5.503	7.282	7.834	6.136	6.398	5.271	6.322	7.621	7.740	8.096	8.030	7.959	8.033	8.201	7.990	5.546	6.289	6.705	7.170	7.312
0.306	0.631	6.302	6.712	5.909	7.938	7.536	8.615		6.583	6.489	7.218	8.059	7.491	7.658	8.579			8.721	5.804	7.460	7.652	6.442	5.813	5.321	5.825	7.467	7.740	8.096	7.699	7.888	7.420	8.262	8.101	5.739	6.144	7.334	7.575	6.827
0.318	0.631	5.913	6.424	6.262	7.602	8.046	8.210		6.746	7.693	7.380	8.752	7.155	9.450	7.886	8.730			6.138	7.708	7.903	5.804	6.019	5.064	5.742	7.334	7.740	9.482	8.318	7.888	8.033	8.837	8.044	5.323	6.078	7.467	7.575	6.133
0.330	0.631	5.971	6.424	6.153	7.150	8.046			7.014	7.000	7.911	7.654	8.002	9.450	7.886	9.423		9.414	6.611	7.619	8.191	5.862	5.951	5.287	6.070	7.804	6.487	7.691	8.367	8.453	7.765	8.039	8.988	5.497	6.130	6.469	8.268	6.752
0.342	0.631	6.675	7.223	6.342	6.714	7.759	9.308		6.806	7.000	7.816	8.059	7.491	9.450	8.579	8.730		9.414	7.112	7.878	8.463	5.842	6.150	4.999	6.128	6.848	7.334	7.403	8.144	8.782	8.807	8.469	8.295	5.385	6.029	6.641	7.352	6.752
0.354	0.631	6.122	6.855	6.630	7.756	8.046		8.497	6.746	6.394	8.827	8.752	9.100	9.450	7.480	9.423	8.079		6.497	7.678	8.750	5.862	6.150	5.162	6.253	6.322	6.130	8.384	8.723	8.839	8.401	8.637	8.855	5.834	6.214	6.155	6.659	6.396
0.366	0.631	5.838	6.587	6.342	8.449	7.759			6.746	7.182	7.816	9.445	7.309	8.064	7.480	9.423	9.178		6.741	8.466	8.596	6.136	6.233	5.510	6.070	7.111	6.823	7.536	8.878	8.581	8.200	8.395	8.632	6.057	6.497	6.774	8.268	6.347
0.378	0.631	5.328	6.124	6.224	8.161	8.046			6.583	8.792	8.268	8.752	8.002	7.052	7.886		8.485	7.805	6.812	7.996	8.596	6.190	6.255	5.321	6.396	6.848	6.487	8.096	8.654	9.274	8.296	8.201	7.990	5.652	6.441	6.369	7.575	6.619
0.390	0.631	5.324	6.088	6.224	7.938	7.536	9.308		6.247	7.693	7.911	8.059		7.504	6.970	8.325	9.178	7.335	6.582	7.536	9.156	6.248	6.091	5.254	6.322	7.216	6.929	6.917	8.529	8.900	8.296	8.732	7.500	5.868	6.405	6.046	8.268	6.619
0.402	0.631	5.514	6.242	5.909	7.350	7.759		9.190	6.113	6.594	7.911	9.445		8.064	7.480	7.814	8.079	7.805	6.611	7.842	8.670	5.924	6.255	4.975	5.870	6.278	7.740	6.592	8.590	8.839	7.959	8.201	8.295	6.016	6.759	6.322	7.575	6.059
0.414	0.631	6.300	7.022	5.806	6.983	7.536		7.803	5.647	6.594	7.269	7.248	8.002	7.052	7.480	7.344	8.079	7.335	6.497	7.460	8.750	5.862	6.478	5.051	6.253	6.012	7.047	6.774	8.318	8.453	8.113	8.201	8.295	5.801	6.536	5.858	7.863	6.347
0.426	0.631	5.772	6.375	5.909	7.602	9.145	8.615		5.389	6.846	7.218	7.143	7.714	8.064	6.787	7.226		7.217	6.611	7.000	8.750	5.554	6.255	5.077	6.016	5.700	7.334	6.843	8.654	8.628	9.500	7.600	7.990	5.497	6.387	5.830	8.268	6.256
0.438	0.631	5.836	6.587	5.806	9.548	8.046	9.308	8.497	5.484	7.000	7.441	7.654	8.002	7.504		9.423	8.485	8.028	6.138	7.242	8.057	5.842	6.019	4.860	6.253	6.012	6.641	7.403	7.897	8.728	8.113	8.090	7.602	5.385	6.556	6.012	7.170	5.926
0.450	0.631	5.844	6.529	5.588	7.938	7.759	7.699	8.497	5.608	6.489	7.729	8.752	7.714	7.147	7.193	9.423	8.485	7.468	5.997	7.591	8.596	5.903	6.091	4.797	6.396	6.046	7.180	7.285	8.184	8.677	8.401	8.262	7.676	5.364	6.893	5.887	6.477	6.024
0.462	0.631	5.769	6.529	5.361	8.161	8.046	7.699		5.359	8.098	7.506	7.499	7.491	7.658	7.886			7.217	6.419	7.916	8.291	5.804	6.150	4.963	6.476	6.046	6.823	7.403	8.590	9.726	7.826	8.469	7.676	5.428	6.837	6.418	6.882	5.728
0.474	0.631	5.485	6.162	5.345	7.938	7.066	9.308		5.124	7.405	8.016	6.960	7.491	6.965	6.970	8.325	9.178	7.112	6.048	8.341	8.402	5.862	6.019	4.718	7.351	5.979	7.047	6.391	7.961	9.187	8.200	8.039	7.638	5.406	6.710	5.979	6.882	6.059
0.486	0.631	5.722	6.529	5.393	8.161	7.353	7.922	8.091	5.136	6.394	7.816	7.248	8.002	6.742	6.787	7.121		6.370	5.739	9.228	8.057	6.442	6.091	5.051	6.563	6.278	8.433	6.263	7.929	8.581	7.603	7.899	7.843	5.680	6.734	6.155	7.575	5.728
0.498	0.631	5.619	6.329	5.163	8.161	7.353	9.308	9.190	5.068	6.489	7.911	7.654	9.100	6.965	7.193	9.423	9.178	6.524	5.575	9.382	8.191	6.036	6.212	5.051	7.169	6.046	7.740	6.187	7.807	9.274	8.519	7.702	7.890	6.345	6.459	6.278	7.575	5.754
0.510	0.631	5.332	6.201	4.977	7.938	8.046			4.944	7.182	7.649	7.248	8.407	7.253	8.579	7.814		6.524	6.119	9.382	8.750	5.990	6.091	4.828	6.764	6.369	7.517	6.487	8.272	9.593	8.652	8.039	7.843	5.868	7.014	6.012	6.659	5.895
0.522	0.631	5.275	6.052	4.998	7.756	8.452			4.897	8.098	8.016	7.366	7.714	7.253	7.886	8.325		6.581	5.777	8.977	8.527	6.085	6.324	5.147	6.563	6.774	7.517	6.304	8.529	9.370	8.113	8.262	7.438	6.100	6.810	6.469	7.016	5.990
0.534	0.631	5.005	5.809	4.766	8.161				5.035	6.394	7.575	9.445	8.407	8.351	8.579	8.730		7.112	5.631	9.095	8.144	6.163	6.424	5.223	6.658	6.928	8.027	6.774	8.227	9.593	7.554	8.837	7.323	6.239	6.893	5.979	6.764	6.133
0.546	0.631	5.771	6.647	4.956	7.150		9.308		5.035	6.489	8.422	9.445	9.100	7.658	7.886	8.730		8.721	5.631	9.382	8.100	6.830	6.596	5.490	8.961	6.705	7.740	6.774	7.929	9.475	7.890	8.732	7.408	6.345	6.759	5.917	7.352	6.619
0.558	0.631	5.790	6.647	5.020	7.245				4.925	6.712	8.134		9.100	6.811	7.193	8.037		8.316	5.654	8.689	8.240	6.638	6.073	5.718	6.764	6.705	8.027	6.187	7.866	9.187	7.197	8.469	7.939	6.670	7.047	6.235		7.312
0.570	0.631	5.525	6.329	5.393	7.468		8.615	9.190	5.090	6.084	8.827	9.445	8.407	8.064	7.886	7.344		7.335	5.764	8.689	8.837	6.407	6.565	5.620	7.351	6.641	8.027	6.391	8.104	9.881	8.200	8.955	7.939	5.801	7.152	6.118	7.575	7.194
0.582	0.631	5.860	6.529	5.426	9.548				5.148	6.227	8.422	8.059	9.100	8.757	8.579	7.632	7.792	7.805	5.777	8.401	9.038	6.373	6.661	5.855	6.881	6.278	9.126	6.304	8.367	9.593	8.033	9.425	8.101	6.402	6.837	5.887	8.268	6.683
0.594	0.631	5.967	6.647	5.628	8.855				5.101	6.846	8.604	8.752	9.100	6.885	8.579	8.325	9.178	7.335	5.981	9.382	9.038	6.729	6.694	5.980	8.268	6.046	7.740	7.691	8.418	8.964	8.296	11.034	7.602	6.402	7.116	6.235	7.352	8.293
0.606	0.631	6.048	6.329	5.831	9.548		9.308		5.057	7.405	9.521	8.347		7.052	8.579	8.730	9.178	7.623	5.965	9.228	9.156	7.209	6.694	6.491	8.268	6.523	8.027	7.403	7.995	9.187	7.959	9.648	7.438	6.750	7.357	7.216	8.961	6.683
0.618	0.631	6.584	6.781	5.361					5.209	7.182	9.521	8.059	8.407	7.370		9.423		8.028	6.176	9.565	9.626	7.376	6.596	6.673		6.580	8.433	7.873	8.367	9.370	7.507	9.936	7.990	6.837	7.229	6.705	8.268	6.501
0.630	0.631	5.846	6.088	6.188				9.190	5.518	7.405	10.214	7.654		7.370				7.217	6.237	8.977	8.750	7.577	7.759	6.290	8.961	8.027	8.433	8.789	7.929	9.187	8.401	8.732	8.369	7.443	7.558	6.774	8.961	6.752
0.642	0.631	5.952	6.201	6.524					5.818	7.693				8.351		8.730			6.138	11.174	8.191	8.388	8.675	6.817		9.413		8.096	8.472	9.726	8.296	10.341	8.855	6.670	7.963	6.369	8.961	7.782
0.654	0.631	5.661	6.052	6.301					6.023	8.792		9.445	9.100	8.351				8.028	6.119		8.750	9.081	9.369	7.302	7.351	9.413		7.536	8.144	9.274	8.519	9.936	8.855	6.750	8.368	8.315		8.293
0.666	0.631	5.422	5.986	6.301					6.283					8.064		9.423		8.721	6.216		8.670	8.388	8.452	7.436	8.268	7.621		7.691	8.590	9.726	8.519	9.243	8.855	6.932	9.349	8.315		8.005
0.678	0.631	6.460	6.712	6.429					6.145					8.351				8.721	6.850		9.444	8.388	8.116	7.436	8.961		9.126	7.403	9.417	10.574	9.212	10.341	10.241	8.542		7.467		8.293
0.690	0.631	7.246	7.117	6.812					6.583					8.064					6.642		10.137	8.388	7.982	7.302	7.015	8.027		7.691	9.417	10.063	8.519		9.142	7.443	9.755			8.698
0.702	0.631	7.657	7.117	7.440					6.583	8.098				8.064					7.543			8.675	7.982	8.283	7.862	9.413		8.384	9.417		8.807		9.548	7.443	10.448			8.698
0.714	0.631	8.947	7.474	9.520					7.094									9.414	8.162		10.542		8.675	9.382	8.961			8.789	9.976	11.672	9.500		9.836
0.726	0.631	7.669	8.321	9.520					7.633					9.450					7.710		11.235		8.452						9.571	11.672	9.500		9.548
0.738	0.631								8.192										8.029												8.807
0.750	0.631								8.192										9.009												8.989
0.762	0.631								8.886										9.415												10.598
0.774	0.631
0.786	0.631
0.798	0.631
0.810	0.631
0.822	0.631
0.834	0.631
0.846	0.631
0.858	0.631
0.870	0.631
0.882	0.631
0.894	0.631
0.906	0.631
0.918	0.631
0.930	0.631
0.942	0.631
0.954	0.631
0.966	0.631
0.978	0.631
0.990	0.631
1.002	0.631
1.014	0.631
1.026	0.631
1.038	0.631
1.050	0.631
1.062	0.631
1.074	0.631
1.086	0.631
1.098	0.631
1.110	0.631
1.122	0.631
1.134	0.631
1.146	0.631
1.158	0.631
1.170	0.631
1.182	0.631
1.194	0.631
0.006	0.641
0.018	0.641
0.030	0.641
0.042	0.641
0.054	0.641
0.066	0.641
0.078	0.641
0.090	0.641
0.102	0.641
0.114	0.641																													11.672
0.126	0.641																																					9.391
0.138	0.641																			11.174		9.774	9.369		8.268									8.136
0.150	0.641										9.521									10.075		9.774	10.062	7.590	8.268					10.979	10.598	10.341		8.542	9.755			9.391
0.162	0.641	9.438	9.420	9.520					8.886	8.792	8.268								9.415	9.095	9.444	8.165	9.369	7.436	8.961	9.413			10.264			11.034	10.241	9.235	8.502	8.720	7.575	9.391
0.174	0.641	7.238	7.223	7.035	7.756				7.499	7.693	7.649								6.470	6.911	7.108	6.941	6.843	6.123	5.665	8.027	9.126		7.625	8.839	8.401	7.816	8.449	6.345	7.152	8.315	7.352	8.005
0.186	0.641	4.564	4.568	5.361	5.859	7.759			5.420	5.573	5.807		8.002						4.719	5.007	5.430	5.680	5.857	4.807	5.177	9.413	9.126	9.482	5.794	7.038	6.322	5.702	7.602	5.141	5.971	7.622	6.882	7.446
0.198	0.641	3.840	3.855	4.557	5.328	9.145			4.568	4.920	5.223	7.654	7.714		8.579				3.957	4.300	4.886	5.355	5.194	4.447	4.867	7.015	7.517	9.482	5.113	6.379	5.474	4.950	6.590	4.746	5.135	7.467	6.882	8.293
0.210	0.641	4.333	4.345	4.766	4.903				4.337	5.103	5.120	6.960	6.461	9.450	8.579				4.099	4.374	5.244	5.003	4.739	4.189	4.727	7.111	7.517	8.384	5.433	6.436	5.548	5.011	6.891	4.572	4.758	6.369	6.397	7.446
0.222	0.641	4.528	4.584	4.866	4.903				4.808	4.860	5.323	6.960	6.392	9.450		8.325			4.473	4.616	5.694	4.804	4.852	4.172	5.132	6.928	8.027		5.817	6.340	5.778	5.425	6.658	4.535	4.835	6.081	6.764	6.558
0.234	0.641	4.820	4.855	5.043	5.166	7.536		9.190	5.184	5.459	5.759	6.806	6.798	8.351	8.579				4.872	4.882	5.937	5.179	4.729	4.300	4.991	6.928	7.740	7.691	6.110	6.525	6.044	5.746	7.128	4.399	5.096	6.194	6.322	6.096
0.246	0.641	4.814	4.855	5.089	5.117	8.046			5.068	5.534	5.748	7.499	7.155	8.064	7.886	9.423		9.414	4.845	5.076	5.937	5.189	4.914	4.499	4.991	7.111	7.740	8.384	6.421	6.537	6.055	5.997	7.245	4.517	5.206	6.046	6.189	6.447
0.258	0.641	4.774	4.845	4.692	5.314	7.759	9.308	9.190	4.869	5.154	5.883	8.059	6.056	7.504	6.500			8.316	4.375	5.094	6.148	4.914	4.773	4.145	5.200	6.322	8.433	7.285	6.209	6.217	5.778	6.030	7.150	4.383	5.155	5.887	6.071	5.781
0.270	0.641	4.356	4.436	4.257	5.358	7.066	9.308	9.190	4.548	5.030	6.119	8.059	7.155	7.504	6.787			8.316	3.858	5.163	5.802	4.832	4.847	4.294	4.972	6.774	7.047	6.917	5.775	5.972	5.568	6.004	7.271	4.415	5.077	6.194	6.128	5.990
0.282	0.641	4.189	4.261	4.104	5.178	6.747	8.615	9.190	4.437	4.985	5.844	6.960	6.461	8.064	7.886			7.468	3.576	4.980	5.590	4.548	4.594	4.246	4.900	6.580	7.180	8.096	5.488	5.904	5.389	6.325	7.063	4.198	5.063	5.858	6.189	6.213
0.294	0.641	4.143	4.255	4.086	5.285	7.759	8.210	9.190	4.542	5.424	5.832	6.806	5.768	7.052	6.633			7.805	3.496	5.193	5.559	4.353	4.482	4.119	4.741	6.369	8.027	7.873	5.334	5.817	5.152	6.152	6.604	4.004	4.971	5.887	5.870	6.300
0.306	0.641	4.262	4.443	4.197	5.698	7.759		8.497	4.727	4.880	5.460	7.836	6.056	6.677	6.633			7.805	3.837	5.226	5.476	4.314	4.431	3.992	4.495	6.235	7.180	8.384	5.499	6.038	5.280	6.380	6.540	3.947	4.883	5.750	5.966	6.256
0.318	0.641	4.846	5.116	4.432	5.992	6.842	7.699		4.704	5.054	5.748	7.654	6.461	8.351	7.193	8.730		8.028	4.343	5.583	5.726	4.261	4.328	4.194	4.741	6.194	6.728	7.536	5.753	6.270	5.635	6.316	6.857	4.185	4.971	6.155	5.743	6.173
0.330	0.641	5.028	5.277	4.766	5.741	7.199		9.190	5.184	5.154	5.980	6.612	6.903	8.351	6.787	8.730		7.805	4.866	6.068	5.983	4.598	4.520	4.211	4.727	6.928	6.182	6.997	6.142	6.591	6.044	6.524	7.106	4.231	5.096	5.607	5.666	5.728
0.342	0.641	5.118	5.570	5.020	6.457	7.353		8.497	5.468	5.265	6.153	7.248	6.461	8.064	7.480	8.730	9.178	7.016	5.304	6.276	6.431	4.869	4.880	4.332	4.936	6.046	5.907	6.843	6.511	7.009	6.379	6.800	7.022	4.464	5.140	5.629	5.826	6.096
0.354	0.641	5.038	5.756	5.300	6.290	7.759			5.518	5.701	6.476	7.047	7.155	7.658	7.480	7.632	9.178		5.454	6.641	6.781	5.047	5.106	4.419	4.936	6.117	6.293	7.285	6.709	7.702	6.861	7.103	7.715	4.535	5.249	5.629	6.564	5.958
0.366	0.641	4.279	5.013	5.495	6.412	6.948	9.308		5.795	5.358	6.881	6.806	7.309	7.052	6.787	8.037	9.178	8.028	5.619	6.805	7.192	5.101	5.233	4.654	5.132	5.776	6.823	6.391	7.411	7.721	7.266	7.206	7.533	4.853	5.747	5.319	6.659	5.440
0.378	0.641	4.561	5.359	5.345	6.775	7.199	9.308	9.190	5.536	5.747	7.123	8.059	7.714	6.885	7.193	8.037	9.178	7.805	5.859	7.015	7.228	5.417	5.398	4.499	5.111	6.155	6.182	6.391	7.491	7.513	7.072	7.451	7.150	5.030	5.757	5.700	6.764	5.781
0.390	0.641	4.354	5.116	5.495	6.983	7.066	8.615	9.190	5.687	6.153	7.218	7.654	7.714	6.617	7.480	7.226	8.079	8.028	5.831	6.843	7.801	5.308	5.518	4.577	5.464	5.776	6.561	6.048	7.807	7.683	7.603	7.451	7.567	4.987	5.873	5.979	6.397	5.754
0.402	0.641	4.907	5.682	5.393	6.603	7.353	8.210	8.497	5.197	6.084	6.658	7.654	7.714	6.617	7.886	6.479	9.178	7.112	5.777	6.492	7.834	5.320	5.437	4.282	5.703	5.521	6.641	6.649	7.897	7.529	7.197	7.083	7.602	5.108	5.853	5.462	6.659	5.460
0.414	0.641	4.828	5.613	5.125	6.290	6.948	8.615	8.497	5.025	6.019	6.717	6.401	6.903	5.984	7.193	6.651	7.099	7.335	5.575	6.569	7.624	5.392	5.477	4.276	5.495	5.501	6.641	6.487	7.431	7.513	7.554	7.538	7.469	4.987	5.905	5.370	6.659	5.440
0.426	0.641	5.197	5.923	5.101	6.503	6.660	9.308	8.497	4.974	6.019	6.748	6.806	7.021	7.052	8.579	6.651	8.485	6.581	5.654	6.663	7.546	5.111	5.518	4.063	5.629	5.208	6.353	6.187	7.556	7.721	7.379	7.397	7.106	4.853	5.884	5.239	6.397	5.500
0.438	0.641	4.883	5.659	4.956	6.840	7.199	9.308		5.014	6.019	6.576	6.806	6.703	6.885	7.886	7.226	8.079	7.112	5.523	6.599	7.770	5.130	5.106	4.189	5.350	5.270	6.081	6.224	7.374	7.822	7.340	7.424	7.063	4.804	5.959	5.462	5.917	5.421
0.450	0.641	5.081	5.809	4.847	6.603	7.536	8.615	9.190	4.609	5.901	6.881	7.047	7.309	7.370	7.886	7.814	8.485	6.524	5.654	6.599	7.429	5.120	5.408	4.222	5.629	5.223	5.759	6.710	7.471	8.009	7.266	7.569	7.022	5.045	5.894	5.482	6.017	5.403
0.462	0.641	5.248	6.052	4.838	6.775	7.536	8.210	7.803	4.727	6.489	7.269	6.612	7.309	6.677	8.579	7.632	7.099	6.470	5.464	6.969	7.801	5.274	5.398	4.161	5.783	5.388	6.130	6.391	7.235	7.844	7.266	6.957	6.964	5.108	6.017	5.443	5.917	5.440
0.474	0.641	4.661	5.469	4.935	7.468	6.842	7.922		4.548	6.153	7.441	6.450	7.491	6.359	6.970	7.025	8.079	6.119	5.417	7.242	7.868	5.320	5.529	4.351	5.703	5.584	6.641	6.115	7.601	8.271	7.302	7.479	6.983	4.931	6.104	5.542	6.071	5.264
0.486	0.641	4.563	5.377	4.956	6.909	7.199	8.615	8.091	4.522	6.084	7.169	6.806	7.714	6.677	5.746	6.715	8.079	5.918	5.435	7.842	8.100	5.355	5.334	4.391	5.665	5.700	6.823	6.304	7.779	8.117	7.420	7.346	6.927	5.001	6.017	5.123	6.397	5.281
0.498	0.641	4.771	5.570	4.645	6.552	8.046	9.308	9.190	4.623	6.712	7.169	6.880	8.407	6.454	6.382	6.938	9.178	5.725	5.312	8.341	8.191	5.331	5.692	4.672	6.070	5.724	6.929	6.115	7.471	8.581	7.231	7.479	7.245	5.175	6.104	5.607	6.564	5.157
0.510	0.641	4.625	5.394	4.489	7.468	7.199	9.308		4.651	6.227	6.780	6.806	9.100	6.359	7.480	8.325		6.119	5.288	8.689	8.057	5.331	5.497	4.545	5.703	5.750	6.728	6.224	7.725	9.033	7.765	7.103	7.221	5.406	6.078	5.542	6.397	5.264
0.522	0.641	4.883	5.706	4.378	6.983		8.210		4.342	6.489	6.918	6.880	7.021	6.272	6.970	7.226	9.178	6.581	5.181	8.609	8.345	5.320	5.842	4.838	7.015	6.278	6.561	6.150	7.929	8.839	7.266	7.633	7.106	5.903	6.370	5.917	6.659	5.781
0.534	0.641	4.795	5.613	4.414	7.468		8.615		4.353	6.489	7.269	8.347	8.002	6.505	8.579	7.814		6.849	5.174	8.341	8.191	5.882	5.903	4.882	6.128	6.155	6.293	6.538	7.355	9.593	7.302	8.039	7.408	5.652	6.370	5.353	7.170	5.678
0.546	0.641	4.656	5.449	4.550	6.983		9.308	8.497	4.311	6.153	7.649	7.836	8.002	6.742	8.579	7.477	9.178	6.706	5.145	8.083	8.057	5.924	6.001	4.860	7.015	6.012	6.823	6.487	7.337	8.900	7.340	8.144	7.351	5.597	6.289	5.629	6.564	6.024
0.558	0.641	4.579	5.431	4.476	7.468		8.210	9.190	4.364	6.153	7.575	8.347	8.002	7.658	6.787	7.121	8.485	7.468	5.210	8.284	8.191	6.085	5.872	5.238	7.169	6.155	7.334	6.304	7.534	8.628	7.072	8.637	7.002	5.903	6.078	5.607	7.863	6.347
0.570	0.641	4.749	5.570	4.838	7.468		7.922	8.091	4.391	6.084	7.506	8.752	8.002	7.504	7.193	7.121		6.706	5.145	8.689	8.100	5.967	5.919	5.192	6.881	6.117	6.823	6.538	7.807	8.581	6.885	8.469	7.063	5.769	6.337	5.724	6.764	6.059
0.582	0.641	4.843	5.591	4.847	7.938		8.615	8.497	4.522	7.000	7.911	8.059	7.309	6.885	8.579	7.121	8.079	7.112	5.152	8.871	8.144	5.990	6.398	5.597	7.862	5.979	7.180	7.084	7.601	8.537	7.231	9.089	7.408	5.801	6.598	5.750	6.882	5.836
0.594	0.641	4.798	5.528	5.176	7.468		9.308		4.455	6.084	8.016	7.499	8.407	6.454	8.579	7.344	8.079	6.706	5.372	8.776	8.837	6.110	6.255	5.450	7.351	5.652	7.334	6.592	7.674	8.414	7.072	9.425	7.022	5.834	6.710	6.046	6.659	5.836
0.606	0.641	4.763	5.261	5.569	9.548		8.615		4.696	6.594	8.422	8.752	9.100	7.052	8.579	8.730		7.217	5.407	8.689	8.345	6.190	6.565	5.744	7.862	6.369	9.126	6.649	7.699	8.581	7.133	8.637	7.197	6.402	6.759	6.278	8.961	6.447
0.618	0.641	5.019	5.549	5.271				9.190	4.897	6.712	9.521	8.752	9.100	7.504	7.886	8.037	9.178	7.805	5.454	10.075	8.191	6.442	6.424	6.548	8.268	6.012		7.691	7.649	9.033	7.231	8.732	7.533	6.144	6.759	6.235	8.961	6.133
0.630	0.641	5.104	5.549	5.550	9.548				5.124	6.846	8.827	8.347		6.677	8.579	8.037		7.112	5.473	10.075	8.345	7.289	6.694	6.086		7.621	7.517	8.096	7.995	8.839	7.420	8.637	7.602	7.156	6.951	6.418	7.863	6.396
0.642	0.641	5.344	5.756	5.691	7.756			9.190	5.248	7.405	10.214	9.445		6.454		7.632		8.028	5.751	9.095	8.144	7.209	7.289	6.014		7.804		7.873	7.836	9.274	7.708	8.732	7.843	6.527	7.558	6.469		6.558
0.654	0.641	5.105	5.431	6.188	9.548		8.210		5.288	8.792	9.115	9.445	9.100	7.370		8.037		7.335	5.726		7.834	7.135	8.116	6.609	8.268	8.027	9.126	9.482	7.699	9.033	8.113	9.648	7.676	6.596	7.675	7.216		8.005
0.666	0.641	5.220	5.659	5.831					5.941		10.214	8.752		8.064		8.730		7.805	5.665	11.174	8.345	7.828	8.116	7.079	8.268	7.015	9.126	7.403	8.030	8.782	8.296	9.425	8.369	9.235	8.050	7.804		7.782
0.678	0.641	5.328	5.986	5.909	9.548				5.995		9.521	8.347		7.504		7.814		8.316	6.347	10.481	9.038	7.828	7.759	6.673	8.268	7.216	8.027	6.843	8.367	10.063	8.200	10.341	8.632	9.235	9.755	8.315		8.293
0.690	0.641	6.562	6.855	6.955					6.052	7.693	9.521	9.445							6.497		8.933	8.675	8.452	7.590	7.575	7.216		7.180	8.878	9.593	8.296	9.648	8.855	7.038	9.349	8.315		8.005
0.702	0.641	6.507	6.781	7.574					6.443					7.658				9.414	6.611		9.038	9.081	8.452	8.283	8.961	8.720		7.084	9.976	9.370	9.212		9.836	9.235	10.448	8.720		9.391
0.714	0.641	6.616	6.935	8.134					6.634	8.792	10.214			8.351				9.414	7.623		11.235	9.774	8.963	8.688	8.961			8.789	8.798	10.286	8.519		10.934		10.448
0.726	0.641	8.407	8.727	8.421					7.276		9.521							9.414	7.911		11.235	8.388	8.963		8.268			9.482	8.965	9.881	10.598	10.341	9.548
0.738	0.641	9.619	9.420						7.276										7.469		11.235	9.774	8.963	9.382		8.315			9.417	10.979	8.519	10.341	10.241
0.750	0.641			9.520					7.969										8.029		11.235		10.062						10.669		8.519
0.762	0.641			9.520					7.094										8.029		11.235										10.598
0.774	0.641																				10.542
0.786	0.641
0.798	0.641																												11.363
0.810	0.641
0.822	0.641
0.834	0.641
0.846	0.641
0.858	0.641
0.870	0.641
0.882	0.641
0.894	0.641
0.906	0.641
0.918	0.641
0.930	0.641
0.942	0.641
0.954	0.641
0.966	0.641
0.978	0.641
0.990	0.641
1.002	0.641
1.014	0.641
1.026	0.641
1.038	0.641
1.050	0.641
1.062	0.641
1.074	0.641
1.086	0.641
1.098	0.641
1.110	0.641
1.122	0.641
1.134	0.641
1.146	0.641
1.158	0.641
1.170	0.641
1.182	0.641
1.194	0.641
0.006	0.649
0.018	0.649
0.030	0.649
0.042	0.649
0.054	0.649
0.066	0.649
0.078	0.649
0.090	0.649																																		10.448
0.102	0.649																			11.174	11.235	9.774			8.961					11.672		11.034	10.934		10.448			9.391
0.114	0.649																			11.174				8.283						10.979				7.849	9.349			8.698
0.126	0.649				8.449				9.579		10.214								10.108	9.565	9.444		10.062	8.283	7.169					10.286		9.936	10.241	9.235	9.755		8.268	8.698
0.138	0.649				9.548				9.579		8.016									8.776	10.137	8.388	8.116	6.817	8.268				10.669	9.726	10.598	9.425	9.836	6.932	8.502		8.961	8.698
0.150	0.649			8.827	7.756				8.886		7.575		8.407						9.009	8.609	9.038	8.165	8.963	6.290	7.575				11.363	9.274	9.905	9.648	9.325	7.038	7.740	8.315	8.268	7.600
0.162	0.649	7.784	7.810	6.812	6.775				8.192	7.182	7.269	9.445							7.063	7.204	7.284	6.638	7.117	5.948	6.070	9.413	9.126		8.272	8.677	8.401	7.479	8.226	6.239	6.734	7.622	6.659	6.827
0.174	0.649	5.010	5.001	5.009	5.719	9.145			5.209	5.007	5.771	8.752	8.002						4.365	4.818	5.169	5.159	5.607	4.699	5.177	8.720	8.027	8.384	5.703	6.782	6.204	5.497	7.351	4.781	5.747	7.015	6.764	7.194
0.186	0.649	3.036	3.038	3.606	4.424	7.759			3.325	4.013	4.487	8.059	6.903		8.579				2.827	3.367	3.748	4.179	4.230	3.743	4.461	7.334	7.180	8.096	4.031	5.352	4.594	4.172	5.944	3.988	4.778	6.469	5.743	6.994
0.198	0.649	2.327	2.333	3.010	3.827	8.046			2.613	3.403	3.888	6.960	5.882	9.450	8.579				2.225	2.755	3.242	3.694	3.576	3.202	3.924	6.417	6.293	8.384	3.471	4.646	3.910	3.495	5.370	3.451	4.033	6.523	5.378	6.827
0.210	0.649	2.536	2.554	3.005	3.597	7.536			2.584	3.412	3.731	6.555	5.169	8.757	7.886	9.423	9.178		2.345	2.834	3.458	3.671	3.328	3.118	3.802	6.322	6.182	7.873	3.590	4.507	3.912	3.448	5.251	3.153	3.836	5.948	5.324	6.501
0.222	0.649	2.956	2.977	3.150	3.484	7.199			2.755	3.524	3.859	5.808	5.111	9.450	8.579	8.730	7.792		2.677	2.982	3.739	3.462	3.186	2.955	3.648	6.580	7.334	6.843	3.998	4.475	4.065	3.708	5.317	3.089	3.748	5.887	5.155	5.808
0.234	0.649	2.948	2.952	3.192	3.645	6.660	8.210		2.855	3.610	3.897	6.149	5.188	7.253	7.886	9.423	8.485	8.316	2.859	3.063	3.885	3.451	3.196	2.975	3.709	6.117	6.641	6.710	4.224	4.423	4.056	3.912	5.454	3.072	3.674	5.563	4.618	5.585
0.246	0.649	2.667	2.677	3.194	3.579	6.312	8.615		2.928	3.416	4.044	5.919	5.093	7.840	6.970	8.325		9.414	2.803	3.106	3.870	3.351	3.193	2.958	3.619	6.469	7.180	7.180	4.099	4.351	3.928	3.983	5.285	2.830	3.652	5.522	4.543	5.541
0.258	0.649	2.596	2.616	2.911	3.477	5.887	8.210	9.190	2.801	3.219	3.971	5.919	4.896	7.052	7.193			8.721	2.515	3.113	3.863	3.001	3.004	2.950	3.340	6.046	6.641	7.180	3.950	4.154	3.703	4.075	5.254	2.835	3.515	5.302	4.234	5.157
0.270	0.649	2.347	2.364	2.680	3.391	6.747		8.091	2.658	3.212	3.844	5.494	4.706	6.617	6.014			7.468	2.192	3.069	3.702	2.739	2.850	2.949	3.205	5.724	6.487	6.843	3.639	3.991	3.458	4.034	5.120	2.612	3.380	5.165	4.366	5.248
0.282	0.649	2.286	2.321	2.573	3.374	6.580	9.308	7.803	2.560	3.139	3.752	6.187	4.852	6.885	7.193			7.468	2.015	3.115	3.562	2.434	2.678	2.883	3.193	5.858	5.868	6.710	3.417	3.869	3.208	4.012	4.960	2.596	3.227	5.607	4.243	5.129
0.294	0.649	2.412	2.473	2.567	3.470	6.948	7.922	9.190	2.568	3.157	3.686	5.808	4.866	6.560	6.787	9.423	8.485	7.623	2.056	3.198	3.464	2.324	2.649	2.897	3.330	5.286	6.182	7.285	3.361	3.903	3.001	4.067	4.832	2.619	3.302	5.388	4.496	5.202
0.306	0.649	2.870	2.971	2.828	3.704	7.066	7.699	7.580	2.779	3.243	3.778	6.149	4.942	6.742	7.480	7.814	8.485	7.468	2.449	3.467	3.583	2.477	2.794	3.046	3.408	5.406	6.293	6.649	3.507	4.123	3.113	4.206	5.185	2.709	3.351	5.044	4.451	5.421
0.318	0.649	3.318	3.441	3.178	3.957	6.437	7.111	8.497	3.036	3.514	3.983	5.617	5.229	6.560	7.480	8.730		6.775	2.988	3.906	3.915	2.746	2.997	3.222	3.501	5.443	5.907	6.438	3.893	4.578	3.527	4.491	5.445	3.049	3.514	5.109	5.030	5.460
0.330	0.649	3.465	3.699	3.590	4.466	7.759	7.922	8.091	3.456	3.857	4.403	5.554	5.517	6.560	5.940	8.037	9.178	7.468	3.577	4.315	4.372	3.202	3.362	3.277	3.819	5.521	5.571	6.150	4.310	4.996	4.065	4.696	5.730	3.284	3.736	5.239	4.884	5.009
0.342	0.649	3.837	4.178	3.998	4.838	6.660	8.210	8.497	3.926	4.177	4.789	6.078	5.805	6.231	6.787	7.632	9.178	7.805	4.089	4.772	4.916	3.530	3.779	3.471	3.849	5.858	5.725	6.048	4.789	5.545	4.546	5.079	6.074	3.511	3.979	5.270	5.528	5.348
0.354	0.649	3.772	4.290	4.355	4.838	6.506	7.699	8.091	4.199	4.435	4.972	6.401	6.267	6.405	7.193	7.632	8.079	7.217	4.346	5.366	5.576	3.978	4.088	3.558	4.316	5.165	5.462	5.956	5.441	6.115	5.152	5.525	6.261	3.832	4.266	5.254	5.465	5.607
0.366	0.649	3.574	4.261	4.607	5.048	7.066	8.210		4.582	4.880	5.579	6.149	6.461	6.811	6.970	6.938	9.178	8.721	4.820	5.610	5.947	4.157	4.316	3.642	4.326	5.270	5.990	5.927	6.006	6.560	5.657	5.809	6.630	3.869	4.616	5.083	5.560	5.101
0.378	0.649	3.611	4.396	4.766	5.540	6.312	7.922	9.190	4.704	4.941	5.783	6.310	6.798	6.049	7.193	6.651	8.079	6.581	4.882	6.021	6.345	4.327	4.509	3.743	4.617	5.254	5.629	5.871	6.263	6.675	5.916	6.230	6.391	4.059	4.810	5.044	5.917	4.709
0.390	0.649	3.844	4.591	4.819	5.676	6.506	7.362		4.758	5.265	5.937	6.226	6.156	6.272	6.787	6.379	9.178	7.468	5.124	6.004	6.681	4.621	4.655	3.705	4.643	5.019	5.868	5.927	6.993	6.805	6.294	6.502	6.515	4.293	5.063	4.983	5.528	5.101
0.402	0.649	3.934	4.675	4.489	5.676	7.066	6.823	7.803	4.688	5.534	5.937	6.612	6.267	6.231	7.193	6.245	8.079	6.775	5.131	5.745	7.158	4.581	4.664	3.623	4.698	4.818	5.660	5.871	6.897	6.927	6.471	6.628	6.402	4.172	5.180	4.881	5.324	4.961
0.414	0.649	4.213	5.013	4.408	5.616	6.747	7.229		4.296	5.459	6.055	5.808	6.903	6.154	6.787	6.288	7.386	6.524	5.071	5.856	7.108	4.559	4.804	3.639	4.657	4.859	5.907	6.224	6.728	6.805	6.573	6.604	6.700	4.265	5.431	5.096	5.966	5.048
0.426	0.649	4.257	5.038	4.457	5.763	6.506	7.006	9.190	4.403	5.326	6.087	5.834	6.903	5.761	7.193	6.204	7.099	6.370	4.909	6.027	6.841	4.621	4.641	3.623	4.712	4.740	5.488	5.293	6.981	6.774	6.647	6.665	6.155	4.238	5.330	4.704	5.435	4.629
0.438	0.649	4.121	4.989	4.476	6.412	6.660	7.229	9.190	4.342	5.534	6.153	5.475	6.267	6.154	6.633	6.288	7.099	6.370	4.921	6.157	6.931	4.615	4.611	3.556	4.972	4.704	5.388	5.531	6.830	6.910	6.609	6.845	6.434	4.439	5.424	4.798	5.783	4.682
0.450	0.649	4.451	5.261	4.361	6.180	8.046	7.111	8.091	4.199	5.078	6.188	5.782	6.392	6.118	7.886	6.288	8.485	6.279	4.888	6.190	7.265	4.686	4.779	3.668	5.069	4.769	5.488	5.570	6.738	6.999	6.706	7.083	6.349	4.448	5.244	4.601	5.594	4.827
0.462	0.649	4.073	4.920	4.257	6.457	6.437	6.475	7.580	4.149	5.007	6.576	6.011	6.535	6.405	6.276	6.651	7.099	5.888	4.921	6.589	7.344	4.615	4.804	3.658	4.900	4.731	5.660	6.048	6.680	7.410	6.686	6.502	6.468	4.431	5.499	4.686	5.594	4.673
0.474	0.649	3.914	4.728	4.338	6.252	6.660	7.699	7.803	4.026	4.963	6.603	5.732	6.616	6.016	6.094	6.715	9.178	5.777	5.052	6.830	7.652	4.914	4.841	3.930	4.883	5.136	5.868	5.793	7.006	7.561	6.727	7.009	6.271	4.490	5.565	5.137	5.496	4.776
0.486	0.649	3.976	4.815	4.163	6.412	6.660	7.922	8.497	3.940	5.656	6.262	6.310	8.002	5.812	6.014	6.590	8.485	5.777	4.932	7.000	7.451	4.899	4.794	4.103	5.069	5.031	5.907	5.819	6.885	7.545	6.647	6.845	6.252	4.735	5.652	4.828	6.189	4.786
0.498	0.649	3.858	4.710	4.154	6.252	6.842	8.615		3.977	6.084	6.687	6.044	6.903	5.839	6.500	6.651	7.792	5.701	4.882	7.390	7.246	4.804	4.880	3.970	5.090	5.521	5.907	5.927	6.944	7.760	7.015	6.704	6.760	4.702	5.747	4.722	5.703	5.009
0.510	0.649	3.832	4.692	3.975	5.910	7.536		8.091	4.073	6.019	6.956	6.149	7.714	5.786	7.480	6.590	8.079	5.751	4.949	7.773	7.284	4.818	5.171	4.078	5.870	5.501	6.081	5.591	6.897	8.271	7.072	6.691	6.672	4.781	5.644	5.083	6.189	4.532
0.522	0.649	4.049	4.855	4.060	6.329	7.759	7.922	9.190	3.969	6.153	6.476	6.267	6.328	6.118	6.382	6.533	9.178	6.156	4.780	7.842	7.903	4.811	5.044	4.211	5.783	5.501	5.907	5.927	6.908	8.009	6.628	7.064	6.630	4.931	5.686	5.336	6.397	5.172
0.534	0.649	4.014	4.825	4.073	6.215		8.615		4.057	5.701	6.452	7.366	7.491	6.272	8.579	7.477		6.156	4.785	7.773	7.709	5.139	5.352	4.338	5.594	5.542	6.823	5.611	7.235	8.340	6.987	7.424	6.434	4.853	5.747	5.123	6.189	5.217
0.546	0.649	3.858	4.719	4.316	6.146	9.145		9.190	4.094	5.534	6.812	7.143	7.155	6.677	7.886	6.938	9.178	6.370	4.795	7.678	7.344	5.241	5.241	4.499	6.563	5.675	6.236	5.927	7.173	8.305	6.573	7.397	6.565	5.210	5.853	5.270	6.189	5.366
0.558	0.649	4.068	4.898	4.372	6.329		9.308	9.190	4.007	5.459	7.036	7.654	8.002	6.677	7.193	7.121	9.178	6.775	4.666	7.678	7.868	5.263	5.631	4.637	6.253	5.563	6.130	5.927	6.885	8.238	6.555	7.479	6.807	5.265	6.130	5.542	6.397	5.654
0.570	0.649	4.199	5.013	4.426	6.290		7.922	8.091	3.966	5.573	7.036	7.654	7.309	6.314	7.886	7.121	9.178	6.156	4.845	8.083	7.868	5.511	5.596	4.927	6.322	5.652	6.293	6.115	7.006	8.414	6.686	7.600	6.964	5.364	5.915	5.522	6.477	5.754
0.582	0.649	4.295	5.089	4.489	6.412		7.922	9.190	4.128	6.019	6.918	8.347	8.407	7.052	7.886	7.814	9.178	5.949	4.810	8.341	7.834	5.615	6.073	4.951	6.563	5.606	7.180	6.438	7.072	8.271	6.538	7.569	6.700	5.343	6.078	5.501	6.189	5.836
0.594	0.649	4.282	4.977	4.516	7.756		9.308	7.803	4.203	5.847	7.441	7.654		7.504	8.579	7.632	8.079	6.581	4.882	8.401	7.977	5.804	6.212	5.393	7.169	5.724	6.728	6.592	7.086	7.983	6.706	7.451	7.042	5.546	6.387	5.194	6.017	5.654
0.606	0.649	4.426	5.050	4.615	7.756		7.922	9.190	4.190	6.227	7.729	7.836	7.714	6.677	7.886	7.344	8.079	6.370	4.955	8.178	8.144	5.945	5.967	5.177	7.575	6.469	6.561	6.150	7.204	8.089	7.015	7.943	6.686	5.903	6.321	5.629	8.961	6.300
0.618	0.649	4.581	5.116	4.758	8.449	9.145			4.497	6.846	8.827	7.654	8.407	6.677	8.579	7.226		7.112	5.027	9.095	7.801	5.767	5.984	5.855	8.268	6.369	8.433	6.592	7.072	8.494	7.554	8.144	6.891	6.057	6.556	5.424		5.958
0.630	0.649	4.450	4.989	5.330		9.145	9.308		4.568	6.594	9.521	8.752		7.147		7.632	9.178	6.236	5.288	9.095	7.680	6.308	6.130	6.014	7.575	6.774	7.334	6.917	7.302	8.581	7.554	8.395	7.022	6.402	6.810	5.979	8.268	6.396
0.642	0.649	4.541	5.143	5.531	9.548	9.145	7.699	9.190	4.758	6.153	10.214			6.965	8.579	8.037		7.217	5.381	9.565	7.680	6.478	6.766	5.744		6.928	9.126	6.843	7.319	8.537	7.340	8.637	7.323	6.462	6.982	6.469	8.961	6.396
0.654	0.649	4.690	5.261	5.649	8.855	9.145	8.615		4.964	6.712	8.268	9.445		6.677		7.226		6.470	5.264	10.481	7.770	7.066	6.730	5.916	7.351	6.705	8.027	7.536	7.392	8.728	7.554	8.955	7.638	6.670	7.081	7.334		7.446
0.666	0.649	5.046	5.549	5.628	8.449	9.145	8.210		5.124	7.693	8.422	8.752		6.811		8.730		6.642	5.533	10.075	7.903	7.376	7.664	7.302	8.961	7.216	8.433	7.180	7.649	8.494	7.826	11.034	7.602	7.849	8.050	7.015		7.089
0.678	0.649	5.362	5.682	6.054	8.855	8.046	9.308		5.772	8.098	9.115	9.445	9.100	8.064		7.344		7.623	6.048	9.382	8.402	7.376	7.017	6.984	7.575	6.848	7.740	7.084	8.418	9.726	7.765	9.243	8.536	8.136	8.050	7.467		9.391
0.690	0.649	5.835	6.124	5.936					5.968	7.182				7.840		8.325		8.028	5.934	9.788	8.527	8.165	7.664	8.283		7.111	9.126	6.843	8.227	9.187	7.708	9.936	8.449	7.849	8.502	7.111		9.391
0.702	0.649	6.095	6.242	6.687					6.082	8.098			7.714	7.840		8.730		8.316	6.642		8.291	8.675	8.675	8.283	8.268	7.804		7.180	8.965	9.370	8.989	10.341	8.369	8.542	8.838			8.698
0.714	0.649	6.949	7.223	6.812					6.178	8.098			9.100	8.064				8.028	7.218	10.075	8.837	8.675	8.452			8.720		8.096	8.418	10.574	8.519	11.034	9.836	9.235	9.349	8.720
0.726	0.649	7.779	8.033	9.520					6.401		10.214			8.351				9.414	6.812	11.174	9.849	8.388	8.270	9.382		7.467		8.384	9.571	10.574	9.500		10.241
0.738	0.649	7.426	8.033	8.421					7.094					9.450					6.972		10.137	9.774	8.963	8.688	8.961	8.720			9.571	10.286	9.212	11.034	9.836
0.750	0.649								7.276										7.710		11.235	8.675	9.369	8.283					9.976	11.672	9.905	11.034
0.762	0.649	8.461	9.420						8.192										8.162		10.137	9.081							10.264		10.598
0.774	0.649			9.520															9.415										9.417		10.598
0.786	0.649																				11.235								10.669
0.798	0.649																												11.363
0.810	0.649																												11.363
0.822	0.649
0.834	0.649
0.846	0.649
0.858	0.649
0.870	0.649
0.882	0.649
0.894	0.649
0.906	0.649
0.918	0.649
0.930	0.649
0.942	0.649
0.954	0.649
0.966	0.649
0.978	0.649
0.990	0.649
1.002	0.649
1.014	0.649
1.026	0.649
1.038	0.649
1.050	0.649
1.062	0.649
1.074	0.649
1.086	0.649
1.098	0.649
1.110	0.649
1.122	0.649
1.134	0.649
1.146	0.649
1.158	0.649
1.170	0.649
1.182	0.649
1.194	0.649
0.006	0.659
0.018	0.659
0.030	0.659
0.042	0.659
0.054	0.659
0.066	0.659																					9.774
0.078	0.659																			11.174															10.448
0.090	0.659			9.520						8.792	8.827	8.752							10.108	9.788	10.542								11.363	10.286		9.648		7.626	10.448	9.413
0.102	0.659			8.827		9.145			9.579	8.098	8.604		9.100						8.499	8.466	8.750	7.982	10.062	7.590	7.862				11.363	10.063	10.598	8.732	9.836	8.136	10.448	8.720
0.114	0.659	9.413	9.420	8.827	8.855	9.145			7.787	8.098	7.323								9.009	7.485	8.291	7.982	8.963	6.548	6.476	9.413			9.753	9.370	8.519	8.395	8.737	6.837	7.963		8.961	9.391
0.126	0.659	8.270	8.321	7.323	7.350				7.787	7.182	7.575		9.100						7.911	7.015	7.834	6.941	7.982	6.246	6.396				9.417	8.581	8.519	7.856	8.369	6.837	7.403	9.413	8.961	9.391
0.138	0.659	8.284	8.321	6.955	7.063				7.633	5.901	6.603		8.002	9.450					7.623	6.870	7.770	6.277	7.066	5.254	6.658	9.413		8.789	8.878	8.494	8.401	7.397	8.044	6.239	6.387	8.027	7.016	7.782
0.150	0.659	6.983	7.022	6.687	6.180				7.969	6.394	6.071	8.752	7.309						7.017	6.314	7.175	6.036	6.971	5.162	5.665	8.315		9.482	8.529	7.959	8.519	7.045	8.295	5.546	6.091	8.027	5.966	8.293
0.162	0.659	5.681	5.682	5.393	5.389				6.247	5.236	5.725		7.021						5.533	5.354	5.937	5.083	5.607	4.398	4.867	9.413	9.126	9.482	6.680	7.513	6.591	6.024	7.106	4.853	5.660	7.111	6.397	6.619
0.174	0.659	3.856	3.851	3.929	4.366	8.452	9.308		3.817	4.029	4.464	7.499	6.616	9.450	8.579				3.382	3.789	4.138	4.125	4.427	3.635	4.242	6.928	7.334	9.482	4.472	5.814	4.935	4.496	6.022	3.718	4.861	6.774	5.629	6.447
0.186	0.659	2.345	2.345	2.649	3.414	7.536	8.615		2.340	3.085	3.454	6.310	5.489	8.351	7.480				1.966	2.601	2.858	3.147	3.300	2.876	3.501	6.235	6.823	8.096	3.069	4.399	3.681	3.378	5.043	2.947	3.962	5.887	5.111	6.213
0.198	0.659	1.579	1.582	2.054	2.853	6.948		8.497	1.678	2.577	2.902	6.187	4.973	8.351	7.480		8.485		1.410	2.074	2.365	2.720	2.688	2.345	3.114	6.081	5.692	9.482	2.537	3.678	3.081	2.732	4.531	2.489	3.354	5.482	4.579	5.781
0.210	0.659	1.552	1.557	1.948	2.479	6.149		8.497	1.517	2.405	2.689	5.241	4.670	7.658	8.579	9.423	7.099		1.349	1.965	2.356	2.459	2.280	2.167	2.815	5.563	5.830	7.403	2.497	3.349	2.881	2.561	4.189	2.137	3.003	5.151	4.056	5.460
0.222	0.659	1.542	1.547	1.939	2.273	6.100	9.308		1.429	2.338	2.657	5.211	4.526	7.052	7.886	8.730	9.178	9.414	1.471	1.912	2.398	2.159	2.040	1.976	2.542	5.887	5.660	6.438	2.523	3.091	2.702	2.530	4.075	1.989	2.775	4.971	3.918	5.143
0.234	0.659	1.356	1.359	1.953	2.167	5.590	9.308	9.190	1.405	2.100	2.580	4.718	3.930	7.253	8.579	9.423	9.178		1.556	1.856	2.305	1.844	1.809	1.887	2.333	5.542	5.948	6.150	2.506	2.877	2.503	2.501	3.978	1.772	2.559	4.925	3.416	4.848
0.246	0.659	1.289	1.291	1.896	1.995	5.316	8.615	8.497	1.314	1.951	2.467	4.511	3.787	6.454	5.488	9.423	7.569	7.623	1.524	1.782	2.260	1.515	1.629	1.728	2.122	5.336	5.794	6.592	2.409	2.693	2.333	2.434	3.751	1.584	2.298	4.759	3.378	4.848
0.258	0.659	1.193	1.199	1.776	1.850	5.456	7.229	8.497	1.264	1.788	2.381	4.462	3.658	6.505	6.014	9.423	8.485	7.623	1.389	1.762	2.242	1.224	1.396	1.681	1.920	4.982	5.412	6.224	2.306	2.611	2.171	2.403	3.607	1.447	2.070	4.818	3.053	4.747
0.270	0.659	1.086	1.100	1.648	1.773	5.778	7.699	7.398	1.129	1.711	2.223	4.609	3.444	6.454	5.871			7.016	1.217	1.717	2.166	0.974	1.241	1.639	1.963	5.136	5.365	6.843	2.141	2.479	1.959	2.333	3.460	1.318	1.894	4.577	3.029	4.532
0.282	0.659	1.092	1.111	1.557	1.745	5.338	9.308	8.497	1.043	1.666	2.201	4.421	3.473	6.677	6.276	8.730	9.178	7.217	1.158	1.698	2.075	0.882	1.194	1.635	2.028	4.870	5.319	6.347	2.013	2.405	1.704	2.281	3.447	1.329	1.883	4.508	3.043	4.348
0.294	0.659	1.238	1.268	1.570	1.942	5.619	7.699	7.803	1.104	1.868	2.276	4.469	3.536	6.454	5.689	7.814	9.178	6.775	1.249	1.831	2.060	0.947	1.298	1.779	2.172	4.750	5.175	6.592	1.973	2.466	1.602	2.366	3.471	1.508	1.940	4.430	3.175	4.348
0.306	0.659	1.609	1.653	1.759	2.220	5.295	7.111	7.580	1.235	2.000	2.431	4.455	3.869	6.454	5.488	6.858	7.569	6.706	1.544	2.115	2.260	1.166	1.502	2.025	2.410	4.778	5.234	6.304	2.163	2.722	1.755	2.586	3.719	1.713	2.165	4.626	3.563	4.612
0.318	0.659	1.960	2.050	2.105	2.550	5.967	7.006	7.803	1.564	2.212	2.736	4.727	4.110	6.314	5.488	6.858	8.485	7.217	2.025	2.549	2.658	1.571	1.836	2.191	2.740	4.660	5.234	5.899	2.534	3.159	2.098	2.898	4.088	2.087	2.407	4.561	3.992	4.571
0.330	0.659	2.392	2.557	2.540	3.026	5.778	7.362	8.091	1.963	2.610	3.170	5.063	4.646	5.984	5.806	8.325	8.079	6.370	2.544	3.089	3.151	1.982	2.271	2.415	2.952	4.750	4.906	5.475	3.042	3.739	2.573	3.322	4.439	2.387	2.762	4.651	4.243	4.532
0.342	0.659	2.706	2.982	3.074	3.510	6.312	7.362	7.110	2.463	2.999	3.588	5.063	4.866	5.953	5.871	7.121	7.569	6.581	3.012	3.600	3.739	2.455	2.733	2.562	3.208	4.828	4.892	5.570	3.574	4.351	3.139	3.806	4.904	2.704	3.070	4.925	4.657	4.532
0.354	0.659	2.814	3.213	3.473	3.792	6.312	7.922	8.091	2.976	3.412	4.093	5.051	4.852	6.083	6.276	6.784	7.792	6.849	3.543	4.244	4.285	2.934	3.101	2.825	3.370	4.994	5.032	5.263	4.301	4.883	3.726	4.272	5.088	2.972	3.440	4.634	4.818	4.838
0.366	0.659	2.936	3.485	3.730	4.306	6.372	6.910		3.354	3.768	4.464	5.226	5.363	6.314	6.500	6.332	7.232	5.980	4.021	4.677	4.848	3.442	3.381	3.006	3.572	4.626	4.921	5.165	4.926	5.474	4.324	4.763	5.483	3.171	3.780	4.444	4.685	4.361
0.378	0.659	2.925	3.618	4.187	4.606	5.926	7.229	8.091	3.849	4.091	4.956	5.211	5.149	5.736	6.382	6.165	7.792	5.918	4.315	4.944	5.401	3.514	3.655	3.116	3.790	4.396	5.083	5.113	5.430	5.895	4.946	5.058	5.656	3.380	4.145	4.403	5.070	4.250
0.390	0.659	3.235	3.919	4.043	4.578	5.849	6.743	7.580	3.872	4.281	5.279	6.078	5.387	5.643	5.535	6.128	7.232	5.949	4.499	5.244	5.967	3.692	3.876	3.199	3.837	4.464	5.276	5.100	5.845	6.093	5.341	5.443	5.736	3.518	4.393	4.376	5.224	4.268
0.402	0.659	3.305	4.082	4.015	4.994	5.967	6.475	7.244	4.003	4.448	5.323	5.533	5.604	5.425	5.940	6.288	7.569	5.777	4.473	5.450	6.111	3.855	3.957	3.029	4.149	4.515	5.297	5.388	6.105	6.188	5.601	5.841	5.853	3.518	4.464	4.472	5.273	4.374
0.414	0.659	3.302	4.121	3.971	5.153	6.437	6.743	7.803	3.868	4.587	5.251	5.351	5.922	5.425	6.094	5.989	6.875	5.564	4.506	5.470	6.423	3.951	3.957	3.081	4.071	4.508	5.048	5.293	6.030	6.384	5.754	5.905	5.958	3.788	4.831	4.278	5.435	4.113
0.426	0.659	3.434	4.284	3.940	5.244	5.849	7.111	8.497	3.756	4.529	5.579	4.946	5.805	5.307	6.500	5.710	6.288	5.444	4.499	5.525	6.301	3.957	4.017	3.052	4.297	4.363	5.255	5.323	6.049	6.447	5.794	5.966	5.787	3.832	4.792	4.243	4.884	4.182
0.438	0.659	3.474	4.351	3.918	5.271	6.372	6.743	7.803	3.771	4.602	5.725	5.318	5.805	5.538	6.276	5.958	6.693	5.751	4.445	5.685	6.692	4.087	4.156	3.081	4.376	4.145	5.234	5.308	6.020	6.566	5.880	6.239	5.917	3.714	4.980	4.232	5.010	4.108
0.450	0.659	3.358	4.199	3.918	5.358	6.201	6.475	7.244	3.865	4.749	5.670	5.128	5.733	5.621	6.014	5.840	7.099	5.483	4.312	5.657	6.747	4.012	4.309	3.171	4.604	4.156	5.119	5.152	6.164	6.682	5.944	6.325	5.891	3.883	4.984	4.295	5.224	4.182
0.462	0.659	3.335	4.183	3.882	5.405	6.437	6.364	7.244	3.682	4.649	6.136	5.617	6.210	5.866	5.212	5.989	8.079	5.803	4.543	6.062	6.563	4.139	4.278	3.393	4.786	4.319	5.066	5.323	6.192	6.893	6.077	6.230	5.971	3.927	5.165	4.301	5.273	4.232
0.474	0.659	3.428	4.278	3.860	5.763	6.506	7.111	7.580	3.615	4.501	5.951	5.554	6.210	5.558	5.401	6.245	7.569	5.444	4.567	6.520	6.959	4.202	4.224	3.358	4.518	4.500	5.066	5.457	6.269	7.218	6.192	6.281	5.971	4.076	5.244	4.430	5.200	4.268
0.486	0.659	3.293	4.147	3.685	5.559	6.149	7.699	9.190	3.456	4.900	5.896	5.980	6.392	5.339	6.014	6.204	6.981	5.210	4.321	6.697	7.016	4.516	4.303	3.604	4.579	4.651	5.083	5.439	6.339	7.195	6.255	6.758	5.924	3.922	5.266	4.508	5.133	4.436
0.498	0.659	3.244	4.121	3.803	5.834	6.660	7.517	8.497	3.605	5.573	6.071	5.919	6.903	5.518	6.094	6.715	6.780	5.337	4.388	6.884	7.046	4.446	4.388	3.592	4.802	4.994	5.515	5.278	6.339	7.453	6.281	6.343	6.090	4.088	5.283	4.618	5.177	4.274
0.510	0.659	3.193	4.073	3.830	6.082	7.199	7.362	9.190	3.543	5.496	6.071	5.949	7.021	5.736	6.276	6.245	7.099	5.337	4.300	7.223	6.829	4.427	4.501	3.783	4.900	5.031	5.794	5.551	6.306	7.468	5.944	6.380	6.155	4.448	5.360	4.668	5.666	4.479
0.522	0.659	3.367	4.216	3.761	5.741	6.842	7.229	8.091	3.503	5.208	6.342	5.808	6.903	5.786	6.276	6.022	8.485	5.725	4.378	6.897	7.210	4.559	4.560	3.705	5.434	5.044	5.990	5.570	6.393	7.721	6.255	6.325	6.243	4.330	5.272	4.936	6.189	4.827
0.534	0.659	3.389	4.244	3.739	5.636	7.536	8.210	9.190	3.550	5.078	6.429	6.149	6.798	5.786	6.382	6.428	8.079	5.677	4.477	6.955	7.210	4.674	4.886	3.909	5.350	5.165	5.660	5.439	6.567	7.983	6.336	6.678	5.958	4.553	5.411	4.881	5.870	4.985
0.546	0.659	3.494	4.351	3.955	6.146	8.046	6.823	9.190	3.602	5.078	6.550	6.450	7.155	5.839	6.787	6.533	8.079	5.444	4.365	7.436	7.522	4.832	4.897	4.063	6.070	4.750	5.948	5.512	6.626	8.009	6.308	6.876	6.319	4.640	5.528	4.971	5.378	4.817
0.558	0.659	3.453	4.290	4.095	6.146	9.145	7.922	9.190	3.668	5.265	6.658	6.880	7.309	6.405	6.787	6.056	8.485	5.949	4.442	7.282	7.092	4.891	4.962	4.217	6.016	4.913	5.830	5.611	6.550	7.529	6.216	6.991	6.370	4.891	5.558	4.903	5.783	5.248
0.570	0.659	3.497	4.345	4.227	6.457	9.145	7.362	8.497	3.633	5.295	6.687	6.737	7.309	6.049	6.500	6.479	9.178	5.831	4.459	7.740	7.175	5.149	5.058	4.499	5.965	5.208	6.236	5.793	6.559	8.009	6.294	7.273	6.172	4.816	5.721	4.971	5.917	5.248
0.582	0.659	3.632	4.443	4.056	6.840	9.145	7.699	7.244	3.783	6.227	7.123	6.501	8.407	6.617	8.579	6.379		6.082	4.431	7.878	7.323	5.012	5.361	4.545	5.870	5.336	6.081	5.698	6.592	8.035	6.322	7.027	6.198	4.931	5.729	5.070	6.477	5.348
0.594	0.659	3.676	4.522	4.173	6.840	9.145			3.780	5.847	6.881	6.501	8.407	6.192	7.193	6.428		6.156	4.567	8.039	7.546	5.308	5.584	4.709	6.322	5.370	6.487	6.081	6.626	7.561	6.666	7.273	6.503	5.030	5.823	4.959	6.659	5.541
0.606	0.659	3.842	4.600	4.338	7.938	8.452	8.615		3.878	5.747	7.218	7.248	8.407	6.192	6.787	6.651	9.178	5.888	4.571	7.842	7.451	5.331	5.573	4.939	7.015	5.521	6.823	6.263	6.841	7.760	6.748	7.297	6.700	5.323	6.029	5.370	6.764	5.703
0.618	0.659	3.910	4.608	4.509	7.938	9.145	7.922		4.128	5.958	8.268	7.366	9.100	6.617	6.970	7.121	8.485	5.803	4.559	8.284	7.522	5.862	5.813	5.162	6.658	5.606	7.334	6.592	6.863	7.702	6.628	7.702	6.644	5.571	6.078	5.224	8.268	6.619
0.630	0.659	4.108	4.805	4.758	8.855	8.452	7.517	8.497	4.270	6.489	9.115	9.445		6.505	7.480	7.477	8.485	5.831	4.747	7.878	7.304	5.903	6.233	5.238	6.881	6.278	8.027	6.304	7.072	7.844	6.706	7.633	6.891	5.680	6.091	5.563	8.961	6.683
0.642	0.659	4.107	4.766	5.054	8.449	9.145	9.308		4.535	7.182	8.422			7.147	7.480	6.938	9.178	6.279	5.008	8.178	7.385	6.163	6.451	5.531	7.351	6.194	8.433	6.917	6.993	8.061	6.935	7.776	7.197	6.291	6.556	5.830	8.268	6.300
0.654	0.659	4.627	5.215	5.163	7.938	9.145	9.308		4.595	5.796	8.422	8.752		7.052	8.579	7.121	8.485	6.470	5.138	9.228	7.192	6.555	6.506	5.620	8.268	6.155	9.126	6.917	7.319	8.238	7.072	8.732	7.063	6.462	6.837	6.046		7.194
0.666	0.659	5.170	5.549	5.442	8.449		8.210		4.808	6.307	10.214	9.445	9.100	7.370		7.121	9.178	6.195	5.203	8.776	7.977	6.442	7.229	6.386	7.575	6.928	7.180	6.592	7.411	7.983	6.885	8.637	7.469	6.837	6.951	6.848		7.600
0.678	0.659	5.118	5.613	5.936	9.548		9.308		5.359	6.489	9.115	9.445		6.742	7.886	8.325		7.112	5.751	8.776	8.596	7.376	7.117	7.079	7.015	6.417	9.126	6.917	7.674	8.340	7.554	8.732	7.676	7.849	7.152	8.027		8.698
0.690	0.659	5.506	6.088	5.882	9.548				5.389	6.712	8.827	9.445	9.100	7.253	8.579	7.226		7.335	6.216	11.174	8.240	8.388	7.354	7.079	7.862	6.278	9.126	6.592	8.367	8.782	7.890	9.936	8.162	8.136	8.251	7.622		8.293
0.702	0.659	5.746	6.242	6.342					5.750	7.000	10.214		8.407	7.840				7.335	6.196	11.174	8.596	8.165	7.759	8.688	8.268	7.111	8.433	6.438	8.472	9.370	7.554	9.648	8.449	9.235	8.368	6.774		7.782
0.714	0.659	5.656	6.201	6.955					5.890	7.000				8.351				7.468	6.237	10.481	8.240		8.452	7.995		8.027		7.403	8.723	9.726	8.401	9.425	8.536		9.349	8.027		7.782
0.726	0.659	6.324	6.647	7.217					6.534	8.792	10.214			8.064				8.028	6.707		9.626	8.388	7.759			7.111		8.789	9.165	9.593	8.200		10.934	9.235	10.448	8.315
0.738	0.659	6.124	7.022	7.910					7.276									9.414	6.972	11.174	8.750	8.675	8.270	9.382		7.804		9.482	9.976	10.574	8.989		9.325			9.413
0.750	0.659	8.168	8.727	8.827					7.014		10.214								7.335		10.542	9.774	10.062	9.382	8.961				9.976	11.672	9.500		10.241
0.762	0.659	6.726	7.628																7.805		10.542	9.081							9.417		9.905		10.241
0.774	0.659	8.536	9.420						8.480										8.722		11.235								10.669		9.500		9.548
0.786	0.659
0.798	0.659
0.810	0.659
0.822	0.659
0.834	0.659
0.846	0.659
0.858	0.659
0.870	0.659
0.882	0.659
0.894	0.659
0.906	0.659
0.918	0.659
0.930	0.659
0.942	0.659
0.954	0.659
0.966	0.659
0.978	0.659
0.990	0.659
1.002	0.659
1.014	0.659
1.026	0.659
1.038	0.659
1.050	0.659
1.062	0.659
1.074	0.659
1.086	0.659
1.098	0.659
1.110	0.659
1.122	0.659
1.134	0.659
1.146	0.659
1.158	0.659
1.170	0.659
1.182	0.659
1.194	0.659
0.006	0.667
0.018	0.667
0.030	0.667
0.042	0.667
0.054	0.667
0.066	0.667			9.520	9.548						9.521								9.415	9.382		9.774							11.363	11.672	10.598						8.961
0.078	0.667	8.350	8.321	8.134	8.449				9.579	8.098	10.214	9.445							7.911	7.773	9.626	9.774	9.369		8.961				10.669	10.286		8.955	10.934	8.542	9.755
0.090	0.667	8.301	8.321	7.035	8.161				8.192	7.182	7.575	9.445	9.100						7.017	6.870	7.598	7.695	8.116	8.688	7.351	9.413			8.529	8.376	8.519	7.451	8.536	6.750	8.656	8.720	8.268
0.102	0.667	6.772	6.781	6.384	7.468	8.452			6.871	6.712	6.206		7.714	9.450	8.579				6.279	5.841	6.931	6.555	6.926	6.290	7.862	8.720			8.227	7.844	8.296	6.717	7.799	5.977	7.357	8.720	8.961	8.698
0.114	0.667	6.560	6.587	6.188	6.370	9.145			6.283	5.958	5.599		8.407	9.450	8.579				5.739	5.354	6.448	5.823	6.565	5.254	6.016	9.413	8.433		7.578	7.028	7.463	6.024	6.840	5.709	6.459	9.413	8.268	9.391
0.126	0.667	6.632	6.712	5.882	5.763				6.082	5.496	5.230	9.445	7.714	8.757					5.739	5.218	6.205	5.297	5.771	4.672	5.464	7.621	9.126		7.601	7.028	7.043	5.767	6.745	5.323	5.853	7.467	6.564	8.005
0.138	0.667	5.979	6.019	5.759	5.244	8.452			5.818	5.054	5.164	8.347	6.903	8.351					5.790	5.090	5.947	5.130	5.225	4.433	5.029	8.720	9.126	7.873	7.411	6.610	6.591	5.550	6.630	4.804	5.312	8.027	6.128	6.907
0.150	0.667	5.753	5.809	5.513	4.620	8.452			5.915	5.154	4.712	8.752	6.156	9.450			9.178		5.503	4.955	5.726	4.711	4.980	4.030	4.657	7.111	8.027	8.789	7.019	6.447	6.350	5.385	6.189	4.154	4.883	6.580	5.594	6.173
0.162	0.667	4.799	4.815	4.557	4.063	9.145			4.944	4.397	4.424	7.366	5.574	8.351	8.579		8.485		4.480	4.277	5.025	4.168	4.445	3.639	3.892	7.334	6.487	8.789	5.662	5.979	5.505	4.987	5.787	3.626	4.461	6.523	5.528	5.990
0.174	0.667	3.416	3.426	3.367	3.410	7.199	9.308		3.370	3.367	3.629	6.880	5.517	9.450	7.886				3.043	3.262	3.823	3.259	3.597	2.870	3.501	5.947	6.561	8.096	4.033	5.092	4.331	3.953	5.097	2.869	3.965	5.917	4.699	5.926
0.186	0.667	2.189	2.189	2.331	2.721	6.201	8.210		2.182	2.614	2.870	6.078	5.130	7.253	7.886				1.882	2.453	2.685	2.532	2.655	2.117	2.964	5.979	5.725	8.384	2.878	4.061	3.385	3.026	4.375	2.283	3.256	5.676	4.243	5.314
0.198	0.667	1.438	1.440	1.687	2.171	6.100	7.362	8.091	1.443	2.152	2.346	5.197	4.590	7.147	6.970				1.295	1.929	2.127	1.975	2.077	1.725	2.479	5.336	5.571	6.710	2.245	3.267	2.729	2.439	3.869	1.783	2.831	5.194	3.694	5.048
0.210	0.667	1.061	1.064	1.416	1.735	5.849	9.308	8.497	1.087	1.844	2.018	4.773	4.001	6.965	6.382	9.423	7.099		1.055	1.613	1.841	1.597	1.602	1.435	2.087	5.208	5.297	6.592	1.924	2.675	2.237	2.068	3.506	1.455	2.418	4.686	3.345	4.647
0.222	0.667	0.762	0.762	1.249	1.462	5.213	8.615	8.091	0.818	1.499	1.810	4.402	3.571	6.617	6.500	8.325	8.485	7.217	0.976	1.386	1.624	1.177	1.228	1.273	1.745	5.031	5.083	6.263	1.652	2.233	1.899	1.810	3.235	1.212	2.026	4.451	2.924	4.524
0.234	0.667	0.553	0.556	1.224	1.218	4.911	7.517	8.091	0.606	1.282	1.623	3.973	3.292	6.405	5.871	7.477	8.079	8.316	0.911	1.199	1.481	0.835	0.918	1.137	1.515	4.788	4.983	6.115	1.485	1.955	1.619	1.615	2.902	0.993	1.711	4.486	2.677	4.316
0.246	0.667	0.498	0.508	1.144	1.058	4.925	8.210	8.091	0.498	1.172	1.508	3.793	3.044	6.405	6.633	8.325	8.079	7.468	0.890	1.091	1.386	0.531	0.663	0.999	1.346	4.546	5.015	6.187	1.409	1.799	1.446	1.528	2.749	0.812	1.461	4.465	2.511	4.182
0.258	0.667	0.422	0.435	1.040	0.955	4.726	7.111	7.244	0.394	1.118	1.413	3.718	2.922	6.154	5.283	7.814	9.178	7.016	0.823	1.012	1.352	0.309	0.484	0.923	1.296	4.443	4.757	5.793	1.337	1.701	1.268	1.428	2.597	0.710	1.276	4.338	2.333	4.040
0.270	0.667	0.384	0.396	0.990	0.889	4.645	7.362	7.244	0.308	1.050	1.373	3.702	2.785	5.953	5.635	9.423	7.792	6.581	0.762	0.944	1.285	0.179	0.395	0.895	1.305	4.436	4.906	5.986	1.257	1.593	1.114	1.333	2.581	0.634	1.165	4.130	2.329	3.812
0.282	0.667	0.378	0.391	0.942	0.932	5.034	7.517	7.803	0.231	1.065	1.382	3.640	2.900	5.812	5.083	7.226	8.079	7.468	0.723	0.954	1.269	0.165	0.393	0.922	1.395	4.332	4.744	6.304	1.183	1.577	0.981	1.318	2.535	0.691	1.197	4.125	2.409	3.842
0.294	0.667	0.460	0.485	0.991	1.098	4.971	6.600	9.190	0.244	1.193	1.465	3.587	2.946	6.272	4.996	7.477	8.079	6.419	0.826	1.085	1.312	0.274	0.489	1.072	1.616	4.204	4.757	5.845	1.217	1.669	0.929	1.396	2.641	0.798	1.304	4.071	2.670	3.858
0.306	0.667	0.726	0.772	1.183	1.321	4.788	7.362	7.398	0.373	1.356	1.684	3.668	3.292	5.786	5.145	7.344	7.232	6.642	1.078	1.323	1.522	0.522	0.731	1.204	1.809	4.295	4.672	5.745	1.422	1.952	1.059	1.582	2.890	1.055	1.503	4.095	2.872	3.858
0.318	0.667	1.098	1.182	1.506	1.582	5.138	6.823	7.803	0.664	1.548	2.014	3.818	3.551	5.786	4.996	6.479	7.386	6.470	1.421	1.701	1.850	0.842	1.067	1.467	2.078	4.376	4.626	5.632	1.787	2.359	1.339	1.924	3.141	1.362	1.726	4.146	3.244	3.898
0.330	0.667	1.516	1.633	1.870	2.002	5.102	6.600	6.993	1.057	1.926	2.359	4.209	3.848	5.666	5.689	6.479	7.232	5.949	1.861	2.166	2.288	1.219	1.436	1.750	2.337	4.332	4.521	5.192	2.268	2.883	1.754	2.295	3.567	1.734	2.057	4.204	3.725	4.093
0.342	0.667	1.903	2.112	2.304	2.378	5.431	7.362	7.398	1.560	2.235	2.803	4.298	4.152	5.480	5.940	6.128	6.693	5.725	2.326	2.722	2.785	1.688	1.884	1.968	2.551	4.266	4.782	5.234	2.844	3.502	2.250	2.801	3.932	2.063	2.391	4.198	3.912	4.044
0.354	0.667	2.240	2.568	2.730	2.866	5.481	6.823	7.580	2.086	2.665	3.301	4.364	4.557	5.621	5.689	6.245	7.099	5.980	2.870	3.331	3.356	2.162	2.269	2.230	2.766	4.130	4.769	5.005	3.480	4.036	2.817	3.275	4.363	2.353	2.753	4.182	4.141	4.193
0.366	0.667	2.438	2.943	3.180	3.339	5.711	6.089	8.091	2.646	3.058	3.774	4.617	4.557	5.339	5.321	6.288	6.780	5.949	3.316	3.885	3.948	2.618	2.568	2.401	3.126	4.130	4.660	4.897	4.158	4.653	3.450	3.852	4.698	2.571	3.190	4.076	4.157	4.073
0.378	0.667	2.472	3.095	3.518	3.801	5.926	6.600	7.580	3.061	3.380	4.303	4.395	4.731	5.159	5.806	5.686	6.470	6.195	3.605	4.390	4.404	2.925	2.864	2.505	3.288	4.061	4.521	4.857	4.735	5.176	4.065	4.354	4.807	2.758	3.479	4.066	4.462	3.940
0.390	0.667	2.487	3.205	3.648	4.042	5.744	6.536	7.110	3.319	3.604	4.487	4.625	5.023	5.019	5.360	5.927	6.875	5.608	3.916	4.603	4.985	3.094	3.120	2.594	3.489	3.988	4.416	4.764	5.264	5.399	4.560	4.804	5.059	2.838	3.867	4.130	4.592	3.993
0.402	0.667	2.675	3.433	3.454	4.466	5.679	6.364	6.482	3.481	3.748	4.597	4.658	5.149	5.146	5.746	5.617	6.234	5.225	4.028	4.774	5.375	3.372	3.298	2.671	3.600	3.920	4.604	4.887	5.479	5.656	4.939	5.073	5.169	2.960	4.080	3.892	4.327	3.789
0.414	0.667	2.800	3.618	3.494	4.479	5.744	6.418	7.803	3.494	3.768	4.920	4.518	5.316	4.973	5.806	5.734	6.539	5.225	3.968	5.076	5.780	3.331	3.387	2.694	3.648	3.975	4.511	4.703	5.588	6.147	5.237	5.203	5.207	3.144	4.280	3.892	4.803	3.736
0.426	0.667	2.879	3.680	3.561	4.585	5.456	6.600	7.398	3.472	3.886	4.891	4.593	5.463	4.939	5.360	5.617	6.134	5.032	3.930	5.148	5.833	3.590	3.418	2.675	3.802	3.822	4.593	4.737	5.616	6.023	5.336	5.276	5.224	3.261	4.373	3.868	4.579	3.778
0.438	0.667	2.964	3.814	3.415	4.735	5.887	6.264	6.887	3.395	3.988	4.936	4.675	5.339	4.984	5.635	5.617	6.043	5.303	3.928	5.234	6.059	3.555	3.610	2.656	3.924	3.775	4.604	4.897	5.682	6.234	5.417	5.513	5.321	3.418	4.492	3.912	4.772	3.736
0.450	0.667	2.924	3.774	3.454	4.847	5.561	6.600	7.110	3.492	4.091	5.096	4.617	5.768	5.093	5.283	5.573	6.539	5.084	3.981	5.508	6.266	3.596	3.642	2.757	3.950	3.800	4.732	4.773	5.746	6.379	5.480	5.650	5.401	3.445	4.537	3.945	4.851	3.923
0.462	0.667	2.972	3.833	3.470	4.973	5.507	6.217	6.417	3.435	4.038	5.426	5.115	5.437	5.132	5.024	5.434	7.099	5.210	3.895	5.649	6.323	3.694	3.728	2.917	4.133	4.215	4.906	4.746	5.717	6.622	5.517	5.605	5.332	3.531	4.761	3.822	4.834	3.862
0.474	0.667	2.827	3.699	3.551	5.191	5.926	6.264	6.792	3.258	4.270	5.377	4.957	5.768	5.119	5.401	5.573	6.613	5.058	3.966	6.144	6.407	3.816	3.789	3.064	4.056	4.085	4.707	5.005	5.728	6.709	5.828	5.814	5.475	3.569	4.788	4.057	4.818	3.940
0.486	0.667	2.734	3.615	3.533	5.217	6.255	6.536	7.244	3.204	4.587	5.452	5.420	5.922	5.159	5.444	5.552	6.539	4.903	4.070	6.354	6.473	3.975	4.046	3.281	4.242	4.443	4.769	4.971	5.865	6.902	5.650	6.011	5.646	3.607	4.775	4.237	4.592	3.949
0.498	0.667	2.678	3.559	3.489	5.070	6.580	7.111	6.993	3.283	4.766	5.619	5.385	6.392	5.291	5.689	5.639	7.099	5.138	3.955	6.370	6.758	4.150	4.024	3.318	4.316	4.436	5.319	4.695	5.890	7.173	5.786	5.761	5.597	3.754	4.813	4.289	4.834	4.227
0.510	0.667	2.878	3.743	3.521	5.343	6.054	7.517	7.244	3.282	4.821	5.619	5.595	6.105	5.291	6.276	5.296	6.981	5.225	4.014	6.631	6.714	4.114	4.098	3.457	4.346	4.493	5.542	4.877	5.938	7.129	5.650	5.887	5.725	3.888	4.853	4.376	4.954	4.232
0.522	0.667	2.757	3.621	3.492	5.453	6.660	7.699	9.190	3.188	4.941	5.759	5.890	6.210	5.245	6.094	5.958	6.981	5.195	4.070	6.720	6.703	4.206	4.184	3.532	4.883	4.389	5.600	5.152	5.960	7.230	5.925	5.899	5.641	4.015	5.019	4.416	5.406	4.286
0.534	0.667	2.855	3.716	3.504	5.577	6.372	7.922	9.190	3.282	4.963	6.024	5.639	6.535	5.712	5.940	6.091	7.232	5.166	3.951	6.805	6.879	4.229	4.371	3.598	5.069	4.500	5.488	5.152	6.079	7.303	6.192	6.079	5.687	4.481	5.135	4.508	5.743	4.394
0.546	0.667	3.024	3.871	3.561	5.698	7.199	6.823	7.803	3.376	4.840	6.039	6.078	6.798	5.600	5.806	6.091	7.792	5.084	4.037	6.817	6.805	4.394	4.615	3.750	5.223	4.457	5.342	5.388	6.319	7.329	6.013	6.439	5.703	4.490	5.431	4.444	5.200	4.621
0.558	0.667	2.856	3.716	3.596	6.051	8.046	7.362		3.272	5.236	6.171	6.960	6.703	5.812	5.940	5.840	7.569	5.389	4.144	7.015	6.805	4.408	4.556	3.909	5.916	4.479	5.297	5.570	6.300	7.438	6.034	6.557	5.872	4.553	5.170	4.430	5.703	4.757
0.570	0.667	3.135	3.973	3.783	6.180	7.353	6.743		3.452	5.390	6.322	6.401	7.491	5.924	6.500	5.686	8.485	5.483	4.117	7.096	6.724	4.522	4.655	4.098	5.560	4.902	5.948	5.220	6.159	7.468	6.003	6.628	5.937	4.660	5.354	4.609	5.703	4.807
0.582	0.667	3.151	3.969	3.921	6.552	8.046	7.111	8.497	3.481	5.656	6.322	6.612	6.616	5.866	6.787	5.989	7.792	5.502	4.170	7.413	6.793	4.705	4.825	4.109	5.742	4.515	6.035	5.632	6.221	7.545	6.144	6.717	6.155	4.866	5.444	4.516	6.397	5.233
0.594	0.667	3.311	4.102	3.933	6.603	8.046	7.229	8.497	3.631	5.796	6.780	6.267	7.309	5.689	6.970	6.379		5.389	4.192	7.510	7.046	5.064	4.974	4.358	5.825	4.913	5.907	5.323	6.203	7.184	6.144	6.772	6.130	4.958	5.398	4.779	6.477	5.202
0.606	0.667	3.513	4.284	4.039	6.909		7.517		3.644	5.614	7.169	6.880	8.407	5.786	7.193	6.165	9.178	5.502	4.165	7.096	7.031	5.064	5.225	4.672	6.070	4.970	6.728	5.512	6.407	7.453	6.255	7.184	6.492	5.141	5.804	4.914	6.477	5.248
0.618	0.667	3.663	4.389	4.305	7.756	8.452	8.210	9.190	3.789	5.459	7.123	7.143	7.309	6.405	7.480	6.533	9.178	5.523	4.327	7.536	7.124	5.367	5.744	4.747	6.253	5.370	6.929	5.956	6.518	7.545	6.487	7.163	6.503	5.323	5.628	5.209	6.564	5.281
0.630	0.667	3.810	4.471	4.464	7.468		8.210	8.091	3.940	6.489	8.422	7.654		6.885	7.886	6.379	8.079	5.777	4.448	7.619	7.158	5.483	5.692	4.766	6.476	5.675	7.180	5.793	6.709	7.740	6.487	7.739	6.380	5.246	5.757	4.959	6.882	5.781
0.642	0.667	3.989	4.658	4.593	7.756		8.615		4.181	6.489	8.422	8.752		6.677	7.480	6.128		6.013	4.559	7.955	7.158	5.767	5.887	5.207	7.015	5.542	7.334	6.224	6.885	7.529	6.487	7.321	6.760	5.284	6.243	5.406	7.352	5.754
0.654	0.667	4.254	4.931	5.009	7.602		7.699	9.190	4.380	5.958	8.268		8.407	7.052	8.579	6.784	9.178	6.013	4.766	8.535	7.158	5.804	5.857	5.271	7.575	5.652	7.517	6.115	6.767	7.760	6.609	7.943	6.565	6.057	6.478	5.652	7.863	6.024
0.666	0.667	4.701	5.293	5.426					4.791	5.701	9.521	8.752	9.100	6.560		7.025	8.485	6.082	4.683	8.609	7.652	6.060	6.212	5.885	7.862	5.947	7.334	6.538	6.897	7.721	6.628	8.395	7.106	6.239	6.619	5.979	8.961	6.907
0.678	0.667	4.521	5.215	5.531	7.938		8.615		4.808	6.594	8.827			7.253	8.579	7.226		5.888	5.195	9.095	7.903	6.036	6.628	6.290	7.351	6.012	7.740	6.347	7.128	7.983	6.961	8.262	7.221	6.191	6.837	6.046		7.312
0.690	0.667	5.367	5.954	5.649	8.855		8.615		5.124	6.394	10.214	8.347		7.504	7.886	8.325		7.335	5.363	9.565	7.977	7.577	6.694	6.548	6.881	6.523	8.027	6.438	7.451	8.238	7.072	8.039	7.469	7.156	7.558	6.418	8.961	8.005
0.702	0.667	5.382	5.782	6.119					5.468	7.000	8.422			7.504		8.730		7.217	5.764	9.565	7.739	7.376	6.843	6.548	7.351	6.580	9.126	7.403	7.995	8.340	7.603	9.243	7.438	9.235	8.368	6.848	8.961	7.089
0.714	0.667	5.686	6.052	6.687					5.708	7.000	10.214	9.445		7.840		9.423		6.849	6.119	11.174	8.345	7.982	7.982	8.283	8.961	7.804		7.403	8.472	8.677	8.401	9.089	8.295	7.849	8.502	7.467		7.446
0.726	0.667	5.810	6.424	6.812					5.995	7.405				8.757				7.335	6.394		8.402	7.376	7.423	7.772	8.961	7.467		7.403	8.272	9.475	8.113	10.341	8.632	8.542	8.050	9.413		7.600
0.738	0.667	6.115	6.781	7.728					6.534	8.792				8.064				9.414	6.972		8.933	8.165	7.865	9.382		8.027		8.096	8.965	10.574	8.519		9.836	9.235	10.448	9.413		8.698
0.750	0.667	7.454	8.321	8.134					6.940	6.712	10.214							8.316	6.850		10.137	8.675	8.963			9.413		8.384	9.283	10.063	8.519	11.034
0.762	0.667	7.544	8.321	8.134					7.969	8.098									7.710	10.481	9.038	9.774	10.062						9.571	11.672	8.652		10.934
0.774	0.667	7.980	8.727	9.520					8.886										8.722		11.235								10.669	11.672	9.500		10.934
0.786	0.667																													10.979	10.598
0.798	0.667	8.686	9.420						9.579																						9.905
0.810	0.667																														10.598
0.822	0.667
0.834	0.667
0.846	0.667
0.858	0.667
0.870	0.667
0.882	0.667
0.894	0.667
0.906	0.667
0.918	0.667
0.930	0.667
0.942	0.667
0.954	0.667
0.966	0.667
0.978	0.667
0.990	0.667
1.002	0.667
1.014	0.667
1.026	0.667
1.038	0.667
1.050	0.667
1.062	0.667
1.074	0.667
1.086	0.667
1.098	0.667
1.110	0.667
1.122	0.667
1.134	0.667
1.146	0.667
1.158	0.667
1.170	0.667
1.182	0.667
1.194	0.667
0.006	0.676
0.018	0.676
0.030	0.676
0.042	0.676
0.054	0.676			9.520																9.382	11.235	9.774		8.688					11.363	11.672		11.034	10.241
0.066	0.676	7.361	7.340	7.122	9.548				8.480		7.911								7.335	7.114	8.750	8.388	8.963	9.382					9.571	8.839	8.989	8.262	9.836	8.136	8.838
0.078	0.676	6.041	6.019	5.806	7.468				7.094	6.846	6.846		8.407						5.503	5.753	6.905	7.471	7.289	6.049	6.881				7.411	7.140	7.654	6.758	7.990	6.402	7.615	9.413	8.268
0.090	0.676	5.233	5.215	5.054	6.552				5.995	5.747	5.649		8.002						4.547	4.706	5.802	6.110	6.278	5.469	6.128	8.027			6.435	6.159	6.471	5.601	6.468	5.406	6.274	8.315	7.170	7.782
0.102	0.676	4.615	4.624	4.645	5.178	9.145			5.184	5.424	4.811		7.021	9.450					3.862	3.998	5.033	4.914	5.487	4.681	5.629	9.413	8.433		5.787	5.424	5.935	4.754	5.937	4.464	5.431	8.027	6.882	7.782
0.114	0.676	4.466	4.500	4.408	4.811	7.759			4.934	4.731	4.227	9.445	6.328	8.757	7.886				3.805	3.659	4.799	4.345	4.852	4.119	4.484	7.334	8.433		5.499	5.159	5.457	4.435	5.405	4.185	4.971	7.467	5.966	7.446
0.126	0.676	4.376	4.416	4.321	4.301	8.046			4.688	4.410	3.918	8.752	6.461	9.450					3.936	3.719	4.496	4.104	4.497	3.610	4.233	8.027	7.334	8.789	5.510	4.974	5.156	4.196	5.043	3.788	4.479	6.848	5.155	6.683
0.138	0.676	4.581	4.632	4.283	3.924	7.066	8.615		4.542	4.314	3.724	7.654	5.842	7.840	7.886				4.014	3.658	4.346	3.818	4.012	3.370	3.757	7.334	7.047	7.873	5.642	4.880	4.928	4.168	4.812	3.473	4.108	6.705	4.803	6.447
0.150	0.676	4.351	4.396	4.149	3.634	7.066			4.443	3.822	3.535	8.059	5.574	7.370	7.480				3.999	3.524	4.249	3.557	3.766	3.124	3.412	6.774	6.823	7.873	5.334	4.763	4.811	4.030	4.578	3.160	3.800	6.118	4.579	5.703
0.162	0.676	3.574	3.609	3.628	3.112	6.437	9.308		3.955	3.274	3.269	6.501	4.973	6.885	7.480		8.485		3.718	3.249	3.927	3.047	3.305	2.753	3.034	6.705	6.182	7.403	4.740	4.422	4.320	3.845	4.243	2.685	3.388	5.830	4.346	5.157
0.174	0.676	2.856	2.880	2.896	2.585	6.660	9.308		3.080	2.875	2.849	5.595	4.757	6.885	7.193				2.916	2.742	3.331	2.409	2.735	2.207	2.658	6.012	6.035	7.180	3.850	3.932	3.691	3.278	3.934	2.162	2.953	5.700	3.985	5.129
0.186	0.676	2.114	2.126	2.226	2.134	5.679	8.615	8.497	2.347	2.246	2.410	5.039	4.400	6.885	6.787		9.178		2.170	2.293	2.657	1.873	2.118	1.692	2.320	5.194	4.999	6.774	3.058	3.431	3.093	2.717	3.496	1.716	2.504	5.109	3.506	4.738
0.198	0.676	1.494	1.506	1.704	1.704	5.711	7.699	8.091	1.624	1.823	2.004	4.504	4.007	6.811	6.094	8.037	9.178		1.529	1.863	2.112	1.399	1.629	1.309	1.853	4.982	4.769	6.263	2.398	2.878	2.478	2.214	3.134	1.291	2.171	4.731	3.159	4.664
0.210	0.676	0.977	0.991	1.317	1.367	5.213	8.615	7.398	1.163	1.602	1.669	4.298	3.603	6.405	5.940	7.814	8.079	8.028	1.199	1.492	1.706	1.017	1.198	1.069	1.515	4.913	4.822	6.187	1.888	2.348	1.964	1.816	2.848	1.043	1.836	4.493	2.775	4.171
0.222	0.676	0.566	0.581	1.139	1.056	4.925	7.362	8.497	0.792	1.255	1.375	4.079	3.198	6.231	6.094	7.477	7.569	7.112	0.948	1.192	1.433	0.649	0.822	0.869	1.317	4.677	4.732	6.081	1.492	1.902	1.556	1.500	2.549	0.809	1.554	4.554	2.583	4.118
0.234	0.676	0.361	0.375	0.998	0.869	4.925	7.229		0.521	1.029	1.221	3.836	3.009	6.231	5.689	8.325	7.386	6.581	0.807	0.945	1.221	0.388	0.558	0.754	1.171	4.500	4.604	5.632	1.258	1.618	1.289	1.270	2.324	0.617	1.285	4.295	2.341	3.890
0.246	0.676	0.239	0.261	0.871	0.713	4.656	7.517	8.497	0.340	0.998	1.101	3.554	2.882	5.518	5.635	7.477	8.079	6.929	0.729	0.790	1.086	0.181	0.318	0.649	1.082	4.402	4.672	5.721	1.114	1.444	1.075	1.111	2.194	0.488	1.092	4.038	2.246	3.816
0.258	0.676	0.150	0.175	0.823	0.655	4.656	7.111	8.497	0.215	0.938	1.043	3.427	2.762	5.761	5.635	8.037	7.792	6.706	0.650	0.716	0.993	0.051	0.177	0.600	1.054	4.171	4.615	5.405	0.997	1.341	0.914	0.975	2.097	0.415	0.981	4.081	2.193	3.684
0.270	0.676	0.095	0.116	0.764	0.583	4.560	7.111	7.803	0.082	0.866	1.020	3.419	2.652	5.443	4.968		7.792	6.470	0.613	0.670	0.953	0.000	0.098	0.614	1.045	4.076	4.695	5.927	0.940	1.300	0.801	0.901	2.084	0.400	0.925	3.892	2.198	3.494
0.282	0.676	0.088	0.112	0.723	0.583	4.581	6.910	8.091	0.020	0.874	1.042	3.363	2.663	5.712	5.083	6.938	7.386	6.642	0.628	0.691	0.948	0.025	0.093	0.636	1.140	4.001	4.407	5.278	0.915	1.318	0.739	0.900	2.114	0.436	0.944	3.904	2.252	3.508
0.294	0.676	0.191	0.231	0.769	0.615	4.581	7.699	7.803	0.000	0.892	1.125	3.308	2.656	5.356	4.996	7.025	7.569	6.119	0.679	0.797	1.007	0.099	0.187	0.686	1.236	3.984	4.338	5.493	0.989	1.458	0.739	0.962	2.214	0.536	1.042	3.945	2.409	3.620
0.306	0.676	0.409	0.470	0.918	0.746	4.702	6.313	7.398	0.077	0.987	1.304	3.305	2.856	5.173	5.178	6.533	7.386	5.831	0.815	0.989	1.144	0.294	0.336	0.852	1.445	3.937	4.364	5.165	1.182	1.697	0.832	1.109	2.406	0.707	1.155	3.920	2.717	3.725
0.318	0.676	0.720	0.809	1.121	0.946	4.530	6.669	7.110	0.272	1.191	1.577	3.384	3.109	5.518	4.968	6.379	7.232	6.195	1.082	1.265	1.380	0.552	0.593	1.059	1.664	4.038	4.364	5.088	1.492	2.024	1.048	1.386	2.687	0.949	1.370	3.872	2.817	3.560
0.330	0.676	1.079	1.221	1.473	1.271	4.814	6.418	6.993	0.567	1.484	1.900	3.602	3.377	5.245	5.024	6.056	7.232	5.677	1.412	1.655	1.685	0.880	0.883	1.344	1.877	4.010	4.274	4.961	1.900	2.487	1.393	1.740	2.990	1.262	1.638	3.750	3.135	3.694
0.342	0.676	1.412	1.626	1.880	1.721	4.814	6.173	7.110	0.983	1.748	2.353	3.631	3.509	5.276	5.083	5.710	6.780	5.407	1.769	2.126	2.110	1.272	1.228	1.602	2.124	3.979	4.372	5.016	2.399	2.989	1.798	2.183	3.316	1.579	1.982	3.880	3.460	3.614
0.354	0.676	1.660	1.969	2.275	2.191	5.034	6.173	7.580	1.525	2.153	2.802	3.755	3.792	5.106	4.968	5.840	6.693	5.463	2.245	2.686	2.580	1.673	1.607	1.788	2.349	3.937	4.266	4.791	2.975	3.520	2.247	2.656	3.669	1.816	2.352	3.884	3.614	3.688
0.366	0.676	1.877	2.326	2.693	2.681	5.253	5.619	6.417	2.067	2.467	3.201	3.965	4.117	4.777	5.145	6.056	6.470	5.389	2.717	3.216	3.126	2.060	1.906	1.969	2.662	3.740	4.399	4.695	3.561	4.010	2.806	3.181	4.051	2.070	2.733	3.872	3.699	3.560
0.378	0.676	1.990	2.545	2.892	3.097	4.776	5.697	6.625	2.453	2.744	3.651	3.986	4.195	4.582	5.212	5.812	6.087	5.354	3.109	3.677	3.724	2.464	2.214	2.095	2.694	3.896	4.192	4.562	4.099	4.454	3.370	3.699	4.243	2.256	3.104	3.602	4.020	3.519
0.390	0.676	2.083	2.724	3.106	3.427	4.986	5.782	6.792	2.790	3.062	3.985	4.084	4.505	4.723	5.053	5.639	6.405	4.903	3.339	4.099	4.320	2.661	2.423	2.130	2.886	3.667	4.322	4.413	4.509	4.788	3.878	4.120	4.484	2.412	3.360	3.720	4.013	3.454
0.402	0.676	2.230	2.944	3.100	3.728	5.018	5.907	6.625	2.994	3.231	4.225	4.183	4.568	4.786	5.247	5.380	6.000	4.903	3.503	4.354	4.746	2.798	2.632	2.176	3.156	3.617	4.347	4.513	4.869	5.177	4.283	4.433	4.569	2.442	3.560	3.581	3.862	3.436
0.414	0.676	2.296	3.067	3.135	3.946	5.156	6.050	7.110	3.058	3.416	4.336	3.999	4.505	4.654	5.113	5.041	6.043	4.871	3.509	4.627	5.140	2.936	2.775	2.247	3.215	3.452	4.407	4.289	5.060	5.394	4.582	4.687	4.752	2.612	3.701	3.442	4.020	3.346
0.426	0.676	2.264	3.088	3.183	3.987	5.213	5.874	6.705	3.048	3.604	4.356	4.070	4.547	4.523	4.890	5.161	5.920	4.678	3.512	4.841	5.338	3.059	2.915	2.298	3.228	3.555	4.184	4.520	5.160	5.634	4.758	4.767	4.838	2.791	3.971	3.524	3.951	3.438
0.438	0.676	2.333	3.164	3.221	4.168	5.338	6.089	6.482	2.960	3.483	4.551	4.172	4.635	4.446	5.178	4.993	5.623	4.742	3.589	4.930	5.590	3.165	2.970	2.379	3.480	3.696	4.355	4.465	5.216	5.876	5.011	4.892	4.773	2.955	4.041	3.508	3.978	3.375
0.450	0.676	2.393	3.252	3.076	4.406	5.213	5.843	6.482	3.015	3.593	4.657	4.304	5.294	4.646	5.145	5.204	6.087	4.829	3.650	5.221	5.837	3.224	3.230	2.460	3.730	3.530	4.501	4.465	5.306	5.959	5.126	4.987	5.037	3.035	4.124	3.541	4.225	3.457
0.462	0.676	2.298	3.166	3.048	4.466	5.456	5.725	6.245	2.964	3.768	4.876	4.435	4.896	4.671	5.806	5.119	5.959	4.893	3.620	5.282	5.947	3.453	3.385	2.600	3.638	3.696	4.531	4.445	5.310	6.226	5.261	5.135	5.013	3.181	4.245	3.564	4.317	3.528
0.474	0.676	2.261	3.147	3.133	4.760	5.361	5.619	6.625	2.961	3.774	5.139	4.641	5.250	4.917	5.444	5.147	6.043	4.972	3.601	5.727	6.031	3.471	3.422	2.678	3.813	3.750	4.541	4.695	5.407	6.404	5.405	5.378	5.057	3.151	4.382	3.737	4.579	3.583
0.486	0.676	2.373	3.254	3.234	4.711	5.431	6.536	6.705	2.969	4.217	5.237	4.782	5.733	4.939	5.401	5.219	6.000	4.627	3.601	6.038	6.123	3.549	3.544	2.876	4.056	3.761	4.531	4.439	5.479	6.703	5.581	5.365	5.135	3.292	4.545	3.888	4.327	3.626
0.498	0.676	2.317	3.207	3.262	4.785	6.201	6.418	6.705	2.957	4.186	5.237	4.745	5.545	5.019	5.871	5.511	6.134	4.687	3.648	6.118	6.252	3.674	3.752	2.892	3.964	3.949	4.637	4.492	5.449	6.696	5.341	5.537	5.157	3.633	4.619	3.857	4.555	3.823
0.510	0.676	2.255	3.145	3.196	5.105	6.149	6.823	6.993	2.953	4.422	5.272	5.063	6.009	4.973	5.401	5.161	6.613	4.860	3.688	6.276	6.231	3.829	3.825	3.041	4.078	4.010	4.732	4.555	5.545	6.648	5.300	5.541	5.289	3.644	4.567	4.011	5.030	4.113
0.522	0.676	2.289	3.166	3.145	5.257	6.437	7.111	7.398	2.940	4.448	5.435	5.574	5.842	4.939	5.583	5.416	6.875	4.840	3.648	6.429	6.266	3.990	3.973	3.185	4.270	4.052	4.906	4.687	5.714	6.738	5.555	5.571	5.278	3.775	4.775	4.177	5.177	4.187
0.534	0.676	2.390	3.252	3.309	5.698	6.149	6.823	8.091	3.012	4.238	5.393	5.302	6.461	5.425	5.871	5.595	6.780	5.032	3.757	6.511	6.544	4.025	4.098	3.351	4.643	4.215	5.137	4.983	5.783	6.936	5.628	5.841	5.479	3.972	4.751	4.204	5.435	4.199
0.546	0.676	2.501	3.377	3.340	5.314	6.437	6.823	7.803	2.990	4.410	5.736	5.514	7.021	5.307	5.940	5.472	6.875	4.893	3.791	6.641	6.563	4.060	4.114	3.368	4.617	4.226	5.119	5.016	5.916	6.954	5.608	5.793	5.397	4.135	4.899	4.232	5.090	4.268
0.558	0.676	2.638	3.490	3.380	5.763	7.066	7.006	6.887	2.991	4.941	5.844	5.980	6.903	5.339	6.094	5.595	7.232	4.751	3.750	6.843	6.591	4.136	4.227	3.629	5.029	4.332	4.983	5.052	5.768	6.790	5.828	6.051	5.332	4.154	4.868	4.260	5.248	4.342
0.570	0.676	2.724	3.585	3.451	5.964	7.066	6.600	8.497	3.048	4.697	5.937	5.595	7.714	5.643	6.970	5.363	7.232	5.210	3.784	6.969	6.423	4.314	4.322	3.698	5.297	4.660	5.342	5.016	5.942	7.290	5.819	6.334	5.656	4.526	4.907	4.204	5.594	4.563
0.582	0.676	2.862	3.693	3.648	5.964	7.536	7.229	7.803	3.164	5.236	6.385	6.044	6.903	5.736	7.886	5.595	8.485	5.608	3.887	7.015	6.553	4.413	4.517	3.856	5.297	4.731	5.794	5.192	5.857	7.151	5.935	6.298	5.781	4.544	5.120	4.416	5.870	4.638
0.594	0.676	2.997	3.818	3.676	6.370	7.066	7.362	9.190	3.302	5.103	6.225	5.732	6.798	5.621	7.193	5.897	7.386	5.225	3.879	7.080	6.829	4.476	4.602	4.054	5.665	4.740	5.488	5.234	5.899	7.038	5.828	6.845	5.865	4.660	5.244	4.538	6.017	5.061
0.606	0.676	3.131	3.898	3.733	6.983	7.759	6.910	8.497	3.538	5.265	6.476	6.044	8.002	5.558	8.579	6.056	8.079	5.502	4.051	6.984	6.805	4.638	4.926	4.156	5.742	4.870	5.990	5.355	6.079	7.067	5.944	6.470	5.775	4.828	5.306	4.472	6.253	5.331
0.618	0.676	3.160	3.923	3.983	6.503	7.759	7.517	8.497	3.587	5.007	6.956	6.187	7.714	6.016		6.091		5.463	3.966	7.223	6.973	4.839	5.051	4.338	5.527	4.994	6.561	5.323	6.393	7.303	6.003	6.907	5.971	4.891	5.543	4.561	7.170	5.115
0.630	0.676	3.416	4.157	4.242	7.063	9.145	8.210	8.497	3.792	5.236	8.016	7.366	8.407	6.192	7.193	6.938	8.485	5.564	4.152	7.678	6.736	5.047	5.241	4.405	6.128	5.336	6.487	5.676	6.487	7.316	6.179	7.273	6.207	5.343	5.558	4.925	6.322	5.172
0.642	0.676	3.611	4.302	4.396	7.602	8.452	7.362	9.190	3.944	5.326	7.269	7.366	8.407	6.083	7.193	6.128	7.792	5.271	4.222	7.282	6.918	5.179	5.718	4.916	6.070	5.353	6.418	5.745	6.567	7.230	6.350	7.371	6.290	5.428	5.905	5.096	6.764	5.630
0.654	0.676	3.893	4.568	4.536	7.602	7.353	7.922	9.190	4.217	5.424	7.575	7.248	7.309	6.617	7.480	6.533	8.485	5.677	4.340	7.878	6.918	5.540	5.799	4.681	6.396	5.254	7.517	5.986	6.644	7.721	6.144	7.206	6.540	5.739	6.053	5.443	7.352	6.024
0.666	0.676	4.084	4.747	4.847	8.449	8.452		8.497	4.290	5.958	8.134	6.880	9.100	6.359	8.579	7.025	9.178	5.888	4.579	8.178	6.714	5.731	6.150	5.025	6.881	5.563	6.929	6.017	6.747	7.760	6.281	7.856	6.480	5.939	6.423	5.676	8.961	6.213
0.678	0.676	4.431	5.102	5.125	8.161		9.308		4.711	5.656	7.575	7.836	7.491	6.965	7.886	7.477		5.586	4.866	8.871	7.739	5.862	6.255	5.771	6.188	5.802	8.433	5.845	7.045	7.721	6.308	7.816	7.106	6.191	6.556	5.700	8.961	6.256
0.690	0.676	4.933	5.549	5.113	8.449		9.308		4.878	6.227	8.827	7.836		6.965	7.886	7.814		6.156	5.218	8.535	7.770	6.248	6.451	5.771	7.351	5.979	6.728	6.649	7.252	7.935	6.706	8.201	7.197	6.527	7.503	5.750	7.016	7.194
0.702	0.676	4.817	5.394	5.628	8.855				5.197	6.307	9.115	7.836	8.407	7.370	8.579	9.423		7.016	5.389	11.174	8.291	6.478	6.596	6.386	6.881	6.369	8.433	6.997	7.649	8.537	7.102	8.090	7.438	7.289	8.145	6.774	8.268	6.827
0.714	0.676	4.938	5.469	6.524	9.548				5.647	7.405	8.422	9.445	9.100	7.840		8.037		6.470	5.665	10.075	7.940	6.596	6.804	6.897	7.169	6.848	9.126	7.403	7.649	8.782	7.708	9.425	7.843	8.136	8.368	6.774		6.907
0.726	0.676	5.434	5.954	6.429					5.667	7.405	9.115	8.059	9.100	9.450		8.730		6.642	6.014	10.481	8.527	7.135	7.289	7.436	8.961	8.720	9.126	7.691	8.030	8.453	7.890	9.089	8.632			7.804		7.446
0.738	0.676	5.760	6.529	8.827					5.995	8.792	9.115	9.445		8.064				8.316	6.324	11.174	8.670	7.577	7.982	8.688	8.961	7.804		7.873	8.272	9.881	8.807	10.341	8.101		10.448	8.027		9.391
0.750	0.676	6.763	7.628	7.323					6.443									9.414	6.553		10.137	7.982	8.963			8.315		8.789	9.060	9.881	8.033	11.034	8.988		10.448
0.762	0.676	6.614	7.340	7.323					7.382		10.214								7.623	11.174	10.542	9.774				9.413			8.798		8.989		9.142
0.774	0.676	7.482	8.321						9.579	8.792									8.316		10.137		10.062						9.753	10.979	8.807
0.786	0.676	8.461	9.420	8.421					8.480										10.108		9.849								9.976	10.979	9.905
0.798	0.676	8.545	9.420						8.480																				11.363	10.979
0.810	0.676																														10.598
0.822	0.676
0.834	0.676
0.846	0.676
0.858	0.676
0.870	0.676
0.882	0.676
0.894	0.676
0.906	0.676
0.918	0.676
0.930	0.676
0.942	0.676
0.954	0.676
0.966	0.676
0.978	0.676
0.990	0.676
1.002	0.676
1.014	0.676
1.026	0.676
1.038	0.676
1.050	0.676
1.062	0.676
1.074	0.676
1.086	0.676
1.098	0.676
1.110	0.676
1.122	0.676
1.134	0.676
1.146	0.676
1.158	0.676
1.170	0.676
1.182	0.676
1.194	0.676
0.006	0.685
0.018	0.685
0.030	0.685
0.042	0.685																		10.108		11.235									10.574		11.034			10.448
0.054	0.685	8.372	8.321	7.910							9.521								8.029	7.485	8.596	9.774	10.062						8.965	9.370	9.500	9.243	9.836	8.136	10.448
0.066	0.685	6.342	6.329	5.550	7.756				6.583	6.594	7.123		8.407						5.264	5.441	6.499	8.165	7.354	6.742	7.862				6.680	6.616	7.302	6.772	7.197	6.527	7.740	9.413	8.961
0.078	0.685	4.528	4.507	4.173	5.656				5.468	5.358	5.043	8.347	8.002		8.579				3.780	4.116	5.049	5.569	5.887	5.338	5.916	9.413			5.430	5.522	5.678	5.378	5.878	4.904	5.738	8.720	8.961	8.293
0.090	0.685	3.605	3.600	3.367	4.530	9.145			4.364	4.572	4.109	9.445	6.703	9.450					2.896	3.168	4.061	4.543	4.749	4.294	4.972	7.804			4.488	4.402	4.849	4.134	4.738	4.105	4.857	8.315	6.322	8.005
0.102	0.685	3.122	3.128	2.962	3.878	8.452			3.823	3.963	3.429	9.445	6.210	9.450					2.411	2.625	3.483	3.770	4.108	3.868	4.366	8.315	8.027		4.017	3.751	4.227	3.380	4.074	3.538	4.183	7.015	5.870	7.194
0.114	0.685	2.761	2.776	2.696	3.341	8.046	9.308		3.445	3.545	3.060	8.347	5.842	7.658			9.178		2.249	2.406	3.185	3.331	3.668	3.239	3.773	6.641	7.517		3.807	3.422	3.825	3.031	3.647	3.110	3.725	7.015	5.090	6.447
0.126	0.685	2.685	2.707	2.603	2.942	7.066			3.329	3.208	2.746	9.445	5.412	8.757	6.970				2.356	2.343	3.004	3.005	3.204	2.880	3.393	6.580	6.641	7.403	3.780	3.241	3.595	2.883	3.379	2.746	3.412	6.418	4.644	6.347
0.138	0.685	2.694	2.718	2.544	2.659	6.506	9.308		3.076	2.922	2.565	7.047	5.093	7.840	6.633				2.518	2.302	2.855	2.622	2.983	2.636	2.909	6.235	6.293	7.873	3.823	3.077	3.404	2.826	3.143	2.542	3.054	5.830	3.964	5.384
0.150	0.685	2.650	2.678	2.520	2.381	5.648	8.615	9.190	2.961	2.682	2.285	6.187	4.601	6.965	6.276				2.666	2.226	2.677	2.327	2.594	2.302	2.556	5.979	6.236	7.084	3.672	2.896	3.234	2.735	2.902	2.228	2.687	5.700	3.704	5.074
0.162	0.685	2.352	2.383	2.370	2.038	5.813		9.190	2.700	2.309	2.122	5.617	4.166	7.052	6.276		8.485		2.638	2.054	2.485	1.953	2.243	2.064	2.253	5.802	5.794	7.180	3.327	2.686	2.909	2.586	2.663	1.938	2.312	5.700	3.405	4.647
0.174	0.685	1.949	1.973	2.088	1.696	5.648	8.615	8.497	2.379	1.968	1.864	4.991	4.110	6.560	5.940		7.569		2.383	1.816	2.259	1.537	1.831	1.712	1.944	5.724	5.342	7.180	2.932	2.447	2.605	2.333	2.444	1.579	1.967	5.336	3.135	4.691
0.186	0.685	1.550	1.572	1.827	1.401	5.316	8.210	6.993	1.954	1.701	1.548	4.840	3.730	6.454	6.094	8.037	9.178	9.414	2.012	1.577	1.970	1.171	1.486	1.292	1.634	4.849	4.782	6.048	2.601	2.206	2.265	2.014	2.263	1.185	1.677	4.881	2.848	4.113
0.198	0.685	1.211	1.229	1.485	1.144	5.085	8.210	8.091	1.587	1.450	1.332	4.421	3.498	5.643	5.940	8.037	8.079	9.414	1.615	1.339	1.696	0.834	1.162	1.028	1.432	4.788	4.521	5.899	2.230	1.974	1.910	1.699	2.087	0.914	1.430	4.677	2.646	4.103
0.210	0.685	0.865	0.890	1.215	0.899	4.971	7.362	8.091	1.226	1.176	1.134	4.003	3.192	5.761	6.094	8.730	7.792	7.805	1.300	1.111	1.449	0.545	0.832	0.803	1.240	4.500	4.416	5.422	1.885	1.730	1.566	1.439	1.929	0.722	1.255	4.458	2.337	4.021
0.222	0.685	0.592	0.620	1.041	0.726	4.520	7.111	9.190	0.894	0.974	1.010	3.885	3.055	5.389	5.360	7.344	8.079	6.775	1.092	0.888	1.240	0.350	0.601	0.691	1.135	4.319	4.501	5.927	1.558	1.486	1.282	1.213	1.805	0.571	1.084	4.130	2.239	3.804
0.234	0.685	0.383	0.417	0.893	0.623	4.691	6.910	9.190	0.676	0.908	0.918	3.652	2.868	5.499	6.094	7.477	7.569	7.112	0.887	0.739	1.079	0.162	0.418	0.567	1.036	4.277	4.236	5.698	1.310	1.334	1.055	1.018	1.753	0.473	0.967	4.071	2.173	3.698
0.246	0.685	0.280	0.319	0.804	0.537	4.510	7.699	8.091	0.468	0.818	0.868	3.543	2.642	5.093	5.535	7.344	7.569	6.849	0.767	0.644	0.978	0.072	0.251	0.525	0.985	4.061	4.338	5.248	1.133	1.270	0.917	0.907	1.722	0.379	0.881	4.081	2.220	3.545
0.258	0.685	0.190	0.233	0.730	0.443	4.510	7.699	7.580	0.319	0.746	0.881	3.377	2.644	5.389	5.444	8.325	6.693	6.849	0.694	0.626	0.909	0.030	0.154	0.500	0.986	4.006	4.122	5.475	1.053	1.284	0.805	0.811	1.748	0.321	0.820	3.811	2.125	3.300
0.270	0.685	0.156	0.200	0.702	0.342	4.301	7.111	7.110	0.226	0.724	0.902	3.261	2.551	5.132	4.729	6.715	7.386	6.323	0.626	0.643	0.874	0.015	0.069	0.469	0.996	3.908	4.228	5.248	1.007	1.325	0.760	0.785	1.807	0.335	0.813	3.757	2.103	3.346
0.282	0.685	0.179	0.235	0.724	0.301	4.240	6.536	7.580	0.101	0.712	0.914	3.161	2.511	5.068	4.708	6.022	6.780	6.082	0.603	0.699	0.852	0.063	0.023	0.518	1.018	3.892	4.102	5.100	1.022	1.424	0.729	0.781	1.900	0.347	0.827	3.841	2.170	3.398
0.294	0.685	0.250	0.325	0.784	0.299	4.317	6.313	6.993	0.035	0.708	0.987	3.109	2.630	5.216	4.795	6.128	6.780	5.653	0.610	0.792	0.871	0.125	0.043	0.604	1.114	3.804	3.978	4.782	1.087	1.570	0.732	0.851	2.010	0.425	0.868	3.768	2.278	3.361
0.306	0.685	0.391	0.493	0.863	0.388	4.435	6.089	7.244	0.046	0.801	1.145	3.020	2.622	4.696	4.841	5.840	6.539	5.608	0.686	0.922	0.925	0.250	0.136	0.725	1.243	3.726	4.057	4.918	1.223	1.764	0.811	0.966	2.156	0.560	0.989	3.576	2.377	3.473
0.318	0.685	0.615	0.741	1.031	0.581	4.182	6.130	7.398	0.171	0.937	1.369	3.172	2.757	4.768	5.178	5.958	6.539	5.483	0.834	1.147	1.056	0.451	0.309	0.918	1.402	3.664	4.026	4.848	1.465	2.043	0.963	1.175	2.380	0.762	1.175	3.516	2.553	3.433
0.330	0.685	0.887	1.048	1.301	0.898	4.520	6.013	6.792	0.382	1.161	1.643	3.237	2.910	4.740	4.915	5.595	6.780	5.225	1.095	1.447	1.286	0.700	0.527	1.149	1.644	3.683	4.063	4.520	1.787	2.362	1.206	1.476	2.654	1.008	1.419	3.696	2.893	3.489
0.342	0.685	1.088	1.320	1.626	1.313	4.472	6.013	6.887	0.725	1.395	2.032	3.237	3.142	4.545	4.818	5.492	6.288	5.195	1.391	1.829	1.600	1.030	0.815	1.370	1.823	3.530	3.927	4.478	2.189	2.768	1.527	1.840	2.979	1.282	1.733	3.445	3.078	3.423
0.354	0.685	1.340	1.662	1.982	1.753	4.491	5.753	6.551	1.154	1.722	2.458	3.412	3.335	4.274	4.915	5.312	6.539	4.960	1.752	2.263	2.051	1.364	1.123	1.550	2.046	3.484	3.933	4.445	2.651	3.149	1.937	2.317	3.277	1.472	2.069	3.385	3.320	3.307
0.366	0.685	1.482	1.930	2.345	2.201	4.750	5.417	6.145	1.590	2.011	2.835	3.521	3.599	4.356	5.178	5.219	6.288	5.195	2.194	2.764	2.563	1.694	1.411	1.681	2.303	3.385	3.984	4.341	3.162	3.576	2.421	2.760	3.561	1.716	2.446	3.383	3.473	3.276
0.378	0.685	1.594	2.132	2.561	2.651	4.668	5.231	6.357	2.001	2.278	3.206	3.529	3.749	4.338	4.865	5.093	5.920	4.635	2.545	3.198	3.114	1.960	1.700	1.801	2.448	3.335	3.990	4.289	3.621	3.951	2.898	3.166	3.805	1.895	2.672	3.450	3.600	3.171
0.390	0.685	1.661	2.310	2.738	2.989	4.491	5.697	6.705	2.301	2.605	3.457	3.732	4.103	4.084	4.795	5.080	5.959	4.760	2.886	3.608	3.667	2.211	1.907	1.861	2.559	3.407	3.973	4.295	4.044	4.339	3.331	3.531	3.994	2.062	2.906	3.256	3.493	3.205
0.402	0.685	1.766	2.464	2.843	3.265	4.612	6.050	5.789	2.547	2.766	3.690	3.765	4.096	4.093	4.818	5.093	5.882	4.570	3.036	3.921	4.188	2.391	2.121	1.871	2.738	3.326	3.684	4.066	4.362	4.728	3.723	3.888	4.189	2.057	3.099	3.302	3.456	3.055
0.414	0.685	1.936	2.685	2.769	3.339	4.814	5.645	6.887	2.686	2.841	3.765	3.640	4.166	4.224	4.590	4.902	5.846	4.594	3.172	4.239	4.589	2.446	2.295	1.954	2.740	3.233	3.710	4.053	4.604	4.919	4.091	4.123	4.251	2.227	3.242	3.273	3.537	3.126
0.426	0.685	1.991	2.777	2.866	3.541	4.854	5.671	5.822	2.669	3.033	3.815	3.772	4.256	4.213	4.708	4.751	5.882	4.487	3.299	4.546	5.025	2.626	2.463	2.002	2.952	3.246	3.788	4.089	4.851	5.176	4.350	4.180	4.382	2.479	3.469	3.383	3.591	3.030
0.438	0.685	1.988	2.824	2.827	3.740	5.102	5.671	6.194	2.699	3.075	4.116	3.748	4.296	4.203	4.772	4.808	5.712	4.539	3.302	4.697	5.165	2.796	2.637	2.081	2.990	3.201	3.961	3.985	4.926	5.409	4.521	4.405	4.421	2.626	3.631	3.242	3.838	3.130
0.450	0.685	2.065	2.928	2.765	3.972	5.233	5.697	6.194	2.714	3.132	4.271	4.029	4.646	4.103	4.772	4.838	5.595	4.445	3.266	4.986	5.290	2.900	2.839	2.137	3.183	3.183	4.122	4.089	5.056	5.681	4.666	4.680	4.462	2.713	3.773	3.324	3.757	3.358
0.462	0.685	1.973	2.860	2.854	4.075	5.120	5.377	6.145	2.663	3.219	4.424	4.188	4.881	4.187	5.212	4.869	5.652	4.578	3.362	5.239	5.458	2.999	2.978	2.264	3.221	3.297	3.927	4.071	5.031	5.885	4.891	4.721	4.592	2.825	3.988	3.368	3.814	3.185
0.474	0.685	1.960	2.852	2.824	4.295	5.316	6.013	6.194	2.685	3.435	4.638	4.264	5.316	4.387	5.145	4.760	5.777	4.459	3.341	5.487	5.698	3.110	3.171	2.402	3.623	3.447	4.156	4.098	5.193	6.123	5.077	4.939	4.677	2.889	4.131	3.407	4.034	3.383
0.486	0.685	1.873	2.771	2.769	4.389	5.507	5.595	6.357	2.758	3.698	4.672	4.345	5.188	4.356	5.247	4.924	5.811	4.532	3.351	5.613	5.734	3.416	3.292	2.507	3.623	3.444	4.213	4.194	5.225	6.112	4.971	5.124	4.841	2.989	4.229	3.471	4.125	3.475
0.498	0.685	1.939	2.845	2.900	4.571	5.194	5.782	6.625	2.721	3.857	4.920	4.625	5.316	4.487	4.941	4.912	5.652	4.494	3.381	5.998	5.988	3.402	3.375	2.634	3.886	3.587	4.407	4.169	5.267	6.155	4.971	5.171	4.854	3.171	4.366	3.541	4.308	3.580
0.510	0.685	1.991	2.893	2.989	4.571	5.194	5.782	6.887	2.703	3.901	4.946	4.718	5.387	4.654	5.283	5.204	5.920	4.509	3.438	5.817	6.065	3.462	3.467	2.718	3.855	3.743	4.274	4.420	5.454	6.208	5.187	5.291	4.894	3.400	4.466	3.670	4.327	3.674
0.522	0.685	2.025	2.914	2.934	4.973	5.561	6.364	6.993	2.786	3.979	5.102	5.003	5.733	4.537	5.689	5.093	6.981	4.789	3.358	6.240	6.211	3.582	3.725	2.855	3.964	3.617	4.531	4.426	5.386	6.364	5.256	5.257	5.076	3.400	4.510	3.884	4.757	3.919
0.534	0.685	2.044	2.929	3.106	5.141	5.561	6.600	6.482	2.791	4.013	5.183	4.957	5.768	4.984	5.689	4.957	6.539	4.532	3.435	6.240	6.225	3.647	3.766	3.024	4.297	3.807	4.604	4.755	5.576	6.369	5.439	5.418	5.045	3.521	4.553	3.950	4.834	3.882
0.546	0.685	2.152	3.025	3.113	5.285	5.813	6.669	7.580	2.828	4.217	5.354	5.051	6.156	5.106	5.746	5.329	6.981	4.780	3.518	6.559	6.407	3.818	3.818	3.128	4.756	3.979	4.719	4.662	5.563	6.441	5.439	5.485	5.045	3.722	4.728	3.880	4.727	3.953
0.558	0.685	2.331	3.185	3.147	5.421	6.580	6.743	7.244	2.813	4.292	5.619	5.256	6.461	4.928	5.746	5.106	7.232	4.893	3.538	6.559	6.238	3.751	4.026	3.204	4.867	3.928	4.877	4.729	5.513	6.703	5.542	5.751	5.194	3.819	4.718	3.954	4.901	3.919
0.570	0.685	2.410	3.259	3.280	5.314	6.660	6.130	7.398	2.971	4.186	5.923	5.197	5.965	5.201	5.871	5.280	6.875	4.789	3.610	6.663	6.252	3.869	4.096	3.405	4.867	4.140	5.015	4.887	5.659	6.782	5.581	5.947	5.224	4.076	4.781	4.038	5.155	4.187
0.582	0.685	2.446	3.293	3.411	5.763	7.536	6.600	7.398	3.061	4.543	5.832	5.639	6.616	5.323	6.094	5.380	8.079	5.045	3.564	6.955	6.245	4.031	4.306	3.645	5.154	4.344	5.234	5.040	5.679	6.805	5.536	6.159	5.479	4.375	4.853	4.130	5.406	4.450
0.594	0.685	2.553	3.368	3.400	6.252	7.536	7.517	7.803	3.077	4.803	6.322	5.351	6.798	5.538	6.787	5.710	7.569	4.926	3.592	6.792	6.544	4.229	4.251	3.821	5.049	4.338	5.660	5.126	5.924	7.067	5.608	6.065	5.417	4.439	4.835	4.278	5.496	4.647
0.606	0.685	2.724	3.504	3.642	6.412	7.759	7.006	8.497	3.223	4.529	6.550	5.595	7.155	5.518	6.787	6.056	6.981	4.860	3.650	7.063	6.736	4.422	4.441	3.970	5.377	4.471	5.990	5.052	5.946	6.902	5.594	6.255	5.677	4.508	5.233	4.364	5.666	4.949
0.618	0.685	2.896	3.624	3.783	6.457	7.353	8.210	7.580	3.418	4.515	6.748	6.354	7.021	5.621	8.579	6.056	8.485	5.225	3.791	7.282	6.508	4.632	4.744	4.011	5.297	4.722	5.948	5.220	5.964	6.844	5.862	6.580	5.741	4.958	5.170	4.416	6.397	4.776
0.630	0.685	2.997	3.746	3.979	6.657	8.452	7.699	8.497	3.585	4.784	6.918	6.555	6.703	6.231	7.480	5.989	9.178	5.152	4.021	7.223	6.591	4.750	5.012	4.246	5.377	4.530	5.990	5.165	6.153	7.087	5.871	6.924	5.853	5.157	5.558	4.465	6.882	4.807
0.642	0.685	3.262	4.008	4.023	7.602	9.145	7.111	8.091	3.704	5.181	7.506	6.880	7.491	6.118	7.193	6.091	9.178	5.371	4.085	7.536	6.383	4.970	5.218	4.294	5.434	4.982	6.293	5.052	6.443	7.266	5.907	6.860	6.138	5.016	5.612	4.828	7.352	5.654
0.654	0.685	3.404	4.183	4.294	7.756	8.046	8.615	9.190	4.018	5.128	7.169	6.354	9.100	6.192	6.382	5.927	8.485	5.303	4.219	7.485	6.640	5.241	5.210	4.469	5.629	4.924	7.047	5.248	6.495	7.316	6.013	6.891	6.044	5.323	5.823	4.881	7.352	5.541
0.666	0.685	3.937	4.684	4.935	8.161	8.046	8.210		4.026	5.128	7.649	6.880	7.491	6.272		6.245	7.386	5.751	4.337	8.083	6.650	5.367	5.334	4.699	6.396	5.254	6.487	5.698	6.635	7.453	6.156	7.103	6.329	5.680	6.005	5.443	8.268	5.990
0.678	0.685	4.171	4.887	4.856	9.548	8.452		9.190	4.408	5.701	8.604	8.752	7.155	6.677	8.579	6.938	8.485	5.564	4.583	8.230	7.108	5.405	5.903	5.162	6.658	5.370	7.180	5.654	6.635	7.595	6.110	7.569	6.590	6.345	6.497	5.137	8.961	5.990
0.690	0.685	4.275	5.025	5.043	7.468		9.308		4.637	5.847	8.827	8.347	7.021	7.052	7.886	7.121		5.803	5.052	8.689	7.228	5.405	6.054	5.304	6.658	5.462	7.180	5.698	7.491	7.888	6.394	8.395	6.945	6.527	6.459	5.948	8.268	6.396
0.702	0.685	4.341	5.038	5.495	7.938		7.922		4.915	6.307	8.268	8.347	9.100	6.965		7.025	9.178	6.323	4.955	8.609	7.770	6.190	6.110	5.575	6.563	5.979	8.433	6.304	7.188	8.176	6.521	8.732	7.221	7.289	7.081	6.278		6.752
0.714	0.685	4.860	5.508	5.691	9.548			8.497	5.197	6.712	8.134	8.347	7.714	8.064		8.037	9.178	6.156	5.689	9.788	7.834	6.308	6.535	6.742	7.351	6.278		6.592	7.556	8.677	7.015	8.955	7.469	7.849	7.615	6.322		7.312
0.726	0.685	5.102	5.864	6.301					5.750	7.000	8.827	7.836		6.811	8.579	8.325		6.642	5.503	10.481	7.977	6.729	7.289	6.437		7.111	8.433	6.774	7.807	9.593	7.302	11.034	8.226		7.675	6.928		7.600
0.738	0.685	5.529	6.284	6.687					5.627	8.792	9.521	9.445	9.100	7.840		8.037		7.623	5.981	11.174	8.402	7.209	8.270	7.436	7.862	7.804	9.126	7.403	8.367	9.274	7.890		7.990		9.062	9.413		8.698
0.750	0.685	6.240	7.022	7.440					6.488		10.214		8.407	9.450		8.730		8.721	6.138	9.788	9.289	8.388	8.675			8.720		7.873	8.318	10.574	8.401	10.341	9.142		10.448
0.762	0.685	7.086	8.033	7.728					7.787	8.792	10.214								7.112	11.174	9.444	9.774	9.369						9.571	9.881	9.500	9.936
0.774	0.685	7.478	8.321	8.827					7.969										8.722		11.235	8.675	9.369						10.264	10.574	9.212		10.241
0.786	0.685	7.473	8.321						8.480										9.415		11.235								9.976		9.905
0.798	0.685	7.440	8.321						8.886																				11.363	11.672	10.598
0.810	0.685	8.651	9.420																												10.598
0.822	0.685
0.834	0.685
0.846	0.685
0.858	0.685
0.870	0.685
0.882	0.685
0.894	0.685
0.906	0.685
0.918	0.685
0.930	0.685
0.942	0.685
0.954	0.685
0.966	0.685
0.978	0.685
0.990	0.685
1.002	0.685
1.014	0.685
1.026	0.685
1.038	0.685
1.050	0.685
1.062	0.685
1.074	0.685
1.086	0.685
1.098	0.685
1.110	0.685
1.122	0.685
1.134	0.685
1.146	0.685
1.158	0.685
1.170	0.685
1.182	0.685
1.194	0.685
0.006	0.694
0.018	0.694
0.030	0.694
0.042	0.694	9.450	9.420	9.520	8.855				9.579										10.108	10.481	11.235								11.363	10.979		11.034
0.054	0.694	8.027	8.033	7.217	8.449				8.192		8.827								6.370	7.096	7.801	8.388	10.062	9.382					7.897	8.340	8.401	8.144	8.101	8.542	8.502
0.066	0.694	5.310	5.293	4.660	6.329				6.321	5.747	5.980			9.450					4.411	4.782	5.667	6.110	6.233	6.290	6.476				5.760	5.962	6.216	6.044	5.924	6.462	6.214	8.720	8.268
0.078	0.694	3.790	3.778	3.258	4.454				4.575	4.047	4.143	8.752	6.903	9.450					2.960	3.278	4.058	4.380	4.641	4.405	5.297	8.720	8.027		4.201	4.303	4.577	4.378	4.453	4.448	4.513	7.804	6.128	7.600
0.090	0.694	2.768	2.760	2.187	3.243				3.437	3.345	3.088		5.922	8.351					2.019	2.278	2.944	3.490	3.622	3.561	4.260	8.315	8.027		3.224	3.220	3.482	3.197	3.356	3.460	3.621	7.015	5.496	7.089
0.102	0.694	1.982	1.981	1.567	2.584	7.353			2.671	2.815	2.378		5.463	7.658	6.787				1.487	1.645	2.250	2.753	2.850	3.059	3.558	7.111	6.929		2.586	2.485	2.790	2.485	2.608	2.907	2.992	6.580	4.727	6.213
0.114	0.694	1.566	1.568	1.211	2.067	6.660			2.171	2.417	1.912	7.499	4.770	9.450	7.480				1.227	1.331	1.814	2.223	2.439	2.636	3.005	6.469	6.929	9.482	2.267	1.997	2.338	2.047	2.152	2.430	2.571	6.523	4.225	5.781
0.126	0.694	1.274	1.284	0.997	1.687	6.009			1.892	2.049	1.604	7.654	4.682	8.757	7.480				1.176	1.158	1.537	1.866	2.064	2.252	2.579	6.469	6.081	6.997	2.063	1.634	2.018	1.761	1.818	2.102	2.214	6.369	3.653	5.541
0.138	0.694	1.186	1.195	0.959	1.422	6.009	7.922	9.190	1.654	1.721	1.345	6.226	4.428	7.658	6.014				1.183	0.999	1.325	1.560	1.802	2.008	2.217	6.012	5.660	6.997	1.889	1.383	1.795	1.558	1.592	1.798	1.856	5.542	3.356	5.035
0.150	0.694	1.112	1.123	0.961	1.157	5.384	8.615	8.091	1.441	1.500	1.144	5.708	4.070	6.192	6.500		9.178		1.177	0.918	1.188	1.262	1.533	1.717	1.897	5.424	5.907	6.774	1.732	1.204	1.580	1.376	1.388	1.503	1.522	5.501	3.040	4.738
0.162	0.694	1.030	1.045	0.949	0.941	5.156	8.210	7.803	1.295	1.273	0.955	5.169	3.693	6.454	6.014		9.178		1.208	0.816	1.045	1.003	1.253	1.445	1.610	5.179	5.194	6.649	1.562	1.063	1.426	1.232	1.225	1.238	1.262	5.019	2.749	4.486
0.174	0.694	0.956	0.965	0.946	0.763	5.507		8.091	1.197	1.080	0.778	4.578	3.403	6.405	5.583	9.423	9.178		1.174	0.739	0.950	0.743	0.979	1.262	1.453	5.150	4.983	6.997	1.440	0.981	1.262	1.093	1.101	0.983	1.040	5.019	2.573	4.274
0.186	0.694	0.834	0.851	0.890	0.609	4.971	7.699	8.091	1.074	0.888	0.634	4.358	3.192	5.984	5.806	9.423	8.485	8.316	1.157	0.682	0.868	0.511	0.768	1.016	1.264	5.006	4.707	5.845	1.359	0.938	1.107	0.977	1.019	0.795	0.850	4.779	2.353	3.886
0.198	0.694	0.722	0.745	0.826	0.489	4.602	8.210	7.580	0.941	0.791	0.538	4.209	3.111	5.245	5.635	8.325		6.929	1.088	0.616	0.833	0.311	0.571	0.810	1.123	4.677	4.463	5.819	1.316	0.930	1.009	0.878	0.993	0.621	0.755	4.531	2.186	3.789
0.210	0.694	0.646	0.676	0.785	0.418	4.530	7.006	7.803	0.858	0.657	0.533	4.034	2.931	5.372	5.178	9.423	8.485	7.112	1.026	0.590	0.818	0.189	0.459	0.676	1.065	4.443	4.381	5.220	1.295	0.957	0.929	0.811	1.023	0.535	0.712	4.156	2.118	3.652
0.222	0.694	0.544	0.585	0.773	0.425	4.570	7.229	8.497	0.736	0.664	0.566	3.718	2.912	5.119	5.746	7.226	7.792	7.623	0.984	0.571	0.839	0.116	0.354	0.571	1.035	4.243	4.236	5.611	1.266	0.993	0.895	0.794	1.067	0.459	0.697	4.047	2.095	3.563
0.234	0.694	0.485	0.546	0.783	0.387	4.501	6.743	9.190	0.678	0.625	0.644	3.646	2.725	5.019	5.488	7.025	7.569	7.112	0.935	0.607	0.899	0.112	0.303	0.489	1.004	3.937	4.096	5.422	1.244	1.090	0.860	0.797	1.191	0.399	0.741	3.988	2.050	3.467
0.246	0.694	0.440	0.509	0.783	0.363	4.168	6.536	6.993	0.598	0.665	0.752	3.510	2.581	4.961	5.283	6.938	6.981	6.775	0.887	0.677	0.924	0.101	0.239	0.463	0.999	4.042	4.063	5.234	1.240	1.224	0.860	0.817	1.337	0.328	0.768	3.857	2.068	3.366
0.258	0.694	0.434	0.516	0.801	0.298	4.247	6.475	6.625	0.557	0.642	0.827	3.419	2.476	4.896	5.145	6.428	7.386	6.279	0.842	0.749	0.945	0.094	0.164	0.466	0.970	3.928	4.063	5.076	1.258	1.400	0.849	0.841	1.486	0.326	0.786	3.713	2.033	3.260
0.270	0.694	0.382	0.467	0.848	0.232	4.082	6.536	6.792	0.430	0.623	0.863	3.237	2.537	5.043	4.687	6.379	6.613	5.859	0.719	0.824	0.929	0.118	0.077	0.496	0.961	3.818	4.070	4.939	1.258	1.568	0.799	0.855	1.633	0.335	0.775	3.771	2.113	3.197
0.282	0.694	0.369	0.465	0.825	0.168	4.203	6.264	7.580	0.288	0.633	0.917	3.223	2.492	4.875	4.915	5.897	7.099	5.543	0.643	0.880	0.874	0.174	0.001	0.552	1.008	3.764	3.927	4.755	1.265	1.699	0.770	0.859	1.760	0.381	0.754	3.720	2.136	3.358
0.294	0.694	0.405	0.522	0.884	0.165	4.003	5.874	7.803	0.177	0.688	0.976	3.089	2.516	4.614	4.795	5.492	5.959	5.677	0.573	0.957	0.825	0.216	0.000	0.644	1.050	3.686	3.895	4.662	1.296	1.829	0.766	0.912	1.891	0.420	0.811	3.623	2.229	3.181
0.306	0.694	0.537	0.676	0.941	0.268	4.015	5.907	7.398	0.128	0.721	1.112	2.979	2.574	4.537	4.519	5.280	5.882	5.502	0.608	1.060	0.834	0.331	0.051	0.807	1.147	3.635	3.911	4.712	1.372	1.997	0.793	1.005	2.034	0.507	0.933	3.505	2.386	3.157
0.318	0.694	0.642	0.802	1.092	0.518	4.102	5.874	7.398	0.212	0.848	1.272	3.035	2.725	4.426	4.647	5.662	6.405	5.045	0.685	1.237	0.937	0.468	0.164	0.979	1.267	3.422	3.746	4.534	1.534	2.180	0.924	1.184	2.192	0.690	1.118	3.352	2.465	3.157
0.330	0.694	0.805	1.014	1.294	0.768	4.168	5.874	6.705	0.365	0.999	1.559	2.953	2.845	4.350	4.609	5.219	6.539	4.751	0.897	1.463	1.130	0.688	0.333	1.133	1.528	3.407	3.737	4.623	1.798	2.428	1.152	1.417	2.447	0.886	1.365	3.338	2.655	3.165
0.342	0.694	0.973	1.242	1.544	1.135	4.255	5.524	6.705	0.647	1.227	1.890	3.035	2.952	4.152	4.554	5.434	5.744	4.948	1.157	1.769	1.433	0.933	0.579	1.271	1.710	3.326	3.746	4.164	2.104	2.688	1.428	1.731	2.676	1.081	1.639	3.144	2.943	3.089
0.354	0.694	1.114	1.487	1.849	1.537	4.108	5.547	6.625	1.006	1.449	2.221	3.188	3.134	4.108	4.302	5.204	5.595	4.819	1.509	2.126	1.836	1.215	0.866	1.376	1.867	3.278	3.843	3.929	2.463	3.026	1.775	2.099	2.947	1.277	1.882	3.175	3.053	3.078
0.366	0.694	1.255	1.727	2.100	1.930	4.182	5.301	6.299	1.387	1.658	2.510	3.241	3.254	4.098	4.628	4.769	5.567	4.882	1.854	2.511	2.320	1.457	1.088	1.473	2.013	3.246	3.774	4.098	2.860	3.320	2.142	2.504	3.162	1.494	2.111	3.152	3.133	2.946
0.378	0.694	1.347	1.928	2.298	2.319	4.210	4.978	5.971	1.690	1.930	2.846	3.231	3.345	3.920	4.452	4.946	5.623	4.358	2.222	2.878	2.818	1.675	1.354	1.569	2.169	3.026	3.605	3.989	3.277	3.658	2.535	2.842	3.390	1.600	2.350	3.109	3.187	2.862
0.390	0.694	1.442	2.095	2.434	2.535	4.317	5.032	6.194	1.934	2.126	3.088	3.341	3.536	3.982	4.519	4.946	5.394	4.296	2.515	3.274	3.318	1.871	1.543	1.620	2.247	3.011	3.513	3.877	3.700	4.045	2.926	3.129	3.575	1.725	2.528	3.091	3.268	2.889
0.402	0.694	1.496	2.216	2.484	2.805	4.255	5.338	5.579	2.190	2.284	3.344	3.356	3.689	3.945	4.374	4.891	5.464	4.308	2.756	3.598	3.744	2.029	1.771	1.652	2.353	3.028	3.517	3.699	3.998	4.238	3.286	3.393	3.761	1.854	2.746	3.033	3.251	2.830
0.414	0.694	1.624	2.372	2.530	2.967	4.418	5.265	5.858	2.249	2.365	3.481	3.354	3.671	3.870	4.302	4.482	5.682	4.273	2.859	3.921	4.144	2.164	1.956	1.664	2.514	2.958	3.429	3.792	4.243	4.597	3.590	3.630	3.864	1.999	2.931	3.066	3.199	2.801
0.426	0.694	1.683	2.495	2.552	3.218	4.463	5.396	6.099	2.434	2.626	3.618	3.432	3.994	3.897	4.248	4.541	5.440	4.333	2.988	4.198	4.427	2.305	2.121	1.724	2.520	3.043	3.617	3.823	4.466	4.903	3.909	3.830	3.933	2.134	3.096	2.968	3.316	2.801
0.438	0.694	1.733	2.570	2.526	3.300	4.612	5.018	5.756	2.381	2.712	3.737	3.479	3.896	3.913	4.148	4.789	5.004	4.072	3.022	4.430	4.724	2.449	2.249	1.808	2.705	2.903	3.679	3.591	4.674	5.147	4.177	4.039	4.033	2.308	3.284	2.941	3.327	2.887
0.450	0.694	1.674	2.531	2.563	3.532	4.679	5.319	5.756	2.422	2.808	3.977	3.677	4.124	3.924	4.572	4.541	5.266	4.072	3.076	4.731	5.019	2.624	2.463	1.889	2.834	2.956	3.679	3.642	4.719	5.361	4.299	4.216	4.223	2.339	3.457	3.035	3.481	3.010
0.462	0.694	1.624	2.512	2.637	3.834	4.634	5.265	5.932	2.375	2.931	4.089	3.973	4.437	3.830	4.687	4.571	5.349	4.167	3.070	5.017	5.269	2.650	2.684	1.978	2.830	2.980	3.732	3.910	4.858	5.625	4.594	4.349	4.318	2.496	3.617	3.042	3.532	2.981
0.474	0.694	1.666	2.551	2.566	3.841	5.034	5.357	6.012	2.409	3.129	4.235	3.916	4.612	4.117	4.818	4.526	5.349	4.384	3.160	5.425	5.389	2.898	2.913	2.124	3.126	3.152	3.746	3.830	4.860	5.732	4.696	4.495	4.390	2.548	3.821	3.078	3.596	3.048
0.486	0.694	1.681	2.576	2.604	3.851	4.882	5.377	6.194	2.502	3.182	4.379	4.052	4.783	4.122	4.647	4.482	5.440	4.261	3.077	5.518	5.601	3.032	2.954	2.247	3.359	3.244	4.014	3.840	4.918	5.920	4.627	4.685	4.529	2.683	3.911	3.158	3.814	3.197
0.498	0.694	1.660	2.553	2.669	4.400	5.018	5.547	6.099	2.492	3.384	4.615	4.043	4.810	4.268	5.083	4.732	5.489	4.345	3.175	5.594	5.714	3.110	3.149	2.322	3.581	3.402	4.136	4.031	5.073	6.067	4.738	4.752	4.564	2.907	4.020	3.221	4.102	3.149
0.510	0.694	1.763	2.656	2.734	4.642	5.085	5.547	6.625	2.539	3.555	4.623	4.310	5.229	4.314	5.113	4.678	5.540	4.141	3.170	5.740	5.738	3.282	3.299	2.456	3.493	3.427	4.213	4.145	5.099	6.081	4.772	4.941	4.578	3.053	4.212	3.263	4.042	3.403
0.522	0.694	1.860	2.746	2.704	4.498	5.338	6.089	6.299	2.553	3.698	4.798	4.540	5.111	4.320	5.283	4.653	6.043	4.296	3.237	5.886	6.010	3.316	3.446	2.501	3.898	3.462	4.243	4.194	5.199	6.179	4.989	4.957	4.773	3.174	4.321	3.343	4.157	3.473
0.534	0.694	1.901	2.779	2.794	4.894	5.778	5.874	7.244	2.611	3.815	5.015	4.441	5.387	4.338	5.283	4.696	5.959	4.358	3.234	6.099	5.912	3.351	3.589	2.676	3.879	3.527	4.390	4.278	5.294	6.159	5.169	5.168	4.748	3.246	4.348	3.452	4.519	3.577
0.546	0.694	1.964	2.835	2.931	5.015	5.534	5.843	8.091	2.616	3.996	4.910	4.666	5.699	4.759	5.283	5.005	6.134	4.473	3.225	6.197	6.004	3.413	3.607	2.876	4.078	3.719	4.562	4.352	5.349	6.316	5.130	5.321	4.769	3.409	4.449	3.664	4.346	3.611
0.558	0.694	2.148	3.015	2.921	5.070	5.849	6.130	6.993	2.735	3.822	5.244	5.169	5.882	4.705	5.535	5.264	6.182	4.473	3.344	6.299	6.105	3.584	3.680	2.962	4.326	3.726	4.615	4.407	5.289	6.364	5.214	5.400	4.779	3.600	4.474	3.654	4.397	3.793
0.570	0.694	2.141	2.992	3.035	5.129	6.506	6.475	6.887	2.687	3.886	5.579	4.913	6.156	4.855	5.806	5.017	6.780	4.732	3.324	6.492	6.048	3.625	3.820	3.038	4.684	3.764	4.936	4.520	5.476	6.436	5.275	5.678	4.930	3.622	4.655	3.768	5.133	3.945
0.582	0.694	2.232	3.072	3.120	5.343	6.842	6.475	6.887	2.876	3.850	5.771	5.197	6.798	4.896	5.583	5.398	6.981	4.809	3.287	6.438	5.937	3.692	4.012	3.368	4.712	4.066	4.782	4.577	5.537	6.597	5.536	5.767	5.105	3.788	4.764	3.764	5.273	4.139
0.594	0.694	2.370	3.187	3.210	5.741	6.660	6.600	7.244	2.955	4.021	5.937	5.226	6.535	5.093	6.500	5.175	7.232	4.578	3.489	6.631	6.148	3.888	4.143	3.400	4.670	4.006	5.214	4.520	5.742	6.502	5.492	5.692	5.247	4.231	4.778	4.015	5.435	4.103
0.606	0.694	2.446	3.248	3.447	5.910	7.353	7.006	7.398	3.015	4.337	6.322	5.302	6.461	5.339	7.193	5.416	6.981	4.819	3.523	6.857	6.252	4.067	4.260	3.595	4.698	4.215	5.488	4.585	5.655	6.525	5.588	6.004	5.366	4.272	4.907	4.166	5.324	4.509
0.618	0.694	2.713	3.464	3.656	6.021	7.536	7.006	7.580	3.226	4.314	6.407	5.554	6.903	5.461	7.886	5.927	7.569	4.996	3.667	6.792	6.280	4.441	4.341	3.629	4.991	4.283	5.759	4.703	5.696	6.738	5.731	6.206	5.554	4.581	5.150	4.226	5.966	4.450
0.630	0.694	2.872	3.636	3.800	6.657	6.948	7.699	7.110	3.338	4.649	6.603	5.732	7.021	5.291	6.500	5.760	6.693	4.984	3.731	7.131	6.407	4.481	4.581	3.783	4.972	4.254	5.725	4.994	5.938	6.963	5.754	6.429	5.666	4.681	5.140	4.177	6.017	4.596
0.642	0.694	3.083	3.867	3.944	6.412	7.066	6.910	7.398	3.527	4.714	7.169	6.612	7.309	6.049	7.886	6.091	7.792	5.255	3.820	7.131	6.360	4.711	4.944	4.020	5.495	4.486	6.236	5.052	6.131	6.885	5.686	6.419	5.758	5.001	5.506	4.409	6.071	5.187
0.654	0.694	3.219	4.017	4.060	7.602	7.536	7.229	8.497	3.623	4.515	7.078	6.354	8.002	5.895	7.480	6.288	7.569	5.195	4.068	7.619	6.692	4.861	5.012	4.306	5.323	4.677	6.081	4.887	6.313	7.161	5.836	6.628	5.910	4.891	5.535	4.577	6.477	5.048
0.666	0.694	3.422	4.205	4.344	7.468	7.536	7.229	9.190	3.814	4.821	7.036	6.267	7.491	6.192	8.579	5.958	7.792	5.337	4.080	7.619	6.692	5.092	5.187	4.264	6.128	4.913	6.929	5.126	6.495	7.483	5.819	7.027	6.000	5.680	5.694	4.750	6.564	5.440
0.678	0.694	3.579	4.332	4.615	7.468	7.759	8.615	9.190	4.057	5.747	7.649	6.806	7.021	5.895	7.480	5.927	8.485	5.271	4.452	7.878	7.031	5.055	5.380	4.757	7.169	5.370	6.823	5.076	6.511	7.683	5.983	7.206	6.309	6.291	6.078	4.849	7.863	5.500
0.690	0.694	3.925	4.624	4.895	7.350	7.759	8.210	8.091	4.403	5.459	8.268	7.248	7.155	6.677		6.938	9.178	5.225	4.567	8.609	7.522	5.029	5.551	5.119	6.322	5.150	6.929	5.263	6.908	7.368	6.121	7.816	6.658	6.462	6.258	5.151	8.961	5.865
0.702	0.694	4.193	4.942	4.945	8.449		8.210	9.190	4.630	5.424	7.911	6.960	7.714	6.677		7.121	9.178	5.980	4.872	8.284	7.451	5.615	5.887	5.147	6.881	5.750	7.334	5.871	7.252	7.665	6.098	8.262	6.823	5.977	6.619	5.676	8.268	5.678
0.714	0.694	4.406	5.215	5.459	8.855		9.308	8.497	5.209	6.594	8.268	7.654	7.491	7.052	7.480	7.814		5.831	5.181	8.977	7.770	6.163	6.301	5.855	6.881	5.776	8.433	5.899	7.219	8.414	6.487	7.990	7.379	6.932	7.558	6.369	8.268	5.926
0.726	0.694	4.601	5.394	5.649				8.497	5.248	7.405	9.521	7.836	9.100	7.052	7.480	8.730		6.706	5.346	9.788	7.739	6.516	7.229	6.290	7.575	6.322		6.187	7.807	8.900	7.164	8.955	7.939	9.235	7.963	6.235		6.213
0.738	0.694	5.035	5.809	6.119					5.772		9.521	9.445	8.407	9.450				7.217	5.965	11.174	8.463	7.289	8.270	6.337		6.705	9.126	7.285	8.067	8.964	7.603	8.637	8.226		8.368	7.804		8.005
0.750	0.694	5.635	6.375	6.955					5.968	8.792			8.002			9.423		6.775	6.642	9.788	9.038	7.828	8.963	7.079		8.315	9.126	8.384	8.184	9.726	8.113	10.341	8.855	9.235	9.755	9.413		8.293
0.762	0.694	6.332	7.022	7.728					7.181		10.214					9.423		9.414	7.017	10.481	9.849	7.828				9.413			8.272	9.593	8.113	9.936	10.934		9.755
0.774	0.694	6.809	7.474	8.134					8.480										7.623		10.137	8.388	10.062						9.283	10.979	9.212		10.241
0.786	0.694	8.639	9.420						8.886										8.499		10.542		9.369						9.976		9.905
0.798	0.694	7.449	8.321						9.579												11.235								9.753	11.672
0.810	0.694																												10.669
0.822	0.694	8.434	9.420
0.834	0.694
0.846	0.694
0.858	0.694
0.870	0.694
0.882	0.694
0.894	0.694
0.906	0.694
0.918	0.694
0.930	0.694
0.942	0.694
0.954	0.694
0.966	0.694
0.978	0.694
0.990	0.694
1.002	0.694
1.014	0.694
1.026	0.694
1.038	0.694
1.050	0.694
1.062	0.694
1.074	0.694
1.086	0.694
1.098	0.694
1.110	0.694
1.122	0.694
1.134	0.694
1.146	0.694
1.158	0.694
1.170	0.694
1.182	0.694
1.194	0.694
0.006	0.704
0.018	0.704
0.030	0.704
0.042	0.704																			11.174													10.934
0.054	0.704	9.410	9.420	7.217	9.548				8.886	8.098	7.816								7.164	7.413	8.144	9.081		8.688	8.268				8.418	8.728	9.212	8.955	8.369		8.368
0.066	0.704	5.941	5.923	4.792	6.457				6.178	5.796	5.910		9.100	9.450					4.524	5.030	5.879	6.110	5.951	6.203	7.169				5.790	6.196	6.591	6.230	5.725	6.596	5.982		7.575	8.698
0.078	0.704	4.042	4.031	3.153	4.230				4.437	4.004	3.948	8.752	7.491		7.480				3.086	3.347	3.914	4.179	4.140	4.440	5.297	7.621			3.893	4.208	4.410	4.295	3.930	4.423	4.190	7.804	6.397	7.600
0.090	0.704	2.633	2.622	1.914	2.792	7.759			3.096	2.914	2.725	7.248	5.733	9.450	7.480		9.178		1.975	2.122	2.588	2.874	2.983	3.173	3.796	6.774	7.334		2.693	2.876	3.022	3.010	2.681	3.188	3.073	7.804	4.834	7.312
0.102	0.704	1.657	1.650	1.074	1.962	6.842			2.125	2.016	1.885	7.654	4.942	8.757	6.970				1.238	1.314	1.720	2.063	2.170	2.505	3.083	5.979	6.561		1.882	1.946	2.135	2.096	1.850	2.518	2.369	7.015	3.971	5.926
0.114	0.704	1.043	1.039	0.537	1.412	6.372	9.308		1.512	1.573	1.323	7.047	4.313	7.370	6.787				0.792	0.816	1.132	1.530	1.616	2.166	2.539	6.155	5.868	8.384	1.340	1.297	1.530	1.490	1.248	2.060	1.774	6.081	3.648	5.366
0.126	0.704	0.600	0.599	0.261	1.021	5.619	8.615		1.053	1.247	0.938	7.143	4.159	6.811	6.382		8.485		0.514	0.474	0.740	1.093	1.255	1.827	2.049	5.652	5.990	7.873	0.918	0.815	1.091	1.048	0.852	1.630	1.317	6.012	3.178	4.949
0.138	0.704	0.327	0.327	0.114	0.675	5.384		8.497	0.731	0.891	0.620	5.834	3.763	6.742	6.787				0.331	0.241	0.449	0.773	0.953	1.600	1.705	5.700	5.255	7.084	0.617	0.446	0.751	0.684	0.574	1.339	0.905	5.406	2.710	4.728
0.150	0.704	0.137	0.135	0.053	0.415	5.156	8.615	9.190	0.483	0.667	0.385	5.732	3.410	6.154	5.940			9.414	0.210	0.082	0.234	0.476	0.647	1.286	1.417	5.353	5.156	7.403	0.390	0.205	0.477	0.410	0.350	1.046	0.591	5.542	2.472	4.124
0.162	0.704	0.054	0.054	0.023	0.224	5.384	8.615	8.497	0.309	0.423	0.179	5.211	3.263	6.154	5.583		7.792	7.805	0.152	0.007	0.095	0.295	0.436	1.108	1.225	5.286	4.892	6.774	0.251	0.055	0.286	0.223	0.209	0.856	0.343	5.194	2.266	4.150
0.174	0.704	0.089	0.091	0.037	0.071	5.002	8.615	8.497	0.245	0.322	0.056	4.641	3.048	5.953	5.401	8.730	7.569	7.468	0.165	0.000	0.031	0.176	0.256	1.001	1.132	4.778	4.936	6.391	0.209	0.017	0.175	0.124	0.139	0.698	0.182	5.096	2.141	4.098
0.186	0.704	0.212	0.221	0.113	0.000	4.570	7.699	9.190	0.279	0.271	0.000	4.339	2.943	5.895	5.401	9.423	9.178	7.335	0.259	0.038	0.055	0.053	0.167	0.817	1.020	5.082	4.695	5.611	0.283	0.074	0.168	0.108	0.158	0.587	0.128	4.779	2.060	3.823
0.198	0.704	0.370	0.389	0.241	0.022	4.788	7.922	7.398	0.351	0.253	0.020	4.241	2.856	5.372	5.635	7.632	8.079	7.805	0.403	0.141	0.155	0.028	0.124	0.706	1.015	4.740	4.822	5.698	0.439	0.227	0.252	0.169	0.244	0.509	0.155	4.593	1.981	3.629
0.210	0.704	0.522	0.554	0.412	0.095	4.400	8.615		0.472	0.337	0.135	3.924	2.811	5.518	5.806	7.477	7.232	7.335	0.601	0.302	0.334	0.066	0.162	0.633	0.976	4.443	4.444	5.405	0.679	0.461	0.399	0.318	0.414	0.464	0.267	4.301	1.990	3.614
0.222	0.704	0.643	0.701	0.590	0.209	4.400	6.823	7.803	0.625	0.450	0.331	3.836	2.866	4.939	4.818	6.715	7.569	6.929	0.788	0.499	0.564	0.106	0.221	0.565	1.007	4.171	4.089	5.388	0.944	0.760	0.596	0.486	0.640	0.435	0.422	3.993	1.976	3.595
0.234	0.704	0.730	0.816	0.805	0.287	4.333	6.264	7.803	0.769	0.577	0.547	3.590	2.734	4.896	5.360	6.651	6.613	6.775	0.972	0.723	0.819	0.188	0.290	0.567	1.047	3.962	4.008	5.234	1.209	1.081	0.803	0.693	0.898	0.409	0.610	4.011	1.985	3.385
0.246	0.704	0.791	0.894	0.931	0.346	4.285	6.130	7.244	0.855	0.634	0.762	3.469	2.737	4.530	5.444	6.245	6.539	6.047	1.050	0.908	1.013	0.291	0.316	0.556	1.059	4.015	4.096	4.928	1.439	1.413	0.941	0.876	1.174	0.410	0.772	3.811	2.073	3.328
0.258	0.704	0.795	0.911	1.061	0.326	4.255	6.173	7.110	0.847	0.692	0.916	3.407	2.614	4.494	5.247	6.128	6.405	5.859	1.049	1.080	1.119	0.321	0.278	0.552	1.031	3.743	3.906	4.819	1.583	1.730	0.998	0.991	1.418	0.389	0.858	3.747	2.106	3.267
0.270	0.704	0.704	0.860	1.065	0.292	4.182	6.264	7.244	0.735	0.706	1.027	3.186	2.531	4.705	4.915	5.868	6.345	5.701	0.964	1.173	1.124	0.333	0.216	0.630	1.035	3.645	3.803	4.662	1.612	1.944	0.978	1.061	1.619	0.407	0.895	3.857	2.123	3.247
0.282	0.704	0.643	0.803	1.042	0.270	4.148	6.743	7.110	0.551	0.687	1.077	3.195	2.501	4.501	4.687	5.492	6.345	5.320	0.832	1.222	1.064	0.373	0.149	0.714	1.057	3.587	3.788	4.615	1.579	2.091	0.947	1.071	1.759	0.420	0.893	3.576	2.215	3.230
0.294	0.704	0.628	0.796	1.063	0.330	3.997	5.843	8.091	0.446	0.702	1.136	3.067	2.584	4.344	4.729	5.573	6.182	5.389	0.740	1.277	1.003	0.430	0.096	0.781	1.090	3.375	3.939	4.478	1.572	2.197	0.899	1.101	1.868	0.455	0.945	3.409	2.251	3.089
0.306	0.704	0.606	0.797	1.126	0.422	3.887	5.458	6.993	0.399	0.762	1.209	3.034	2.595	4.344	4.628	5.552	6.000	4.984	0.718	1.352	1.004	0.517	0.129	0.899	1.172	3.385	3.779	4.452	1.603	2.280	0.924	1.185	2.004	0.528	1.037	3.368	2.418	2.998
0.318	0.704	0.727	0.942	1.212	0.627	3.857	5.753	6.551	0.461	0.836	1.365	2.995	2.620	4.268	4.436	4.981	6.182	4.926	0.804	1.449	1.087	0.624	0.229	0.987	1.302	3.185	3.692	4.295	1.736	2.433	1.038	1.328	2.138	0.654	1.184	3.329	2.478	2.978
0.330	0.704	0.802	1.090	1.398	0.856	3.872	5.524	6.357	0.582	0.957	1.635	2.979	2.737	3.969	4.389	5.249	5.846	4.586	0.926	1.638	1.267	0.793	0.360	1.139	1.430	3.187	3.550	4.062	1.904	2.572	1.225	1.548	2.316	0.837	1.371	3.154	2.607	2.927
0.342	0.704	0.919	1.259	1.574	1.197	4.141	5.502	6.482	0.806	1.153	1.852	2.962	2.868	3.957	4.360	5.147	5.712	4.669	1.171	1.886	1.545	0.986	0.546	1.207	1.621	3.064	3.481	3.866	2.176	2.778	1.481	1.800	2.561	0.993	1.582	3.020	2.648	2.905
0.354	0.704	1.074	1.498	1.776	1.439	4.089	5.104	5.932	1.042	1.293	2.125	2.968	3.032	3.801	4.360	4.859	5.371	4.451	1.442	2.143	1.888	1.147	0.752	1.312	1.710	3.073	3.399	3.802	2.470	3.011	1.731	2.078	2.720	1.197	1.776	2.968	2.719	2.944
0.366	0.704	1.128	1.652	1.962	1.762	3.882	4.866	5.858	1.307	1.462	2.412	3.014	3.053	3.713	4.160	4.603	5.266	4.410	1.734	2.434	2.289	1.363	0.955	1.338	1.818	2.915	3.399	3.844	2.791	3.301	2.027	2.388	2.931	1.332	1.949	2.924	2.879	2.874
0.378	0.704	1.164	1.804	2.083	2.054	4.057	4.608	5.552	1.556	1.658	2.652	3.067	3.171	3.567	4.235	4.533	5.246	4.205	2.003	2.726	2.688	1.540	1.178	1.417	1.920	2.856	3.280	3.645	3.110	3.556	2.335	2.673	3.139	1.434	2.133	2.824	2.928	2.737
0.390	0.704	1.271	1.963	2.212	2.245	4.015	5.032	5.452	1.773	1.813	2.828	3.134	3.242	3.491	4.046	4.619	5.135	4.136	2.288	3.023	3.123	1.654	1.355	1.431	1.968	2.875	3.194	3.624	3.443	3.850	2.661	2.943	3.286	1.528	2.297	2.721	2.888	2.698
0.402	0.704	1.266	2.035	2.301	2.506	4.108	4.878	5.663	1.871	1.942	3.086	3.117	3.338	3.589	4.113	4.342	5.067	4.007	2.455	3.392	3.505	1.802	1.545	1.433	2.074	2.835	3.257	3.547	3.734	4.124	2.968	3.130	3.406	1.637	2.528	2.748	2.895	2.594
0.414	0.704	1.364	2.165	2.224	2.694	4.102	5.165	5.693	1.975	2.063	3.249	3.084	3.484	3.510	4.068	4.440	5.371	3.905	2.598	3.700	3.871	1.917	1.719	1.470	2.124	2.763	3.221	3.555	3.969	4.430	3.232	3.362	3.532	1.722	2.725	2.681	2.882	2.584
0.426	0.704	1.510	2.341	2.291	2.891	4.225	5.018	5.319	2.108	2.141	3.218	3.180	3.513	3.578	3.944	4.225	4.796	3.823	2.752	3.988	4.185	2.056	1.868	1.548	2.304	2.751	3.324	3.391	4.196	4.711	3.541	3.575	3.636	1.830	2.916	2.704	3.035	2.537
0.438	0.704	1.508	2.357	2.357	3.052	4.333	4.926	5.663	2.143	2.332	3.373	3.195	3.624	3.627	4.046	4.076	4.874	3.734	2.754	4.204	4.462	2.197	2.026	1.596	2.463	2.700	3.265	3.444	4.398	5.040	3.854	3.725	3.799	2.035	3.057	2.705	3.056	2.607
0.450	0.704	1.450	2.300	2.379	3.273	4.454	4.978	5.822	2.170	2.495	3.633	3.301	3.827	3.739	4.015	4.270	4.678	3.812	2.823	4.517	4.691	2.355	2.155	1.654	2.510	2.820	3.383	3.466	4.476	5.206	4.009	3.851	3.964	2.170	3.266	2.795	3.241	2.637
0.462	0.704	1.389	2.275	2.424	3.393	4.540	5.018	5.429	2.184	2.680	3.784	3.474	3.875	3.760	4.485	4.086	4.701	3.938	2.868	4.730	4.962	2.484	2.412	1.773	2.688	2.845	3.449	3.464	4.636	5.337	4.298	4.058	4.028	2.261	3.435	2.838	3.285	2.762
0.474	0.704	1.451	2.349	2.438	3.566	4.591	4.878	5.756	2.202	2.685	3.948	3.712	4.203	3.787	4.405	4.135	5.118	3.942	2.920	5.032	5.165	2.607	2.567	1.911	2.711	2.884	3.605	3.540	4.742	5.524	4.333	4.287	4.107	2.361	3.679	2.820	3.460	2.845
0.486	0.704	1.479	2.371	2.418	3.746	4.882	5.198	5.822	2.327	2.800	4.050	3.693	4.495	3.801	5.053	4.187	5.004	3.831	2.926	5.271	5.224	2.728	2.765	1.999	3.114	3.025	3.569	3.656	4.694	5.581	4.450	4.282	4.204	2.471	3.705	2.929	3.550	2.944
0.498	0.704	1.522	2.412	2.500	3.995	4.691	5.417	5.634	2.313	2.931	4.183	4.003	4.911	4.043	4.729	4.342	5.084	3.989	2.981	5.421	5.406	2.951	2.928	2.097	3.132	3.057	3.714	3.602	4.763	5.843	4.556	4.493	4.287	2.666	3.849	3.078	3.634	2.990
0.510	0.704	1.600	2.488	2.510	4.259	4.868	5.319	5.634	2.336	3.157	4.376	4.038	4.990	3.986	5.024	4.367	5.811	3.877	2.984	5.415	5.415	2.912	3.030	2.177	3.254	3.100	4.089	3.736	4.972	5.826	4.572	4.600	4.359	2.872	3.957	3.107	3.838	3.085
0.522	0.704	1.652	2.542	2.570	4.327	5.316	5.301	6.299	2.366	3.171	4.503	4.177	4.911	3.982	4.818	4.299	5.417	4.067	2.991	5.767	5.679	3.070	3.182	2.295	3.623	3.326	4.026	3.809	4.922	5.982	4.604	4.756	4.454	2.855	4.200	3.175	4.049	3.260
0.534	0.704	1.722	2.598	2.679	4.557	5.316	5.338	6.551	2.422	3.478	4.721	4.098	4.796	4.187	4.865	4.299	5.712	4.162	2.952	6.044	5.869	3.043	3.254	2.443	3.819	3.361	4.149	3.880	4.981	5.952	4.891	4.897	4.492	2.993	4.183	3.289	4.252	3.337
0.546	0.704	1.802	2.685	2.732	4.794	5.407	5.595	6.887	2.437	3.599	4.905	4.275	5.294	4.508	5.024	4.714	6.087	4.189	3.050	5.981	5.706	3.288	3.361	2.555	3.855	3.424	4.322	3.906	5.093	6.027	4.946	5.063	4.589	3.059	4.225	3.318	4.531	3.446
0.558	0.704	1.864	2.729	2.741	4.672	5.926	5.697	6.245	2.508	3.571	4.905	4.435	5.666	4.614	5.635	4.751	6.134	4.358	3.131	6.021	5.682	3.323	3.471	2.738	4.165	3.387	4.541	4.057	5.221	6.139	4.989	5.108	4.652	3.295	4.274	3.402	4.671	3.470
0.570	0.704	2.021	2.873	2.941	4.903	5.619	5.907	6.993	2.694	3.529	5.151	4.525	5.635	4.575	5.113	4.619	6.134	4.480	3.266	6.170	5.789	3.509	3.589	2.835	4.199	3.478	4.637	3.957	5.280	6.127	5.093	5.244	4.754	3.473	4.548	3.550	4.519	3.694
0.582	0.704	2.111	2.951	3.005	5.328	6.312	5.843	6.887	2.749	3.593	5.286	4.934	5.545	4.560	5.583	5.161	6.981	4.661	3.160	6.429	5.815	3.662	3.721	3.031	4.270	3.593	4.921	4.220	5.488	6.261	5.173	5.447	4.882	3.611	4.562	3.599	4.818	3.890
0.594	0.704	2.198	3.021	3.054	5.314	6.255	6.173	6.482	2.751	3.850	5.504	4.736	5.768	4.646	7.193	5.264	6.405	4.644	3.255	6.387	5.833	3.729	3.845	3.092	4.530	3.789	4.808	4.341	5.364	6.441	5.280	5.440	5.073	3.710	4.680	3.593	5.049	3.984
0.606	0.704	2.323	3.121	3.192	5.453	6.580	6.217	7.803	2.856	4.047	5.725	4.924	6.903	4.696	6.500	5.280	6.693	4.809	3.384	6.579	5.973	3.928	3.937	3.288	4.604	4.029	5.156	4.209	5.430	6.603	5.383	5.870	5.138	4.154	4.758	3.997	4.991	4.155
0.618	0.704	2.368	3.154	3.374	5.676	6.506	6.217	7.803	2.990	4.314	5.980	5.241	6.210	5.230	6.787	5.868	7.232	4.586	3.515	6.539	5.957	4.146	4.176	3.341	4.771	4.019	5.660	4.426	5.537	6.513	5.394	5.881	5.224	4.211	4.988	3.962	5.870	4.108
0.630	0.704	2.512	3.311	3.559	6.290	6.506	7.006	7.244	3.099	4.207	6.188	5.514	6.392	5.146	6.970	5.840	6.780	4.799	3.477	6.685	6.088	4.261	4.388	3.556	4.818	4.115	5.794	4.585	5.700	6.629	5.400	6.100	5.437	4.640	5.063	3.937	5.966	4.292
0.642	0.704	2.816	3.618	3.787	6.603	7.066	7.517	7.580	3.340	4.617	6.687	5.684	6.156	5.323	6.787	5.927	7.232	4.972	3.617	6.911	6.088	4.394	4.449	3.607	5.223	4.319	5.725	4.520	5.899	6.668	5.594	6.152	5.568	4.630	5.411	3.984	6.189	4.532
0.654	0.704	3.030	3.821	3.940	6.657	6.948	7.111	7.398	3.565	4.821	6.576	6.226	6.616	5.558	7.193	5.812	6.981	4.984	3.856	7.367	6.391	4.575	4.794	3.876	5.434	4.416	6.035	4.678	6.105	6.999	5.529	6.460	5.764	4.945	5.580	4.085	5.870	4.655
0.666	0.704	3.195	3.973	4.091	6.983	8.046	6.823	7.580	3.684	4.840	6.687	6.113	8.002	5.579	6.276	5.686	9.178	5.225	4.021	7.223	6.448	4.711	4.874	4.134	5.560	4.609	6.035	4.695	6.227	7.038	5.723	6.758	6.029	5.030	5.644	4.198	6.128	4.796
0.678	0.704	3.509	4.278	4.283	6.983	8.452	7.362	9.190	3.842	4.860	6.918	6.078	7.309	5.786	8.579	5.734	7.569	5.240	4.170	7.536	6.630	4.705	4.926	4.276	6.016	4.828	6.182	4.838	6.352	7.047	5.642	6.419	6.059	5.652	5.873	4.569	6.564	5.022
0.690	0.704	3.647	4.389	4.660	6.775	7.759	7.229		4.149	5.358	7.218	6.501	7.309	6.192	7.886	6.379	7.569	5.255	4.484	8.130	7.031	4.914	5.457	4.645	6.253	4.818	6.487	5.308	6.435	7.303	5.811	6.974	6.329	6.291	6.053	4.618	7.352	5.048
0.702	0.704	3.859	4.584	4.784	8.161	7.759	8.615	8.497	4.443	5.295	8.134	6.880	7.491	6.677	7.480	6.533	8.079	5.701	4.785	8.284	7.344	5.540	5.607	4.860	5.742	5.388	7.180	5.355	6.718	7.266	5.993	7.816	6.730	6.100	6.423	4.959	8.268	5.421
0.714	0.704	4.056	4.815	5.271	7.938		8.210		4.915	5.459	8.134	7.499	8.002	6.742	8.579	6.428	8.485	6.236	4.960	8.130	7.801	5.967	6.233	5.553	6.188	5.724	8.433	5.371	6.897	7.822	6.409	7.569	6.983	7.626	6.664	5.858	7.352	5.479
0.726	0.704	4.201	4.989	5.477	9.548		9.308	9.190	5.389	7.182	9.115	7.366		6.885	7.193	8.037	7.792	6.419	5.426	8.689	8.291	6.110	6.424	5.771	6.881	5.979	7.180	5.698	7.578	8.146	6.666	8.326	7.602	7.156	7.403	6.641	7.575	5.958
0.738	0.704	4.713	5.508	6.023			8.615		5.627	6.712	8.827	7.499		8.757		8.730		7.016	5.631	10.481	8.191	6.638	7.759	6.548	7.862	7.467	9.126	6.843	8.144	8.453	7.959	8.955	7.799	9.235	8.145	6.774		6.619
0.750	0.704	4.907	5.706	6.475			9.308		5.890	8.098	10.214					8.730		8.028	6.083	11.174	9.849	7.695	8.116	6.817	8.961	7.804	8.433	7.873	8.067	9.370	8.200	9.243	8.369	8.542	8.656	8.027		7.312
0.762	0.704	6.058	6.781	6.955					6.871	8.792						9.423		7.217	6.419	9.228	9.626	8.165	8.963	9.382		7.804	9.126	8.789	8.272	9.593	8.807	8.837	9.325		9.062
0.774	0.704	5.865	6.529	8.421					8.480							8.730			7.063		10.542		9.369			9.413			8.798	10.063	8.519	11.034	10.241
0.786	0.704	7.210	8.033	9.520					8.192										9.415		11.235	9.774	9.369						9.417		9.905		10.241
0.798	0.704	8.506	9.420						9.579												11.235		9.369						9.976		9.905
0.810	0.704	8.506	9.420																										10.669
0.822	0.704
0.834	0.704			9.520
0.846	0.704
0.858	0.704
0.870	0.704
0.882	0.704
0.894	0.704
0.906	0.704
0.918	0.704
0.930	0.704
0.942	0.704
0.954	0.704
0.966	0.704
0.978	0.704
0.990	0.704
1.002	0.704
1.014	0.704
1.026	0.704
1.038	0.704
1.050	0.704
1.062	0.704
1.074	0.704
1.086	0.704
1.098	0.704
1.110	0.704
1.122	0.704
1.134	0.704
1.146	0.704
1.158	0.704
1.170	0.704
1.182	0.704
1.194	0.704
0.006	0.712
0.018	0.712
0.030	0.712
0.042	0.712
0.054	0.712	9.376	9.420	9.520	9.548				9.579		10.214								9.009	9.788	10.542		9.369						10.264	10.286	10.598	9.936	9.836		9.755
0.066	0.712	7.636	7.628	6.262	8.161				7.633	6.712	6.780								6.157	6.483	7.210	7.001	7.497	7.302	8.961				6.874	7.468	7.463	7.397	6.791	7.849	7.047	8.720	8.961	9.391
0.078	0.712	5.429	5.412	4.117	4.884	8.452			5.627	4.821	4.754		7.021	9.450	7.886				4.112	4.454	4.949	4.847	4.993	5.119	6.070	9.413	8.433		4.789	5.269	5.114	5.229	4.564	4.972	4.747	8.720	6.659	8.293
0.090	0.712	3.709	3.696	2.681	3.410	7.536			3.839	3.426	3.222	8.347	6.105	7.840	6.787				2.763	2.921	3.315	3.202	3.376	3.558	4.190	7.804	8.027		3.212	3.605	3.639	3.634	3.105	3.572	3.392	8.027	5.133	6.827
0.102	0.712	2.395	2.386	1.634	2.344	6.948			2.617	2.293	2.251	7.047	5.057	8.351	6.970		9.178		1.806	1.892	2.200	2.256	2.327	2.736	3.315	6.928	6.641	7.691	2.161	2.455	2.419	2.495	1.989	2.869	2.449	7.467	4.133	6.501
0.114	0.712	1.501	1.496	0.948	1.611	6.201	8.615		1.826	1.696	1.573	7.654	4.428	7.840	6.382				1.121	1.172	1.464	1.622	1.652	2.233	2.566	5.917	6.728	8.789	1.406	1.600	1.633	1.665	1.295	2.230	1.780	6.705	3.577	5.348
0.126	0.712	0.864	0.859	0.515	1.178	5.778	9.308	8.497	1.266	1.296	1.104	7.143	3.902	6.677	7.886		9.178		0.671	0.687	0.923	1.137	1.182	1.879	2.098	6.194	6.236	8.096	0.840	0.988	1.052	1.089	0.805	1.773	1.181	6.369	3.067	4.961
0.138	0.712	0.413	0.411	0.238	0.788	5.274	9.308	7.803	0.801	0.900	0.731	6.149	3.848	6.405	6.500				0.342	0.350	0.538	0.726	0.802	1.621	1.730	5.858	5.488	8.096	0.421	0.533	0.614	0.627	0.440	1.404	0.726	5.830	2.706	4.786
0.150	0.712	0.133	0.129	0.074	0.474	5.213		7.398	0.481	0.608	0.427	6.226	3.480	6.405	5.940		8.485		0.128	0.135	0.251	0.456	0.504	1.347	1.489	5.584	5.214	7.536	0.143	0.223	0.299	0.290	0.197	1.128	0.370	5.462	2.373	4.355
0.162	0.712	0.000	0.000	0.000	0.239	5.156	7.699	8.497	0.302	0.403	0.223	5.318	3.160	6.083	5.535			9.414	0.004	0.012	0.083	0.274	0.303	1.189	1.280	5.629	5.156	7.536	0.001	0.045	0.081	0.080	0.049	0.951	0.123	5.388	2.213	4.256
0.174	0.712	0.037	0.041	0.017	0.110	4.925	8.615		0.238	0.320	0.084	5.076	2.991	6.154	5.940	9.423	8.079	8.316	0.000	0.008	0.000	0.186	0.190	1.139	1.198	5.006	5.137	6.774	0.000	0.000	0.000	0.000	0.000	0.811	0.000	5.007	2.125	4.160
0.186	0.712	0.231	0.241	0.125	0.087	4.868	9.308	8.497	0.303	0.296	0.075	4.736	3.094	5.538	5.360		8.485	8.721	0.107	0.092	0.052	0.162	0.172	1.033	1.207	4.947	4.836	5.845	0.123	0.091	0.042	0.023	0.067	0.704	0.002	4.779	1.977	3.919
0.198	0.712	0.482	0.508	0.326	0.158	4.788	7.517	7.398	0.473	0.345	0.139	4.504	2.922	5.443	5.401	8.325	7.232		0.328	0.281	0.203	0.212	0.203	0.903	1.190	4.561	4.757	5.591	0.374	0.307	0.208	0.146	0.202	0.682	0.080	4.451	1.966	3.928
0.210	0.712	0.763	0.820	0.572	0.262	4.634	7.699	6.887	0.697	0.463	0.323	4.327	2.987	5.068	5.488	7.344	7.232	7.217	0.629	0.509	0.427	0.287	0.312	0.862	1.146	4.450	4.501	5.475	0.711	0.620	0.464	0.351	0.450	0.656	0.267	4.451	2.071	3.681
0.222	0.712	0.976	1.085	0.860	0.410	4.491	7.111	7.110	0.967	0.621	0.551	3.936	3.002	4.939	5.635	6.784	7.232	6.775	0.915	0.801	0.735	0.449	0.437	0.810	1.178	4.090	4.347	5.439	1.114	1.016	0.752	0.624	0.708	0.627	0.513	4.416	2.087	3.658
0.234	0.712	1.108	1.252	1.105	0.538	4.301	6.364	7.398	1.164	0.795	0.817	3.712	2.931	4.768	5.113	6.379	6.234	6.370	1.201	1.092	1.042	0.517	0.563	0.764	1.234	3.924	4.163	5.076	1.518	1.440	1.025	0.902	1.000	0.581	0.747	4.110	2.079	3.503
0.246	0.712	1.164	1.352	1.285	0.622	4.383	5.976	6.887	1.316	0.856	1.031	3.495	2.837	4.480	5.871	6.715	6.613	6.236	1.371	1.344	1.294	0.600	0.606	0.743	1.167	3.804	4.014	4.764	1.821	1.833	1.242	1.118	1.274	0.546	0.943	4.085	2.202	3.390
0.258	0.712	1.164	1.390	1.403	0.613	4.203	6.050	6.482	1.285	0.933	1.191	3.437	2.843	4.459	4.996	6.428	5.623	5.701	1.439	1.487	1.453	0.635	0.582	0.766	1.243	3.648	3.863	4.746	2.009	2.159	1.322	1.266	1.527	0.526	1.058	3.786	2.296	3.287
0.270	0.712	1.075	1.308	1.451	0.612	4.317	5.941	6.993	1.209	0.875	1.307	3.352	2.856	4.487	4.865	5.840	5.777	5.803	1.385	1.601	1.469	0.652	0.526	0.852	1.220	3.549	3.793	4.623	2.067	2.381	1.323	1.356	1.690	0.528	1.156	3.630	2.257	3.096
0.282	0.712	0.960	1.215	1.443	0.617	4.255	5.874	7.398	1.021	0.859	1.371	3.125	2.774	4.246	4.647	5.710	5.595	5.287	1.226	1.642	1.452	0.687	0.472	0.873	1.222	3.519	3.779	4.548	2.035	2.524	1.277	1.393	1.790	0.548	1.198	3.538	2.245	3.042
0.294	0.712	0.892	1.174	1.466	0.673	3.837	6.050	6.482	0.896	0.853	1.446	3.101	2.750	4.182	4.609	5.312	5.171	4.996	1.137	1.653	1.417	0.710	0.432	0.931	1.252	3.333	3.625	4.445	1.997	2.587	1.234	1.409	1.921	0.573	1.213	3.481	2.408	3.048
0.306	0.712	0.836	1.123	1.462	0.768	3.832	5.396	6.417	0.817	0.918	1.530	3.079	2.783	3.999	4.818	5.147	5.227	5.020	1.072	1.733	1.439	0.773	0.433	1.012	1.302	3.237	3.597	4.251	2.039	2.622	1.225	1.473	2.048	0.663	1.274	3.254	2.489	3.018
0.318	0.712	0.823	1.154	1.514	0.907	3.862	5.595	5.858	0.861	0.935	1.621	3.037	2.822	3.730	4.502	5.175	5.394	4.984	1.128	1.801	1.512	0.875	0.465	1.071	1.418	3.073	3.484	4.002	2.087	2.671	1.305	1.576	2.157	0.762	1.391	3.050	2.508	2.918
0.330	0.712	0.870	1.260	1.605	1.121	3.919	5.571	6.145	0.912	0.996	1.792	3.000	2.829	3.763	4.360	5.219	5.227	4.696	1.230	1.923	1.666	0.953	0.570	1.157	1.447	3.025	3.383	3.858	2.237	2.824	1.434	1.731	2.319	0.828	1.511	2.972	2.609	2.875
0.342	0.712	0.916	1.376	1.738	1.325	3.887	4.965	5.663	1.047	1.144	1.970	2.841	2.839	3.645	4.536	4.628	5.595	4.410	1.413	2.094	1.862	1.069	0.693	1.181	1.561	2.950	3.251	3.705	2.392	2.998	1.633	1.899	2.484	0.944	1.615	2.878	2.681	2.736
0.354	0.712	0.996	1.517	1.819	1.514	3.751	4.991	5.663	1.202	1.243	2.175	2.824	2.922	3.507	4.004	4.503	4.988	4.290	1.585	2.308	2.144	1.194	0.833	1.270	1.642	2.815	3.069	3.671	2.588	3.183	1.826	2.170	2.678	1.082	1.752	2.681	2.650	2.649
0.366	0.712	1.057	1.650	1.936	1.739	3.685	4.683	5.429	1.349	1.353	2.391	2.901	2.969	3.412	3.897	4.236	4.874	3.938	1.790	2.483	2.454	1.320	0.991	1.241	1.699	2.703	3.103	3.449	2.857	3.364	2.061	2.381	2.854	1.190	1.909	2.667	2.670	2.614
0.378	0.712	1.084	1.772	1.964	1.915	3.707	4.820	5.047	1.490	1.488	2.622	2.917	3.041	3.363	4.125	4.067	4.874	4.025	2.015	2.715	2.763	1.452	1.125	1.270	1.752	2.664	2.997	3.396	3.111	3.585	2.297	2.580	2.945	1.262	2.076	2.638	2.747	2.551
0.390	0.712	1.149	1.865	2.034	2.129	3.969	4.978	5.112	1.617	1.669	2.756	2.907	3.127	3.377	3.916	4.198	4.712	3.938	2.198	2.931	3.084	1.561	1.281	1.283	1.781	2.589	2.853	3.345	3.361	3.853	2.565	2.792	3.073	1.378	2.228	2.551	2.661	2.373
0.402	0.712	1.196	1.980	2.059	2.304	3.756	4.914	5.526	1.688	1.759	2.877	2.883	3.023	3.204	3.954	3.934	4.747	3.704	2.300	3.237	3.481	1.652	1.430	1.287	1.864	2.569	2.958	3.276	3.631	4.080	2.872	2.984	3.202	1.467	2.379	2.531	2.625	2.450
0.414	0.712	1.239	2.052	2.073	2.461	3.803	4.776	5.452	1.761	1.825	3.011	2.978	3.173	3.233	3.727	4.057	4.821	3.794	2.415	3.504	3.809	1.779	1.590	1.323	1.964	2.568	2.923	3.270	3.837	4.338	3.112	3.176	3.339	1.548	2.569	2.453	2.723	2.382
0.426	0.712	1.306	2.145	2.161	2.618	3.872	4.654	5.340	1.918	1.966	3.142	2.978	3.335	3.391	3.800	3.874	4.563	3.615	2.602	3.858	4.053	1.868	1.735	1.348	2.085	2.509	3.135	3.213	4.023	4.631	3.368	3.354	3.438	1.627	2.784	2.518	2.731	2.410
0.438	0.712	1.298	2.164	2.185	2.811	3.925	4.831	5.319	1.979	2.181	3.166	2.989	3.480	3.338	4.036	3.810	4.553	3.631	2.625	4.118	4.304	2.038	1.879	1.387	2.152	2.494	3.044	3.274	4.214	4.836	3.627	3.521	3.623	1.747	2.929	2.477	2.863	2.379
0.450	0.712	1.293	2.185	2.159	2.961	3.992	4.734	5.429	1.985	2.170	3.417	3.211	3.702	3.384	4.136	3.930	4.543	3.577	2.638	4.367	4.554	2.126	2.010	1.486	2.261	2.499	3.083	3.200	4.296	5.090	3.870	3.643	3.705	1.916	3.088	2.652	2.985	2.469
0.462	0.712	1.305	2.201	2.223	3.082	4.325	4.693	5.164	2.040	2.372	3.538	3.259	3.833	3.468	4.389	3.821	4.563	3.588	2.692	4.549	4.761	2.260	2.198	1.579	2.411	2.615	3.226	3.258	4.397	5.123	3.977	3.865	3.791	2.024	3.269	2.587	3.048	2.477
0.474	0.712	1.314	2.195	2.276	3.353	4.409	4.926	5.182	2.072	2.360	3.693	3.359	3.907	3.417	4.262	3.902	4.478	3.574	2.676	4.764	4.897	2.418	2.406	1.674	2.562	2.631	3.348	3.294	4.494	5.257	4.118	3.990	3.932	2.128	3.424	2.574	3.203	2.519
0.486	0.712	1.340	2.225	2.199	3.472	4.570	4.820	5.452	2.122	2.534	3.774	3.352	4.195	3.567	4.628	3.882	4.861	3.490	2.774	5.080	5.059	2.497	2.517	1.759	2.730	2.684	3.370	3.296	4.550	5.411	4.253	4.046	3.966	2.235	3.511	2.654	3.389	2.589
0.498	0.712	1.385	2.262	2.291	3.773	4.679	4.991	5.634	2.149	2.665	4.015	3.725	4.338	3.612	4.667	3.955	5.171	3.631	2.816	5.244	5.128	2.588	2.716	1.884	2.802	2.671	3.488	3.375	4.611	5.616	4.239	4.253	4.097	2.350	3.646	2.847	3.397	2.758
0.510	0.712	1.430	2.311	2.356	3.871	4.788	4.939	5.501	2.157	2.775	4.129	3.742	4.557	3.739	4.360	3.977	5.227	3.571	2.891	5.239	5.202	2.691	2.824	1.954	3.037	2.823	3.741	3.414	4.714	5.745	4.437	4.361	4.155	2.523	3.720	2.867	3.648	2.785
0.522	0.712	1.496	2.379	2.443	4.022	4.827	5.018	5.606	2.156	2.975	4.245	3.811	4.744	3.770	4.485	4.161	5.307	3.755	2.816	5.441	5.375	2.756	3.018	2.037	3.141	2.952	3.765	3.501	4.735	5.740	4.487	4.568	4.204	2.635	3.904	2.896	3.774	3.005
0.534	0.712	1.606	2.486	2.512	4.355	5.213	5.119	6.099	2.247	3.179	4.500	3.936	4.926	3.969	4.841	4.110	5.440	3.704	2.890	5.504	5.486	2.874	3.067	2.192	3.381	3.013	3.710	3.501	4.854	5.945	4.614	4.589	4.317	2.726	4.071	3.071	3.978	3.104
0.546	0.712	1.667	2.540	2.561	4.412	5.138	5.319	6.357	2.295	3.435	4.700	4.003	5.057	3.999	4.890	4.150	5.652	3.858	2.859	5.719	5.421	2.984	3.178	2.272	3.678	3.193	3.967	3.756	4.820	5.797	4.738	4.707	4.431	2.874	4.083	3.000	3.992	3.107
0.558	0.712	1.764	2.642	2.725	4.550	5.274	5.265	6.482	2.347	3.235	4.811	3.990	5.111	4.103	5.024	4.361	6.043	4.053	2.960	5.851	5.486	3.120	3.269	2.466	3.673	3.189	4.096	3.769	4.951	5.965	4.766	4.854	4.544	3.141	4.125	3.032	4.109	3.354
0.570	0.712	1.824	2.689	2.769	4.578	5.361	5.595	6.299	2.462	3.349	4.977	4.383	5.272	4.192	4.890	4.367	6.234	4.173	3.015	6.086	5.630	3.279	3.373	2.627	3.751	3.087	4.322	3.762	5.130	6.048	4.918	5.094	4.534	3.261	4.312	3.209	4.531	3.383
0.582	0.712	1.932	2.785	2.939	4.847	5.648	5.907	6.145	2.601	3.430	5.164	4.525	5.387	4.320	5.212	4.828	6.234	4.189	3.100	6.338	5.718	3.407	3.525	2.726	3.802	3.345	4.501	3.910	5.154	6.009	4.982	5.126	4.700	3.427	4.330	3.338	4.234	3.486
0.594	0.712	1.989	2.831	2.894	5.389	5.590	5.571	6.299	2.632	3.561	5.258	4.709	5.363	4.439	5.746	4.912	6.539	4.284	3.109	6.474	5.797	3.528	3.673	2.797	4.125	3.519	4.511	3.953	5.354	6.052	5.097	5.272	4.986	3.479	4.410	3.471	4.592	3.473
0.606	0.712	2.101	2.916	2.957	5.204	5.887	5.619	6.482	2.695	3.808	5.759	4.709	5.412	4.622	5.940	4.924	6.875	4.466	3.290	6.276	5.772	3.647	3.721	2.981	4.199	3.761	4.683	3.922	5.396	6.127	5.073	5.601	4.950	3.832	4.625	3.648	4.867	3.715
0.618	0.712	2.259	3.072	3.245	5.437	6.255	5.907	7.803	2.795	3.932	5.692	4.979	6.056	4.749	6.382	4.828	6.613	4.279	3.281	6.330	5.898	3.866	3.894	3.050	4.225	3.709	4.877	3.957	5.444	6.316	5.057	5.787	5.032	3.952	4.695	3.602	5.030	4.007
0.630	0.712	2.364	3.181	3.251	5.505	6.149	6.910	7.803	2.990	4.064	5.870	5.169	6.210	4.815	6.181	5.380	6.470	4.290	3.341	6.539	5.999	3.948	4.046	3.165	4.450	3.768	5.342	4.080	5.566	6.508	5.295	5.864	5.114	4.375	4.967	3.611	5.351	4.068
0.642	0.712	2.506	3.306	3.620	5.910	7.066	6.669	7.398	3.120	4.461	5.883	5.334	6.056	5.080	5.806	5.398	6.875	4.524	3.551	7.015	6.129	4.080	4.239	3.286	4.684	4.010	5.194	4.220	5.623	6.436	5.434	5.887	5.296	4.293	5.222	3.570	5.666	4.124
0.654	0.712	2.773	3.606	3.826	5.964	6.842	6.600	6.993	3.378	4.361	6.452	5.808	6.392	5.245	7.480	5.453	6.780	4.687	3.677	7.324	6.129	4.289	4.509	3.426	5.272	4.001	5.137	4.370	5.987	6.610	5.439	6.122	5.532	4.562	5.289	3.892	5.666	4.374
0.666	0.712	2.922	3.726	3.816	6.603	6.948	6.743	7.244	3.572	4.572	6.500	5.639	7.021	5.538	6.787	5.511	7.386	4.770	3.742	7.619	6.323	4.511	4.611	3.740	5.464	4.231	5.365	4.352	6.203	6.790	5.523	6.419	5.840	4.816	5.636	4.020	6.017	4.479
0.678	0.712	3.051	3.867	4.060	6.983	8.046	6.823	8.497	3.636	4.617	6.658	6.187	6.703	5.621	7.193	5.552	6.981	4.860	4.072	7.807	6.287	4.491	4.763	4.093	5.350	4.389	5.692	4.646	6.159	7.057	5.486	6.470	5.930	5.076	5.721	4.115	5.870	4.673
0.690	0.712	3.381	4.152	4.192	6.909	8.046	7.517	8.091	3.988	4.840	6.995	5.782	7.714	6.359	6.787	6.056	8.079	4.948	4.340	7.708	6.630	4.656	5.156	4.240	5.464	4.695	6.035	4.729	6.186	7.028	5.536	6.524	6.225	5.739	5.738	4.226	6.659	4.767
0.702	0.712	3.614	4.383	4.420	6.775	8.452	7.699	7.803	4.172	5.326	7.911	6.401	6.798	6.231	8.579	6.332	7.099	5.354	4.448	7.807	6.959	4.995	5.225	4.619	5.870	4.936	6.081	4.897	6.495	7.195	6.013	7.045	6.380	5.939	6.305	4.618	6.882	5.264
0.714	0.712	4.022	4.855	4.741	7.938	9.145	8.615	8.497	4.595	5.796	7.911	6.501	7.714	6.405	7.886	6.715	7.386	5.630	4.888	7.807	7.652	5.379	5.718	5.012	6.658	5.165	7.180	5.088	6.709	7.438	6.242	7.250	6.891	6.596	6.619	5.137	6.564	5.520
0.726	0.712	4.149	4.954	5.670	8.449			8.497	5.079	5.958	8.422	6.960	9.100	6.454	8.579	6.784	6.981	5.980	5.078	8.341	7.709	5.749	6.170	5.271	6.563	5.584	8.433	6.081	7.100	8.009	6.322	7.702	7.438	7.626	6.864	5.724	6.764	5.654
0.738	0.712	4.483	5.200	5.649				8.091	5.484	7.000	8.827	8.347	8.002	7.370		7.477		7.112	5.320	9.095	8.345	6.596	6.535	6.437	8.961	6.848		6.263	7.355	8.117	6.987	8.395	7.843	7.156	7.116	6.928	7.016	6.501
0.750	0.712	4.799	5.591	6.342			9.308	8.497	5.818	7.693	8.422	9.445		9.450		8.730		6.706	5.790	9.382	8.402	7.209	8.116	7.772	7.862	7.334	8.433	6.917	7.866	9.033	7.826	8.550	8.449		7.883	7.622		6.907
0.762	0.712	5.466	6.242	6.812				9.190	6.247	8.792	10.214							6.849	6.444	9.565	8.933	8.675	8.963	9.382	8.961	7.015			7.752	9.881	8.652	9.243	8.988		9.062			8.293
0.774	0.712	5.533	6.329	7.440					7.382									8.721	6.776	10.481	8.596	9.774						8.384	8.529	10.979	7.890	9.936	9.836		10.448
0.786	0.712	6.752	7.628	8.827					8.192										7.335		10.542	9.774	9.369						9.060	10.979	8.296
0.798	0.712	7.882	8.727	9.520															8.722		10.542		10.062						10.669		9.212
0.810	0.712	8.364	9.420	9.520																			9.369						10.669		10.598		10.934
0.822	0.712			9.520
0.834	0.712
0.846	0.712			9.520
0.858	0.712
0.870	0.712
0.882	0.712
0.894	0.712
0.906	0.712
0.918	0.712
0.930	0.712
0.942	0.712
0.954	0.712
0.966	0.712
0.978	0.712
0.990	0.712
1.002	0.712
1.014	0.712
1.026	0.712
1.038	0.712
1.050	0.712
1.062	0.712
1.074	0.712
1.086	0.712
1.098	0.712
1.110	0.712
1.122	0.712
1.134	0.712
1.146	0.712
1.158	0.712
1.170	0.712
1.182	0.712
1.194	0.712
0.006	0.722
0.018	0.722
0.030	0.722
0.042	0.722
0.054	0.722			9.520							10.214								10.108	11.174									11.363				10.934
0.066	0.722				8.855				9.579		9.115								9.009	9.382	10.137	9.081	9.369						10.669	10.979		9.243	8.632	9.235	9.062
0.078	0.722	8.712	8.727	6.342	7.063	9.145			7.382	6.846	6.630		9.100				9.178		6.119	6.780	6.973	6.596	6.926	6.897	8.268				6.662	7.612	7.231	6.860	6.630	6.837	6.619	9.413	8.961	9.391
0.090	0.722	5.898	5.893	4.257	4.785	8.452			5.518	4.900	4.867	8.752	8.407	8.757	7.886				4.559	4.711	5.019	4.417	4.715	4.916	5.665		9.126	8.789	4.823	5.348	4.993	5.084	4.519	4.866	4.764	8.027	6.764	8.698
0.102	0.722	4.005	3.999	3.054	3.592	9.145			4.123	3.577	3.504	8.752	6.210	8.064	7.886				3.204	3.324	3.649	3.276	3.388	3.806	4.270	8.720	7.180	8.384	3.474	3.908	3.714	3.682	3.096	3.710	3.465	8.720	4.991	6.994
0.114	0.722	2.794	2.788	2.174	2.643	6.948	9.308	9.190	3.015	2.650	2.606	8.059	5.387	7.840	7.193				2.288	2.360	2.631	2.482	2.532	2.980	3.435	6.774	7.334	9.482	2.491	2.889	2.638	2.624	2.209	2.912	2.586	7.015	4.418	6.059
0.126	0.722	2.045	2.046	1.562	2.079	6.506			2.367	2.154	2.058	7.654	4.757	7.253	7.480		9.178		1.628	1.715	1.977	1.872	1.950	2.548	2.836	6.235	6.561	8.789	1.782	2.114	1.910	1.919	1.590	2.327	1.875	6.641	3.757	5.781
0.138	0.722	1.434	1.439	1.185	1.647	6.054			1.842	1.706	1.650	7.654	4.456	6.885	7.480		7.569		1.218	1.286	1.525	1.458	1.514	2.142	2.373	6.322	5.600	7.873	1.286	1.590	1.406	1.390	1.170	1.951	1.396	6.046	3.330	5.384
0.150	0.722	1.020	1.033	0.964	1.334	5.456		9.190	1.483	1.415	1.307	7.047	3.959	6.231	6.382		8.485		0.908	1.033	1.199	1.203	1.205	1.933	2.104	5.979	5.542	7.691	0.984	1.223	1.055	1.034	0.902	1.665	1.038	6.046	2.953	5.009
0.162	0.722	0.837	0.852	0.856	1.103	5.711	9.308	7.580	1.227	1.177	1.081	6.187	3.848	6.083	5.940		8.079	8.721	0.763	0.851	0.987	0.994	0.991	1.820	1.983	5.750	5.692	7.536	0.818	0.999	0.847	0.812	0.759	1.442	0.780	5.724	2.679	4.464
0.174	0.722	0.800	0.828	0.847	0.956	5.194		8.497	1.158	1.103	0.949	5.708	3.637	6.454	5.806	9.423	7.569	7.805	0.713	0.828	0.878	0.884	0.866	1.679	1.816	5.194	5.388	6.710	0.778	0.926	0.744	0.711	0.686	1.337	0.637	5.406	2.598	4.280
0.186	0.722	0.947	0.990	0.925	0.866	5.175	7.922	8.091	1.180	1.047	0.894	5.318	3.513	5.666	5.635	9.423	9.178	8.721	0.791	0.893	0.893	0.840	0.845	1.559	1.694	5.096	5.015	6.048	0.898	0.995	0.788	0.726	0.714	1.207	0.630	5.563	2.509	4.193
0.198	0.722	1.127	1.194	1.098	0.887	5.156	7.006	7.398	1.268	0.981	0.945	5.169	3.424	5.339	5.635	8.325	7.569	6.849	0.955	1.032	0.969	0.869	0.859	1.448	1.739	4.849	5.048	5.745	1.126	1.155	0.915	0.817	0.834	1.140	0.687	5.286	2.500	4.244
0.210	0.722	1.316	1.455	1.311	0.965	4.940	6.910	6.887	1.434	1.014	1.072	4.625	3.431	5.080	5.535	7.121	6.875	7.016	1.211	1.226	1.151	0.931	0.920	1.354	1.643	4.634	4.604	5.248	1.438	1.425	1.139	0.966	1.011	1.061	0.841	4.516	2.551	3.858
0.222	0.722	1.454	1.655	1.490	1.051	4.623	6.910	7.244	1.590	1.154	1.203	4.230	3.444	4.907	6.094	6.784	6.875	6.470	1.470	1.448	1.364	0.966	0.998	1.220	1.578	4.430	4.583	5.192	1.799	1.749	1.360	1.178	1.215	0.956	1.015	4.516	2.527	3.665
0.234	0.722	1.483	1.768	1.612	1.097	4.602	6.364	7.398	1.798	1.179	1.355	4.070	3.314	4.696	5.746	6.715	6.780	6.419	1.724	1.667	1.594	1.016	1.033	1.113	1.557	4.313	4.399	5.206	2.124	2.048	1.584	1.363	1.422	0.868	1.202	4.254	2.519	3.548
0.246	0.722	1.492	1.788	1.820	1.122	4.400	6.364	6.551	1.922	1.188	1.503	3.616	3.242	4.362	5.635	6.332	6.043	5.859	1.815	1.852	1.767	1.000	1.068	1.072	1.496	3.864	4.109	4.908	2.391	2.356	1.719	1.520	1.590	0.781	1.326	4.006	2.471	3.486
0.258	0.722	1.400	1.771	1.850	1.133	4.155	6.173	6.993	1.823	1.222	1.642	3.608	3.187	4.381	4.818	6.091	6.000	6.047	1.913	1.973	1.862	1.019	1.023	1.052	1.466	3.796	3.978	4.520	2.536	2.555	1.762	1.637	1.768	0.740	1.425	3.888	2.500	3.305
0.270	0.722	1.317	1.719	1.873	1.105	4.400	5.843	5.971	1.723	1.221	1.704	3.495	3.145	4.093	4.818	5.927	5.540	5.303	1.819	2.016	1.942	1.019	0.977	1.068	1.483	3.626	4.070	4.472	2.587	2.738	1.735	1.692	1.866	0.751	1.489	3.723	2.535	3.228
0.282	0.722	1.172	1.594	1.867	1.092	4.057	5.874	6.299	1.579	1.194	1.773	3.393	3.055	4.093	4.628	5.080	5.595	5.124	1.720	2.056	1.956	0.966	0.918	1.110	1.426	3.502	3.662	4.241	2.570	2.837	1.710	1.726	1.995	0.711	1.526	3.553	2.456	3.056
0.294	0.722	1.138	1.554	1.833	1.127	4.064	5.547	6.245	1.432	1.167	1.834	3.215	3.014	3.986	4.590	5.041	5.084	4.586	1.662	2.084	1.969	1.009	0.897	1.096	1.452	3.380	3.697	4.066	2.536	2.946	1.678	1.767	2.053	0.757	1.545	3.304	2.551	2.965
0.306	0.722	1.031	1.470	1.884	1.190	4.051	5.319	5.693	1.368	1.110	1.905	3.137	2.985	3.893	4.289	5.005	5.208	4.644	1.598	2.126	2.003	1.038	0.863	1.151	1.452	3.018	3.402	4.002	2.543	3.002	1.662	1.849	2.161	0.811	1.600	3.185	2.509	2.946
0.318	0.722	1.008	1.473	1.846	1.291	4.045	5.248	5.971	1.344	1.125	1.992	2.984	3.032	3.572	4.235	4.946	4.888	4.687	1.554	2.152	2.064	1.087	0.875	1.166	1.492	2.894	3.321	3.851	2.570	3.010	1.714	1.906	2.231	0.887	1.636	2.909	2.561	2.704
0.330	0.722	0.985	1.489	1.914	1.420	3.793	5.018	5.693	1.310	1.183	2.087	2.959	2.969	3.398	3.984	4.661	5.067	4.610	1.591	2.284	2.171	1.122	0.916	1.195	1.504	2.808	3.282	3.577	2.649	3.106	1.796	1.991	2.389	0.909	1.734	2.767	2.503	2.623
0.342	0.722	0.985	1.543	1.949	1.503	3.807	5.104	5.429	1.342	1.319	2.182	2.850	2.978	3.304	4.079	4.489	4.901	4.352	1.711	2.391	2.349	1.222	0.959	1.198	1.492	2.775	3.083	3.501	2.724	3.260	1.935	2.127	2.516	0.982	1.777	2.680	2.578	2.623
0.354	0.722	1.046	1.645	1.963	1.651	3.707	4.914	5.219	1.400	1.340	2.314	2.828	2.925	3.361	3.843	4.236	4.645	4.067	1.797	2.550	2.506	1.282	1.012	1.174	1.571	2.650	3.058	3.430	2.835	3.414	2.054	2.286	2.661	1.043	1.876	2.577	2.454	2.430
0.366	0.722	1.073	1.731	1.992	1.784	3.656	4.674	5.129	1.482	1.390	2.446	2.767	2.963	3.239	3.712	4.135	4.433	3.721	1.912	2.713	2.750	1.346	1.103	1.207	1.617	2.568	3.012	3.262	3.012	3.599	2.231	2.414	2.766	1.118	1.972	2.581	2.524	2.411
0.378	0.722	1.091	1.792	1.998	1.859	3.580	4.693	5.164	1.547	1.433	2.576	2.799	2.963	3.087	3.659	3.968	4.635	3.727	2.056	2.895	2.984	1.452	1.209	1.159	1.614	2.427	2.846	3.193	3.235	3.725	2.397	2.611	2.897	1.141	2.119	2.445	2.550	2.336
0.390	0.722	1.059	1.841	2.007	2.038	3.632	4.521	4.899	1.608	1.550	2.696	2.751	3.009	3.082	3.783	3.851	4.847	3.646	2.189	3.040	3.234	1.543	1.308	1.166	1.659	2.431	2.741	3.106	3.415	3.929	2.654	2.746	2.993	1.220	2.205	2.391	2.489	2.207
0.402	0.722	1.162	1.950	2.016	2.151	3.640	4.599	5.147	1.684	1.626	2.788	2.701	2.987	2.968	3.906	3.799	4.399	3.403	2.233	3.264	3.544	1.560	1.413	1.154	1.682	2.364	2.724	3.112	3.592	4.162	2.873	2.926	3.111	1.291	2.352	2.413	2.537	2.230
0.414	0.722	1.173	2.005	1.976	2.337	3.592	4.617	5.278	1.776	1.737	2.880	2.756	3.009	3.065	3.843	3.580	4.374	3.403	2.336	3.541	3.772	1.677	1.545	1.185	1.776	2.336	2.834	3.097	3.788	4.399	3.085	3.114	3.238	1.353	2.516	2.290	2.540	2.176
0.426	0.722	1.164	2.022	1.957	2.501	3.707	4.529	5.047	1.835	1.810	2.972	2.729	3.070	3.206	3.879	3.462	4.310	3.396	2.446	3.792	4.080	1.727	1.660	1.208	1.932	2.277	2.822	2.896	3.937	4.532	3.270	3.234	3.313	1.481	2.656	2.280	2.598	2.140
0.438	0.722	1.190	2.065	2.003	2.615	3.703	4.626	5.219	1.846	1.925	3.089	2.914	3.307	3.144	3.735	3.583	4.109	3.367	2.494	4.044	4.318	1.882	1.814	1.251	2.038	2.250	2.782	3.004	4.039	4.798	3.495	3.440	3.402	1.580	2.850	2.315	2.630	2.143
0.450	0.722	1.129	2.012	1.974	2.784	3.793	4.480	4.985	1.895	2.073	3.221	2.967	3.455	3.106	3.834	3.697	4.258	3.466	2.520	4.310	4.466	1.971	1.925	1.313	2.131	2.397	2.888	3.019	4.141	4.908	3.655	3.529	3.602	1.684	3.023	2.353	2.719	2.194
0.462	0.722	1.153	2.058	2.036	2.941	4.027	4.472	5.079	1.975	2.182	3.324	3.064	3.707	3.135	4.113	3.504	4.258	3.292	2.501	4.530	4.590	2.092	2.072	1.329	2.249	2.383	2.915	2.984	4.260	5.079	3.795	3.630	3.622	1.837	3.117	2.381	2.926	2.299
0.474	0.722	1.157	2.046	2.112	3.120	4.270	4.654	4.899	1.915	2.218	3.504	3.125	3.777	3.087	4.172	3.603	4.478	3.351	2.565	4.554	4.809	2.231	2.249	1.471	2.375	2.428	3.107	2.954	4.403	5.188	3.956	3.776	3.727	1.926	3.252	2.373	3.051	2.337
0.486	0.722	1.218	2.104	2.129	3.273	4.301	4.626	5.147	1.928	2.324	3.612	3.255	3.880	3.181	4.405	3.583	4.667	3.341	2.552	4.942	4.888	2.273	2.331	1.569	2.482	2.514	3.168	2.963	4.370	5.285	4.018	3.885	3.775	2.021	3.365	2.493	3.121	2.405
0.498	0.722	1.239	2.119	2.177	3.503	4.270	4.754	5.164	1.960	2.436	3.818	3.359	3.982	3.431	4.262	3.534	4.603	3.314	2.637	4.982	4.976	2.413	2.516	1.641	2.566	2.447	3.204	3.046	4.423	5.339	4.188	4.047	3.850	2.177	3.489	2.551	3.320	2.480
0.510	0.722	1.339	2.219	2.214	3.651	4.520	4.664	5.361	2.002	2.569	3.993	3.510	4.233	3.618	4.235	3.796	5.035	3.325	2.689	5.244	5.149	2.517	2.680	1.729	2.694	2.533	3.280	3.189	4.545	5.341	4.198	4.132	3.991	2.218	3.600	2.643	3.416	2.517
0.522	0.722	1.307	2.187	2.279	3.946	4.374	4.765	5.278	2.031	2.766	4.109	3.495	4.446	3.558	4.485	3.764	4.888	3.528	2.707	5.269	5.095	2.562	2.810	1.835	2.918	2.709	3.506	3.234	4.578	5.450	4.325	4.289	4.068	2.345	3.669	2.726	3.563	2.801
0.534	0.722	1.470	2.340	2.354	4.132	4.750	4.866	5.298	2.110	2.908	4.217	3.683	4.203	3.783	4.609	3.730	5.227	3.621	2.744	5.460	5.274	2.747	2.870	1.974	3.086	2.703	3.491	3.280	4.645	5.618	4.437	4.406	4.182	2.471	3.805	2.800	3.600	2.849
0.546	0.722	1.562	2.430	2.474	4.383	4.986	5.032	5.756	2.190	3.049	4.430	3.728	4.456	3.830	4.452	3.832	5.567	3.517	2.736	5.460	5.341	2.814	2.974	2.066	3.202	2.859	3.760	3.421	4.711	5.656	4.565	4.567	4.236	2.694	3.890	2.743	3.791	2.927
0.558	0.722	1.625	2.489	2.564	4.225	5.034	4.798	5.894	2.323	2.987	4.604	3.847	4.635	3.766	4.750	3.968	5.777	3.731	2.782	5.698	5.398	2.908	3.113	2.121	3.400	2.935	3.798	3.419	4.749	5.706	4.685	4.707	4.330	2.853	4.004	2.824	3.992	2.980
0.570	0.722	1.635	2.505	2.599	4.460	5.138	5.357	5.693	2.321	3.153	4.721	3.944	4.796	3.859	4.941	4.187	5.744	3.801	2.885	5.876	5.542	3.047	3.163	2.378	3.456	2.919	4.199	3.391	4.882	5.714	4.622	4.726	4.389	3.041	4.059	2.979	4.243	3.058
0.582	0.722	1.729	2.580	2.771	4.642	5.507	5.458	6.054	2.418	3.168	4.936	4.113	5.040	4.127	5.401	4.386	5.959	3.765	2.949	6.099	5.532	3.146	3.302	2.487	3.472	3.050	4.199	3.469	5.095	5.870	4.784	4.824	4.524	3.167	4.235	2.993	4.174	3.124
0.594	0.722	1.801	2.644	2.830	5.004	5.561	5.231	6.245	2.496	3.168	4.999	4.298	4.957	4.224	5.178	4.399	6.134	3.913	2.968	6.062	5.522	3.285	3.506	2.576	3.698	3.171	4.364	3.596	5.218	5.920	4.849	5.068	4.605	3.386	4.412	3.187	4.618	3.214
0.606	0.722	1.957	2.793	2.897	4.942	5.778	5.417	6.551	2.561	3.498	5.132	4.593	5.699	4.112	5.689	4.399	6.693	4.072	3.066	6.015	5.679	3.486	3.647	2.647	3.796	3.308	4.626	3.717	5.227	6.081	5.061	5.295	4.779	3.551	4.439	3.211	4.867	3.430
0.618	0.722	2.042	2.877	2.986	5.093	6.372	5.812	6.792	2.724	3.656	5.258	4.482	5.339	4.274	6.094	4.511	6.345	3.994	3.164	6.080	5.734	3.584	3.671	2.709	4.005	3.359	4.626	3.717	5.276	6.093	4.964	5.546	4.901	3.644	4.553	3.271	5.049	3.454
0.630	0.722	2.074	2.899	3.126	5.405	5.967	5.976	7.580	2.854	3.755	5.599	4.830	5.666	4.494	5.583	5.005	5.959	4.003	3.274	6.306	5.815	3.687	3.865	2.879	4.041	3.541	4.707	3.749	5.428	6.379	5.022	5.636	5.048	3.797	4.810	3.347	5.496	3.718
0.642	0.722	2.289	3.110	3.280	5.656	5.648	6.264	6.887	2.993	3.988	5.619	5.183	5.842	4.654	5.535	4.696	6.981	4.189	3.385	6.641	5.763	3.780	3.989	2.973	4.251	3.564	4.952	4.154	5.525	6.349	5.223	5.537	5.214	3.932	5.005	3.392	5.743	3.874
0.654	0.722	2.493	3.315	3.492	5.577	6.660	6.475	7.580	3.157	3.909	5.819	5.456	5.768	4.786	6.181	5.119	6.693	4.321	3.501	7.080	5.988	3.831	4.154	3.103	4.450	3.826	4.836	4.189	5.746	6.635	5.362	5.702	5.429	4.082	5.115	3.617	5.703	4.044
0.666	0.722	2.634	3.446	3.840	6.021	6.149	6.173	7.244	3.329	4.238	6.136	5.438	5.805	4.950	6.382	5.093	7.569	4.384	3.693	7.131	6.273	4.164	4.361	3.270	4.867	3.945	4.952	4.199	5.861	6.782	5.256	6.024	5.462	4.490	5.289	3.737	5.826	4.298
0.678	0.722	2.865	3.664	4.019	6.412	6.437	6.743	8.497	3.534	4.461	6.385	5.949	6.616	5.106	7.193	5.573	7.386	4.586	3.887	7.648	6.273	4.349	4.569	3.648	5.350	4.130	5.660	4.284	6.064	6.774	5.196	6.051	5.661	4.781	5.485	3.837	5.528	4.323
0.690	0.722	3.140	3.939	4.154	6.503	7.066	6.600	7.110	3.732	4.731	6.630	5.475	6.392	5.666	7.480	5.734	8.485	4.532	4.051	7.485	6.376	4.501	4.768	3.802	5.049	4.326	5.948	4.485	6.142	7.067	5.615	6.470	6.000	4.828	5.492	3.980	6.564	4.621
0.702	0.722	3.526	4.320	4.349	7.063	7.353	7.229	7.244	4.003	4.731	7.269	6.267	6.210	5.518	6.500	6.245	8.079	5.045	4.270	7.916	6.714	4.615	5.283	4.306	5.223	4.634	5.907	4.623	6.170	7.151	5.907	6.815	6.290	5.265	5.982	4.376	6.397	4.973
0.714	0.722	3.532	4.320	4.571	7.063	8.046	7.699	8.497	4.437	5.958	7.380	7.248	7.309	6.154	7.480	6.288	6.981	5.180	4.723	7.955	7.016	5.073	5.417	4.569	5.703	4.913	6.353	4.764	6.600	7.342	5.916	6.991	6.617	5.769	6.214	4.750	6.397	5.248
0.726	0.722	4.137	4.887	5.125	7.756	8.452	8.615	7.803	4.637	6.153	7.911	6.880		6.677	8.579	6.858	7.232	5.831	5.027	7.996	7.364	5.308	5.919	5.051	6.881	5.542	6.823	5.192	6.944	7.483	6.242	7.297	7.197	6.750	7.047	5.522	7.352	5.348
0.738	0.722	4.292	5.050	5.345	9.548	9.145	9.308	8.091	5.222	6.712	8.422	7.654	8.407	6.965	8.579	6.651	8.485	5.859	5.248	8.083	7.709	5.823	6.255	5.798	6.563	5.675	8.027	6.017	7.045	8.238	6.727	7.776	7.500	6.932	7.014	6.322	7.575	5.926
0.750	0.722	4.430	5.215	6.188			9.308	9.190	5.729	7.693	8.016	7.654	9.100	9.450		8.730	9.178	6.775	5.654	9.565	8.527	5.990	7.664	6.386	8.961	6.928		7.180	7.699	8.839	7.340	8.201	8.101	8.542	7.615	7.804		6.213
0.762	0.722	4.977	5.706	6.575				8.497	5.941	8.098	8.604	8.347				9.423		7.217	6.370	9.095	8.670	7.471	7.865	6.984		7.621		8.384	8.030	8.900	8.113	9.425	8.295		8.502			7.782
0.774	0.722	5.442	6.162	8.827					7.276	8.792	9.521							8.316	6.707	9.095	8.837	9.774	9.369	9.382				7.403	8.965	11.672	8.033	10.341	10.241		10.448			9.391
0.786	0.722	6.515	7.022						8.886										7.275		9.626	9.081							9.165	10.286	8.652		9.142		10.448	8.720
0.798	0.722	7.713	8.321						9.579										8.162										9.753	10.574	9.500		10.934
0.810	0.722	7.473	8.321	9.520					7.633										8.722				9.369							10.063	10.598		10.241
0.822	0.722			9.520					8.192										10.108				10.062										10.241
0.834	0.722
0.846	0.722
0.858	0.722
0.870	0.722
0.882	0.722
0.894	0.722
0.906	0.722
0.918	0.722
0.930	0.722
0.942	0.722
0.954	0.722
0.966	0.722
0.978	0.722
0.990	0.722
1.002	0.722
1.014	0.722
1.026	0.722
1.038	0.722
1.050	0.722
1.062	0.722
1.074	0.722
1.086	0.722
1.098	0.722
1.110	0.722
1.122	0.722
1.134	0.722
1.146	0.722
1.158	0.722
1.170	0.722
1.182	0.722
1.194	0.722
0.006	0.730
0.018	0.730
0.030	0.730
0.042	0.730
0.054	0.730
0.066	0.730																			11.174	11.235								11.363					9.235
0.078	0.730	8.772	8.727	8.134	8.449					8.792	8.604								8.316	10.481	9.156	9.081	10.062	9.382	8.961				9.976		10.598	10.341	9.142	8.542
0.090	0.730	8.729	8.727	6.475	7.150				7.969	7.000	6.918						9.178		7.017	7.536	7.680	7.209	6.884	6.817	7.575				7.451	8.035	7.826	7.228	6.540	6.837	7.047		7.863
0.102	0.730	6.323	6.329	5.691	5.540				6.583	5.534	5.443		8.407	9.450			9.178		5.124	5.594	5.641	5.263	5.187	5.133	6.070	8.315	8.027		5.646	6.163	5.635	5.575	4.935	5.597	5.106	9.413	6.564	9.391
0.114	0.730	4.908	4.920	3.903	4.186	7.759			5.025	4.326	4.202	8.752	6.616	8.351	8.579				4.035	4.153	4.442	3.885	4.010	4.288	4.698	8.315	7.740		4.357	4.797	4.366	4.265	3.745	4.082	4.038	9.413	5.528	7.782
0.126	0.730	3.830	3.848	3.164	3.512	6.842			4.190	3.435	3.470	8.059	5.965	7.370	8.579		8.485		3.228	3.306	3.538	3.103	3.164	3.573	4.207	6.928	8.433	8.384	3.475	3.901	3.431	3.325	2.928	3.349	3.217	7.216	4.936	6.558
0.138	0.730	2.962	2.987	2.574	2.835	6.437		9.190	3.358	2.920	2.939	7.654	5.111	7.253			9.178		2.656	2.719	3.019	2.619	2.672	3.022	3.315	6.523	6.728	8.096	2.862	3.266	2.847	2.637	2.390	2.780	2.621	6.848	4.366	6.024
0.150	0.730	2.485	2.532	2.221	2.530	6.506		8.091	2.972	2.628	2.555	8.059	5.272	6.231	7.886		7.792		2.252	2.363	2.607	2.271	2.316	2.730	3.066	6.469	6.561	7.691	2.518	2.778	2.366	2.221	2.065	2.329	2.230	6.118	3.780	5.500
0.162	0.730	2.101	2.168	2.093	2.289	6.100		8.497	2.625	2.405	2.335	7.248	4.911	6.154	6.970			8.721	2.056	2.141	2.364	1.999	2.056	2.518	2.825	6.081	6.353	7.691	2.299	2.484	2.150	1.962	1.828	2.093	1.904	6.118	3.563	4.903
0.174	0.730	1.965	2.064	1.972	2.118	5.778	9.308	9.190	2.454	2.139	2.171	6.187	4.515	6.231	6.094	9.423	7.792	8.721	1.941	2.046	2.215	1.808	1.874	2.317	2.669	5.917	6.081	6.774	2.217	2.344	1.980	1.835	1.732	1.886	1.732	5.887	3.412	5.087
0.186	0.730	1.919	2.055	2.042	1.963	5.813	8.210		2.423	1.978	2.037	6.011	4.159	5.984	6.094	9.423	7.792	7.217	1.928	2.027	2.137	1.737	1.807	2.086	2.433	5.370	5.515	6.391	2.235	2.309	1.985	1.753	1.672	1.765	1.658	5.501	3.215	4.647
0.198	0.730	1.924	2.112	2.124	1.850	5.407	8.210	7.580	2.398	1.865	2.021	5.554	4.173	5.372	6.787	7.814	7.386	7.016	2.009	2.032	2.116	1.709	1.789	2.039	2.358	4.759	5.388	6.224	2.339	2.352	2.034	1.777	1.729	1.682	1.641	5.443	3.172	4.464
0.210	0.730	1.869	2.132	2.180	1.874	5.648	7.111	7.580	2.414	1.779	2.045	5.302	4.019	5.230	6.787	6.590	7.099	6.849	2.117	2.098	2.156	1.648	1.726	1.861	2.243	4.881	4.808	5.611	2.503	2.469	2.077	1.782	1.770	1.516	1.661	4.959	3.168	4.103
0.222	0.730	1.865	2.191	2.204	1.804	5.102	7.229	7.398	2.530	1.761	2.003	4.641	3.988	4.961	6.787	6.858	6.693	6.929	2.252	2.190	2.240	1.589	1.661	1.697	2.092	4.546	4.491	5.388	2.711	2.606	2.206	1.835	1.849	1.347	1.724	4.722	3.095	3.907
0.234	0.730	1.745	2.130	2.229	1.801	4.482	7.006	6.705	2.507	1.666	2.011	4.162	3.913	4.662	6.014	6.165	6.470	6.236	2.363	2.283	2.312	1.508	1.630	1.545	1.964	4.332	4.672	5.016	2.871	2.735	2.251	1.898	1.910	1.258	1.780	4.409	2.928	3.688
0.246	0.730	1.712	2.176	2.250	1.717	4.679	6.050	6.887	2.423	1.566	2.090	3.961	3.624	4.308	5.635	5.958	6.345	6.082	2.379	2.343	2.389	1.445	1.582	1.422	1.900	4.010	4.274	4.939	3.033	2.896	2.295	1.981	1.980	1.100	1.845	4.140	2.777	3.580
0.258	0.730	1.497	2.017	2.291	1.715	4.444	6.050	6.792	2.372	1.582	2.123	3.940	3.671	4.203	5.113	6.245	5.846	5.803	2.345	2.398	2.439	1.387	1.531	1.364	1.792	3.815	4.236	4.445	3.113	3.003	2.258	2.034	2.083	1.055	1.873	3.864	2.882	3.451
0.270	0.730	1.334	1.929	2.257	1.686	4.301	5.782	6.299	2.293	1.596	2.162	3.585	3.338	4.152	4.729	5.453	5.489	5.888	2.307	2.429	2.458	1.319	1.483	1.327	1.743	3.620	4.002	4.174	3.109	3.144	2.226	2.052	2.142	1.001	1.870	3.658	2.731	3.312
0.282	0.730	1.312	1.896	2.250	1.668	4.082	5.812	6.357	2.091	1.522	2.264	3.461	3.307	3.961	4.818	4.981	5.307	5.084	2.229	2.470	2.508	1.321	1.420	1.280	1.712	3.460	3.692	4.159	3.110	3.207	2.211	2.085	2.201	1.028	1.926	3.570	2.674	3.062
0.294	0.730	1.268	1.851	2.189	1.633	4.134	5.437	5.894	2.008	1.478	2.241	3.415	3.257	3.743	4.436	4.808	4.973	5.058	2.150	2.498	2.557	1.319	1.383	1.264	1.638	3.169	3.585	3.826	3.075	3.278	2.200	2.138	2.275	0.980	1.941	3.269	2.648	2.941
0.306	0.730	1.149	1.767	2.223	1.607	3.952	4.914	5.663	1.892	1.395	2.259	3.251	3.251	3.639	4.210	4.818	4.834	4.926	2.096	2.533	2.611	1.326	1.321	1.250	1.587	3.000	3.426	3.826	3.109	3.366	2.186	2.166	2.358	1.004	1.967	3.111	2.623	2.804
0.318	0.730	1.087	1.705	2.135	1.675	3.852	5.198	5.406	1.796	1.426	2.300	2.978	3.201	3.412	4.025	4.579	4.915	4.524	2.043	2.578	2.654	1.314	1.298	1.233	1.541	2.778	3.271	3.585	3.065	3.410	2.160	2.237	2.402	1.041	1.983	2.787	2.471	2.646
0.330	0.730	1.060	1.707	2.143	1.715	3.724	5.165	5.112	1.741	1.450	2.405	2.949	3.139	3.243	4.036	4.342	4.874	4.539	2.018	2.678	2.740	1.336	1.258	1.213	1.569	2.709	3.053	3.373	3.110	3.456	2.196	2.332	2.487	1.070	2.009	2.710	2.457	2.540
0.342	0.730	0.992	1.670	2.139	1.760	3.677	4.744	5.129	1.708	1.459	2.417	2.759	2.989	3.162	3.994	4.253	4.515	4.352	2.044	2.785	2.855	1.334	1.268	1.226	1.561	2.629	2.842	3.278	3.142	3.547	2.273	2.416	2.588	1.026	2.041	2.572	2.463	2.352
0.354	0.730	0.997	1.708	2.072	1.798	3.584	4.513	5.112	1.683	1.419	2.514	2.790	2.892	3.120	3.623	4.171	4.318	3.854	2.095	2.881	2.968	1.350	1.241	1.164	1.554	2.503	2.811	3.209	3.174	3.659	2.400	2.497	2.677	1.051	2.091	2.547	2.399	2.296
0.366	0.730	1.044	1.775	2.018	1.879	3.510	4.754	4.859	1.628	1.466	2.555	2.673	2.854	3.071	3.623	3.814	4.318	3.637	2.131	2.981	3.115	1.412	1.285	1.131	1.514	2.433	2.831	3.172	3.272	3.809	2.478	2.590	2.801	1.049	2.163	2.362	2.298	2.210
0.378	0.730	1.071	1.840	1.995	1.959	3.455	4.418	5.063	1.650	1.402	2.614	2.640	2.882	2.854	3.359	3.627	4.244	3.506	2.198	3.078	3.340	1.443	1.324	1.079	1.520	2.327	2.626	2.987	3.424	3.986	2.614	2.711	2.875	1.087	2.196	2.360	2.340	2.113
0.390	0.730	1.088	1.878	1.933	2.048	3.528	4.298	4.690	1.663	1.404	2.700	2.572	2.892	2.932	3.461	3.640	4.135	3.479	2.223	3.241	3.454	1.502	1.381	1.079	1.557	2.205	2.561	2.914	3.563	4.050	2.795	2.816	2.917	1.151	2.287	2.224	2.352	2.068
0.402	0.730	1.074	1.901	1.901	2.131	3.386	4.311	4.646	1.693	1.579	2.764	2.535	2.971	2.846	3.414	3.521	4.122	3.259	2.255	3.433	3.646	1.547	1.499	1.044	1.569	2.177	2.566	2.927	3.683	4.274	2.918	2.955	3.051	1.228	2.350	2.174	2.337	2.035
0.414	0.730	1.063	1.926	1.881	2.223	3.465	4.265	4.575	1.755	1.603	2.778	2.552	2.948	2.783	3.370	3.405	4.115	3.194	2.309	3.574	3.859	1.570	1.518	1.136	1.647	2.146	2.638	2.827	3.782	4.358	3.102	3.055	3.167	1.242	2.511	2.148	2.466	2.037
0.426	0.730	1.094	1.964	1.895	2.370	3.528	4.209	4.771	1.763	1.623	2.936	2.590	2.961	2.792	3.449	3.305	4.048	3.166	2.359	3.773	4.058	1.661	1.690	1.088	1.776	2.039	2.687	2.712	3.899	4.581	3.307	3.149	3.225	1.339	2.585	2.120	2.488	1.954
0.438	0.730	1.116	1.990	1.864	2.529	3.543	4.221	4.585	1.695	1.746	3.049	2.629	3.254	2.794	3.386	3.203	3.890	3.083	2.400	3.977	4.215	1.772	1.814	1.101	1.911	2.061	2.613	2.700	4.022	4.746	3.438	3.318	3.325	1.421	2.769	2.125	2.527	1.955
0.450	0.730	1.083	1.958	1.911	2.689	3.616	4.127	4.668	1.793	1.868	3.120	2.720	3.242	2.907	3.870	3.369	3.926	3.117	2.400	4.258	4.418	1.839	1.894	1.147	1.952	2.025	2.660	2.725	4.088	4.882	3.529	3.413	3.390	1.496	2.918	2.138	2.550	2.084
0.462	0.730	1.093	1.986	2.005	2.826	3.596	4.178	4.411	1.835	1.923	3.213	2.764	3.295	2.886	3.792	3.290	4.072	3.228	2.406	4.410	4.546	1.911	2.010	1.260	2.057	2.158	2.734	2.792	4.201	5.052	3.661	3.478	3.490	1.640	2.968	2.202	2.692	2.090
0.474	0.730	1.130	2.020	1.944	2.936	3.919	4.284	4.846	1.799	2.021	3.331	2.912	3.476	2.887	3.800	3.303	4.342	3.106	2.385	4.521	4.617	2.035	2.125	1.323	2.127	2.145	2.803	2.822	4.210	5.082	3.826	3.604	3.560	1.719	3.083	2.217	2.912	2.099
0.486	0.730	1.152	2.045	1.977	3.116	3.909	4.304	5.047	1.853	2.190	3.502	2.956	3.459	3.065	3.984	3.447	4.326	3.056	2.394	4.632	4.783	2.146	2.247	1.357	2.341	2.200	2.928	2.744	4.270	5.195	3.949	3.810	3.627	1.816	3.214	2.217	2.900	2.116
0.498	0.730	1.237	2.117	2.051	3.355	4.082	4.381	4.833	1.842	2.270	3.673	3.199	3.616	3.133	4.015	3.294	4.326	3.079	2.487	4.813	4.854	2.193	2.361	1.437	2.426	2.276	2.963	2.739	4.262	5.155	4.027	3.879	3.621	1.918	3.382	2.277	3.051	2.274
0.510	0.730	1.222	2.095	2.087	3.472	4.082	4.529	4.808	1.882	2.429	3.792	3.293	3.941	3.190	3.994	3.353	4.451	3.132	2.533	4.967	4.985	2.257	2.518	1.548	2.538	2.301	3.037	2.947	4.308	5.287	4.066	3.965	3.812	2.038	3.469	2.413	3.228	2.313
0.522	0.730	1.288	2.159	2.208	3.773	4.232	4.496	5.112	1.981	2.451	3.941	3.195	3.965	3.347	3.800	3.465	4.524	3.247	2.540	5.124	4.951	2.392	2.630	1.627	2.534	2.363	3.165	2.987	4.421	5.448	4.131	4.030	3.923	2.085	3.562	2.454	3.199	2.423
0.534	0.730	1.379	2.242	2.234	3.916	4.560	4.608	5.361	2.031	2.563	4.017	3.354	4.409	3.375	4.302	3.499	4.796	3.376	2.541	5.302	5.100	2.586	2.725	1.660	2.789	2.427	3.422	2.956	4.492	5.456	4.251	4.177	4.048	2.232	3.537	2.489	3.409	2.551
0.546	0.730	1.417	2.284	2.288	4.110	4.550	4.683	5.095	2.074	2.709	4.353	3.469	4.256	3.598	4.468	3.612	4.771	3.435	2.561	5.354	5.104	2.578	2.896	1.858	2.911	2.484	3.528	3.045	4.548	5.541	4.316	4.315	4.075	2.428	3.685	2.484	3.683	2.645
0.558	0.730	1.511	2.364	2.441	4.114	4.788	4.608	5.406	2.123	2.714	4.448	3.649	4.428	3.453	4.436	3.720	5.100	3.464	2.697	5.561	5.246	2.710	2.962	1.923	3.008	2.568	3.577	3.137	4.641	5.503	4.380	4.401	4.167	2.637	3.798	2.602	3.714	2.767
0.570	0.730	1.578	2.441	2.492	4.172	4.679	4.703	5.663	2.214	2.800	4.575	3.683	4.526	3.564	4.609	4.030	5.227	3.501	2.756	5.587	5.298	2.818	3.057	2.143	3.138	2.698	3.808	3.196	4.768	5.639	4.528	4.568	4.248	2.891	3.976	2.700	3.844	2.828
0.582	0.730	1.748	2.598	2.633	4.400	5.002	4.878	5.894	2.299	2.873	4.653	3.755	4.485	3.636	4.841	4.095	5.652	3.528	2.796	5.785	5.448	2.934	3.124	2.206	3.264	2.802	4.109	3.250	4.915	5.829	4.597	4.589	4.373	2.860	4.038	2.851	4.013	2.832
0.594	0.730	1.742	2.579	2.741	4.418	5.316	5.181	5.858	2.406	3.168	4.829	4.052	4.670	3.833	4.667	4.225	5.595	3.655	2.903	5.954	5.398	3.051	3.289	2.260	3.581	2.848	3.950	3.225	4.957	5.888	4.888	4.771	4.436	3.012	4.194	2.903	4.484	2.968
0.606	0.730	1.849	2.685	2.853	4.628	5.456	5.018	5.858	2.511	3.270	4.967	4.281	5.057	4.034	5.178	4.264	5.623	3.631	2.981	5.970	5.445	3.145	3.426	2.405	3.623	3.031	4.096	3.284	5.073	5.846	4.766	4.992	4.617	3.264	4.401	3.013	4.555	3.138
0.618	0.730	1.895	2.725	2.950	5.048	5.679	5.458	5.932	2.531	3.223	5.190	4.333	5.229	3.961	5.113	4.342	6.134	3.755	3.105	6.032	5.480	3.279	3.508	2.470	3.698	3.187	4.660	3.419	5.174	6.112	4.763	5.171	4.805	3.415	4.379	2.980	4.671	3.241
0.630	0.730	1.875	2.706	3.004	4.963	5.431	5.812	6.145	2.738	3.534	5.223	4.540	4.942	4.172	5.583	4.670	5.959	3.717	3.121	6.150	5.824	3.511	3.677	2.656	3.924	3.306	4.521	3.412	5.238	6.196	4.905	5.272	4.940	3.562	4.489	3.144	5.090	3.403
0.642	0.730	1.969	2.789	3.113	5.082	5.456	5.697	6.792	2.825	3.555	5.513	4.683	5.075	4.230	5.283	4.818	6.405	3.877	3.243	6.362	5.767	3.490	3.745	2.652	4.093	3.368	4.769	3.624	5.417	6.213	5.004	5.470	4.994	3.690	4.711	3.223	5.435	3.563
0.654	0.730	2.161	2.995	3.301	5.358	5.778	5.941	6.625	3.004	3.843	5.486	5.003	5.339	4.350	6.181	4.653	6.405	4.072	3.325	6.652	5.767	3.805	3.928	2.802	4.165	3.521	4.482	3.775	5.563	6.349	5.109	5.554	5.057	3.883	4.959	3.259	5.560	3.598
0.666	0.730	2.360	3.174	3.496	5.786	6.009	5.941	7.244	3.154	4.055	5.670	4.871	5.842	4.638	6.382	4.779	6.470	4.178	3.473	6.685	6.004	4.037	4.207	3.031	4.397	3.572	4.757	3.910	5.623	6.572	5.295	5.711	5.366	4.093	5.101	3.385	5.629	3.878
0.678	0.730	2.576	3.387	3.826	6.215	6.747	6.475	7.803	3.454	4.186	6.188	5.128	6.056	4.815	6.500	5.106	6.981	4.261	3.645	6.926	6.192	4.245	4.251	3.187	4.657	3.785	5.015	3.906	5.728	6.774	5.400	5.803	5.597	4.185	5.120	3.468	6.017	3.949
0.690	0.730	2.892	3.690	4.006	6.114	6.372	6.743	7.244	3.585	4.326	6.658	5.385	6.105	5.119	6.787	5.398	6.693	4.555	3.899	7.510	6.353	4.413	4.632	3.550	4.818	4.057	5.175	4.126	5.933	6.709	5.394	6.264	5.787	4.464	5.392	3.768	6.189	4.177
0.702	0.730	3.116	3.886	4.289	6.412	6.580	6.536	7.398	3.995	4.900	6.780	5.782	6.009	5.372	6.633	5.686	6.780	4.562	4.200	7.436	6.591	4.564	4.869	3.852	4.883	4.332	5.437	4.174	6.239	6.963	5.770	6.419	6.074	4.853	5.652	4.172	6.322	4.443
0.714	0.730	3.328	4.112	4.414	6.840	6.948	7.362	6.792	4.111	5.078	6.658	6.113	6.328	5.538	6.633	6.533	6.043	4.893	4.632	7.878	6.987	4.699	4.938	4.140	5.377	4.788	5.907	4.358	6.503	7.230	5.907	6.845	6.380	5.801	5.926	4.516	6.882	4.786
0.726	0.730	3.906	4.684	4.536	7.602	7.199	9.308	7.398	4.449	5.295	7.269	6.354	7.155	5.953	7.886	6.022	7.232	5.463	4.619	7.807	7.192	4.930	5.437	4.718	5.825	5.082	6.561	4.712	6.567	7.355	6.336	6.957	6.446	5.801	6.664	4.936	7.016	5.009
0.738	0.730	4.125	4.909	5.216	7.938	8.046	7.922	8.497	5.046	6.307	8.604	7.143		6.359	7.886	6.590	7.386	5.803	5.020	7.916	7.598	5.525	6.001	5.393	6.016	5.388	6.641	5.339	6.981	8.340	6.439	7.250	6.874	6.144	6.982	5.462	7.016	5.630
0.750	0.730	4.444	5.245	5.994			9.308	9.190	5.345	7.000	8.422	8.752		7.370		7.025	7.792	6.013	5.493	9.565	8.100	5.990	7.066	6.246	6.764	5.887	8.027	6.538	7.491	8.414	7.654	7.816	7.500	8.542	7.270	6.705		6.300
0.762	0.730	4.595	5.342	6.188				8.497	5.667	7.182	8.827		9.100	9.450		8.325		6.524	5.874	8.871	9.156	7.289	8.116	6.437		6.848		7.285	7.866	8.628	7.890	10.341	8.044		9.062	8.315	8.961	7.194
0.774	0.730	4.932	5.731	7.574				9.190	6.145	8.098	9.521					8.037		7.112	6.642	8.776	9.626	7.982	10.062	8.688		9.413		7.691	8.878	9.274	8.989		8.737		10.448	7.804		8.293
0.786	0.730	6.828	7.340	9.520					7.969		10.214								7.469	11.174	10.137		10.062					7.536	8.723	9.475	8.033	9.936	10.934
0.798	0.730	6.133	6.935						9.579										8.029		11.235								9.283	10.063	9.212		10.241		10.448	9.413
0.810	0.730	7.168	8.033						9.579										8.722										11.363		9.500		10.934
0.822	0.730	8.564	9.420						8.886										10.108														10.934
0.834	0.730								9.579
0.846	0.730			8.827
0.858	0.730
0.870	0.730
0.882	0.730
0.894	0.730
0.906	0.730
0.918	0.730
0.930	0.730
0.942	0.730
0.954	0.730
0.966	0.730
0.978	0.730
0.990	0.730
1.002	0.730
1.014	0.730
1.026	0.730
1.038	0.730
1.050	0.730
1.062	0.730
1.074	0.730
1.086	0.730
1.098	0.730
1.110	0.730
1.122	0.730
1.134	0.730
1.146	0.730
1.158	0.730
1.170	0.730
1.182	0.730
1.194	0.730
0.006	0.740
0.018	0.740
0.030	0.740
0.042	0.740
0.054	0.740
0.066	0.740
0.078	0.740
0.090	0.740									8.792											10.542	9.081		9.382					11.363		10.598		10.934		10.448
0.102	0.740	9.432	9.420	8.421	7.938					7.405	7.506		9.100				9.178		7.911	7.955	8.016	7.209	7.354	7.772	8.961				8.654	8.414	8.113	8.395	7.715	7.626	7.740
0.114	0.740	7.707	7.810	6.119	5.992				7.969	6.084	5.923		7.491	8.757					6.083	6.232	6.526	5.631	5.887	6.014	7.169	8.720	8.433		6.618	7.206	6.885	6.390	5.752	6.100	5.905	9.413	7.352
0.126	0.740	5.621	5.682	4.801	5.204	8.046		9.190	5.915	4.900	5.060	9.445	7.714	7.658					5.020	5.242	5.512	4.516	4.779	5.051	5.965	7.804	8.027	9.482	5.359	6.020	5.191	5.011	4.654	4.620	4.795	9.413	6.253	7.312
0.138	0.740	5.053	5.102	4.086	4.306	7.536		9.190	4.906	4.186	4.442	8.347	6.328	7.504					4.087	4.308	4.664	3.916	4.017	4.145	4.630	6.848	7.517		4.705	5.114	4.458	4.083	3.784	3.828	4.081	7.216	5.351	6.173
0.150	0.740	4.039	4.121	3.637	3.808	6.747			4.461	3.955	3.808	8.752	6.056	6.742			7.792		3.636	3.727	4.082	3.385	3.410	3.515	4.078	7.621	7.180	9.482	4.131	4.387	3.804	3.503	3.256	3.124	3.500	7.334	5.090	6.173
0.162	0.740	3.450	3.576	3.185	3.410	7.353			3.995	3.469	3.524	8.347	5.412	6.560	6.970		6.981	8.721	3.330	3.345	3.699	2.910	3.049	3.161	3.898	6.774	6.236	7.536	3.793	3.976	3.453	3.128	2.914	2.817	3.137	6.369	4.579	5.563
0.174	0.740	3.039	3.234	3.007	3.112	6.255		7.803	3.732	3.223	3.306	7.366	5.604	5.984	6.382	8.730	7.792	9.414	3.155	3.129	3.455	2.710	2.836	2.983	3.532	6.523	5.725	7.536	3.628	3.703	3.223	2.869	2.703	2.528	2.885	6.322	4.252	5.143
0.186	0.740	2.743	3.021	2.995	2.913	6.054	8.210	8.091	3.501	2.996	3.097	6.555	5.188	6.118	6.500	8.325	7.232		3.150	3.019	3.312	2.471	2.733	2.697	3.171	5.947	5.629	7.285	3.575	3.505	3.096	2.731	2.582	2.275	2.662	5.948	4.027	4.870
0.198	0.740	2.529	2.887	2.915	2.785	5.926	7.111	7.244	3.467	2.712	2.989	6.011	4.706	5.643	7.886	8.325	7.099	7.623	3.072	2.934	3.208	2.395	2.613	2.480	2.952	5.606	5.437	6.538	3.515	3.421	3.018	2.658	2.478	2.143	2.578	5.501	3.832	5.022
0.210	0.740	2.355	2.768	2.977	2.715	5.711	6.823	8.497	3.348	2.585	2.881	5.949	4.757	5.291	6.970	6.784	6.875	6.929	3.051	2.888	3.158	2.308	2.444	2.418	2.856	5.286	5.156	5.632	3.560	3.419	3.015	2.569	2.462	2.038	2.492	5.007	3.624	4.479
0.222	0.740	2.204	2.669	2.873	2.617	5.456	7.229	7.244	3.285	2.351	2.845	5.015	4.646	4.928	6.276	6.858	6.693	7.335	3.086	2.887	3.130	2.138	2.313	2.228	2.682	4.818	5.015	5.278	3.628	3.418	2.912	2.555	2.505	1.869	2.432	4.983	3.468	4.144
0.234	0.740	2.032	2.574	2.849	2.511	4.986	6.910	6.482	3.235	2.194	2.717	4.518	4.188	4.622	6.276	6.288	6.470	7.217	3.031	2.875	3.118	2.004	2.219	1.947	2.485	4.396	4.572	5.076	3.670	3.440	2.944	2.507	2.491	1.689	2.433	4.626	3.374	3.919
0.246	0.740	1.950	2.538	2.725	2.357	4.623	6.536	6.705	3.058	2.059	2.688	4.247	4.057	4.567	5.689	5.868	5.846	6.706	2.989	2.900	3.138	1.901	2.147	1.796	2.296	4.080	4.338	4.857	3.717	3.511	2.863	2.486	2.483	1.576	2.407	4.313	3.206	3.688
0.258	0.740	1.703	2.350	2.742	2.277	4.501	5.976	6.887	2.889	1.985	2.669	4.113	3.792	4.257	5.083	5.573	5.623	5.701	2.862	2.888	3.089	1.801	2.063	1.646	2.187	3.796	4.026	4.548	3.721	3.587	2.833	2.481	2.500	1.448	2.398	4.090	3.271	3.511
0.270	0.740	1.488	2.200	2.655	2.194	4.225	5.874	5.634	2.890	2.000	2.629	3.748	3.637	4.043	4.772	5.312	5.266	5.888	2.825	2.900	3.103	1.718	1.947	1.563	2.060	3.617	3.961	4.150	3.734	3.605	2.808	2.470	2.503	1.328	2.386	3.747	3.008	3.267
0.282	0.740	1.366	2.089	2.584	2.184	4.210	5.595	5.579	2.643	1.873	2.676	3.474	3.521	3.830	4.452	5.005	5.208	5.407	2.765	2.936	3.134	1.644	1.848	1.467	2.001	3.395	3.779	3.985	3.690	3.688	2.749	2.499	2.537	1.310	2.359	3.511	2.854	3.010
0.294	0.740	1.280	2.007	2.537	2.095	4.021	5.671	5.552	2.484	1.746	2.660	3.379	3.437	3.678	4.452	4.789	4.930	5.084	2.642	2.977	3.157	1.623	1.775	1.406	1.775	3.207	3.327	3.888	3.648	3.739	2.690	2.482	2.551	1.255	2.348	3.276	2.773	2.864
0.306	0.740	1.259	1.986	2.442	2.005	3.909	5.198	5.501	2.333	1.736	2.622	3.182	3.469	3.612	4.185	4.653	4.821	4.661	2.547	2.964	3.212	1.549	1.720	1.388	1.718	2.979	3.355	3.645	3.632	3.770	2.687	2.500	2.617	1.143	2.317	3.005	2.644	2.605
0.318	0.740	1.189	1.923	2.402	2.008	3.729	4.890	4.846	2.187	1.727	2.595	3.112	3.310	3.295	4.148	4.386	4.603	4.539	2.494	3.015	3.225	1.537	1.686	1.289	1.627	2.764	3.030	3.371	3.606	3.831	2.663	2.580	2.631	1.189	2.337	2.838	2.491	2.522
0.330	0.740	1.138	1.893	2.379	2.017	3.577	4.754	5.047	2.053	1.606	2.659	2.947	3.212	3.135	4.148	4.071	4.656	4.296	2.453	3.042	3.260	1.481	1.587	1.230	1.569	2.577	2.897	3.219	3.530	3.867	2.667	2.604	2.683	1.163	2.275	2.604	2.432	2.477
0.342	0.740	1.088	1.844	2.238	2.011	3.521	4.645	5.079	2.028	1.562	2.624	2.782	2.931	3.036	3.666	4.086	4.399	4.082	2.374	3.113	3.344	1.490	1.543	1.192	1.508	2.467	2.729	2.998	3.596	3.924	2.682	2.634	2.716	1.097	2.281	2.529	2.379	2.285
0.354	0.740	1.069	1.838	2.172	1.906	3.331	4.325	4.859	1.935	1.508	2.639	2.702	2.906	2.956	3.568	3.930	4.208	3.780	2.331	3.196	3.389	1.430	1.482	1.102	1.485	2.474	2.597	2.941	3.608	3.997	2.709	2.705	2.790	1.034	2.305	2.338	2.252	2.143
0.366	0.740	1.074	1.857	1.942	1.956	3.355	4.259	4.526	1.823	1.462	2.594	2.706	2.894	2.886	3.381	3.640	4.066	3.504	2.336	3.254	3.489	1.439	1.483	1.027	1.436	2.302	2.551	3.013	3.605	4.060	2.852	2.778	2.807	1.011	2.299	2.228	2.217	2.029
0.378	0.740	1.062	1.866	1.920	1.992	3.223	4.233	4.454	1.814	1.416	2.677	2.522	2.807	2.689	3.397	3.510	4.019	3.413	2.273	3.354	3.590	1.442	1.448	1.022	1.408	2.139	2.473	2.826	3.596	4.176	2.835	2.824	2.877	1.026	2.336	2.223	2.140	2.038
0.390	0.740	1.064	1.885	1.860	2.017	3.337	4.093	4.498	1.745	1.392	2.633	2.464	2.809	2.767	3.322	3.450	3.895	3.268	2.257	3.414	3.701	1.485	1.470	0.975	1.458	2.085	2.467	2.696	3.684	4.264	2.960	2.861	2.935	1.091	2.366	2.063	2.201	1.897
0.402	0.740	1.053	1.898	1.851	2.073	3.237	4.015	4.471	1.743	1.503	2.721	2.373	2.886	2.688	3.276	3.319	3.885	2.965	2.266	3.560	3.829	1.477	1.534	0.992	1.500	2.017	2.473	2.600	3.800	4.374	3.050	2.959	3.041	1.106	2.408	1.960	2.173	1.851
0.414	0.740	1.021	1.879	1.819	2.155	3.284	3.910	4.402	1.689	1.528	2.729	2.400	2.860	2.600	3.392	3.177	3.926	2.876	2.274	3.656	3.918	1.516	1.586	0.984	1.538	1.928	2.425	2.524	3.842	4.475	3.134	3.012	3.058	1.152	2.500	1.935	2.288	1.885
0.426	0.740	1.074	1.940	1.777	2.305	3.337	4.104	4.536	1.702	1.453	2.784	2.431	2.820	2.568	3.204	3.066	3.753	2.881	2.273	3.854	4.071	1.617	1.682	0.971	1.582	1.941	2.395	2.476	3.889	4.578	3.242	3.080	3.140	1.229	2.641	1.952	2.301	1.812
0.438	0.740	1.021	1.915	1.776	2.463	3.521	3.883	4.186	1.711	1.630	2.913	2.431	3.048	2.580	3.348	3.043	3.677	2.913	2.278	3.990	4.221	1.633	1.759	0.996	1.717	1.897	2.334	2.481	3.932	4.689	3.421	3.145	3.207	1.242	2.707	1.944	2.324	1.848
0.450	0.740	1.033	1.918	1.755	2.539	3.535	3.942	4.338	1.693	1.699	2.974	2.531	3.176	2.537	3.437	3.095	3.702	2.835	2.316	4.143	4.356	1.762	1.862	1.061	1.833	1.846	2.463	2.469	3.994	4.811	3.467	3.264	3.270	1.301	2.818	1.987	2.500	1.858
0.462	0.740	1.024	1.917	1.813	2.716	3.496	3.933	4.378	1.723	1.780	3.095	2.530	3.158	2.684	3.523	3.018	3.817	2.904	2.381	4.323	4.391	1.839	1.983	1.103	1.922	1.860	2.576	2.477	4.046	4.938	3.568	3.392	3.335	1.450	2.917	2.009	2.548	1.902
0.474	0.740	1.077	1.969	1.804	2.829	3.677	4.196	4.411	1.684	1.840	3.194	2.697	3.220	2.764	3.523	3.066	3.885	2.848	2.327	4.488	4.577	1.864	2.048	1.126	2.035	1.931	2.555	2.528	4.101	4.938	3.623	3.436	3.412	1.516	3.010	2.010	2.650	1.953
0.486	0.740	1.089	1.981	1.895	2.956	3.803	4.149	4.498	1.726	1.934	3.311	2.777	3.397	2.769	3.491	3.195	4.031	2.780	2.313	4.679	4.610	1.965	2.138	1.195	2.099	1.993	2.763	2.476	4.097	5.012	3.724	3.558	3.494	1.653	3.039	2.046	2.771	1.995
0.498	0.740	1.115	1.991	1.932	3.197	3.827	4.110	4.690	1.751	2.056	3.460	2.976	3.462	2.813	3.696	3.048	4.273	2.774	2.352	4.703	4.638	2.027	2.258	1.243	2.225	1.988	2.732	2.526	4.142	5.093	3.898	3.741	3.583	1.730	3.208	2.065	2.835	2.033
0.510	0.740	1.203	2.078	1.951	3.430	3.958	4.127	4.462	1.826	2.120	3.554	3.048	3.563	2.923	3.696	3.030	4.374	2.939	2.403	4.820	4.801	2.120	2.371	1.316	2.283	2.073	2.842	2.585	4.232	5.153	3.981	3.805	3.676	1.765	3.265	2.126	2.936	2.073
0.522	0.740	1.260	2.136	2.034	3.484	4.141	4.167	4.927	1.830	2.177	3.709	2.949	3.680	3.046	3.808	3.258	4.326	2.988	2.435	5.032	4.913	2.233	2.537	1.419	2.418	2.124	2.897	2.723	4.338	5.247	3.972	3.892	3.700	1.941	3.379	2.168	3.124	2.174
0.534	0.740	1.318	2.184	2.111	3.740	4.095	4.304	4.927	1.940	2.370	3.872	3.182	3.907	3.085	4.079	3.145	4.656	3.090	2.450	5.165	4.951	2.364	2.589	1.478	2.478	2.205	3.223	2.678	4.375	5.301	4.091	4.049	3.848	2.013	3.426	2.303	3.251	2.224
0.546	0.740	1.363	2.237	2.207	3.854	4.210	4.381	5.095	1.941	2.427	4.087	3.361	4.180	3.173	3.984	3.277	4.614	3.090	2.525	5.218	4.989	2.441	2.719	1.586	2.636	2.258	3.339	2.718	4.451	5.366	4.220	4.183	3.928	2.156	3.631	2.371	3.452	2.418
0.558	0.740	1.445	2.303	2.284	3.857	4.155	4.538	4.899	1.998	2.495	4.297	3.352	4.103	3.187	4.160	3.481	4.656	3.270	2.564	5.258	5.111	2.562	2.765	1.680	2.775	2.431	3.380	2.790	4.505	5.434	4.301	4.257	4.024	2.375	3.691	2.450	3.663	2.595
0.570	0.740	1.482	2.349	2.366	4.010	4.349	4.581	5.340	2.147	2.680	4.379	3.424	4.264	3.241	4.345	3.661	4.915	3.168	2.649	5.396	5.133	2.606	2.899	1.789	2.838	2.440	3.470	2.884	4.638	5.563	4.364	4.459	4.161	2.510	3.829	2.481	3.725	2.571
0.582	0.740	1.611	2.459	2.523	4.177	4.591	4.645	5.693	2.155	2.785	4.385	3.568	4.355	3.352	4.302	3.743	5.307	3.264	2.735	5.484	5.274	2.669	2.993	1.966	2.982	2.523	3.714	2.956	4.764	5.693	4.450	4.556	4.265	2.619	3.867	2.482	4.157	2.713
0.594	0.740	1.667	2.519	2.659	4.239	4.841	4.599	5.501	2.268	2.810	4.597	3.748	4.579	3.456	4.331	3.832	5.135	3.279	2.742	5.661	5.267	2.810	3.158	1.991	3.174	2.579	3.803	2.968	4.804	5.618	4.669	4.675	4.359	2.769	3.991	2.569	4.117	2.789
0.606	0.740	1.752	2.597	2.605	4.442	5.102	4.939	5.724	2.393	2.900	4.634	4.003	4.612	3.553	4.485	3.998	5.712	3.374	2.881	5.629	5.346	2.925	3.221	2.079	3.264	2.741	3.741	3.001	4.878	5.740	4.677	4.877	4.453	2.881	4.194	2.643	4.337	2.881
0.618	0.740	1.785	2.627	2.770	4.613	5.156	5.089	6.099	2.470	2.966	4.881	4.188	4.866	3.783	4.609	4.057	5.286	3.487	2.990	5.771	5.586	3.097	3.367	2.303	3.393	2.906	4.089	3.033	5.054	6.006	4.585	4.908	4.613	3.039	4.217	2.754	4.462	3.010
0.630	0.740	1.780	2.607	2.819	4.866	5.034	5.214	5.932	2.568	3.175	4.999	4.469	4.770	3.905	5.247	4.203	5.682	3.665	3.053	5.917	5.706	3.338	3.465	2.389	3.563	2.945	4.177	3.183	5.064	6.081	4.749	5.086	4.803	3.274	4.352	2.855	4.772	3.104
0.642	0.740	1.832	2.668	3.032	5.244	5.034	5.437	6.299	2.710	3.239	5.164	4.383	5.093	4.213	5.940	4.264	5.682	3.711	3.143	6.137	5.815	3.357	3.621	2.468	3.735	3.062	4.416	3.232	5.278	6.059	4.726	5.220	4.868	3.383	4.477	2.995	4.818	3.165
0.654	0.740	1.989	2.817	3.123	5.037	5.274	5.671	5.971	2.841	3.454	5.244	4.555	5.209	4.246	5.535	4.419	5.882	3.787	3.234	6.269	5.742	3.455	3.699	2.579	3.873	3.258	4.306	3.488	5.422	6.252	4.993	5.344	4.933	3.618	4.751	3.109	4.991	3.373
0.666	0.740	2.215	3.045	3.378	5.389	5.648	5.941	6.299	3.019	3.850	5.443	4.871	5.463	4.235	5.635	4.426	6.405	3.869	3.391	6.559	6.088	3.683	3.894	2.805	4.063	3.478	4.626	3.585	5.582	6.542	5.097	5.447	5.405	3.734	4.980	3.215	5.406	3.449
0.678	0.740	2.385	3.201	3.615	5.540	5.679	5.976	6.625	3.214	3.829	5.714	5.039	5.666	4.400	5.583	4.696	5.959	3.976	3.550	6.685	6.129	3.913	4.140	2.879	4.428	3.575	4.808	3.648	5.576	6.655	5.242	5.566	5.554	3.823	4.951	3.286	5.378	3.678
0.690	0.740	2.720	3.550	3.615	5.636	6.009	6.313	7.110	3.483	3.971	5.951	4.811	5.882	4.662	5.871	5.005	6.875	4.077	3.769	6.897	6.076	4.150	4.402	3.199	4.326	3.800	4.808	3.762	5.757	6.479	5.275	5.751	5.602	4.238	5.165	3.511	5.917	3.736
0.702	0.740	3.013	3.814	3.975	5.884	6.100	6.130	6.993	3.663	4.270	6.243	5.402	5.965	4.961	6.276	5.161	6.981	4.333	4.047	7.204	6.323	4.213	4.560	3.526	4.566	3.966	5.083	3.926	6.074	6.782	5.523	6.239	5.985	4.544	5.411	3.900	6.017	4.064
0.714	0.740	3.353	4.126	4.159	6.290	6.506	6.364	7.398	4.049	4.515	6.687	5.756	7.021	5.245	5.806	5.662	6.405	4.723	4.168	7.996	6.931	4.662	4.763	3.880	4.850	4.248	5.571	4.262	6.215	6.945	5.723	6.665	6.155	5.228	5.757	4.166	7.352	4.494
0.726	0.740	3.524	4.332	4.257	6.775	6.948	7.699	7.110	4.397	4.880	7.123	6.011	6.210	5.712	6.970	6.056	7.232	4.960	4.506	7.878	7.158	4.763	5.274	4.258	5.154	4.769	5.948	4.782	6.495	7.077	6.144	6.772	6.360	5.323	6.078	4.516	7.863	4.892
0.738	0.740	3.921	4.692	4.732	8.449	8.046		7.244	4.681	5.614	7.506	6.187	7.491	6.016	7.886	6.056	7.386	5.523	4.835	8.130	7.246	5.179	5.631	4.797	5.825	5.286	7.180	4.928	6.819	7.513	6.471	7.045	6.590	5.834	6.687	5.137	7.352	5.048
0.750	0.740	4.197	4.989	5.377	8.161	7.353	8.615	8.091	5.068	5.747	8.016	8.059	8.407	7.253	7.480	6.784	7.232	5.608	5.218	8.871	7.770	5.540	6.506	5.916	7.015	5.830	6.728	5.871	7.235	8.207	6.666	7.321	7.221	6.837	7.312	6.118	8.961	6.558
0.762	0.740	4.613	5.359	6.262	9.548		9.308	9.190	5.468	7.000	8.827	9.445		7.147	7.886	7.025	8.485	6.370	5.554	8.466	8.933	6.555	7.117	6.203		7.015		6.592	7.491	8.581	7.463	8.262	7.799		8.251	6.928		7.089
0.774	0.740	5.158	5.864	6.881			9.308		5.915	7.693	8.604					7.477		7.468	6.119	9.382	9.289	7.289	8.116	7.772	8.268	8.720		7.873	8.227	9.475	7.826	9.936	8.988		9.349	7.622		9.391
0.786	0.740	5.619	6.375	7.910					6.634	8.098	8.827					8.730		8.721	7.218	11.174		8.388				8.720		8.789	8.965	10.979	8.033	11.034			10.448	8.720
0.798	0.740	6.768	7.474						7.787		10.214							9.414	7.400		10.137								10.264	11.672	8.807	10.341	10.934			8.720
0.810	0.740	8.607	9.420						9.579										8.722		11.235								10.669		9.212		10.934
0.822	0.740	7.737	8.321	9.520															10.108										10.669	11.672
0.834	0.740																		10.108
0.846	0.740
0.858	0.740
0.870	0.740
0.882	0.740
0.894	0.740
0.906	0.740
0.918	0.740
0.930	0.740
0.942	0.740
0.954	0.740
0.966	0.740
0.978	0.740
0.990	0.740
1.002	0.740
1.014	0.740
1.026	0.740
1.038	0.740
1.050	0.740
1.062	0.740
1.074	0.740
1.086	0.740
1.098	0.740
1.110	0.740
1.122	0.740
1.134	0.740
1.146	0.740
1.158	0.740
1.170	0.740
1.182	0.740
1.194	0.740
0.006	0.748
0.018	0.748
0.030	0.748
0.042	0.748
0.054	0.748
0.066	0.748
0.078	0.748
0.090	0.748
0.102	0.748			9.520																	11.235			9.382							10.598		10.934		9.755
0.114	0.748			9.520	8.855				9.579		8.016		8.407						9.009	8.977	9.038	9.774	8.452	8.283	8.961				9.417	9.475	9.905	8.637	8.162	8.136	8.368
0.126	0.748	7.466	7.628	6.687	7.245		9.308		8.886	7.182	7.036	8.752	8.407						7.218	7.460	7.680	6.219	6.451	6.548	8.268		8.433		7.411	7.866	7.420	7.250	6.672	6.345	7.014	9.413	7.575
0.138	0.748	6.560	6.647	5.569	5.910				6.746	5.656	5.883	9.445	9.100						5.751	6.021	6.482	5.405	5.389	5.510	6.658	8.720	8.433	9.482	6.518	6.813	6.308	5.772	5.462	4.918	5.712	9.413	6.322	8.005
0.150	0.748	5.787	5.893	5.043	5.082	8.046		9.190	6.082	5.181	5.170	8.059	6.798	9.450	8.579				5.027	5.255	5.626	4.306	4.664	4.776	5.323	9.413	7.517	9.482	5.700	6.016	5.305	4.781	4.626	4.211	4.754	7.334	6.017	7.312
0.162	0.748	4.628	4.835	4.273	4.550	8.046		9.190	5.136	4.587	4.692	7.836	6.461	7.658	7.886	9.423	8.079		4.421	4.546	4.991	3.866	4.019	3.930	4.591	7.111	7.334	8.096	5.148	5.383	4.805	4.305	3.969	3.618	4.280	7.111	5.743	6.619
0.174	0.748	4.263	4.464	4.006	4.038	7.066	9.308		4.808	3.872	4.248	6.960	6.056	6.742	7.193		7.386	8.721	4.303	4.141	4.565	3.464	3.732	3.655	4.366	6.848	6.823	7.285	4.855	4.840	4.298	3.874	3.586	3.234	3.932	6.774	4.991	5.654
0.186	0.748	3.386	3.789	3.572	3.916	6.054	8.615	9.190	4.467	3.808	3.930	6.806	6.056	6.231	7.480	9.423	8.079	9.414	4.017	3.863	4.374	3.230	3.430	3.363	3.937	6.155	5.868	7.403	4.652	4.573	4.091	3.616	3.338	2.912	3.595	6.118	4.451	5.630
0.198	0.748	3.109	3.597	3.615	3.678	6.054	8.210	7.244	4.227	3.435	3.830	6.450	5.111	6.454	7.886	8.730	7.792	7.335	3.930	3.679	4.226	3.036	3.215	3.084	3.658	5.724	5.907	7.084	4.598	4.396	3.957	3.450	3.212	2.728	3.404	5.979	4.252	5.143
0.210	0.748	2.751	3.261	3.656	3.477	5.744	6.910	7.803	4.034	3.105	3.673	6.011	5.169	5.621	7.193	6.858	7.232	7.217	3.887	3.671	4.095	2.906	3.019	2.877	3.308	5.270	5.437	6.048	4.488	4.252	3.814	3.343	3.123	2.572	3.247	5.137	4.270	5.022
0.222	0.748	2.509	3.114	3.413	3.359	5.561	6.910	8.091	3.944	2.948	3.611	5.595	4.926	5.119	6.970	6.651	6.405	7.623	3.833	3.511	4.014	2.722	2.895	2.676	3.168	5.194	5.194	5.339	4.422	4.242	3.669	3.235	3.078	2.391	3.096	5.370	4.034	4.479
0.234	0.748	2.373	3.000	3.352	3.086	5.316	6.669	6.792	3.744	2.694	3.358	4.968	4.706	5.007	6.014	7.025	6.234	7.016	3.755	3.472	3.970	2.483	2.790	2.462	2.937	4.634	4.952	5.064	4.502	4.211	3.589	3.100	3.012	2.164	3.083	5.019	3.880	4.298
0.246	0.748	2.088	2.785	3.203	2.953	4.971	6.173	6.993	3.673	2.519	3.281	4.469	4.505	4.560	5.360	5.927	5.811	6.706	3.625	3.425	3.850	2.376	2.673	2.125	2.686	4.515	4.453	4.950	4.399	4.161	3.587	3.037	2.976	1.928	2.998	4.828	3.624	3.743
0.258	0.748	1.791	2.542	3.128	2.784	4.691	6.050	6.993	3.492	2.448	3.258	4.188	3.976	4.257	5.871	5.363	5.328	5.918	3.496	3.374	3.808	2.234	2.577	1.939	2.538	3.868	4.020	4.527	4.323	4.180	3.414	3.001	2.923	1.790	2.911	4.172	3.405	3.423
0.270	0.748	1.587	2.378	2.959	2.724	4.463	5.619	6.194	3.283	2.289	3.117	3.836	3.896	4.047	5.212	4.993	5.328	5.444	3.244	3.406	3.760	2.110	2.369	1.807	2.347	3.785	3.879	4.159	4.331	4.232	3.323	2.916	2.935	1.640	2.853	3.713	3.181	3.316
0.282	0.748	1.458	2.261	2.842	2.523	4.121	5.502	5.932	3.057	2.156	3.045	3.671	3.777	3.746	4.841	4.705	5.019	5.180	3.248	3.427	3.734	1.933	2.271	1.666	2.120	3.452	3.719	3.977	4.224	4.190	3.254	2.873	2.899	1.540	2.812	3.547	3.070	3.073
0.294	0.748	1.400	2.206	2.790	2.399	3.980	5.377	5.693	2.887	2.077	2.919	3.487	3.521	3.595	4.197	4.541	4.759	4.893	3.074	3.410	3.696	1.864	2.167	1.582	1.985	3.211	3.399	3.806	4.129	4.248	3.195	2.858	2.866	1.486	2.665	3.225	2.846	2.825
0.306	0.748	1.375	2.172	2.611	2.312	3.872	4.776	5.634	2.664	1.954	2.911	3.323	3.361	3.476	4.210	4.503	4.635	4.532	2.976	3.425	3.722	1.840	2.033	1.486	1.856	2.927	3.315	3.542	4.098	4.211	3.167	2.885	2.858	1.345	2.631	2.972	2.597	2.625
0.318	0.748	1.213	2.035	2.574	2.247	3.660	4.723	4.808	2.600	1.925	2.842	3.075	3.274	3.219	4.068	4.225	4.424	4.227	2.808	3.421	3.723	1.707	1.956	1.352	1.738	2.747	2.971	3.238	4.028	4.239	3.081	2.901	2.872	1.275	2.612	2.728	2.489	2.442
0.330	0.748	1.094	1.910	2.442	2.219	3.503	4.563	4.927	2.409	1.792	2.782	2.913	3.101	3.260	3.843	3.926	4.194	4.173	2.725	3.397	3.712	1.614	1.847	1.291	1.622	2.456	2.842	3.074	3.973	4.261	3.087	2.847	2.818	1.205	2.538	2.566	2.391	2.298
0.342	0.748	1.106	1.928	2.313	2.139	3.343	4.418	4.615	2.268	1.759	2.774	2.679	3.007	2.984	3.568	3.774	4.036	3.994	2.632	3.500	3.750	1.574	1.755	1.209	1.550	2.403	2.640	2.909	3.928	4.275	3.078	2.859	2.852	1.123	2.473	2.486	2.326	2.208
0.354	0.748	1.058	1.880	2.209	2.086	3.273	4.144	4.480	2.129	1.575	2.738	2.634	2.803	2.765	3.562	3.655	3.766	3.514	2.543	3.473	3.771	1.514	1.650	1.112	1.459	2.199	2.555	2.792	3.870	4.313	3.056	2.879	2.861	1.073	2.443	2.225	2.199	2.082
0.366	0.748	1.048	1.884	2.044	2.016	3.122	4.072	4.489	2.012	1.564	2.637	2.616	2.720	2.696	3.296	3.529	3.890	3.294	2.445	3.520	3.807	1.465	1.612	1.051	1.441	2.122	2.448	2.738	3.898	4.326	3.056	2.892	2.941	0.991	2.434	2.153	2.108	1.967
0.378	0.748	1.107	1.946	1.938	2.012	3.161	4.005	4.234	1.888	1.458	2.662	2.440	2.690	2.619	3.222	3.383	3.762	3.283	2.401	3.532	3.821	1.420	1.590	0.988	1.384	1.999	2.311	2.586	3.891	4.453	3.112	2.869	2.945	1.021	2.406	2.043	2.067	1.895
0.390	0.748	1.093	1.950	1.821	1.993	3.119	3.957	4.338	1.799	1.505	2.649	2.374	2.762	2.533	3.119	3.141	3.598	3.033	2.357	3.589	3.934	1.416	1.557	0.918	1.373	1.919	2.318	2.413	3.860	4.440	3.174	2.895	2.954	0.967	2.408	1.910	2.030	1.806
0.402	0.748	1.051	1.918	1.797	2.033	3.036	3.828	3.975	1.786	1.457	2.628	2.314	2.707	2.448	3.159	2.998	3.661	2.812	2.309	3.714	3.951	1.446	1.583	0.906	1.385	1.890	2.263	2.352	3.849	4.485	3.128	2.936	2.997	1.014	2.461	1.867	2.078	1.721
0.414	0.748	1.049	1.923	1.689	2.067	3.164	3.729	4.193	1.686	1.433	2.706	2.226	2.722	2.403	3.115	2.957	3.629	2.746	2.210	3.755	4.000	1.471	1.599	0.895	1.411	1.777	2.287	2.279	3.935	4.517	3.219	2.950	3.036	1.038	2.515	1.772	2.032	1.689
0.426	0.748	1.031	1.909	1.735	2.179	3.131	3.892	4.146	1.663	1.426	2.687	2.279	2.769	2.366	2.996	2.834	3.587	2.649	2.239	3.941	4.071	1.491	1.671	0.893	1.476	1.765	2.211	2.289	3.899	4.573	3.264	3.007	3.078	1.067	2.567	1.743	2.147	1.654
0.438	0.748	1.038	1.921	1.661	2.276	3.334	3.736	4.193	1.661	1.484	2.770	2.254	2.860	2.413	3.086	2.836	3.533	2.695	2.201	4.005	4.160	1.552	1.703	0.910	1.514	1.735	2.215	2.200	3.904	4.692	3.372	3.096	3.141	1.145	2.612	1.728	2.182	1.656
0.450	0.748	1.022	1.914	1.672	2.377	3.251	3.732	4.042	1.669	1.563	2.859	2.303	2.939	2.408	3.204	2.861	3.445	2.631	2.248	4.102	4.263	1.615	1.801	0.907	1.695	1.675	2.261	2.298	3.934	4.770	3.352	3.131	3.164	1.167	2.753	1.726	2.289	1.713
0.462	0.748	1.033	1.928	1.682	2.549	3.361	3.771	4.153	1.619	1.638	2.945	2.374	2.998	2.524	3.392	2.825	3.565	2.686	2.249	4.178	4.391	1.673	1.884	0.923	1.752	1.672	2.246	2.280	3.975	4.846	3.504	3.259	3.250	1.271	2.789	1.824	2.355	1.726
0.474	0.748	1.044	1.927	1.732	2.703	3.472	3.919	4.193	1.624	1.705	3.027	2.488	3.034	2.455	3.455	2.723	3.606	2.686	2.254	4.361	4.491	1.730	1.967	0.974	1.835	1.737	2.381	2.287	3.946	4.989	3.527	3.410	3.263	1.323	2.893	1.820	2.447	1.748
0.486	0.748	1.085	1.975	1.788	2.895	3.458	3.961	4.322	1.645	1.666	3.249	2.586	3.101	2.488	3.276	2.859	3.710	2.598	2.256	4.477	4.554	1.799	2.051	1.020	1.926	1.695	2.495	2.306	4.022	4.910	3.627	3.419	3.368	1.446	2.986	1.840	2.586	1.768
0.498	0.748	1.120	2.003	1.821	3.036	3.558	3.875	4.361	1.654	1.810	3.259	2.668	3.182	2.591	3.504	2.829	3.860	2.557	2.245	4.619	4.510	1.902	2.176	1.090	2.044	1.739	2.502	2.327	4.075	5.005	3.616	3.560	3.424	1.499	3.133	1.856	2.687	1.793
0.510	0.748	1.133	2.005	1.816	3.146	3.707	3.985	4.508	1.707	1.852	3.416	2.808	3.277	2.703	3.461	2.869	3.926	2.625	2.264	4.697	4.585	1.986	2.247	1.167	2.132	1.796	2.562	2.351	4.158	5.121	3.804	3.631	3.492	1.615	3.121	1.872	2.846	1.860
0.522	0.748	1.177	2.057	1.893	3.296	3.852	4.046	4.517	1.731	1.990	3.530	2.811	3.413	2.763	3.504	2.984	4.174	2.739	2.275	4.802	4.758	2.060	2.408	1.228	2.207	1.920	2.721	2.404	4.196	5.013	3.898	3.756	3.608	1.735	3.242	1.974	2.988	1.966
0.534	0.748	1.309	2.175	1.984	3.414	3.935	4.252	4.859	1.794	2.185	3.726	2.929	3.620	2.910	3.696	2.989	4.036	2.747	2.333	4.951	4.806	2.154	2.434	1.300	2.235	1.934	2.861	2.420	4.191	5.137	4.022	3.864	3.630	1.837	3.309	2.115	3.021	2.075
0.546	0.748	1.360	2.220	2.059	3.579	4.033	4.110	4.859	1.842	2.281	3.830	2.993	3.702	2.961	3.984	3.119	4.115	2.886	2.412	5.110	4.920	2.222	2.574	1.409	2.346	1.949	2.946	2.487	4.341	5.165	4.001	3.950	3.763	2.038	3.425	2.133	3.138	2.168
0.558	0.748	1.369	2.228	2.153	3.701	3.909	4.167	4.846	1.930	2.304	4.078	3.081	3.822	3.056	4.125	3.277	4.468	2.930	2.486	4.984	4.893	2.330	2.679	1.456	2.413	2.093	3.110	2.547	4.428	5.239	4.230	4.069	3.910	2.126	3.606	2.185	3.428	2.258
0.570	0.748	1.519	2.385	2.212	3.867	4.021	4.252	5.340	1.995	2.396	4.089	3.193	3.869	3.131	3.916	3.328	4.861	2.931	2.563	5.205	4.970	2.384	2.803	1.550	2.567	2.236	3.257	2.531	4.520	5.399	4.256	4.194	4.012	2.296	3.566	2.177	3.420	2.276
0.582	0.748	1.554	2.400	2.342	3.976	4.121	4.367	5.182	2.078	2.534	4.212	3.272	4.145	3.138	4.172	3.400	4.901	3.016	2.630	5.351	5.113	2.469	2.846	1.618	2.690	2.219	3.402	2.682	4.587	5.426	4.350	4.267	4.112	2.433	3.735	2.286	3.862	2.412
0.594	0.748	1.704	2.551	2.484	4.163	4.357	4.529	5.031	2.211	2.587	4.400	3.290	4.044	3.198	4.210	3.563	4.796	3.074	2.706	5.330	5.165	2.624	3.042	1.761	2.872	2.366	3.502	2.692	4.638	5.513	4.485	4.511	4.190	2.543	3.829	2.348	3.874	2.475
0.606	0.748	1.655	2.498	2.584	4.349	4.591	4.744	5.238	2.277	2.705	4.464	3.524	4.305	3.375	4.289	3.740	5.019	3.164	2.765	5.606	5.217	2.749	3.124	1.912	3.031	2.447	3.460	2.814	4.797	5.554	4.521	4.561	4.297	2.650	3.904	2.429	3.999	2.638
0.618	0.748	1.694	2.525	2.649	4.406	4.602	4.683	5.526	2.375	2.660	4.517	3.877	4.248	3.446	4.302	3.810	5.266	3.268	2.851	5.732	5.418	2.927	3.165	2.057	3.141	2.496	3.798	2.727	4.901	5.711	4.528	4.806	4.459	2.794	4.069	2.508	4.234	2.702
0.630	0.748	1.817	2.659	2.723	4.592	4.738	4.878	5.894	2.399	2.875	4.891	4.198	4.547	3.558	4.485	3.968	5.171	3.456	2.961	5.871	5.512	3.111	3.243	2.148	3.264	2.763	3.879	2.864	4.939	5.892	4.648	4.943	4.650	3.005	4.140	2.544	4.327	2.838
0.642	0.748	1.803	2.644	2.885	4.628	5.051	4.866	5.579	2.603	3.146	5.026	4.370	4.547	3.753	4.750	4.323	5.595	3.393	3.025	5.992	5.559	3.159	3.448	2.300	3.301	2.798	3.933	2.972	5.214	5.979	4.793	5.013	4.834	3.078	4.225	2.699	4.567	2.957
0.654	0.748	1.980	2.812	3.077	4.628	4.911	5.417	5.526	2.770	3.262	5.078	4.230	4.646	3.999	5.053	4.130	5.514	3.490	3.145	6.074	5.755	3.259	3.637	2.442	3.489	3.050	3.984	3.187	5.183	6.288	4.805	5.205	4.984	3.197	4.472	2.867	5.070	3.151
0.666	0.748	2.111	2.949	3.085	5.093	5.138	5.645	5.606	2.823	3.274	5.021	4.518	4.852	4.117	5.321	4.161	5.959	3.542	3.239	6.362	5.888	3.411	3.645	2.558	3.757	3.135	4.115	3.246	5.325	6.384	5.022	5.410	5.179	3.451	4.652	2.930	4.991	3.237
0.678	0.748	2.289	3.108	3.371	5.204	5.507	5.843	6.357	3.127	3.454	5.418	4.773	5.294	4.056	4.996	4.678	5.846	3.687	3.413	6.438	5.851	3.625	3.946	2.769	3.779	3.304	4.407	3.506	5.531	6.635	5.173	5.429	5.292	3.629	4.741	3.122	5.200	3.346
0.690	0.748	2.557	3.372	3.572	5.166	5.967	5.502	6.551	3.337	3.879	5.883	4.871	5.294	4.268	5.940	4.587	6.134	3.684	3.626	6.620	6.117	3.993	4.096	2.931	4.056	3.593	4.604	3.749	5.853	6.616	5.315	5.702	5.488	3.967	4.951	3.329	5.629	3.449
0.702	0.748	2.852	3.658	3.752	5.453	6.312	5.725	6.705	3.403	4.138	6.009	4.968	5.463	4.671	5.583	4.760	6.345	3.946	3.979	7.031	6.231	4.168	4.309	3.163	4.199	3.768	4.572	3.674	5.878	6.622	5.373	5.820	5.834	4.070	5.063	3.414	6.128	3.789
0.714	0.748	3.133	3.956	3.971	6.021	6.054	6.418	6.705	3.845	4.292	6.225	5.256	6.105	5.031	5.583	4.828	6.981	4.494	4.157	7.678	6.526	4.417	4.724	3.515	4.670	4.140	5.156	3.961	6.131	6.629	5.523	6.011	6.051	4.681	5.471	3.954	5.966	4.494
0.726	0.748	3.143	3.969	4.257	6.657	6.747	7.111	8.091	4.181	4.880	6.995	5.708	6.798	5.173	5.806	5.280	6.981	4.570	4.312	7.460	6.853	4.711	5.018	3.926	4.972	4.266	5.629	4.284	6.365	7.038	5.916	6.580	6.098	4.958	5.937	4.237	7.016	4.612
0.738	0.748	3.606	4.409	4.550	7.063	6.747	6.669	7.803	4.516	5.424	7.380	6.450	7.309	5.712	6.970	5.927	8.485	4.960	4.607	7.591	7.284	5.029	5.334	4.672	5.132	4.870	6.035	4.764	6.583	7.780	6.364	6.876	6.672	5.571	6.337	4.983	7.863	4.973
0.750	0.748	3.885	4.658	5.138	7.150		8.210	6.993	5.025	5.796	8.422	7.366		6.617	7.193	6.479	8.485	5.255	4.898	7.955	7.598	5.263	5.935	5.490	6.396	5.700	6.641	5.632	6.993	7.844	6.909	7.250	7.063	6.345	6.734	5.750	7.170	5.264
0.762	0.748	4.444	5.245	6.119	8.161		9.308	9.190	5.468	6.846	8.604	8.752	9.100	7.052	8.579	6.590	8.079	5.777	5.264	8.871	8.596	6.110	6.694	5.916	7.169	6.322	7.180	5.769	7.556	7.935	7.197	7.702	7.843	8.542	7.615	6.523	8.961	6.024
0.774	0.748	4.824	5.591	6.955					5.890	8.098	9.115	9.445	9.100	9.450		7.121		6.470	5.619	8.776	8.527	6.941	8.116	7.079	8.268	7.334		7.873	8.104	8.839	7.603	9.089	8.162		9.349	7.467		6.907
0.786	0.748	5.573	6.375	7.217					6.534		9.521					7.632		7.623	6.394	10.075	9.444	7.982	8.270		8.961	8.720		7.536	8.472	9.726	7.708	9.425	8.632		9.062	8.720
0.798	0.748	6.024	6.781	8.134					7.382		9.115					9.423			7.400	9.788	9.626	8.675	9.369					8.789	8.965	10.063	8.807				9.062	8.720
0.810	0.748	6.706	7.223						9.579										8.722		11.235								10.264	10.574	8.200
0.822	0.748	8.582	9.420	8.421															9.009										10.264	10.286	10.598
0.834	0.748	8.835	9.420																												9.905
0.846	0.748	9.345	9.420
0.858	0.748
0.870	0.748
0.882	0.748
0.894	0.748
0.906	0.748
0.918	0.748
0.930	0.748
0.942	0.748
0.954	0.748
0.966	0.748
0.978	0.748
0.990	0.748
1.002	0.748
1.014	0.748
1.026	0.748
1.038	0.748
1.050	0.748
1.062	0.748
1.074	0.748
1.086	0.748
1.098	0.748
1.110	0.748
1.122	0.748
1.134	0.748
1.146	0.748
1.158	0.748
1.170	0.748
1.182	0.748
1.194	0.748
0.006	0.758
0.018	0.758
0.030	0.758
0.042	0.758
0.054	0.758
0.066	0.758
0.078	0.758
0.090	0.758
0.102	0.758
0.114	0.758										10.214																					10.341		9.235
0.126	0.758	9.416	9.420	9.520	7.938						9.115								10.108	9.228	10.542	7.828	9.369						9.976	10.063	9.905	11.034	8.988		9.349
0.138	0.758	8.169	8.321	9.520	7.938				8.886	7.693	7.649								7.911	7.878	8.345	6.778	7.229	6.984	7.351				8.367	8.677	7.826	7.739	7.245	7.443	7.357		8.268	8.293
0.150	0.758	7.641	7.810	6.342	6.503				6.806	6.489	7.036	9.445							6.258	6.674	7.284	5.417	6.212	5.450	7.015			8.789	7.045	7.396	6.935	6.325	6.067	5.652	6.387		7.575	8.293
0.162	0.758	6.031	6.242	5.315	5.937	8.452	9.308	8.497	6.283	5.958	5.609	8.752	7.491	8.757					5.389	5.803	6.499	4.899	5.266	5.271	5.629	8.027	7.047	9.482	6.332	6.724	6.066	5.347	5.166	4.591	5.492	7.804	6.477	7.089
0.174	0.758	5.215	5.570	4.945	5.343	7.066		8.497	6.023	4.803	5.426	7.499	6.703	7.253	7.886		7.569	9.414	5.014	5.185	5.730	4.336	4.641	4.189	5.350	7.621	6.487	8.096	5.978	6.119	5.357	4.932	4.582	4.105	5.001	6.705	5.917	6.683
0.186	0.758	4.349	4.719	4.476	4.829	6.948	8.615	7.803	5.590	4.238	4.972	7.836	6.056	6.405	7.480		9.178	8.721	4.820	4.696	5.280	3.821	4.287	3.852	4.670	7.334	7.047	7.536	5.655	5.613	4.946	4.551	4.086	3.583	4.556	7.334	5.465	5.808
0.198	0.758	3.904	4.376	4.242	4.530	6.747	9.308	8.497	5.046	4.303	4.534	7.499	6.267	5.953	7.886	7.632	8.079	7.805	4.761	4.468	5.131	3.683	3.867	3.733	4.386	5.858	5.990	6.487	5.507	5.350	4.669	4.276	3.872	3.357	4.215	6.194	5.030	4.997
0.210	0.758	3.361	3.995	4.095	4.118	5.711	8.615	7.803	4.750	3.735	4.361	6.555	5.842	6.118	6.787	8.325	8.079	8.028	4.747	4.355	4.940	3.392	3.725	3.418	3.924	5.584	5.437	6.304	5.346	5.179	4.544	4.117	3.735	3.068	3.980	5.522	4.531	5.187
0.222	0.758	3.019	3.655	3.885	4.046	5.384	6.910	8.091	4.443	3.550	4.118	6.310	5.316	5.666	6.500	7.632	6.780	7.805	4.517	4.148	4.696	3.124	3.454	3.139	3.673	5.165	5.542	5.956	5.391	5.040	4.316	3.891	3.539	2.823	3.773	5.462	4.408	4.914
0.234	0.758	2.638	3.411	3.860	3.752	5.316	6.600	6.993	4.425	3.204	3.909	5.574	5.057	5.201	6.633	6.784	6.405	6.929	4.247	3.996	4.674	2.910	3.422	2.879	3.326	4.769	4.906	5.439	5.187	4.974	4.272	3.716	3.484	2.637	3.648	5.151	4.006	4.464
0.246	0.758	2.239	3.040	3.691	3.610	5.067	6.217	6.887	4.106	3.036	3.743	5.063	4.718	4.622	5.940	6.056	6.182	6.323	4.285	3.980	4.592	2.732	3.268	2.572	3.034	4.508	4.435	4.939	5.103	4.870	4.216	3.600	3.390	2.405	3.550	4.618	3.832	3.915
0.258	0.758	1.995	2.820	3.461	3.296	4.827	6.173	6.145	3.849	2.803	3.639	4.578	4.225	4.182	5.488	5.868	5.777	5.918	4.119	3.877	4.443	2.597	3.004	2.296	2.928	4.061	4.306	4.729	4.986	4.737	4.001	3.495	3.356	2.128	3.472	4.554	3.519	3.870
0.270	0.758	1.765	2.615	3.291	3.085	4.726	5.843	5.932	3.641	2.509	3.464	4.056	4.019	3.965	5.178	5.067	5.540	5.303	3.839	3.795	4.372	2.410	2.789	2.024	2.481	3.833	3.990	4.089	4.872	4.779	3.776	3.375	3.290	1.916	3.310	3.876	3.363	3.328
0.282	0.758	1.620	2.461	3.092	2.899	4.520	5.214	5.663	3.467	2.373	3.345	3.758	3.812	3.736	4.572	4.714	5.084	4.915	3.622	3.895	4.270	2.265	2.636	1.881	2.346	3.338	3.593	3.888	4.757	4.713	3.720	3.295	3.220	1.735	3.156	3.654	3.147	3.105
0.294	0.758	1.520	2.389	2.966	2.776	3.898	5.149	5.406	3.157	2.262	3.164	3.464	3.551	3.561	4.572	4.587	4.771	4.860	3.345	3.816	4.145	2.053	2.448	1.698	2.175	3.269	3.416	3.671	4.620	4.666	3.679	3.243	3.179	1.593	3.011	3.311	2.861	2.893
0.306	0.758	1.438	2.295	2.829	2.524	3.882	5.060	5.079	2.994	2.122	3.083	3.301	3.377	3.338	4.210	4.447	4.407	4.431	3.265	3.753	4.177	2.028	2.279	1.583	1.961	2.922	3.188	3.430	4.584	4.711	3.553	3.174	3.130	1.490	2.894	2.977	2.692	2.639
0.318	0.758	1.280	2.141	2.702	2.352	3.694	4.723	4.820	2.761	2.012	2.973	2.998	3.223	3.151	3.984	4.043	4.103	4.167	3.069	3.767	4.103	1.864	2.169	1.434	1.828	2.762	2.961	3.288	4.454	4.559	3.470	3.121	3.072	1.387	2.799	2.754	2.480	2.421
0.330	0.758	1.209	2.064	2.547	2.313	3.472	4.441	4.585	2.620	1.948	2.869	2.782	3.137	2.905	3.743	3.906	4.048	4.030	2.993	3.722	4.045	1.702	2.042	1.277	1.656	2.486	2.838	3.008	4.315	4.601	3.377	3.081	3.055	1.225	2.674	2.532	2.300	2.245
0.342	0.758	1.121	2.004	2.390	2.261	3.328	4.041	4.555	2.469	1.810	2.800	2.669	2.908	2.827	3.536	3.609	3.926	3.881	2.839	3.714	4.082	1.619	1.937	1.196	1.525	2.251	2.663	2.874	4.240	4.556	3.290	2.992	3.012	1.178	2.583	2.300	2.266	2.102
0.354	0.758	1.119	1.991	2.253	2.115	3.107	3.995	4.462	2.286	1.725	2.706	2.558	2.831	2.687	3.437	3.473	3.855	3.490	2.699	3.725	4.004	1.556	1.820	1.100	1.398	2.185	2.465	2.713	4.154	4.546	3.204	3.015	2.984	1.082	2.570	2.192	2.145	1.932
0.366	0.758	1.100	1.971	2.146	2.026	3.029	3.811	4.462	2.156	1.549	2.687	2.383	2.664	2.544	3.306	3.299	3.718	3.245	2.581	3.741	3.974	1.487	1.737	1.003	1.396	2.024	2.335	2.551	4.086	4.520	3.248	2.931	3.009	0.973	2.481	2.019	2.120	1.882
0.378	0.758	1.110	1.975	1.937	1.970	3.109	3.721	4.090	2.065	1.567	2.640	2.331	2.568	2.503	3.159	3.128	3.576	3.088	2.518	3.695	4.005	1.436	1.659	0.919	1.316	1.945	2.247	2.509	3.995	4.577	3.273	2.926	2.944	0.936	2.511	1.899	1.977	1.752
0.390	0.758	1.109	1.969	1.864	1.987	2.969	3.562	3.872	1.899	1.430	2.600	2.287	2.539	2.340	3.163	3.012	3.425	2.953	2.414	3.775	3.982	1.405	1.596	0.873	1.338	1.795	2.190	2.329	4.020	4.576	3.209	2.920	2.978	0.959	2.511	1.813	1.912	1.669
0.402	0.758	1.148	2.013	1.749	2.000	2.882	3.615	3.805	1.854	1.416	2.572	2.183	2.539	2.320	2.966	2.814	3.358	2.639	2.315	3.777	4.014	1.411	1.622	0.856	1.334	1.739	2.143	2.181	4.020	4.649	3.219	2.952	3.005	0.915	2.491	1.726	1.972	1.615
0.414	0.758	1.071	1.951	1.688	1.960	2.946	3.598	3.927	1.699	1.294	2.574	2.127	2.592	2.272	2.970	2.709	3.379	2.572	2.246	3.788	4.065	1.397	1.600	0.814	1.297	1.634	2.043	2.166	3.969	4.545	3.242	2.951	2.981	0.898	2.488	1.643	1.892	1.532
0.426	0.758	1.051	1.947	1.660	2.119	3.014	3.588	3.877	1.678	1.313	2.635	2.089	2.653	2.223	2.895	2.555	3.391	2.509	2.227	3.913	4.068	1.452	1.631	0.789	1.361	1.580	1.997	2.122	3.982	4.651	3.245	2.930	3.023	0.974	2.542	1.596	1.974	1.505
0.438	0.758	1.078	1.961	1.635	2.162	3.022	3.521	4.042	1.595	1.354	2.716	2.128	2.661	2.186	2.872	2.599	3.259	2.430	2.175	4.040	4.071	1.454	1.630	0.836	1.417	1.546	2.073	2.046	3.934	4.658	3.344	3.052	3.059	1.018	2.601	1.644	2.132	1.507
0.450	0.758	1.053	1.928	1.616	2.303	3.049	3.428	3.843	1.584	1.390	2.794	2.156	2.750	2.189	3.098	2.608	3.329	2.431	2.171	4.024	4.172	1.484	1.703	0.809	1.490	1.548	2.042	2.064	3.949	4.717	3.359	3.070	3.103	1.094	2.691	1.589	2.086	1.494
0.462	0.758	1.037	1.929	1.632	2.446	3.144	3.465	3.730	1.565	1.498	2.854	2.139	2.717	2.226	2.981	2.576	3.217	2.444	2.184	4.106	4.344	1.573	1.825	0.819	1.608	1.552	2.147	2.044	3.944	4.678	3.363	3.166	3.090	1.116	2.723	1.612	2.296	1.541
0.474	0.758	1.030	1.919	1.624	2.505	3.169	3.488	3.787	1.559	1.562	2.919	2.327	2.862	2.208	3.195	2.581	3.370	2.419	2.165	4.257	4.419	1.571	1.904	0.800	1.630	1.509	2.163	2.135	3.899	4.852	3.515	3.272	3.207	1.187	2.765	1.638	2.420	1.547
0.486	0.758	1.076	1.960	1.640	2.728	3.264	3.506	3.838	1.550	1.576	3.029	2.382	2.876	2.340	3.199	2.575	3.445	2.380	2.172	4.375	4.401	1.663	1.997	0.883	1.719	1.500	2.261	2.074	3.968	4.819	3.614	3.327	3.220	1.255	2.841	1.620	2.489	1.575
0.498	0.758	1.055	1.937	1.737	2.818	3.418	3.732	4.025	1.574	1.612	3.204	2.472	3.053	2.424	3.098	2.656	3.512	2.308	2.171	4.466	4.518	1.771	2.084	0.937	1.860	1.603	2.345	2.036	3.980	4.829	3.633	3.346	3.313	1.350	2.921	1.641	2.480	1.594
0.510	0.758	1.121	2.008	1.766	3.055	3.482	3.714	4.193	1.606	1.662	3.299	2.504	3.046	2.433	3.176	2.692	3.780	2.430	2.157	4.460	4.548	1.846	2.185	1.012	1.892	1.624	2.444	2.088	4.038	4.977	3.653	3.488	3.412	1.451	3.069	1.674	2.715	1.738
0.522	0.758	1.236	2.115	1.843	3.161	3.608	3.906	4.411	1.680	1.767	3.357	2.567	3.190	2.480	3.159	2.731	3.706	2.504	2.224	4.640	4.522	1.896	2.289	1.080	1.977	1.711	2.477	2.164	4.115	5.026	3.701	3.533	3.467	1.530	3.155	1.734	2.807	1.817
0.534	0.758	1.282	2.156	1.888	3.256	3.580	3.857	4.428	1.698	1.922	3.459	2.609	3.351	2.733	3.397	2.825	3.798	2.457	2.264	4.791	4.670	1.949	2.354	1.149	2.020	1.741	2.556	2.204	4.126	5.042	3.868	3.668	3.577	1.670	3.184	1.851	2.924	1.828
0.546	0.758	1.306	2.183	1.967	3.393	3.584	3.811	4.615	1.791	2.009	3.664	2.759	3.390	2.770	3.704	2.805	3.958	2.620	2.396	4.818	4.788	2.088	2.448	1.225	2.120	1.781	2.668	2.208	4.224	5.123	3.883	3.833	3.610	1.814	3.373	1.863	3.078	1.898
0.558	0.758	1.376	2.238	2.058	3.456	3.756	3.980	4.690	1.829	2.168	3.834	2.917	3.424	2.804	3.623	2.945	4.318	2.533	2.426	4.984	4.881	2.152	2.537	1.286	2.173	1.912	2.919	2.216	4.341	5.107	4.036	3.854	3.761	1.977	3.461	1.935	3.127	1.990
0.570	0.758	1.454	2.300	2.110	3.662	3.857	3.961	4.724	1.923	2.233	3.966	3.012	3.509	2.872	3.954	3.012	4.433	2.656	2.447	4.974	4.951	2.303	2.619	1.351	2.329	1.985	2.954	2.230	4.429	5.177	4.039	4.002	3.854	2.010	3.492	1.992	3.378	2.018
0.582	0.758	1.555	2.407	2.237	3.801	3.919	4.127	4.886	2.017	2.332	4.048	3.050	3.563	2.857	3.888	3.173	4.678	2.831	2.547	5.030	4.927	2.288	2.727	1.433	2.469	2.050	3.181	2.418	4.521	5.355	4.232	4.100	3.993	2.126	3.556	2.067	3.477	2.137
0.594	0.758	1.618	2.472	2.372	3.924	4.134	4.173	4.795	2.144	2.335	4.089	3.029	3.787	3.003	3.861	3.321	4.689	2.804	2.590	5.296	5.093	2.424	2.862	1.559	2.512	2.135	3.188	2.446	4.662	5.448	4.346	4.282	4.058	2.236	3.726	2.088	3.643	2.230
0.606	0.758	1.626	2.472	2.426	4.006	4.203	4.496	4.771	2.210	2.526	4.255	3.274	3.875	3.190	4.125	3.457	4.944	2.965	2.696	5.384	5.153	2.605	2.895	1.667	2.715	2.187	3.309	2.553	4.609	5.462	4.429	4.408	4.191	2.369	3.741	2.185	3.797	2.378
0.618	0.758	1.663	2.521	2.522	4.101	4.418	4.488	4.927	2.244	2.513	4.394	3.444	3.988	3.262	4.345	3.600	4.747	3.044	2.746	5.536	5.346	2.737	3.050	1.783	2.913	2.301	3.542	2.616	4.759	5.574	4.370	4.606	4.325	2.511	3.869	2.295	3.944	2.481
0.630	0.758	1.756	2.594	2.704	4.424	4.510	4.798	5.278	2.346	2.544	4.513	3.674	4.103	3.276	4.275	3.615	5.067	3.153	2.858	5.661	5.314	2.873	3.128	1.899	2.957	2.454	3.621	2.683	4.939	5.745	4.487	4.735	4.495	2.740	4.015	2.420	4.079	2.552
0.642	0.758	1.849	2.686	2.834	4.424	4.560	4.572	5.201	2.506	2.906	4.590	4.007	4.248	3.446	4.667	3.771	5.286	3.188	2.916	5.753	5.470	3.099	3.284	2.026	3.144	2.599	3.779	2.765	5.103	6.006	4.544	4.844	4.637	2.889	4.127	2.524	4.308	2.766
0.654	0.758	1.925	2.766	2.827	4.524	4.530	5.074	5.663	2.707	3.111	4.852	4.075	4.355	3.484	4.647	4.039	5.489	3.238	3.050	5.851	5.586	3.079	3.349	2.157	3.193	2.750	3.774	2.891	5.216	6.159	4.685	5.016	4.688	3.041	4.125	2.604	4.618	2.871
0.666	0.758	2.102	2.928	3.043	4.866	4.726	5.231	5.429	2.749	3.208	4.930	4.188	4.682	3.763	4.865	3.998	5.266	3.367	3.155	6.163	5.730	3.270	3.471	2.371	3.476	2.963	3.760	3.035	5.229	6.279	4.905	5.040	5.097	3.207	4.345	2.780	4.685	2.959
0.678	0.758	2.283	3.123	3.187	5.191	4.896	5.301	5.724	2.922	3.349	5.090	4.269	5.006	3.995	4.841	4.305	5.208	3.348	3.371	6.247	5.797	3.481	3.737	2.492	3.523	3.052	4.266	3.276	5.376	6.441	5.053	5.194	5.132	3.369	4.613	2.941	4.699	3.073
0.690	0.758	2.530	3.358	3.369	4.903	5.067	5.697	6.551	3.230	3.644	5.477	4.625	5.075	4.112	5.024	4.367	5.595	3.574	3.523	6.429	6.054	3.615	3.922	2.687	3.648	3.129	4.243	3.298	5.554	6.379	5.214	5.447	5.247	3.548	4.788	3.071	4.818	3.214
0.702	0.758	2.835	3.645	3.489	5.656	5.102	5.417	6.054	3.376	3.932	5.910	4.791	4.881	4.098	5.488	4.526	5.349	3.776	3.747	6.685	6.026	3.896	4.119	3.003	3.855	3.538	4.425	3.547	5.775	6.531	5.147	5.601	5.433	3.810	5.010	3.185	5.177	3.459
0.714	0.758	2.924	3.746	3.800	6.082	5.679	6.173	6.482	3.565	4.082	6.009	4.891	5.545	4.387	5.360	4.619	5.920	4.106	3.955	7.204	6.473	4.161	4.378	3.266	4.407	3.807	4.683	3.519	6.025	6.782	5.417	5.947	5.775	4.026	5.019	3.573	5.703	3.812
0.726	0.758	3.251	4.049	4.019	6.051	5.967	7.006	7.803	3.995	4.422	6.055	5.554	5.965	4.845	5.871	4.912	7.232	4.371	4.205	7.740	6.931	4.209	4.789	3.509	4.771	4.033	5.119	3.844	6.153	7.161	5.754	6.334	6.000	4.681	5.528	3.888	6.017	4.304
0.738	0.758	3.467	4.284	4.438	6.909	6.437	7.922	6.887	4.301	5.007	6.846	6.501	6.616	5.621	6.094	5.280	6.875	4.562	4.536	7.510	6.987	4.632	5.300	4.282	4.756	4.642	5.297	4.420	6.567	7.647	6.055	6.604	6.349	5.343	6.078	4.731	6.477	4.767
0.750	0.758	3.827	4.608	4.801	7.938	7.353	7.229	7.803	4.616	5.796	8.422	6.555	7.491	6.083	7.193	6.128	7.792	4.996	4.747	7.591	7.344	5.220	5.828	5.177	5.665	5.069	6.487	5.052	6.680	7.740	6.487	6.974	6.840	5.571	6.784	5.194	6.882	5.281
0.762	0.758	4.127	4.898	5.513	8.855	9.145	7.922		5.275	7.000	8.422	7.836	9.100	6.742	7.886	6.204	7.569	5.354	4.996	8.871	7.652	6.013	6.506	5.826	6.322	5.858	7.334	5.698	7.268	8.117	6.748	7.943	7.271	7.038	7.357	6.012	7.575	6.096
0.774	0.758	4.638	5.394	6.119		9.145	9.308		5.795	8.792	9.115	7.366		7.840		6.784	9.178	5.888	5.464	9.382	8.345	6.884	7.171	6.437	7.015	6.928	8.027	6.592	7.699	8.271	7.463	8.637	8.101	8.542	8.502	8.027		9.391
0.786	0.758	5.247	5.923	7.323					6.247		9.521			9.450		7.632		7.468	6.258	9.565	9.849	8.675	8.452	9.382	8.961	8.720		7.403	8.318	9.593	7.463	9.648	8.369	9.235	10.448	8.315
0.798	0.758	5.860	6.529	7.910					6.746		9.115					8.730		6.775	7.543	11.174	9.626	8.388							8.472	9.593	9.212	11.034	9.836		10.448
0.810	0.758	6.405	7.022	8.827					8.480		10.214								7.710		10.542								9.417	9.726	8.652	10.341				8.720
0.822	0.758	7.374	7.810	9.520					8.886										8.499										10.669	10.979	10.598					8.720
0.834	0.758								9.579										9.009		11.235
0.846	0.758	9.345	9.420																10.108
0.858	0.758
0.870	0.758
0.882	0.758
0.894	0.758
0.906	0.758
0.918	0.758
0.930	0.758
0.942	0.758
0.954	0.758
0.966	0.758
0.978	0.758
0.990	0.758
1.002	0.758
1.014	0.758
1.026	0.758
1.038	0.758
1.050	0.758
1.062	0.758
1.074	0.758
1.086	0.758
1.098	0.758
1.110	0.758
1.122	0.758
1.134	0.758
1.146	0.758
1.158	0.758
1.170	0.758
1.182	0.758
1.194	0.758
0.006	0.766
0.018	0.766
0.030	0.766
0.042	0.766
0.054	0.766
0.066	0.766
0.078	0.766
0.090	0.766
0.102	0.766
0.114	0.766
0.126	0.766																					9.081												9.235	10.448
0.138	0.766				9.548						9.521								10.108	11.174	10.542		8.963	9.382					10.264	10.574	8.807	9.425	8.855	9.235	9.349
0.150	0.766			7.910	7.938		9.308		8.886	8.792	8.604	9.445							8.162	8.776	9.156	7.066	7.577	6.673	7.862				8.798	9.370	7.959	8.326	7.799	7.156	7.403
0.162	0.766	7.839	8.033	7.217	6.983	9.145			7.633	6.594	7.380	9.445	9.100	8.757					6.889	7.204	7.770	6.036	6.661	6.337	7.015		8.027		7.929	8.376	7.420	6.800	6.446	5.709	6.922		7.575	8.005
0.174	0.766	6.863	7.223	6.119	6.290	9.145		9.190	7.094	5.747	6.342	7.654	8.002	8.351		9.423	9.178		6.014	6.412	6.987	5.540	5.758	5.207	5.594		7.047		7.143	7.595	6.647	6.044	5.719	4.816	6.243	8.315	6.764	7.782
0.186	0.766	5.832	6.284	5.345	5.910	7.759		8.091	6.082	4.821	5.937	8.059	7.021	6.885	7.480	9.423		8.028	5.689	5.808	6.714	4.615	5.218	4.619	5.297	7.621	7.334	8.096	6.626	6.774	5.836	5.521	5.105	4.499	5.318	6.705	6.017	7.600
0.198	0.766	4.761	5.377	4.856	5.358	7.353	8.615	9.190	5.818	4.361	5.452	9.445	6.392	6.314	7.886	7.814	8.079	8.316	5.631	5.354	6.211	4.281	4.628	4.246	4.802	6.235	6.035	7.285	6.365	6.320	5.568	5.061	4.617	3.999	4.915	6.580	5.351	5.865
0.210	0.766	4.069	4.684	4.564	4.903	6.660	7.922	8.091	5.501	4.303	4.946	7.366	6.156	5.761	7.886	7.226	7.792	8.316	5.454	5.092	5.833	3.910	4.239	4.078	4.450	5.887	5.794	6.538	6.175	6.171	5.300	4.568	4.309	3.694	4.643	5.979	5.049	5.500
0.222	0.766	3.467	4.227	4.529	4.650	5.813	8.210	8.091	5.014	3.979	4.554	7.047	6.009	6.118	7.193	7.121	6.613	8.028	5.131	4.792	5.630	3.751	4.137	3.570	4.173	5.462	5.759	6.224	5.960	5.716	4.901	4.481	4.151	3.343	4.310	5.776	4.713	5.074
0.234	0.766	3.138	3.914	4.247	4.270	5.361	7.111	6.792	4.719	3.615	4.308	6.267	5.517	5.600	6.500	6.533	6.780	6.775	4.790	4.653	5.272	3.343	3.957	3.431	3.837	4.982	5.342	5.570	5.742	5.686	4.721	4.317	3.901	3.053	4.256	5.239	4.429	4.673
0.246	0.766	2.659	3.493	3.903	3.972	5.120	6.418	6.625	4.644	3.354	4.162	5.385	4.942	4.855	7.480	6.204	6.981	6.849	4.770	4.563	5.174	3.137	3.683	3.036	3.609	4.677	4.836	5.028	5.557	5.464	4.624	4.126	3.865	2.738	4.010	5.044	4.020	4.348
0.258	0.766	2.432	3.299	3.803	3.764	5.102	5.976	5.932	4.479	3.262	3.889	4.934	4.635	4.508	5.583	5.686	6.134	6.370	4.563	4.353	5.011	2.917	3.390	2.622	3.135	4.120	4.541	4.800	5.471	5.306	4.542	3.931	3.751	2.462	3.839	4.577	3.763	3.684
0.270	0.766	2.073	2.969	3.574	3.450	4.882	5.753	6.625	4.069	2.911	3.684	4.482	4.526	4.172	5.321	5.189	5.153	5.701	4.365	4.396	4.847	2.696	3.108	2.264	2.779	3.793	3.955	4.194	5.430	5.238	4.337	3.785	3.614	2.192	3.595	4.033	3.468	3.385
0.282	0.766	1.788	2.689	3.384	3.159	4.482	5.231	5.452	3.862	2.599	3.519	4.147	4.044	3.812	4.841	4.687	4.834	5.180	3.957	4.256	4.719	2.565	2.926	2.052	2.518	3.635	3.774	3.953	5.148	5.168	4.151	3.698	3.474	1.951	3.435	3.779	3.251	3.128
0.294	0.766	1.632	2.536	3.225	2.908	4.121	5.198	5.340	3.560	2.390	3.383	3.728	3.675	3.575	4.345	4.503	4.656	4.627	3.757	4.157	4.593	2.317	2.747	1.830	2.308	3.256	3.589	3.622	5.033	5.019	4.007	3.574	3.469	1.771	3.274	3.476	3.011	2.866
0.306	0.766	1.583	2.482	2.948	2.768	3.893	4.902	5.063	3.237	2.274	3.254	3.329	3.441	3.345	4.025	4.386	4.424	4.397	3.533	4.076	4.512	2.172	2.529	1.718	2.078	2.979	3.265	3.396	4.906	5.044	3.889	3.402	3.316	1.619	3.075	3.061	2.753	2.716
0.318	0.766	1.423	2.319	2.877	2.501	3.770	4.581	4.795	3.016	2.203	3.037	3.037	3.192	3.036	4.172	4.053	4.103	4.152	3.333	4.017	4.389	1.928	2.358	1.471	1.880	2.802	2.888	3.162	4.719	4.981	3.751	3.318	3.234	1.439	2.936	2.758	2.509	2.452
0.330	0.766	1.338	2.235	2.720	2.430	3.322	4.318	4.575	2.816	1.999	2.924	2.872	3.077	2.872	3.602	3.674	3.826	3.897	3.161	3.962	4.325	1.851	2.219	1.308	1.710	2.434	2.772	2.892	4.556	4.804	3.663	3.237	3.222	1.312	2.824	2.566	2.318	2.300
0.342	0.766	1.321	2.212	2.488	2.244	3.237	3.919	4.545	2.558	1.926	2.866	2.611	2.943	2.698	3.582	3.483	3.771	3.701	3.002	3.943	4.281	1.695	2.053	1.199	1.546	2.260	2.523	2.714	4.383	4.733	3.525	3.119	3.098	1.212	2.734	2.327	2.136	2.101
0.354	0.766	1.215	2.092	2.264	2.132	3.070	3.815	4.159	2.431	1.695	2.769	2.509	2.814	2.530	3.246	3.290	3.633	3.485	2.898	3.850	4.202	1.657	1.932	1.083	1.446	2.101	2.395	2.601	4.372	4.711	3.468	3.091	3.047	1.075	2.647	2.120	2.027	1.929
0.366	0.766	1.198	2.079	2.155	2.069	3.025	3.763	3.975	2.286	1.630	2.668	2.339	2.637	2.386	3.128	3.115	3.435	3.257	2.705	3.887	4.125	1.522	1.820	0.986	1.396	2.002	2.248	2.420	4.237	4.683	3.376	2.993	3.013	1.000	2.590	1.912	1.949	1.796
0.378	0.766	1.221	2.092	1.997	1.954	2.969	3.635	3.991	2.123	1.430	2.623	2.255	2.619	2.348	3.070	2.857	3.329	2.965	2.579	3.861	4.138	1.444	1.752	0.869	1.314	1.807	2.087	2.381	4.142	4.669	3.338	2.935	2.949	0.962	2.557	1.790	1.920	1.665
0.390	0.766	1.147	2.020	1.886	1.958	2.866	3.488	3.730	1.957	1.404	2.590	2.131	2.557	2.258	2.988	2.851	3.220	2.760	2.479	3.883	4.174	1.431	1.682	0.801	1.288	1.718	2.017	2.159	4.123	4.619	3.300	2.933	2.936	0.870	2.518	1.759	1.861	1.553
0.402	0.766	1.200	2.072	1.764	1.935	2.792	3.450	3.787	1.817	1.279	2.509	2.078	2.511	2.117	2.906	2.643	3.071	2.613	2.349	3.866	4.093	1.363	1.624	0.765	1.253	1.584	1.938	2.061	4.031	4.623	3.280	2.889	2.966	0.855	2.457	1.640	1.851	1.496
0.414	0.766	1.166	2.040	1.680	1.925	2.817	3.327	3.625	1.727	1.287	2.535	2.012	2.446	2.105	2.798	2.535	3.075	2.488	2.244	3.843	4.063	1.377	1.612	0.739	1.287	1.511	1.940	2.009	4.006	4.634	3.318	2.906	2.967	0.839	2.482	1.542	1.840	1.461
0.426	0.766	1.111	1.996	1.626	2.033	2.866	3.283	3.418	1.623	1.273	2.605	1.908	2.531	2.110	2.762	2.527	3.140	2.384	2.177	3.867	4.040	1.357	1.598	0.738	1.271	1.401	1.914	1.918	3.967	4.660	3.241	2.920	2.987	0.842	2.524	1.473	1.898	1.408
0.438	0.766	1.062	1.948	1.613	2.060	3.009	3.263	3.460	1.572	1.246	2.596	1.983	2.601	2.049	2.753	2.416	3.045	2.234	2.169	3.916	4.102	1.369	1.649	0.684	1.331	1.335	1.888	1.897	3.910	4.697	3.290	2.924	2.959	0.878	2.597	1.452	1.999	1.359
0.450	0.766	1.071	1.958	1.527	2.184	2.798	3.283	3.516	1.538	1.281	2.677	2.016	2.577	2.021	2.906	2.304	3.047	2.197	2.128	4.056	4.164	1.393	1.653	0.698	1.339	1.352	1.931	1.815	3.859	4.728	3.267	3.011	3.001	0.970	2.688	1.394	2.007	1.359
0.462	0.766	1.015	1.906	1.569	2.273	2.889	3.300	3.688	1.499	1.304	2.747	1.982	2.534	2.083	2.999	2.283	3.004	2.177	2.101	4.055	4.253	1.436	1.738	0.718	1.416	1.372	1.967	1.825	3.897	4.646	3.274	3.081	3.049	1.018	2.740	1.440	2.073	1.368
0.474	0.766	1.060	1.950	1.552	2.434	2.973	3.290	3.588	1.490	1.397	2.864	2.152	2.700	2.065	2.920	2.313	3.094	2.167	2.105	4.189	4.296	1.483	1.842	0.685	1.505	1.370	2.001	1.878	3.876	4.631	3.434	3.189	3.109	1.061	2.727	1.444	2.193	1.384
0.486	0.766	1.016	1.904	1.613	2.610	2.980	3.304	3.672	1.500	1.435	2.977	2.181	2.659	2.123	2.981	2.360	3.172	2.183	2.073	4.294	4.362	1.526	1.889	0.740	1.540	1.326	2.005	1.872	3.848	4.776	3.448	3.246	3.124	1.140	2.761	1.458	2.291	1.418
0.498	0.766	1.048	1.938	1.652	2.777	3.077	3.381	3.824	1.518	1.456	3.077	2.234	2.780	2.206	3.007	2.354	3.306	2.210	2.090	4.398	4.377	1.642	1.953	0.780	1.612	1.406	2.192	1.803	3.904	4.708	3.482	3.292	3.282	1.220	2.868	1.485	2.314	1.400
0.510	0.766	1.142	2.023	1.676	2.862	3.158	3.450	3.922	1.555	1.560	3.144	2.353	2.820	2.244	3.128	2.396	3.326	2.152	2.129	4.461	4.369	1.713	2.086	0.859	1.709	1.418	2.163	1.876	3.946	4.821	3.550	3.376	3.297	1.354	2.933	1.460	2.514	1.545
0.522	0.766	1.155	2.032	1.752	2.951	3.248	3.582	4.096	1.602	1.637	3.187	2.375	2.866	2.259	3.204	2.481	3.478	2.234	2.166	4.534	4.490	1.777	2.203	0.921	1.781	1.498	2.292	1.885	3.992	4.840	3.581	3.422	3.440	1.361	3.049	1.547	2.581	1.563
0.534	0.766	1.241	2.113	1.811	3.069	3.310	3.582	4.115	1.679	1.674	3.359	2.504	3.077	2.399	3.124	2.619	3.665	2.324	2.238	4.623	4.577	1.881	2.235	0.942	1.862	1.540	2.399	1.946	4.046	5.010	3.692	3.539	3.460	1.508	3.075	1.597	2.830	1.644
0.546	0.766	1.321	2.184	1.861	3.186	3.392	3.649	3.997	1.712	1.885	3.450	2.585	3.114	2.516	3.301	2.665	3.677	2.318	2.213	4.808	4.595	1.929	2.311	1.036	1.912	1.571	2.430	1.948	4.131	4.990	3.801	3.686	3.565	1.650	3.236	1.682	2.830	1.667
0.558	0.766	1.342	2.205	1.961	3.286	3.482	3.791	4.262	1.800	1.948	3.567	2.594	3.317	2.567	3.582	2.679	3.826	2.410	2.356	4.846	4.809	2.000	2.419	1.107	2.105	1.651	2.616	2.020	4.258	5.099	3.905	3.788	3.632	1.751	3.266	1.750	3.006	1.810
0.570	0.766	1.434	2.307	2.041	3.489	3.656	3.779	4.428	1.846	1.994	3.693	2.753	3.206	2.577	3.523	2.761	4.060	2.382	2.445	4.940	4.794	2.099	2.485	1.174	2.175	1.811	2.699	2.085	4.315	5.150	4.015	3.887	3.732	1.828	3.370	1.807	3.092	1.839
0.582	0.766	1.493	2.339	2.165	3.597	3.803	3.714	4.526	1.937	2.141	3.828	2.835	3.251	2.727	3.562	2.909	4.358	2.456	2.471	4.944	4.774	2.203	2.587	1.252	2.299	1.866	2.878	2.142	4.432	5.259	4.008	4.051	3.902	1.886	3.444	1.859	3.436	1.862
0.594	0.766	1.612	2.465	2.280	3.713	3.887	3.928	4.419	2.048	2.180	3.952	2.896	3.431	2.762	3.562	2.946	4.236	2.501	2.519	5.134	5.005	2.234	2.716	1.302	2.369	1.915	2.967	2.235	4.444	5.335	4.183	4.159	3.939	1.969	3.487	1.941	3.493	1.954
0.606	0.766	1.672	2.523	2.349	3.761	3.872	4.046	4.605	2.097	2.302	4.122	3.121	3.591	2.851	3.743	3.088	4.391	2.559	2.617	5.375	5.181	2.436	2.845	1.429	2.469	1.950	2.944	2.287	4.600	5.426	4.260	4.229	4.036	2.105	3.595	1.993	3.653	2.027
0.618	0.766	1.714	2.566	2.354	3.968	4.057	4.396	4.759	2.156	2.413	4.176	3.163	3.689	2.998	3.727	3.367	4.583	2.768	2.717	5.428	5.155	2.518	2.861	1.536	2.566	2.061	3.183	2.395	4.673	5.499	4.382	4.401	4.333	2.325	3.666	2.091	3.856	2.239
0.630	0.766	1.754	2.595	2.536	4.038	4.108	4.374	5.047	2.300	2.484	4.276	3.297	3.624	3.097	4.197	3.521	4.747	2.836	2.780	5.594	5.267	2.688	3.019	1.700	2.647	2.195	3.393	2.417	4.779	5.654	4.463	4.589	4.439	2.411	3.825	2.180	3.720	2.355
0.642	0.766	1.841	2.685	2.628	4.105	4.374	4.381	4.941	2.438	2.678	4.342	3.706	3.817	3.183	4.235	3.621	4.784	2.870	2.853	5.610	5.344	2.783	3.113	1.763	2.883	2.334	3.539	2.477	4.925	5.772	4.514	4.656	4.594	2.599	4.020	2.233	4.006	2.390
0.654	0.766	1.974	2.816	2.761	4.383	4.634	4.636	4.985	2.539	2.897	4.490	3.818	4.032	3.424	4.420	3.630	4.759	3.007	2.973	5.771	5.436	2.953	3.167	1.919	2.985	2.484	3.531	2.649	5.024	6.023	4.530	4.788	4.744	2.800	4.026	2.359	4.298	2.547
0.666	0.766	2.077	2.922	2.884	4.711	4.491	4.914	5.278	2.616	3.068	4.811	3.990	4.409	3.497	4.374	3.792	4.973	3.081	3.042	5.881	5.542	3.139	3.320	2.126	3.144	2.654	3.723	2.798	5.144	6.196	4.878	4.890	4.841	2.960	4.192	2.540	4.337	2.749
0.678	0.766	2.250	3.101	2.976	4.744	4.763	4.890	5.693	2.927	3.262	4.886	3.948	4.364	3.618	4.729	3.943	4.988	3.136	3.188	6.050	5.611	3.259	3.447	2.324	3.250	2.831	3.833	2.828	5.294	6.270	4.878	5.063	4.981	3.059	4.461	2.755	4.473	2.862
0.690	0.766	2.547	3.394	3.160	4.866	4.763	4.952	6.194	3.033	3.430	5.096	4.236	4.744	3.815	4.609	4.236	5.051	3.330	3.384	6.412	5.819	3.399	3.655	2.471	3.501	2.961	4.136	3.072	5.490	6.369	5.030	5.223	5.230	3.195	4.695	2.831	4.757	3.001
0.702	0.766	2.677	3.512	3.382	5.141	4.971	5.319	6.012	3.228	3.704	5.418	4.593	4.744	3.990	5.360	4.299	5.440	3.525	3.590	6.599	5.898	3.632	3.952	2.696	3.683	3.320	4.491	3.169	5.652	6.537	5.266	5.327	5.358	3.486	4.768	2.979	5.273	3.247
0.714	0.766	2.848	3.693	3.615	5.405	5.034	5.843	5.634	3.481	4.055	5.589	4.700	5.209	4.208	5.283	4.468	5.417	3.885	3.769	6.969	6.273	3.755	4.098	3.063	3.944	3.533	4.472	3.514	5.806	6.369	5.378	5.678	5.483	3.788	4.887	3.154	5.224	3.467
0.726	0.766	3.090	3.923	3.948	6.021	5.456	5.976	6.357	3.810	4.147	5.910	5.115	5.463	4.590	5.488	4.419	5.846	4.141	4.019	7.047	6.714	4.003	4.449	3.252	4.356	3.754	4.999	3.599	6.054	6.752	5.778	5.825	5.910	3.967	5.170	3.505	5.560	3.928
0.738	0.766	3.276	4.092	4.202	6.021	6.054	6.313	6.887	4.115	4.515	6.500	6.078	6.156	4.907	5.746	4.769	6.134	4.352	4.211	7.563	7.076	4.501	4.903	3.888	4.684	4.283	5.297	4.098	6.465	7.410	5.811	6.255	6.067	4.724	5.620	4.166	6.764	4.310
0.750	0.766	3.675	4.471	4.732	7.938	6.580	6.743	7.580	4.431	5.181	7.218	6.960	6.535	5.499	7.480	5.434	6.613	4.882	4.587	7.485	7.474	4.986	5.447	4.529	5.527	4.913	6.130	4.819	6.680	7.935	6.216	6.730	6.565	5.546	6.370	4.936	6.764	4.859
0.762	0.766	4.204	4.989	5.442	8.161	7.759	6.823	8.091	4.906	5.796	8.134	8.059	7.714	6.811	8.579	6.165	8.079	4.972	5.020	7.678	7.624	5.767	6.373	5.490	6.764	5.675	6.929	5.493	7.219	8.271	6.487	7.816	7.173	6.144	7.047	6.012	7.016	5.440
0.774	0.766	4.621	5.342	5.782	9.548	8.452	7.922		5.841	8.098	7.649	7.836		8.351		7.121	7.792	5.831	5.631	8.609	8.402	6.478	7.229	6.491	6.881	6.774	7.334	6.224	7.625	8.207	7.164	8.469	7.799	7.443	7.963	6.580	8.961	7.089
0.786	0.766	5.131	5.864	6.747					6.023			8.752		8.351		7.226		6.642	6.065	8.776	9.156	7.577	8.675	9.382	8.961	7.804	9.126	7.403	8.184	8.839	8.033	8.550	8.226	8.136	9.062	8.315	8.268	8.698
0.798	0.766	6.054	6.712	7.574					6.688		8.827					8.037		7.016	7.112	10.481	10.137	8.388							8.318	10.063	8.401	10.341	9.836				8.268
0.810	0.766	6.519	7.223	8.421					7.787		9.521					9.423		8.028	8.722		10.137								8.798	10.286	9.500	10.341	10.241
0.822	0.766	7.280	7.810	8.421					7.787										9.009										8.965	10.979	9.212		10.241
0.834	0.766	8.723	9.420						9.579										8.722		11.235								9.976				10.241
0.846	0.766																		10.108														10.934
0.858	0.766
0.870	0.766
0.882	0.766
0.894	0.766
0.906	0.766
0.918	0.766
0.930	0.766
0.942	0.766
0.954	0.766
0.966	0.766
0.978	0.766
0.990	0.766
1.002	0.766
1.014	0.766
1.026	0.766
1.038	0.766
1.050	0.766
1.062	0.766
1.074	0.766
1.086	0.766
1.098	0.766
1.110	0.766
1.122	0.766
1.134	0.766
1.146	0.766
1.158	0.766
1.170	0.766
1.182	0.766
1.194	0.766
0.006	0.776
0.018	0.776
0.030	0.776
0.042	0.776
0.054	0.776
0.066	0.776
0.078	0.776
0.090	0.776
0.102	0.776
0.114	0.776
0.126	0.776																															11.034
0.138	0.776																				11.235														9.755
0.150	0.776			9.520						7.693	10.214	9.445							8.722		11.235	8.388	10.062	9.382					9.571	11.672	10.598	9.425	10.934	9.235	9.062
0.162	0.776	9.418	9.420	8.827					9.579	8.098	8.604	9.445							8.316	8.689	11.235	7.695	8.116	7.302	8.961				8.723	9.881	8.519	8.262	7.939	7.849	7.740		8.268	8.293
0.174	0.776	8.108	8.727	6.747	7.756	9.145		9.190	7.969	7.182	7.911	9.445	9.100			7.632	9.178	9.414	7.275	7.842	9.038	6.778	6.884	6.337	7.575		7.517		7.897	8.964	7.826	7.538	6.715	6.345	7.615		8.961	8.698
0.186	0.776	6.653	7.022	6.119	6.503	8.452	8.615		7.181	5.901	6.717	8.752	8.407	7.840		7.477	8.485	8.028	6.642	6.955	7.680	5.540	6.110	5.855	6.396	8.315	8.027	8.384	7.601	7.935	6.961	6.470	6.014	5.406	6.370	7.804	6.564	8.005
0.198	0.776	5.989	6.529	5.477	6.329	8.046	8.210	7.803	6.806	5.054	6.153	8.752	6.903	6.885		9.423	8.485	8.721	6.237	6.330	7.407	4.825	5.427	4.786	5.742	7.334	6.182	8.096	7.204	7.206	6.424	6.004	5.401	4.620	5.884	6.641	6.564	7.446
0.210	0.776	5.153	5.731	5.550	5.810	6.948	9.308	9.190	5.818	4.784	5.639	8.347	6.267	7.840		8.037	7.792	8.316	6.279	5.780	6.724	4.471	4.932	4.569	5.154	6.580	6.035	7.285	6.897	6.927	6.167	5.321	4.945	4.185	5.424	6.194	5.703	6.347
0.222	0.776	4.251	4.942	4.758	5.178	5.967	7.362	7.803	6.023	4.448	4.967	7.248	6.210	5.953	8.579	7.814	7.099	7.335	5.665	5.529	6.423	4.080	4.700	4.039	4.591	5.563	6.081	7.285	6.778	6.415	5.622	5.006	4.807	3.730	4.880	6.523	4.991	5.248
0.234	0.776	3.654	4.485	4.622	4.983	5.887	7.006	6.887	5.627	4.073	4.712	6.450	5.882	5.276	7.480	6.651	6.875	7.217	5.337	5.210	6.048	3.736	4.471	3.626	4.233	5.319	5.276	5.611	6.495	6.155	5.320	4.796	4.387	3.363	4.724	5.830	4.884	4.827
0.246	0.776	3.170	4.017	4.305	4.372	5.481	6.743	6.625	5.288	3.644	4.353	6.113	5.463	5.007	6.970	5.927	6.780	6.370	4.943	4.940	5.726	3.482	4.124	3.413	4.034	4.994	4.744	5.323	6.153	6.127	5.256	4.514	4.198	3.072	4.526	5.319	4.451	4.501
0.258	0.776	2.606	3.488	4.197	4.205	5.274	5.907	6.299	4.800	3.412	4.400	5.076	4.852	4.907	6.094	5.595	6.405	5.918	4.877	4.903	5.604	3.292	3.909	3.103	3.472	4.617	4.472	4.746	6.175	5.904	4.939	4.402	3.993	2.812	4.258	4.769	4.042	3.903
0.270	0.776	2.482	3.396	3.860	3.776	4.854	5.697	5.971	4.455	3.171	3.966	4.593	4.557	4.320	5.488	5.204	5.349	5.483	4.555	4.731	5.369	3.030	3.540	2.649	3.064	3.984	4.236	4.548	5.798	5.701	4.718	4.100	3.931	2.540	4.025	4.326	3.537	3.668
0.282	0.776	2.119	3.028	3.697	3.456	4.463	5.417	5.406	4.154	2.854	3.754	4.162	4.272	3.909	5.024	4.859	5.189	5.180	4.270	4.596	5.146	2.776	3.285	2.278	2.760	3.757	3.853	4.084	5.438	5.599	4.491	4.005	3.720	2.280	3.755	3.884	3.412	3.167
0.294	0.776	1.919	2.824	3.445	3.131	4.121	4.902	5.112	3.759	2.663	3.619	3.758	3.869	3.589	4.554	4.413	4.656	4.705	4.056	4.505	4.961	2.518	2.978	2.052	2.564	3.417	3.502	3.602	5.349	5.482	4.325	3.781	3.625	1.986	3.459	3.519	3.109	2.978
0.306	0.776	1.775	2.677	3.206	2.970	3.827	4.674	4.899	3.490	2.467	3.316	3.439	3.624	3.293	3.954	4.091	4.478	4.539	3.800	4.231	4.845	2.315	2.765	1.810	2.195	3.073	3.226	3.391	5.144	5.388	4.090	3.622	3.491	1.776	3.318	3.211	2.813	2.666
0.318	0.776	1.616	2.531	3.020	2.632	3.668	4.426	4.615	3.231	2.221	3.151	3.169	3.301	3.041	4.004	3.878	4.097	4.216	3.495	4.220	4.690	2.081	2.538	1.604	1.962	2.773	2.872	3.082	4.852	5.231	3.930	3.444	3.395	1.568	3.171	2.859	2.506	2.422
0.330	0.776	1.447	2.345	2.778	2.485	3.425	4.088	4.386	2.982	2.112	2.989	2.855	3.089	2.815	3.834	3.548	3.740	3.889	3.358	4.157	4.557	1.898	2.414	1.397	1.732	2.484	2.683	2.805	4.738	5.096	3.815	3.353	3.272	1.416	2.952	2.613	2.323	2.284
0.342	0.776	1.412	2.320	2.592	2.375	3.213	3.807	4.220	2.760	1.912	2.850	2.673	2.904	2.601	3.555	3.442	3.595	3.618	3.172	4.130	4.389	1.783	2.232	1.245	1.618	2.314	2.435	2.689	4.557	4.922	3.710	3.225	3.194	1.274	2.870	2.375	2.170	2.047
0.354	0.776	1.308	2.221	2.385	2.206	3.126	3.779	3.927	2.529	1.785	2.727	2.489	2.698	2.466	3.176	3.193	3.533	3.403	2.959	4.021	4.394	1.676	2.043	1.081	1.433	2.135	2.297	2.468	4.459	4.809	3.571	3.125	3.128	1.158	2.726	2.099	2.047	1.849
0.366	0.776	1.263	2.152	2.183	2.084	2.944	3.509	3.783	2.370	1.632	2.621	2.306	2.625	2.252	3.115	3.015	3.323	3.172	2.782	3.954	4.305	1.584	1.908	1.009	1.352	1.904	2.139	2.303	4.327	4.829	3.501	3.000	3.037	1.012	2.637	1.942	1.866	1.740
0.378	0.776	1.294	2.165	2.051	1.963	2.798	3.433	3.648	2.161	1.450	2.582	2.198	2.518	2.170	3.026	2.832	3.292	2.947	2.625	3.935	4.207	1.492	1.819	0.892	1.275	1.709	2.091	2.155	4.303	4.724	3.412	2.976	3.011	0.890	2.579	1.749	1.802	1.557
0.390	0.776	1.276	2.147	1.860	1.932	2.780	3.204	3.591	1.996	1.337	2.518	2.059	2.475	2.103	2.923	2.658	3.058	2.771	2.496	3.908	4.212	1.440	1.745	0.834	1.242	1.653	1.877	2.049	4.195	4.748	3.336	2.974	2.955	0.856	2.485	1.646	1.765	1.477
0.402	0.776	1.253	2.119	1.737	1.836	2.627	3.208	3.412	1.880	1.257	2.478	2.022	2.352	2.049	2.699	2.483	2.957	2.514	2.414	3.859	4.142	1.379	1.671	0.735	1.185	1.477	1.875	1.950	4.103	4.705	3.350	2.933	2.893	0.813	2.530	1.569	1.740	1.380
0.414	0.776	1.189	2.063	1.659	1.885	2.663	3.076	3.447	1.738	1.211	2.496	1.983	2.353	1.925	2.710	2.308	2.920	2.361	2.300	3.858	4.110	1.322	1.634	0.642	1.150	1.416	1.794	1.880	4.087	4.659	3.351	2.848	2.907	0.783	2.516	1.411	1.714	1.322
0.426	0.776	1.210	2.088	1.636	1.968	2.663	3.013	3.335	1.643	1.137	2.468	1.864	2.408	1.911	2.639	2.228	2.870	2.254	2.184	3.906	4.135	1.307	1.611	0.620	1.146	1.315	1.766	1.782	3.990	4.630	3.252	2.871	2.920	0.739	2.547	1.331	1.783	1.281
0.438	0.776	1.122	2.000	1.537	2.002	2.600	3.028	3.119	1.573	1.170	2.581	1.854	2.408	1.895	2.693	2.209	2.855	2.077	2.136	3.886	4.090	1.302	1.607	0.608	1.199	1.215	1.717	1.692	3.848	4.626	3.217	2.887	2.907	0.820	2.592	1.317	1.823	1.202
0.450	0.776	1.074	1.956	1.489	2.102	2.648	3.102	3.265	1.481	1.181	2.603	1.861	2.416	1.877	2.685	2.130	2.801	2.071	2.063	3.918	4.125	1.317	1.650	0.574	1.169	1.209	1.736	1.683	3.882	4.625	3.274	2.894	2.918	0.841	2.602	1.287	1.898	1.196
0.462	0.776	1.067	1.948	1.493	2.161	2.645	3.006	3.226	1.480	1.147	2.660	1.875	2.450	1.857	2.618	2.111	2.886	1.995	2.051	4.035	4.211	1.355	1.694	0.590	1.226	1.207	1.758	1.660	3.841	4.615	3.308	2.996	2.941	0.931	2.689	1.264	1.945	1.203
0.474	0.776	1.000	1.892	1.503	2.242	2.785	3.053	3.213	1.443	1.274	2.728	1.890	2.492	1.922	2.849	2.143	2.843	1.930	2.040	4.102	4.191	1.385	1.746	0.583	1.273	1.185	1.851	1.666	3.802	4.640	3.271	3.117	3.000	0.940	2.703	1.254	2.021	1.196
0.486	0.776	1.103	1.991	1.493	2.355	2.768	3.133	3.412	1.438	1.222	2.850	1.978	2.596	1.959	2.685	2.134	2.948	1.894	2.040	4.212	4.202	1.418	1.807	0.595	1.376	1.187	1.861	1.673	3.796	4.625	3.366	3.126	3.101	1.017	2.744	1.323	2.087	1.250
0.498	0.776	1.108	1.988	1.572	2.579	2.861	3.149	3.388	1.445	1.303	2.936	2.083	2.552	1.968	2.696	2.113	3.002	1.934	2.020	4.328	4.325	1.495	1.911	0.664	1.409	1.210	1.898	1.667	3.824	4.668	3.413	3.190	3.101	1.060	2.817	1.321	2.199	1.258
0.510	0.776	1.169	2.049	1.613	2.771	2.934	3.090	3.614	1.500	1.410	3.072	2.117	2.616	2.003	2.801	2.174	3.162	1.932	2.080	4.383	4.300	1.582	1.947	0.716	1.478	1.233	1.991	1.617	3.855	4.707	3.463	3.268	3.226	1.159	2.873	1.343	2.340	1.319
0.522	0.776	1.164	2.045	1.660	2.874	3.020	3.147	3.580	1.510	1.503	3.108	2.144	2.698	2.098	2.846	2.222	3.212	1.987	2.091	4.443	4.388	1.663	2.067	0.732	1.628	1.331	2.092	1.724	3.943	4.780	3.507	3.343	3.249	1.208	2.904	1.402	2.529	1.387
0.534	0.776	1.241	2.121	1.737	2.945	2.982	3.278	3.824	1.555	1.545	3.164	2.249	2.800	2.209	2.955	2.352	3.410	2.070	2.143	4.547	4.397	1.723	2.173	0.772	1.736	1.350	2.149	1.695	3.953	4.817	3.650	3.386	3.381	1.331	3.068	1.432	2.581	1.411
0.546	0.776	1.331	2.197	1.773	3.046	3.158	3.379	3.722	1.658	1.644	3.299	2.359	2.914	2.332	3.094	2.414	3.505	2.061	2.202	4.709	4.492	1.781	2.249	0.824	1.768	1.428	2.250	1.727	4.021	4.906	3.667	3.524	3.546	1.452	3.057	1.493	2.681	1.481
0.558	0.776	1.363	2.238	1.872	3.112	3.181	3.389	3.980	1.712	1.759	3.441	2.368	2.946	2.331	3.281	2.409	3.617	2.146	2.267	4.777	4.664	1.855	2.312	0.921	1.844	1.471	2.338	1.747	4.130	4.928	3.796	3.641	3.600	1.555	3.210	1.517	2.815	1.561
0.570	0.776	1.446	2.300	1.913	3.251	3.389	3.450	3.969	1.777	1.858	3.509	2.452	2.993	2.340	3.145	2.502	3.736	2.179	2.366	4.802	4.697	1.951	2.362	1.003	1.976	1.536	2.454	1.870	4.226	5.032	3.823	3.768	3.626	1.605	3.242	1.604	2.985	1.639
0.582	0.776	1.509	2.368	2.048	3.384	3.405	3.670	4.025	1.913	1.967	3.615	2.568	2.965	2.436	3.204	2.621	3.784	2.256	2.412	4.862	4.697	2.056	2.463	1.068	2.000	1.601	2.611	1.959	4.301	5.143	3.882	3.944	3.726	1.707	3.316	1.636	3.112	1.644
0.594	0.776	1.609	2.461	2.113	3.546	3.485	3.642	4.115	1.943	2.069	3.877	2.616	3.190	2.505	3.381	2.716	4.084	2.298	2.450	4.940	4.760	2.102	2.610	1.157	2.121	1.702	2.671	1.983	4.382	5.209	3.973	3.983	3.854	1.746	3.342	1.743	3.389	1.706
0.606	0.776	1.630	2.482	2.218	3.740	3.677	3.811	4.307	2.017	2.016	3.872	2.724	3.251	2.550	3.485	2.759	4.084	2.391	2.560	5.213	4.944	2.240	2.639	1.233	2.181	1.747	2.766	2.073	4.551	5.251	4.090	4.053	3.926	1.890	3.459	1.820	3.316	1.887
0.618	0.776	1.721	2.561	2.361	3.776	3.738	4.051	4.585	2.106	2.169	4.017	2.985	3.335	2.720	3.689	3.028	4.090	2.409	2.626	5.406	5.068	2.371	2.761	1.388	2.341	1.861	2.844	2.077	4.563	5.399	4.244	4.245	4.141	2.084	3.518	1.871	3.460	1.947
0.630	0.776	1.732	2.578	2.423	3.808	3.842	3.990	4.454	2.222	2.365	4.036	3.094	3.295	2.738	3.792	3.183	4.181	2.535	2.674	5.231	5.193	2.521	2.841	1.420	2.360	1.990	3.012	2.166	4.682	5.468	4.303	4.425	4.316	2.177	3.632	2.020	3.720	2.050
0.642	0.776	1.927	2.767	2.502	3.895	3.798	4.099	4.820	2.344	2.393	4.220	3.301	3.469	3.004	3.727	3.314	4.258	2.638	2.815	5.515	5.280	2.612	3.005	1.578	2.633	2.163	3.191	2.360	4.879	5.714	4.427	4.553	4.348	2.369	3.760	2.097	3.747	2.189
0.654	0.776	1.960	2.804	2.643	4.084	4.293	4.132	4.724	2.446	2.663	4.353	3.454	3.671	3.113	4.057	3.429	4.524	2.747	2.911	5.441	5.473	2.713	3.016	1.757	2.680	2.282	3.312	2.454	4.887	5.743	4.461	4.495	4.505	2.454	3.942	2.166	3.964	2.341
0.666	0.776	2.177	3.035	2.758	4.191	4.435	4.215	5.164	2.551	2.873	4.415	3.671	3.953	3.225	4.222	3.591	4.524	2.860	3.020	5.661	5.555	2.887	3.207	1.903	2.812	2.398	3.442	2.612	5.031	5.965	4.619	4.654	4.763	2.706	4.015	2.297	4.279	2.551
0.678	0.776	2.223	3.085	2.925	4.498	4.520	4.480	5.298	2.689	3.045	4.586	3.881	4.038	3.407	4.647	3.690	4.603	2.903	3.113	5.896	5.659	3.011	3.345	2.050	2.964	2.517	3.710	2.727	5.156	6.230	4.839	4.856	4.984	2.823	4.129	2.461	4.346	2.643
0.690	0.776	2.336	3.193	3.001	4.466	4.550	4.854	5.579	2.855	3.204	4.905	3.944	4.321	3.489	4.485	3.968	4.809	3.051	3.195	6.099	5.604	3.308	3.600	2.289	3.171	2.772	3.828	2.839	5.329	6.325	4.901	5.100	5.054	3.026	4.405	2.655	4.451	2.855
0.702	0.776	2.667	3.514	3.258	4.613	4.714	4.939	5.361	3.061	3.315	5.354	4.269	4.241	3.720	4.890	3.943	4.888	3.348	3.449	6.429	5.815	3.486	3.702	2.437	3.377	3.018	3.933	2.926	5.522	6.485	5.101	5.382	5.135	3.144	4.590	2.758	4.713	3.102
0.714	0.776	2.883	3.729	3.456	4.884	4.854	5.060	5.526	3.331	3.761	5.460	4.193	4.810	3.893	4.996	4.095	5.328	3.556	3.678	6.549	6.105	3.540	3.946	2.680	3.572	3.155	4.163	3.130	5.721	6.513	5.285	5.396	5.347	3.515	4.705	2.972	4.901	3.155
0.726	0.776	2.819	3.664	3.727	5.129	5.067	5.619	5.756	3.605	3.886	5.736	4.593	5.517	4.219	5.145	4.475	5.394	3.665	3.852	6.884	6.610	3.773	4.239	3.153	3.991	3.478	4.381	3.419	5.837	6.560	5.428	5.645	5.611	3.797	5.077	3.359	5.155	3.620
0.738	0.776	3.242	4.077	4.168	5.698	5.590	6.364	6.357	3.944	4.270	6.119	5.211	5.604	4.723	5.583	4.741	5.777	4.136	4.306	7.204	6.714	4.213	4.611	3.544	4.216	3.984	5.015	3.862	6.181	7.047	5.762	6.214	5.958	4.172	5.228	3.920	6.017	3.898
0.750	0.776	3.685	4.529	4.600	6.983	6.201	6.264	7.398	4.176	4.963	6.687	5.808	6.210	5.276	6.094	4.912	6.613	4.358	4.648	7.740	7.385	4.750	5.113	4.276	5.111	4.409	5.462	4.445	6.465	7.382	5.731	6.449	6.339	5.124	5.915	4.593	6.659	4.342
0.762	0.776	4.030	4.825	5.031	8.161	7.759	7.362	7.244	4.750	5.847	7.323	7.143	6.616	5.812	7.480	5.639	7.099	4.780	4.943	7.916	7.546	5.064	6.019	4.916	6.070	5.286	6.561	5.064	6.863	8.117	6.229	7.508	6.807	5.597	6.370	5.151	7.863	5.035
0.774	0.776	4.392	5.186	5.628	8.855		8.615	8.497	5.553	7.182	8.016	7.836		6.885		6.056	9.178	5.586	5.288	8.130	8.057	6.219	6.766	5.885	7.351	5.724	7.047	6.017	7.699	8.494	7.015	8.262	7.271	7.038	7.503	6.081	7.352	6.133
0.786	0.776	4.985	5.659	6.630					5.915		7.816		9.100	8.064	8.579	6.858		6.156	5.949	8.466	8.837	7.135	8.270	7.184	8.961	7.334	8.433	8.384	8.030	9.274	7.654	8.637	8.101	7.443	9.755	8.027	8.268	8.293
0.798	0.776	5.420	6.088	7.910					6.211		9.521			9.450		7.814		7.335	6.972	10.481	9.626	8.675	8.963		8.268			8.789	8.654	9.726	8.200	9.089	8.632				8.268
0.810	0.776	5.650	6.329	7.728					7.014		8.268							8.316	7.805		11.235	9.774	9.369						8.965	10.063	8.989		10.241				8.961
0.822	0.776	7.371	7.810	9.520					7.787		10.214								8.162		11.235								10.264	11.672	9.212
0.834	0.776	7.582	8.321																										10.264		9.500		10.934
0.846	0.776																		9.009
0.858	0.776
0.870	0.776
0.882	0.776
0.894	0.776
0.906	0.776
0.918	0.776
0.930	0.776
0.942	0.776
0.954	0.776
0.966	0.776
0.978	0.776
0.990	0.776
1.002	0.776
1.014	0.776
1.026	0.776
1.038	0.776
1.050	0.776
1.062	0.776
1.074	0.776
1.086	0.776
1.098	0.776
1.110	0.776
1.122	0.776
1.134	0.776
1.146	0.776
1.158	0.776
1.170	0.776
1.182	0.776
[truncated: 8,001 more rows]
