# Supplementary material for: Learning data-efficient coarse-grained molecular dynamics from forces and noise
Source: Nat Commun. 2026 Mar 15;17:2493. doi: 10.1038/s41467-026-70818-0 (PMC12992897; doi:10.1038/s41467-026-70818-0)
Supplement: Supplementary file 6 — Source Data Supplementary Information [file 41467_2026_70818_MOESM6_ESM.zip › SI_source_data/fig_s4a.csv]

x_TIC1	y_free_E_DESRES_ref	y_neg_log_freq_histo_0e6-1e6_steps	y_neg_log_freq_histo_1e6-2e6_steps	y_neg_log_freq_histo_2e6-3e6_steps	y_neg_log_freq_histo_3e6-4e6_steps	y_neg_log_freq_histo_4e6-5e6_steps	y_neg_log_freq_histo_5e6-6e6_steps	y_neg_log_freq_histo_6e6-7e6_steps	y_neg_log_freq_histo_7e6-8e6_steps	y_neg_log_freq_histo_8e6-9e6_steps	y_neg_log_freq_histo_9e6-10e6_steps	y_neg_log_freq_histo_10e6-11e6_steps	y_neg_log_freq_histo_11e6-12e6_steps	y_neg_log_freq_histo_12e6-13e6_steps	y_neg_log_freq_histo_13e6-14e6_steps	y_neg_log_freq_histo_14e6-15e6_steps	y_neg_log_freq_histo_15e6-16e6_steps	y_neg_log_freq_histo_16e6-17e6_steps	y_neg_log_freq_histo_17e6-18e6_steps	y_neg_log_freq_histo_18e6-19e6_steps	y_neg_log_freq_histo_19e6-20e6_steps	y_neg_log_freq_histo_20e6-21e6_steps	y_neg_log_freq_histo_21e6-22e6_steps	y_neg_log_freq_histo_22e6-23e6_steps	y_neg_log_freq_histo_23e6-24e6_steps	y_neg_log_freq_histo_24e6-25e6_steps	y_neg_log_freq_histo_25e6-26e6_steps	y_neg_log_freq_histo_26e6-27e6_steps	y_neg_log_freq_histo_27e6-28e6_steps	y_neg_log_freq_histo_28e6-29e6_steps
-2.978	10.837		11.513	9.567	9.903	9.903	9.721	10.127	9.567	9.316	9.433	9.433	9.210	9.721	9.210	9.210	9.721	8.948	9.721	9.721	9.115	9.316	10.414	10.414	9.210	10.127	10.127	8.948	9.433	9.316
-2.934	8.154	8.568	8.112	7.902	7.419	7.642	7.452	7.419	7.339	7.106	7.209	7.354	7.209	7.452	7.222	7.402	7.524	7.419	7.195	7.222	7.195	7.562	7.222	7.250	7.370	7.386	7.106	7.182	7.236	7.452
-2.890	5.882	6.608	6.303	5.956	5.819	5.717	5.675	5.690	5.661	5.485	5.562	5.542	5.487	5.581	5.560	5.532	5.549	5.578	5.516	5.573	5.534	5.447	5.516	5.461	5.497	5.499	5.499	5.463	5.426	5.549
-2.846	4.164	5.280	4.751	4.453	4.331	4.259	4.218	4.212	4.169	4.130	4.059	4.068	4.038	4.123	4.109	4.175	4.078	4.079	4.056	4.069	4.058	4.065	4.035	3.969	4.074	4.001	4.030	4.039	4.015	4.033
-2.802	2.926	4.200	3.675	3.423	3.288	3.188	3.123	3.083	3.055	3.005	2.991	2.973	3.006	3.021	3.023	3.025	2.973	2.949	2.949	2.955	2.980	2.953	2.953	2.921	2.923	2.908	2.919	2.895	2.893	2.930
-2.758	2.144	3.449	2.966	2.630	2.528	2.415	2.406	2.361	2.329	2.246	2.244	2.225	2.218	2.272	2.284	2.267	2.259	2.245	2.211	2.215	2.261	2.206	2.218	2.182	2.185	2.170	2.131	2.161	2.165	2.183
-2.714	1.769	3.066	2.574	2.242	2.114	2.016	1.991	1.944	1.913	1.865	1.847	1.807	1.832	1.856	1.869	1.871	1.842	1.810	1.800	1.822	1.837	1.805	1.814	1.788	1.782	1.769	1.753	1.753	1.738	1.783
-2.670	1.772	2.957	2.443	2.158	2.028	1.921	1.889	1.844	1.810	1.758	1.727	1.713	1.736	1.775	1.775	1.758	1.743	1.727	1.724	1.711	1.733	1.723	1.718	1.679	1.677	1.680	1.659	1.655	1.660	1.682
-2.626	2.101	3.150	2.637	2.335	2.216	2.094	2.069	2.023	1.985	1.947	1.933	1.913	1.920	1.958	1.944	1.943	1.925	1.914	1.895	1.894	1.925	1.911	1.891	1.863	1.864	1.847	1.841	1.840	1.856	1.870
-2.582	2.683	3.539	3.057	2.785	2.591	2.537	2.506	2.450	2.417	2.367	2.336	2.336	2.333	2.369	2.382	2.356	2.341	2.322	2.309	2.312	2.321	2.323	2.312	2.308	2.286	2.273	2.273	2.265	2.263	2.302
-2.538	3.371	4.063	3.607	3.318	3.173	3.085	3.103	3.029	2.997	2.935	2.910	2.891	2.941	2.915	2.939	2.938	2.924	2.898	2.904	2.873	2.918	2.911	2.893	2.861	2.847	2.817	2.835	2.842	2.839	2.844
-2.494	4.004	4.713	4.322	4.007	3.894	3.721	3.683	3.688	3.573	3.597	3.568	3.579	3.516	3.574	3.578	3.582	3.582	3.530	3.566	3.538	3.587	3.541	3.560	3.508	3.494	3.504	3.502	3.491	3.494	3.526
-2.450	4.538	5.277	4.801	4.562	4.533	4.351	4.344	4.313	4.202	4.200	4.203	4.228	4.188	4.182	4.169	4.168	4.226	4.197	4.194	4.145	4.206	4.236	4.176	4.103	4.155	4.130	4.103	4.148	4.064	4.109
-2.406	4.978	5.568	5.348	5.174	5.042	4.928	4.886	4.825	4.767	4.761	4.735	4.781	4.697	4.678	4.691	4.697	4.726	4.684	4.694	4.682	4.765	4.784	4.774	4.648	4.652	4.648	4.623	4.606	4.651	4.628
-2.362	5.346	5.843	5.776	5.754	5.549	5.424	5.190	5.275	5.210	5.306	5.231	5.210	5.225	5.044	5.121	5.085	5.113	5.133	5.280	5.019	5.218	5.162	5.166	5.036	5.164	5.072	5.136	5.085	5.140	5.075
-2.318	5.600	5.853	6.110	5.941	5.896	5.812	5.646	5.696	5.435	5.578	5.619	5.552	5.644	5.473	5.537	5.451	5.399	5.542	5.521	5.401	5.570	5.549	5.591	5.509	5.419	5.494	5.321	5.413	5.356	5.300
-2.274	5.787	6.235	6.502	6.161	6.371	6.016	5.900	5.948	5.767	5.882	5.941	5.889	5.991	5.773	5.850	5.684	5.655	5.780	5.726	5.619	5.846	5.843	5.907	5.649	5.661	5.809	5.754	5.567	5.624	5.573
-2.230	5.920	6.152	6.777	6.516	6.522	6.365	6.070	6.245	5.980	6.298	6.171	6.161	5.968	5.980	6.053	5.948	6.008	6.180	6.004	5.903	6.071	6.124	6.053	5.900	5.853	5.987	6.049	5.764	5.983	5.723
-2.186	6.034	6.389	6.725	6.401	6.768	6.470	6.210	6.407	5.885	6.230	6.276	6.190	6.463	6.124	6.250	6.337	6.142	6.469	6.389	6.138	6.419	6.407	6.348	6.230	6.088	6.276	6.271	6.166	6.240	6.008
-2.142	6.091	6.432	6.908	6.586	6.959	6.661	6.419	6.383	6.175	6.685	6.419	6.432	6.383	6.147	6.401	6.413	6.438	6.522	6.496	6.395	6.496	6.661	6.320	6.314	6.142	6.383	6.509	6.245	6.413	6.049
-2.098	6.107	6.759	6.869	6.578	6.878	6.653	6.303	6.371	6.171	6.608	6.496	6.320	6.489	6.371	6.623	6.529	6.463	6.653	6.502	6.401	6.742	6.822	6.395	6.550	6.326	6.557	6.768	6.413	6.615	6.220
-2.054	6.079	6.878	7.059	6.918	7.131	6.794	6.509	6.450	6.293	6.878	6.685	6.419	6.476	6.469	6.742	6.669	6.717	6.878	6.638	6.557	6.653	6.991	6.564	6.444	6.489	6.938	6.840	6.371	6.661	6.331
-2.010	6.061	6.701	7.131	6.822	7.024	6.638	6.693	6.717	6.564	6.918	6.786	6.734	6.701	6.803	6.812	6.991	6.742	7.013	6.898	6.550	6.685	6.991	6.717	6.685	6.543	6.849	6.794	6.578	6.898	6.571
-1.966	6.104	6.859	7.222	6.918	7.059	7.002	6.928	6.742	6.529	6.959	6.970	6.794	6.991	6.768	6.777	7.070	6.759	7.182	6.869	6.869	6.822	7.106	6.991	6.859	6.751	7.047	7.339	6.608	7.024	6.489
-1.922	6.185	6.980	7.419	6.928	7.279	6.898	6.849	6.869	6.645	7.209	7.013	7.070	6.878	6.849	6.768	7.169	7.024	7.209	6.959	6.980	7.013	7.323	6.928	6.898	6.928	6.849	7.323	6.991	7.264	6.928
-1.878	6.345	7.386	7.354	7.308	7.642	7.082	7.293	6.869	6.608	7.386	7.106	7.118	7.094	7.070	7.143	7.195	7.222	7.250	6.959	7.452	7.222	7.506	7.002	7.131	6.803	7.047	7.663	6.908	7.339	6.849
-1.834	6.582	7.264	7.354	7.621	7.562	7.209	7.059	7.036	6.918	7.488	7.195	7.323	7.386	7.182	7.370	7.581	7.386	7.506	7.222	7.435	7.543	7.435	7.293	7.236	7.222	7.323	7.775	7.169	7.663	6.991
-1.790	6.886	7.386	7.642	7.452	7.775	7.488	7.308	6.980	7.222	7.386	7.435	7.323	7.435	7.222	7.236	7.902	7.684	7.488	7.488	7.729	7.323	7.601	7.488	7.752	7.118	7.684	7.752	7.543	7.902	7.279
-1.746	7.224	7.642	7.849	7.929	7.849	7.543	7.370	7.419	7.222	7.601	7.402	7.752	7.419	7.452	7.824	7.706	7.775	7.849	7.929	7.987	7.601	7.663	7.684	7.752	7.435	7.663	7.849	7.470	7.929	7.524
-1.702	7.559	7.209	7.987	8.079	7.987	7.729	7.524	7.339	7.506	7.929	7.506	7.729	7.543	8.377	7.987	7.987	7.729	7.958	8.112	7.958	7.642	7.929	7.752	7.752	7.506	7.875	8.568	7.875	7.987	7.663
-1.658	7.871	7.729	8.217	8.146	8.181	7.824	7.621	7.562	7.706	7.775	7.824	8.294	7.562	7.752	8.016	8.112	7.729	8.181	8.047	8.146	7.958	7.929	7.987	8.217	8.422	8.112	8.468	7.958	8.468	7.902
-1.614	8.200	7.799	8.680	8.468	8.568	8.016	7.958	7.752	8.112	8.146	7.601	8.422	7.799	7.824	8.146	8.377	8.181	8.217	8.623	8.377	7.987	8.217	8.422	8.112	7.775	8.377	8.874	8.335	8.468	8.016
-1.570	8.423	7.799	8.422	8.255	8.805	8.047	8.112	7.875	8.146	8.255	7.987	8.517	8.335	8.468	8.948	8.422	8.016	8.680	8.680	8.805	8.422	8.217	8.805	8.874	8.146	8.255	8.874	8.623	8.146	8.377
-1.526	8.558	8.181	8.517	8.740	9.028	8.217	8.623	7.824	8.079	8.517	8.181	8.468	8.047	8.181	8.740	8.874	8.181	8.422	8.623	8.468	8.047	8.517	8.874	9.028	8.047	8.805	8.680	9.028	8.740	8.294
-1.482	8.557	8.112	8.335	8.874	8.468	8.680	8.805	8.335	8.181	8.740	8.255	8.740	8.422	8.112	9.115	8.680	8.335	8.422	9.115	8.948	8.468	9.316	9.567	8.874	8.948	9.903	9.567	8.874	8.948	9.115
-1.438	8.393	7.987	8.335	8.805	8.680	8.948	8.805	8.217	8.422	9.567	8.623	8.874	8.740	8.294	8.740	8.948	8.568	9.316	9.115	9.433	8.568	9.210	9.316	8.874	8.568	8.948	8.805	9.903	9.567	8.740
-1.394	8.349	8.079	8.948	9.028	8.805	9.316	9.028	8.016	9.316	8.255	8.805	8.740	9.210	7.543	9.433	8.740	8.517	8.468	9.433	8.805	8.805	9.316	8.874	9.316	8.568	9.316	9.210	9.903	9.115	9.028
-1.350	8.266	7.581	8.377	8.948	8.874	8.805	8.517	7.752	8.568	8.680	8.112	8.805	9.115	7.824	8.680	8.874	8.568	8.568	9.567	8.874	8.217	8.517	9.115	9.433	8.805	8.680	9.567	9.115	8.874	9.316
-1.306	8.220	7.799	8.805	8.805	8.294	8.740	8.422	8.217	9.028	8.422	8.874	8.740	9.567	7.902	8.805	8.948	8.874	8.422	8.805	8.874	8.294	9.316	9.028	9.721	8.874	9.115	9.028	9.433	8.874	9.028
-1.262	8.219	7.706	8.217	8.948	8.255	8.422	8.680	7.799	8.294	8.217	8.680	9.433	9.316	7.902	8.948	9.316	8.680	8.805	9.210	8.568	8.217	8.948	9.028	9.028	8.948	9.433	8.740	10.414	9.210	8.422
-1.218	8.216	7.470	8.016	8.517	8.377	8.517	8.422	7.752	8.112	8.047	8.874	9.567	8.948	8.181	8.623	9.028	8.468	8.623	8.680	8.335	8.181	8.740	8.422	8.805	9.028	8.805	9.210	9.903	8.874	8.568
-1.174	8.191	7.106	7.775	8.335	8.294	8.805	8.377	7.706	8.181	7.958	9.316	8.568	9.567	8.146	8.680	8.948	8.181	8.740	8.422	8.255	8.047	8.805	9.115	8.874	8.948	8.468	8.680	10.127	9.115	8.680
-1.130	8.220	6.918	7.875	7.902	7.987	8.468	8.181	7.601	8.217	7.849	8.623	8.112	8.517	7.987	8.568	9.115	8.468	8.335	8.948	8.740	8.079	8.377	8.805	8.948	8.468	8.468	8.517	9.567	9.210	8.805
-1.086	8.203	6.898	7.488	7.902	8.377	8.680	7.902	7.581	8.047	7.621	8.335	8.181	9.028	7.929	8.181	9.115	8.335	8.335	8.377	8.568	7.824	8.255	8.294	8.740	8.294	8.740	8.568	9.433	8.948	9.210
-1.042	8.179	6.908	7.308	8.146	7.849	8.181	8.016	7.752	7.752	7.849	8.422	7.987	8.568	7.824	8.468	8.680	8.181	8.335	8.517	8.517	7.824	8.112	8.146	8.568	8.805	8.874	8.468	9.028	9.210	8.422
-0.998	8.149	6.564	7.182	8.047	7.488	8.335	8.079	7.354	7.752	7.929	8.422	8.112	8.805	7.663	8.181	9.210	8.217	8.680	8.623	8.517	7.875	8.047	8.112	8.422	8.623	8.680	8.255	9.721	8.517	8.377
-0.954	8.035	6.476	7.082	7.987	7.524	8.181	7.663	7.799	8.217	7.543	8.294	8.112	8.422	7.581	7.902	8.805	7.752	8.217	8.623	8.517	7.601	7.958	7.824	8.422	8.079	8.468	8.377	9.721	8.517	8.623
-0.910	7.942	6.215	6.949	7.562	7.506	8.079	7.824	7.684	8.047	7.729	8.422	8.146	8.422	7.264	7.875	8.517	7.752	8.146	8.255	8.517	7.824	7.706	7.775	8.047	8.112	8.217	8.377	9.903	8.255	8.217
-0.866	7.826	6.175	6.888	7.543	7.264	8.047	7.601	7.824	7.775	7.621	8.112	8.047	8.468	7.339	7.642	8.623	7.824	8.079	8.335	7.987	7.506	7.775	7.958	7.799	8.468	9.115	8.112	8.948	8.294	7.987
-0.822	7.751	5.882	6.653	7.250	7.209	7.642	7.488	7.386	7.729	7.663	8.079	7.929	8.517	7.354	7.958	8.740	7.642	7.706	8.294	8.335	7.506	7.775	7.929	7.875	8.079	8.377	8.146	9.115	8.623	8.805
-0.778	7.682	5.729	6.564	6.980	7.082	7.354	7.279	7.524	7.729	7.386	8.294	8.623	8.079	7.370	7.488	8.047	7.642	7.706	8.740	8.112	7.506	7.419	7.729	7.929	7.929	8.568	8.255	9.903	8.377	8.422
-0.734	7.632	5.664	6.482	6.803	6.794	7.729	7.131	7.209	7.419	7.543	7.706	8.047	7.987	7.222	7.642	7.875	7.402	7.601	8.623	8.294	7.729	7.729	7.642	7.752	7.875	8.217	8.294	9.210	8.623	8.255
-0.690	7.530	5.360	6.383	6.918	6.709	7.506	7.059	7.419	7.621	7.663	7.752	7.706	8.016	7.156	7.601	7.684	7.250	7.601	9.028	8.468	7.543	7.524	7.581	7.488	8.079	8.517	7.987	8.874	8.680	8.468
-0.646	7.419	5.312	6.536	6.693	6.777	7.264	6.980	7.047	7.222	7.601	7.543	8.079	7.581	7.339	7.264	7.621	7.169	7.156	8.294	7.929	7.562	7.339	7.419	7.562	7.706	8.146	7.875	8.740	8.335	8.047
-0.602	7.279	5.189	6.320	6.693	6.571	7.094	6.840	6.859	7.264	7.506	7.663	8.079	7.470	7.279	7.236	7.601	7.024	7.370	8.468	8.517	7.621	7.470	7.354	7.663	8.181	8.112	7.621	8.680	8.468	8.377
-0.558	7.147	5.009	6.205	6.407	6.529	7.169	6.786	6.970	7.222	7.402	7.706	7.663	7.222	7.059	7.236	7.524	6.849	7.543	8.422	9.210	7.488	7.354	7.169	7.543	8.568	7.642	8.181	9.115	8.623	8.112
-0.514	7.029	4.975	6.166	6.298	6.205	6.928	6.840	6.794	7.094	7.562	7.339	7.987	7.339	6.970	7.370	7.169	7.094	7.506	8.568	8.517	7.543	7.470	6.970	7.435	8.335	8.016	7.929	8.740	8.377	7.902
-0.470	7.058	4.919	6.053	6.276	6.220	7.002	6.859	6.812	7.236	7.524	7.419	8.112	7.524	7.082	7.323	7.308	6.840	7.684	8.217	8.740	7.729	7.323	7.082	7.402	8.255	7.729	7.824	8.680	8.680	8.047
-0.426	7.094	4.948	6.041	6.171	6.092	6.840	6.918	6.786	7.250	7.601	7.435	7.706	7.581	7.156	7.339	7.264	6.928	7.506	7.958	8.623	7.752	7.435	7.279	7.293	8.740	7.824	8.181	8.874	8.740	8.016
-0.382	7.173	4.914	6.071	6.200	6.185	6.938	7.013	6.693	6.928	7.195	7.354	7.729	7.824	7.047	7.354	7.386	6.970	8.079	7.929	8.805	7.824	7.621	7.354	7.323	8.568	7.849	7.875	8.805	8.422	8.079
-0.338	7.321	5.066	5.980	6.255	6.097	6.878	6.908	6.725	7.024	7.506	7.621	7.849	7.621	7.354	7.402	7.222	7.036	7.902	8.181	8.805	7.902	7.663	7.169	7.506	8.468	7.987	8.016	9.028	8.294	8.112
-0.294	7.472	5.025	6.075	6.205	6.070	6.717	6.959	6.869	6.849	7.435	7.419	7.824	7.706	6.869	7.824	7.156	7.419	8.047	8.146	9.115	7.706	7.642	7.143	7.488	8.874	7.987	8.468	8.680	8.680	8.146
-0.250	7.646	5.062	5.816	6.161	6.045	6.786	7.070	6.949	6.794	7.169	7.452	8.016	7.875	7.264	7.902	7.182	7.264	8.422	7.849	8.874	7.706	7.293	7.488	7.488	8.623	8.468	8.422	8.422	8.217	8.294
-0.206	7.773	4.972	5.829	6.079	6.053	6.685	6.949	6.822	6.645	7.419	7.279	7.581	7.601	6.918	7.663	7.169	7.419	8.294	7.684	8.568	7.370	7.562	7.506	7.524	8.623	7.875	8.255	8.255	8.377	8.181
-0.162	7.744	4.994	5.610	6.024	6.024	6.645	6.593	6.578	6.550	7.169	7.293	7.488	7.663	7.370	7.264	6.980	6.959	8.217	7.543	8.016	7.488	7.435	7.293	7.470	8.568	7.929	7.958	8.377	7.987	7.706
-0.118	7.668	4.978	5.485	5.964	5.882	6.496	6.550	6.677	6.550	6.991	7.169	7.524	7.543	7.036	7.601	6.717	6.949	7.824	7.452	8.112	7.250	7.118	7.402	7.488	8.422	7.775	7.663	8.377	8.079	8.146
-0.074	7.475	4.945	5.397	5.941	5.829	6.360	6.395	6.470	6.401	6.949	7.236	7.581	7.323	7.236	7.308	6.742	6.840	7.958	7.339	7.824	7.082	6.928	7.323	7.419	8.568	7.621	7.470	8.740	8.217	7.824
-0.030	7.158	4.818	5.286	5.669	5.696	6.276	6.230	6.401	6.293	6.777	6.822	7.308	7.354	7.024	7.169	6.685	7.013	7.524	7.195	7.684	7.013	6.970	7.070	7.339	7.929	7.799	7.799	8.517	7.987	7.849
0.014	6.847	4.785	5.146	5.624	5.621	6.020	6.036	6.389	6.287	6.645	7.002	7.236	7.264	6.938	7.094	6.502	6.822	7.470	7.106	7.775	6.786	6.859	7.070	7.323	8.517	7.775	7.621	8.468	7.684	7.621
0.058	6.533	4.697	5.024	5.489	5.516	5.980	6.124	6.309	6.195	6.600	6.786	7.308	7.059	6.908	6.693	6.348	6.908	7.143	7.156	7.506	6.831	6.812	7.013	7.323	7.642	7.339	7.875	8.335	7.663	7.354
0.102	6.303	4.643	4.945	5.362	5.485	5.826	5.833	6.128	6.101	6.768	6.593	7.059	6.869	6.928	6.859	6.371	6.638	7.036	6.794	7.293	6.550	6.701	6.888	7.354	7.875	7.354	7.752	8.146	7.543	7.264
0.146	6.102	4.526	4.816	5.231	5.308	5.678	5.720	5.980	5.850	6.457	6.564	6.831	6.543	6.653	6.522	6.371	6.557	6.777	6.888	7.156	6.476	6.516	6.557	7.024	7.729	7.308	7.642	7.902	7.452	7.094
0.190	5.899	4.415	4.669	5.123	5.166	5.519	5.519	5.915	5.882	6.156	6.337	6.543	6.337	6.522	6.383	6.142	6.371	6.653	6.638	6.803	6.282	6.383	6.645	6.938	7.435	7.279	7.236	7.581	7.182	6.822
0.234	5.688	4.249	4.455	4.818	5.037	5.269	5.397	5.641	5.621	5.980	6.185	6.413	6.161	6.053	6.195	6.024	6.161	6.220	6.377	6.615	6.115	6.309	6.496	6.751	6.908	7.059	7.264	7.386	7.047	6.777
0.278	5.470	4.018	4.253	4.652	4.898	4.976	5.208	5.568	5.371	5.735	5.960	6.115	5.915	5.867	5.735	5.745	5.929	6.053	6.133	6.287	5.956	5.999	6.180	6.450	6.803	6.878	7.143	7.013	6.928	6.645
0.322	5.236	3.863	4.047	4.412	4.572	4.751	4.970	5.164	5.286	5.507	5.690	5.893	5.754	5.687	5.567	5.504	5.745	5.806	5.857	5.976	5.723	5.871	5.976	6.365	6.536	6.509	6.803	6.908	6.759	6.444
0.366	4.998	3.636	3.782	4.133	4.364	4.605	4.680	4.956	5.028	5.280	5.444	5.641	5.454	5.325	5.229	5.312	5.456	5.473	5.583	5.672	5.542	5.627	5.690	6.024	6.314	6.331	6.557	6.509	6.600	6.200
0.410	4.783	3.415	3.534	3.830	4.131	4.330	4.428	4.605	4.784	5.145	5.173	5.367	5.240	5.051	5.000	5.004	5.282	5.290	5.433	5.447	5.236	5.507	5.410	5.907	6.032	6.245	6.450	6.383	6.360	5.987
0.454	4.582	3.200	3.345	3.624	3.955	4.135	4.206	4.375	4.645	4.836	4.997	5.143	5.039	4.865	4.743	4.828	5.088	5.086	5.159	5.251	5.033	5.253	5.189	5.757	5.780	5.915	6.147	6.200	6.220	5.823
0.498	4.425	3.049	3.163	3.478	3.736	3.960	4.006	4.227	4.507	4.680	4.832	4.949	4.843	4.677	4.634	4.697	4.865	4.972	4.989	5.009	4.925	5.096	5.074	5.632	5.458	5.793	5.991	6.058	5.995	5.630
0.542	4.292	2.907	3.067	3.352	3.609	3.812	3.962	4.112	4.386	4.590	4.711	4.861	4.668	4.571	4.480	4.619	4.784	4.818	4.901	4.948	4.763	4.872	5.047	5.435	5.375	5.658	5.995	5.806	5.843	5.555
0.586	4.233	2.880	3.018	3.292	3.592	3.741	3.883	4.102	4.318	4.523	4.588	4.718	4.638	4.469	4.397	4.569	4.675	4.744	4.867	4.795	4.721	4.946	4.916	5.539	5.380	5.702	6.032	5.929	6.024	5.466
0.630	4.221	2.909	3.052	3.343	3.574	3.766	3.860	4.073	4.410	4.504	4.659	4.788	4.754	4.513	4.387	4.554	4.683	4.794	4.872	4.894	4.672	4.889	4.982	5.565	5.444	5.619	5.871	5.764	5.911	5.401
0.674	4.285	3.015	3.124	3.428	3.694	3.869	4.034	4.183	4.403	4.533	4.789	4.849	4.801	4.635	4.503	4.642	4.831	4.880	5.018	5.012	4.798	5.006	5.138	5.644	5.473	5.754	6.058	6.084	5.960	5.573
0.718	4.419	3.211	3.337	3.616	3.876	4.141	4.225	4.391	4.697	4.771	4.982	5.041	4.988	4.874	4.717	4.816	5.059	5.088	5.153	5.129	4.965	5.134	5.358	5.823	5.552	6.110	6.276	6.240	6.287	5.735
0.762	4.629	3.461	3.622	3.909	4.190	4.493	4.514	4.668	4.941	5.055	5.278	5.354	5.393	5.160	4.880	5.093	5.271	5.399	5.470	5.454	5.189	5.350	5.591	6.166	5.867	6.225	6.578	6.476	6.608	6.079
0.806	4.925	3.848	3.975	4.285	4.512	4.703	4.942	5.104	5.267	5.477	5.717	5.729	5.802	5.560	5.377	5.343	5.681	5.696	5.871	5.748	5.632	5.767	5.867	6.564	6.250	6.425	6.938	7.106	6.869	6.389
0.850	5.316	4.290	4.439	4.800	4.958	5.294	5.373	5.492	5.806	6.016	6.138	6.245	6.298	6.097	5.896	5.748	6.152	6.020	6.298	6.215	5.987	6.220	6.371	7.070	6.959	6.812	7.729	7.354	7.488	6.709
0.894	5.791	4.836	4.975	5.231	5.492	5.723	5.933	6.024	6.075	6.389	6.543	6.717	6.849	6.701	6.342	6.377	6.638	6.630	6.938	6.991	6.419	6.878	6.822	7.775	7.370	7.470	7.929	7.958	7.987	7.354
0.938	6.373	5.463	5.599	5.780	6.079	6.342	6.630	6.476	6.777	7.419	7.308	7.094	7.386	7.013	6.869	6.600	6.949	7.106	7.386	7.236	7.386	7.195	7.601	8.377	7.958	7.902	8.422	8.740	8.255	7.452
0.982	6.974	5.972	6.220	6.377	6.653	6.928	7.182	7.118	7.435	7.849	7.929	7.902	7.621	7.902	7.543	7.402	7.875	7.752	7.902	7.729	7.958	7.849	8.217	8.623	8.517	8.517	9.210	9.567	9.115	8.335
1.026	7.684	6.725	6.822	7.082	7.094	7.402	7.752	7.706	8.047	8.468	8.517	8.680	8.294	8.623	8.181	7.706	8.294	8.047	8.468	9.115	8.112	8.805	9.433	9.316	9.567	8.948	9.721	10.127	9.721	8.805
1.070	8.433	7.524	7.663	7.684	7.875	7.987	8.623	8.217	8.377	8.874	9.210	10.127	8.874	9.028	9.115	9.115	9.316	9.433	10.127	9.433	9.903	9.316	9.903	10.820	10.820	10.127	10.414	10.820	10.414	9.903
1.114	9.257	8.146	8.335	8.517	8.517	8.874	9.903	9.210	9.210	9.567	10.127	9.567	9.567	9.433	9.433	9.433	10.414	9.316	9.903	10.414	9.567	9.721	10.820	11.513		10.820		10.820	11.513	10.414
1.158	10.027	8.568	9.316	9.567	10.127	9.721	10.414	9.433	9.903	10.414	9.316	10.820	10.127	10.414	11.513	9.567	10.820	9.567	10.820		10.820	10.820		11.513	10.820					10.414
1.202	11.281	9.721	9.721	9.903	10.414	10.820	10.820	10.820	10.820	10.820	10.127	10.820		11.513				11.513					11.513						11.513	10.820
1.246	12.100	10.127	9.721	11.513	11.513	10.127	11.513				11.513		11.513	11.513	11.513	11.513		11.513												11.513
1.290	12.870	10.820	10.820	10.820	10.820			11.513								11.513
1.334			11.513		11.513				11.513						11.513							11.513
1.378	15.814
