# Supplementary material for: Learning data-efficient coarse-grained molecular dynamics from forces and noise
Source: Nat Commun. 2026 Mar 15;17:2493. doi: 10.1038/s41467-026-70818-0 (PMC12992897; doi:10.1038/s41467-026-70818-0)
Supplement: Supplementary file 6 — Source Data Supplementary Information [file 41467_2026_70818_MOESM6_ESM.zip › SI_source_data/fig_s8.csv]

x_TIC1	y_TIC2	z_2DfreeE_ref_DESRES	z_2DfreeE_ref_Train_Data	z_2DfreeE_Model_Atomistic_and_Denoising_noise_level_0_stride1	z_2DfreeE_Model_Atomistic_and_Denoising_noise_level_0_stride5	z_2DfreeE_Model_Atomistic_and_Denoising_noise_level_0_stride20	z_2DfreeE_Model_Atomistic_and_Denoising_noise_level_0_stride50	z_2DfreeE_Model_Atomistic_and_Denoising_noise_level_0_stride100	z_2DfreeE_Model_Atomistic_and_Denoising_noise_level_0.0005_stride1	z_2DfreeE_Model_Denoising_only_noise_level_0.0005_stride1	z_2DfreeE_Model_Atomistic_and_Denoising_noise_level_0.0005_stride5	z_2DfreeE_Model_Denoising_only_noise_level_0.0005_stride5	z_2DfreeE_Model_Atomistic_and_Denoising_noise_level_0.0005_stride20	z_2DfreeE_Model_Denoising_only_noise_level_0.0005_stride20	z_2DfreeE_Model_Atomistic_and_Denoising_noise_level_0.0005_stride50	z_2DfreeE_Model_Denoising_only_noise_level_0.0005_stride50	z_2DfreeE_Model_Atomistic_and_Denoising_noise_level_0.0005_stride100	z_2DfreeE_Model_Denoising_only_noise_level_0.0005_stride100	z_2DfreeE_Model_Atomistic_and_Denoising_noise_level_0.003_stride1	z_2DfreeE_Model_Denoising_only_noise_level_0.003_stride1	z_2DfreeE_Model_Atomistic_and_Denoising_noise_level_0.003_stride5	z_2DfreeE_Model_Denoising_only_noise_level_0.003_stride5	z_2DfreeE_Model_Atomistic_and_Denoising_noise_level_0.003_stride20	z_2DfreeE_Model_Denoising_only_noise_level_0.003_stride20	z_2DfreeE_Model_Atomistic_and_Denoising_noise_level_0.003_stride50	z_2DfreeE_Model_Denoising_only_noise_level_0.003_stride50	z_2DfreeE_Model_Atomistic_and_Denoising_noise_level_0.003_stride100	z_2DfreeE_Model_Denoising_only_noise_level_0.003_stride100	z_2DfreeE_Model_Atomistic_and_Denoising_noise_level_0.005_stride1	z_2DfreeE_Model_Denoising_only_noise_level_0.005_stride1	z_2DfreeE_Model_Atomistic_and_Denoising_noise_level_0.005_stride5	z_2DfreeE_Model_Denoising_only_noise_level_0.005_stride5	z_2DfreeE_Model_Atomistic_and_Denoising_noise_level_0.005_stride20	z_2DfreeE_Model_Denoising_only_noise_level_0.005_stride20	z_2DfreeE_Model_Atomistic_and_Denoising_noise_level_0.005_stride50	z_2DfreeE_Model_Denoising_only_noise_level_0.005_stride50	z_2DfreeE_Model_Atomistic_and_Denoising_noise_level_0.005_stride100	z_2DfreeE_Model_Denoising_only_noise_level_0.005_stride100
-3.176	-2.571
-3.130	-2.571
-3.083	-2.571
-3.035	-2.571
-2.989	-2.571
-2.942	-2.571
-2.894	-2.571
-2.848	-2.571
-2.801	-2.571
-2.754	-2.571
-2.707	-2.571
-2.660	-2.571
-2.613	-2.571
-2.566	-2.571
-2.519	-2.571
-2.472	-2.571
-2.425	-2.571
-2.378	-2.571
-2.331	-2.571
-2.284	-2.571
-2.237	-2.571
-2.190	-2.571
-2.143	-2.571
-2.096	-2.571
-2.049	-2.571
-2.002	-2.571
-1.955	-2.571
-1.908	-2.571
-1.861	-2.571
-1.814	-2.571
-1.767	-2.571
-1.720	-2.571
-1.673	-2.571
-1.626	-2.571
-1.579	-2.571
-1.532	-2.571
-1.485	-2.571
-1.438	-2.571
-1.391	-2.571
-1.344	-2.571
-1.297	-2.571
-1.250	-2.571
-1.203	-2.571
-1.156	-2.571
-1.109	-2.571
-1.062	-2.571
-1.015	-2.571
-0.968	-2.571
-0.921	-2.571
-0.874	-2.571
-0.827	-2.571
-0.780	-2.571
-0.733	-2.571
-0.686	-2.571
-0.639	-2.571
-0.592	-2.571
-0.545	-2.571
-0.498	-2.571
-0.451	-2.571
-0.404	-2.571
-0.357	-2.571
-0.310	-2.571
-0.263	-2.571
-0.216	-2.571
-0.169	-2.571
-0.122	-2.571
-0.075	-2.571
-0.028	-2.571
0.019	-2.571
0.066	-2.571
0.113	-2.571
0.160	-2.571
0.207	-2.571
0.254	-2.571
0.301	-2.571
0.348	-2.571
0.395	-2.571
0.442	-2.571
0.489	-2.571
0.536	-2.571
0.583	-2.571
0.630	-2.571
0.677	-2.571
0.724	-2.571
0.771	-2.571
0.818	-2.571
0.865	-2.571
0.913	-2.571
0.959	-2.571
1.006	-2.571
1.054	-2.571
1.100	-2.571
1.147	-2.571
1.195	-2.571
1.241	-2.571
1.288	-2.571
1.336	-2.571
1.382	-2.571
1.429	-2.571
1.476	-2.571
-3.176	-2.511
-3.130	-2.511
-3.083	-2.511
-3.035	-2.511
-2.989	-2.511
-2.942	-2.511
-2.894	-2.511
-2.848	-2.511
-2.801	-2.511
-2.754	-2.511
-2.707	-2.511
-2.660	-2.511
-2.613	-2.511
-2.566	-2.511
-2.519	-2.511
-2.472	-2.511
-2.425	-2.511
-2.378	-2.511
-2.331	-2.511
-2.284	-2.511
-2.237	-2.511
-2.190	-2.511
-2.143	-2.511
-2.096	-2.511
-2.049	-2.511
-2.002	-2.511
-1.955	-2.511
-1.908	-2.511
-1.861	-2.511
-1.814	-2.511
-1.767	-2.511
-1.720	-2.511
-1.673	-2.511
-1.626	-2.511
-1.579	-2.511
-1.532	-2.511
-1.485	-2.511
-1.438	-2.511
-1.391	-2.511
-1.344	-2.511
-1.297	-2.511
-1.250	-2.511
-1.203	-2.511
-1.156	-2.511
-1.109	-2.511
-1.062	-2.511
-1.015	-2.511
-0.968	-2.511
-0.921	-2.511
-0.874	-2.511
-0.827	-2.511
-0.780	-2.511
-0.733	-2.511
-0.686	-2.511
-0.639	-2.511
-0.592	-2.511
-0.545	-2.511
-0.498	-2.511
-0.451	-2.511
-0.404	-2.511
-0.357	-2.511
-0.310	-2.511
-0.263	-2.511
-0.216	-2.511
-0.169	-2.511
-0.122	-2.511
-0.075	-2.511
-0.028	-2.511
0.019	-2.511
0.066	-2.511
0.113	-2.511
0.160	-2.511
0.207	-2.511
0.254	-2.511
0.301	-2.511
0.348	-2.511
0.395	-2.511
0.442	-2.511
0.489	-2.511
0.536	-2.511
0.583	-2.511
0.630	-2.511
0.677	-2.511
0.724	-2.511
0.771	-2.511
0.818	-2.511
0.865	-2.511
0.913	-2.511
0.959	-2.511
1.006	-2.511
1.054	-2.511
1.100	-2.511
1.147	-2.511
1.195	-2.511
1.241	-2.511
1.288	-2.511
1.336	-2.511
1.382	-2.511
1.429	-2.511
1.476	-2.511
-3.176	-2.453
-3.130	-2.453
-3.083	-2.453
-3.035	-2.453
-2.989	-2.453
-2.942	-2.453
-2.894	-2.453
-2.848	-2.453
-2.801	-2.453
-2.754	-2.453
-2.707	-2.453
-2.660	-2.453
-2.613	-2.453
-2.566	-2.453
-2.519	-2.453
-2.472	-2.453
-2.425	-2.453
-2.378	-2.453
-2.331	-2.453
-2.284	-2.453
-2.237	-2.453
-2.190	-2.453
-2.143	-2.453
-2.096	-2.453
-2.049	-2.453
-2.002	-2.453
-1.955	-2.453
-1.908	-2.453
-1.861	-2.453
-1.814	-2.453
-1.767	-2.453
-1.720	-2.453
-1.673	-2.453
-1.626	-2.453
-1.579	-2.453
-1.532	-2.453
-1.485	-2.453
-1.438	-2.453
-1.391	-2.453
-1.344	-2.453
-1.297	-2.453
-1.250	-2.453
-1.203	-2.453
-1.156	-2.453
-1.109	-2.453
-1.062	-2.453
-1.015	-2.453
-0.968	-2.453
-0.921	-2.453
-0.874	-2.453
-0.827	-2.453
-0.780	-2.453
-0.733	-2.453
-0.686	-2.453
-0.639	-2.453
-0.592	-2.453
-0.545	-2.453
-0.498	-2.453
-0.451	-2.453
-0.404	-2.453
-0.357	-2.453
-0.310	-2.453
-0.263	-2.453
-0.216	-2.453
-0.169	-2.453
-0.122	-2.453
-0.075	-2.453
-0.028	-2.453
0.019	-2.453
0.066	-2.453
0.113	-2.453
0.160	-2.453
0.207	-2.453
0.254	-2.453
0.301	-2.453
0.348	-2.453
0.395	-2.453
0.442	-2.453
0.489	-2.453
0.536	-2.453
0.583	-2.453
0.630	-2.453
0.677	-2.453
0.724	-2.453
0.771	-2.453
0.818	-2.453
0.865	-2.453
0.913	-2.453
0.959	-2.453
1.006	-2.453
1.054	-2.453
1.100	-2.453
1.147	-2.453
1.195	-2.453
1.241	-2.453
1.288	-2.453
1.336	-2.453
1.382	-2.453
1.429	-2.453
1.476	-2.453
-3.176	-2.393
-3.130	-2.393
-3.083	-2.393
-3.035	-2.393
-2.989	-2.393
-2.942	-2.393
-2.894	-2.393
-2.848	-2.393
-2.801	-2.393
-2.754	-2.393
-2.707	-2.393
-2.660	-2.393
-2.613	-2.393
-2.566	-2.393
-2.519	-2.393
-2.472	-2.393
-2.425	-2.393
-2.378	-2.393
-2.331	-2.393
-2.284	-2.393
-2.237	-2.393
-2.190	-2.393
-2.143	-2.393
-2.096	-2.393
-2.049	-2.393
-2.002	-2.393
-1.955	-2.393
-1.908	-2.393
-1.861	-2.393
-1.814	-2.393
-1.767	-2.393
-1.720	-2.393
-1.673	-2.393
-1.626	-2.393
-1.579	-2.393
-1.532	-2.393
-1.485	-2.393
-1.438	-2.393
-1.391	-2.393
-1.344	-2.393
-1.297	-2.393
-1.250	-2.393
-1.203	-2.393
-1.156	-2.393
-1.109	-2.393
-1.062	-2.393
-1.015	-2.393
-0.968	-2.393
-0.921	-2.393
-0.874	-2.393
-0.827	-2.393
-0.780	-2.393
-0.733	-2.393
-0.686	-2.393
-0.639	-2.393
-0.592	-2.393
-0.545	-2.393
-0.498	-2.393
-0.451	-2.393
-0.404	-2.393
-0.357	-2.393
-0.310	-2.393
-0.263	-2.393
-0.216	-2.393
-0.169	-2.393
-0.122	-2.393
-0.075	-2.393
-0.028	-2.393
0.019	-2.393
0.066	-2.393
0.113	-2.393																																			11.375
0.160	-2.393
0.207	-2.393
0.254	-2.393	12.679																														11.882
0.301	-2.393				12.945
0.348	-2.393
0.395	-2.393																																12.410
0.442	-2.393
0.489	-2.393
0.536	-2.393
0.583	-2.393
0.630	-2.393
0.677	-2.393
0.724	-2.393
0.771	-2.393
0.818	-2.393
0.865	-2.393
0.913	-2.393
0.959	-2.393
1.006	-2.393
1.054	-2.393
1.100	-2.393
1.147	-2.393
1.195	-2.393
1.241	-2.393
1.288	-2.393
1.336	-2.393
1.382	-2.393
1.429	-2.393
1.476	-2.393
-3.176	-2.335
-3.130	-2.335
-3.083	-2.335
-3.035	-2.335
-2.989	-2.335
-2.942	-2.335
-2.894	-2.335
-2.848	-2.335
-2.801	-2.335
-2.754	-2.335
-2.707	-2.335
-2.660	-2.335
-2.613	-2.335
-2.566	-2.335
-2.519	-2.335
-2.472	-2.335
-2.425	-2.335
-2.378	-2.335
-2.331	-2.335
-2.284	-2.335
-2.237	-2.335
-2.190	-2.335
-2.143	-2.335
-2.096	-2.335
-2.049	-2.335
-2.002	-2.335
-1.955	-2.335
-1.908	-2.335
-1.861	-2.335
-1.814	-2.335
-1.767	-2.335
-1.720	-2.335
-1.673	-2.335
-1.626	-2.335
-1.579	-2.335
-1.532	-2.335
-1.485	-2.335
-1.438	-2.335
-1.391	-2.335
-1.344	-2.335
-1.297	-2.335
-1.250	-2.335
-1.203	-2.335
-1.156	-2.335
-1.109	-2.335
-1.062	-2.335
-1.015	-2.335
-0.968	-2.335
-0.921	-2.335
-0.874	-2.335
-0.827	-2.335
-0.780	-2.335
-0.733	-2.335
-0.686	-2.335
-0.639	-2.335																																				11.559
-0.592	-2.335
-0.545	-2.335
-0.498	-2.335
-0.451	-2.335
-0.404	-2.335
-0.357	-2.335
-0.310	-2.335
-0.263	-2.335
-0.216	-2.335
-0.169	-2.335
-0.122	-2.335
-0.075	-2.335	12.679
-0.028	-2.335	11.986
0.019	-2.335	12.679			12.945
0.066	-2.335																												13.430
0.113	-2.335	11.070	8.007		12.945																								13.430							11.375
0.160	-2.335	11.070	6.908		12.945																13.454				13.790					11.311		11.882
0.207	-2.335				12.945																								13.430			11.882
0.254	-2.335	11.986			12.945
0.301	-2.335	12.679							12.698																					12.004		11.882				11.375
0.348	-2.335
0.395	-2.335								12.698																								12.410
0.442	-2.335		8.007
0.489	-2.335																													12.004
0.536	-2.335			13.582
0.583	-2.335
0.630	-2.335
0.677	-2.335
0.724	-2.335
0.771	-2.335
0.818	-2.335
0.865	-2.335
0.913	-2.335
0.959	-2.335
1.006	-2.335
1.054	-2.335
1.100	-2.335
1.147	-2.335
1.195	-2.335
1.241	-2.335
1.288	-2.335
1.336	-2.335
1.382	-2.335
1.429	-2.335
1.476	-2.335
-3.176	-2.276
-3.130	-2.276
-3.083	-2.276
-3.035	-2.276
-2.989	-2.276
-2.942	-2.276
-2.894	-2.276
-2.848	-2.276
-2.801	-2.276
-2.754	-2.276
-2.707	-2.276
-2.660	-2.276
-2.613	-2.276
-2.566	-2.276
-2.519	-2.276
-2.472	-2.276
-2.425	-2.276
-2.378	-2.276
-2.331	-2.276
-2.284	-2.276
-2.237	-2.276
-2.190	-2.276
-2.143	-2.276
-2.096	-2.276
-2.049	-2.276
-2.002	-2.276
-1.955	-2.276
-1.908	-2.276
-1.861	-2.276
-1.814	-2.276
-1.767	-2.276
-1.720	-2.276
-1.673	-2.276
-1.626	-2.276
-1.579	-2.276
-1.532	-2.276
-1.485	-2.276
-1.438	-2.276
-1.391	-2.276
-1.344	-2.276
-1.297	-2.276
-1.250	-2.276
-1.203	-2.276
-1.156	-2.276
-1.109	-2.276
-1.062	-2.276
-1.015	-2.276
-0.968	-2.276												11.067																							11.375
-0.921	-2.276																						12.018		13.790
-0.874	-2.276
-0.827	-2.276
-0.780	-2.276
-0.733	-2.276
-0.686	-2.276											11.619													13.790
-0.639	-2.276																		13.889
-0.592	-2.276
-0.545	-2.276
-0.498	-2.276
-0.451	-2.276
-0.404	-2.276																								13.790													11.319
-0.357	-2.276
-0.310	-2.276
-0.263	-2.276
-0.216	-2.276
-0.169	-2.276	11.986
-0.122	-2.276	11.293																						11.594
-0.075	-2.276	12.679	7.314																					11.594
-0.028	-2.276	10.600	8.007		12.945																				13.790					12.004
0.019	-2.276	10.040	8.007						12.698												13.454				12.403				12.736			11.882	12.410	10.998		11.375
0.066	-2.276	9.635	6.908		12.945				12.698												13.454								13.430				11.716			10.682
0.113	-2.276	9.421	5.704		12.945				11.089												12.761								13.430	12.004		10.273	11.716				11.559
0.160	-2.276	9.846	6.215		12.945				12.698												12.356				13.790		11.139			11.311						10.682
0.207	-2.276	9.846	6.908		12.945																12.068			11.594	13.097				12.331	11.311		11.882				11.375
0.254	-2.276	10.887	6.908		12.945				11.599												12.356				13.097					11.311		11.189				10.276
0.301	-2.276	11.581	7.314		12.252				12.698												13.454									11.311		11.189
0.348	-2.276	11.986	7.314		12.945				11.089												13.454			11.594	13.790				13.430	11.311		11.882	12.410			10.682
0.395	-2.276	12.679			12.945				12.005																					12.004		10.784	12.410
0.442	-2.276				12.945				12.698																					12.004		11.189
0.489	-2.276
0.536	-2.276																												13.430
0.583	-2.276
0.630	-2.276
0.677	-2.276
0.724	-2.276
0.771	-2.276
0.818	-2.276
0.865	-2.276
0.913	-2.276
0.959	-2.276
1.006	-2.276
1.054	-2.276
1.100	-2.276
1.147	-2.276
1.195	-2.276
1.241	-2.276
1.288	-2.276
1.336	-2.276
1.382	-2.276
1.429	-2.276
1.476	-2.276
-3.176	-2.216
-3.130	-2.216
-3.083	-2.216
-3.035	-2.216
-2.989	-2.216
-2.942	-2.216
-2.894	-2.216
-2.848	-2.216
-2.801	-2.216
-2.754	-2.216
-2.707	-2.216
-2.660	-2.216
-2.613	-2.216
-2.566	-2.216
-2.519	-2.216
-2.472	-2.216
-2.425	-2.216
-2.378	-2.216
-2.331	-2.216
-2.284	-2.216
-2.237	-2.216
-2.190	-2.216
-2.143	-2.216
-2.096	-2.216
-2.049	-2.216
-2.002	-2.216
-1.955	-2.216
-1.908	-2.216
-1.861	-2.216
-1.814	-2.216
-1.767	-2.216
-1.720	-2.216
-1.673	-2.216
-1.626	-2.216
-1.579	-2.216
-1.532	-2.216
-1.485	-2.216
-1.438	-2.216
-1.391	-2.216
-1.344	-2.216
-1.297	-2.216
-1.250	-2.216																		13.889
-1.203	-2.216
-1.156	-2.216																																					11.319
-1.109	-2.216																					11.892
-1.062	-2.216																										11.832
-1.015	-2.216		8.007																			11.892													11.546
-0.968	-2.216		7.314																						13.790							11.882
-0.921	-2.216									11.761									13.889						13.790								12.410		11.546
-0.874	-2.216									11.761												11.892	11.325		13.790							11.882			11.546
-0.827	-2.216																					11.892			13.790		11.832									11.375
-0.780	-2.216																								13.790
-0.733	-2.216																								13.097		11.832							10.998
-0.686	-2.216				12.945															11.840
-0.639	-2.216																													12.004
-0.592	-2.216																			11.840					13.097
-0.545	-2.216																				13.454				13.097						13.441					11.375
-0.498	-2.216		7.314
-0.451	-2.216																								13.097													11.319
-0.404	-2.216		8.007																											12.004							11.559
-0.357	-2.216		8.007
-0.310	-2.216
-0.263	-2.216																																			11.375
-0.216	-2.216	12.679	8.007	13.582
-0.169	-2.216	10.887			12.252																									12.004
-0.122	-2.216	11.293	8.007																										13.430				12.410
-0.075	-2.216	9.789	6.621		12.945																			11.594	13.790					12.004			12.410
-0.028	-2.216	9.421	6.908						12.698												12.356								12.331				12.410	10.998
0.019	-2.216	8.747	5.442		11.558				12.698												11.663				13.097				12.736			11.882	11.716			11.375
0.066	-2.216	8.362	5.174		12.945				11.312												12.068				11.710				11.484	12.004		11.189	11.311
0.113	-2.216	8.225	5.442		11.558				10.619												11.845			10.901	12.691		11.832		11.350	10.906		10.784	10.618			9.765
0.160	-2.216	8.104	5.063		11.846				10.752												11.057				12.180				11.820	10.906		10.496	11.311			9.989
0.207	-2.216	8.709	5.368		11.558				9.926				11.067								11.509			11.594	12.403				12.331	10.213		10.496	10.464			10.276
0.254	-2.216	9.421	5.234		11.335				11.312										13.196		12.068				12.403				11.820	10.618		10.784	11.023			10.682
0.301	-2.216	10.377	6.621						10.501												12.761								12.043	10.906		10.784
0.348	-2.216	10.194	6.215		11.846				11.312												11.845			11.594	13.790					10.618
0.395	-2.216		7.314		11.846				11.599												13.454				13.790				12.736	10.906		10.496	11.311			11.375
0.442	-2.216		6.621	13.582					11.599		11.783										13.454			11.594			11.832			11.311		10.496	11.716
0.489	-2.216		8.007		12.945				12.005																13.790				13.430	10.906		11.882
0.536	-2.216		8.007	13.582					12.698
0.583	-2.216		7.314								11.783										13.454									12.004		11.882
0.630	-2.216																															11.882
0.677	-2.216																							11.594
0.724	-2.216
0.771	-2.216
0.818	-2.216
0.865	-2.216
0.913	-2.216
0.959	-2.216
1.006	-2.216
1.054	-2.216
1.100	-2.216
1.147	-2.216
1.195	-2.216
1.241	-2.216
1.288	-2.216
1.336	-2.216
1.382	-2.216
1.429	-2.216
1.476	-2.216
-3.176	-2.158
-3.130	-2.158
-3.083	-2.158
-3.035	-2.158
-2.989	-2.158
-2.942	-2.158
-2.894	-2.158
-2.848	-2.158
-2.801	-2.158
-2.754	-2.158
-2.707	-2.158
-2.660	-2.158
-2.613	-2.158
-2.566	-2.158
-2.519	-2.158
-2.472	-2.158
-2.425	-2.158
-2.378	-2.158
-2.331	-2.158
-2.284	-2.158
-2.237	-2.158
-2.190	-2.158
-2.143	-2.158
-2.096	-2.158
-2.049	-2.158
-2.002	-2.158
-1.955	-2.158
-1.908	-2.158
-1.861	-2.158
-1.814	-2.158
-1.767	-2.158
-1.720	-2.158
-1.673	-2.158
-1.626	-2.158
-1.579	-2.158
-1.532	-2.158
-1.485	-2.158
-1.438	-2.158
-1.391	-2.158
-1.344	-2.158
-1.297	-2.158
-1.250	-2.158
-1.203	-2.158																																		11.546
-1.156	-2.158									11.761																			13.430						10.853	11.375
-1.109	-2.158		8.007																						13.790
-1.062	-2.158		8.007										11.067								13.454	11.199			13.790					12.004					10.853		11.559	11.319
-1.015	-2.158		7.314																13.889	11.840	13.454	11.199			13.097							11.882		10.998	10.853	10.682
-0.968	-2.158																				13.454	11.892			13.790
-0.921	-2.158		7.314		12.945														13.889			10.793	12.018		13.097					11.311	13.441	11.882			11.546	10.682
-0.874	-2.158		7.314							11.761										11.840		11.892	12.018				11.832			11.311		11.882				11.375	11.559
-0.827	-2.158		7.314		11.846					11.761		11.619													13.097	11.609	11.832								10.853
-0.780	-2.158	12.679																	13.889	10.741		11.892	12.018		13.097	11.609	11.832			11.311					10.853
-0.733	-2.158				12.945					11.761											13.454				12.180						13.441				11.546			11.319
-0.686	-2.158				12.945														13.889	11.840					13.790								12.410	10.998	11.546	10.682	11.559	11.319
-0.639	-2.158		8.007		11.846							11.619							13.196						13.097	11.609	11.832			12.004				10.998
-0.592	-2.158				12.252							11.619	11.067						13.196			11.892	12.018		13.097				13.430	12.004	13.441				11.546	10.682	11.559
-0.545	-2.158				12.945														13.196	10.741					13.790	11.609										11.375		11.319
-0.498	-2.158	12.679	8.007		12.945														13.889			11.892			13.097							11.882		10.998		11.375		11.319
-0.451	-2.158	11.986																			13.454				13.097	11.609									11.546		11.559	11.319
-0.404	-2.158		7.314																																			11.319
-0.357	-2.158		6.621																																	11.375
-0.310	-2.158		7.314	13.582	12.945								11.067																	12.004				10.998
-0.263	-2.158																							11.594												11.375
-0.216	-2.158	11.581											11.067						13.889		12.761												12.410			11.375
-0.169	-2.158	11.070	8.007						12.698																13.097					11.311			12.410			11.375
-0.122	-2.158	9.683	8.007		12.945							11.619													13.097				12.043					10.998		11.375
-0.075	-2.158	8.895	5.704						12.698												12.068				11.844				12.331			11.189	11.311
-0.028	-2.158	8.035	5.704		11.846				10.619												11.257			10.901	12.180				11.820				11.716
0.019	-2.158	7.520	4.640		12.252				10.300												11.663			11.594	12.180				11.484	10.395		10.091	11.311			9.583
0.066	-2.158	7.092	4.452		11.335				9.654										13.889		11.152			11.594	11.710				10.865	12.004		11.882	10.330			9.989
0.113	-2.158	7.037	4.136		10.547				9.865										13.889		10.621				11.225		11.832		10.945	10.213		9.685	11.023			10.276
0.160	-2.158	7.182	4.200		10.380				9.808										13.889		10.889				11.305				10.721	9.925		10.273	9.925			9.989
0.207	-2.158	7.453	4.223		10.999				9.808												11.152				11.305				11.232	9.365		10.091	10.107			10.682
0.254	-2.158	8.035	4.452		10.460				9.479		11.783										11.375			10.495	11.998				10.865	9.925		9.243	10.800			9.989
0.301	-2.158	8.602	5.011		11.335				9.808		11.783		10.374								12.068			11.594	12.403		11.139		11.484	9.606		8.887	10.464			9.989	11.559
0.348	-2.158	9.683	5.442		11.558				10.213												11.375				12.691		11.832		11.638	9.114		9.398	10.330			9.989
0.395	-2.158	11.581	5.609		11.558				10.752		11.783										12.356			10.901	13.097		11.832		12.331	9.807		9.580	11.716			11.375
0.442	-2.158	11.581	6.215		12.252				11.599		11.783		11.067								12.761						11.139		12.043	9.807		10.496	11.311			9.989
0.489	-2.158	12.679	7.314		12.945				10.906																13.790				12.331	10.058		9.937
0.536	-2.158	11.986	6.621		12.945																13.454			11.594	13.790				13.430	11.311		10.496	12.410			11.375
0.583	-2.158		8.007		12.945																								12.736	12.004		11.189				11.375	11.559
0.630	-2.158				12.945				12.698															11.594						12.004
0.677	-2.158																												13.430
0.724	-2.158																													12.004
0.771	-2.158																								13.790
0.818	-2.158																										11.832
0.865	-2.158				12.945
0.913	-2.158
0.959	-2.158
1.006	-2.158
1.054	-2.158
1.100	-2.158
1.147	-2.158
1.195	-2.158
1.241	-2.158
1.288	-2.158
1.336	-2.158
1.382	-2.158
1.429	-2.158
1.476	-2.158
-3.176	-2.099
-3.130	-2.099
-3.083	-2.099
-3.035	-2.099
-2.989	-2.099
-2.942	-2.099
-2.894	-2.099
-2.848	-2.099
-2.801	-2.099
-2.754	-2.099
-2.707	-2.099
-2.660	-2.099
-2.613	-2.099
-2.566	-2.099
-2.519	-2.099
-2.472	-2.099
-2.425	-2.099
-2.378	-2.099
-2.331	-2.099
-2.284	-2.099
-2.237	-2.099
-2.190	-2.099
-2.143	-2.099
-2.096	-2.099
-2.049	-2.099
-2.002	-2.099
-1.955	-2.099
-1.908	-2.099
-1.861	-2.099
-1.814	-2.099
-1.767	-2.099
-1.720	-2.099
-1.673	-2.099
-1.626	-2.099
-1.579	-2.099
-1.532	-2.099
-1.485	-2.099
-1.438	-2.099
-1.391	-2.099																																			11.375
-1.344	-2.099																																		11.546
-1.297	-2.099									11.761
-1.250	-2.099																															11.882
-1.203	-2.099																								13.097										10.448	11.375	11.559
-1.156	-2.099		8.007							11.761										11.840					12.691		11.832			10.906					11.546		11.559
-1.109	-2.099		6.621									11.619							13.889		12.761	11.199			12.691							11.882		10.998	10.160
-1.062	-2.099		6.061							11.761									12.790	11.147	12.356	10.793		11.594	12.403		11.832			12.004	12.748			10.998	9.467	9.989
-1.015	-2.099		5.810		12.945															11.147	11.845	9.946	12.018		12.403		10.734			10.618	12.748	11.882	12.410		9.467	10.682		11.319
-0.968	-2.099		6.621		11.558		11.920		12.005			10.520	11.067						13.889	10.454	13.454	9.813		11.594	11.998		11.139			11.311	13.441	11.189		10.998	9.148	9.765	10.460
-0.921	-2.099		6.215		10.999					11.761									12.790	10.741		10.506		10.901	11.305	10.916	10.223		13.430	11.311	13.441	11.882			8.981	10.276
-0.874	-2.099	12.679	6.398		11.558				12.698	11.761		10.926	11.067						13.889	10.741	12.761	10.793	12.018		11.593	11.609	11.139	11.484		10.395			12.410	10.998	9.244	10.682	11.559
-0.827	-2.099		6.061		11.153					11.761									13.889	10.454	12.761	11.892	12.018		11.487	11.609				10.906		11.882			9.937	9.295		10.625
-0.780	-2.099	12.679	6.621		11.558					10.152			11.067						13.196	11.147	12.761				11.710	11.609	11.832			10.906	13.441	11.189			10.853	11.375	10.865	10.625
-0.733	-2.099	12.679	6.908		11.153				12.698	11.068									12.790	10.454		11.199		10.495	10.899	10.916	10.223			10.618				9.900	10.448	9.765		11.319
-0.686	-2.099				11.558					11.761	11.783	10.926							12.790	11.147	13.454	11.892	12.018	10.901	11.593	11.609	11.139		12.736	11.311	12.748	11.882			10.853	11.375		10.220
-0.639	-2.099		6.908		12.252					11.761		11.619							13.889	10.230	12.761	11.199			13.097		11.139		13.430	10.618		11.882			10.448	11.375		10.220
-0.592	-2.099		7.314		11.153					10.663	11.783									11.147	12.356			11.594	11.998					11.311	13.441				11.546	10.682	11.559	9.932
-0.545	-2.099		6.215		11.558					11.761	11.783								13.196		13.454	11.892		11.594	11.844						13.441					10.276		11.319
-0.498	-2.099		7.314	13.582	11.846							10.520	11.067						13.889	11.147	13.454			11.594	13.097		11.832					11.882			10.853
-0.451	-2.099	12.679	7.314		12.945							10.926	11.067							11.840		11.892		11.594	13.790		11.832				13.441					10.682		10.625
-0.404	-2.099		6.398		12.252								10.374						13.889						12.180	10.916	11.139							10.305		11.375		11.319
-0.357	-2.099	12.679	6.908								11.783		11.067											11.594		11.609	11.832					11.882				11.375
-0.310	-2.099		6.908	13.582																		10.793			13.097												11.559	11.319
-0.263	-2.099	12.679	6.621		12.945							11.619							13.889						13.097		11.832				13.441		12.410	10.998		11.375
-0.216	-2.099	11.070	5.928		12.945								10.374									11.892			13.790				13.430					10.998		10.682
-0.169	-2.099	10.040	8.007		12.945																13.454	11.892			13.097				12.331				12.410			10.682
-0.122	-2.099	8.942	5.704		12.252				12.005												13.454			11.594	12.180		11.139		11.638				12.410	10.998	11.546	11.375
-0.075	-2.099	7.997	4.872		11.558				10.619												11.663			10.901	11.593				11.820	11.311			11.311		11.546	10.682
-0.028	-2.099	7.268	5.063		12.945				10.396										13.889		11.257			11.594	11.593				10.485	10.906		10.273	10.618	10.998		10.682
0.019	-2.099	6.736	4.223		10.865				10.396										13.889		10.746			11.594	11.151				10.596	10.213		11.189	11.023			10.276
0.066	-2.099	6.323	3.913		10.547				9.607										12.790		10.459			10.495	10.699		11.832		10.596	9.519		9.937	10.212		11.546	9.295
0.113	-2.099	6.261	3.759		11.335				8.985		11.783								13.889		9.958			11.594	11.151		11.139		10.028	9.606		9.803	9.925			9.072
0.160	-2.099	6.341	3.576		10.748				8.960		11.090								12.502		10.459				10.699		11.832		10.294	8.708		8.938	9.414			9.765
0.207	-2.099	6.796	3.744		10.054				8.766		11.783		11.067						13.196		10.276			10.495	10.957		11.832		10.251	8.421		8.938	9.519			8.890
0.254	-2.099	7.281	3.848		10.380				8.747		9.991								12.790		10.746			10.495	10.654				10.338	8.672		8.791	9.365			8.810
0.301	-2.099	7.796	3.982		10.547				8.914		11.090		11.067								10.510			10.901	11.305	11.609	10.446		10.385	8.785		8.704	9.637		11.546	9.989
0.348	-2.099	8.767	4.573		10.865				9.202		10.174		10.374								10.510			11.594	11.710		11.832		10.721	8.637		8.515	9.637			10.276	11.559
0.395	-2.099	9.846	4.829		10.999				9.440		10.397		11.067								10.746			9.984	12.691		10.446		11.127	9.060		8.887	10.012		10.853	10.276	11.559
0.442	-2.099	10.482	5.299		11.335				9.654				11.067								11.257			10.495	13.790		11.832		11.350	9.114		8.887	11.311			10.276
0.489	-2.099	11.293	5.810	13.582	11.558				10.619		11.783		10.374								12.761			11.594	13.097		11.139		13.430	9.925		9.110	10.800			11.375	11.559
0.536	-2.099	12.679	6.215	13.582					10.906															10.901			10.734			10.395		9.685	11.311		10.853		11.559
0.583	-2.099	12.679	6.398		11.846				12.698												13.454			11.594	13.790					10.618		11.189				11.375
0.630	-2.099								12.698				11.067								13.454									11.311			12.410				11.559
0.677	-2.099				12.945																									12.004		10.784	12.410
0.724	-2.099		7.314	13.582									11.067											11.594	13.790		11.832
0.771	-2.099
0.818	-2.099				12.945
0.865	-2.099			13.582																							11.832
0.913	-2.099																										11.832									11.375
0.959	-2.099
1.006	-2.099
1.054	-2.099
1.100	-2.099
1.147	-2.099
1.195	-2.099
1.241	-2.099
1.288	-2.099
1.336	-2.099
1.382	-2.099
1.429	-2.099
1.476	-2.099
-3.176	-2.039
-3.130	-2.039
-3.083	-2.039
-3.035	-2.039
-2.989	-2.039
-2.942	-2.039
-2.894	-2.039
-2.848	-2.039
-2.801	-2.039
-2.754	-2.039
-2.707	-2.039
-2.660	-2.039
-2.613	-2.039
-2.566	-2.039
-2.519	-2.039
-2.472	-2.039
-2.425	-2.039
-2.378	-2.039
-2.331	-2.039
-2.284	-2.039
-2.237	-2.039
-2.190	-2.039
-2.143	-2.039
-2.096	-2.039
-2.049	-2.039
-2.002	-2.039
-1.955	-2.039
-1.908	-2.039
-1.861	-2.039
-1.814	-2.039
-1.767	-2.039
-1.720	-2.039
-1.673	-2.039
-1.626	-2.039
-1.579	-2.039
-1.532	-2.039
-1.485	-2.039
-1.438	-2.039
-1.391	-2.039																								13.790
-1.344	-2.039																																					11.319
-1.297	-2.039				12.945								11.067									11.892									13.441				11.546
-1.250	-2.039																			11.840					12.691										10.853
-1.203	-2.039		7.314		12.252					11.068		11.619	11.067						13.889	11.840		10.793	12.018		12.691		11.832			10.906	12.748				9.754		10.460	11.319
-1.156	-2.039		5.704		10.999					11.761									13.196	10.741	12.068	10.100			12.403		11.832		13.430	10.906		11.882		10.305	9.754	9.989	11.559	11.319
-1.109	-2.039		5.442		12.252						11.783		11.067						13.196	11.147	11.375	9.813	12.018	11.594	11.593		9.886			10.618	12.342	10.784		9.900	9.349	9.765		11.319
-1.062	-2.039	12.679	5.174		11.335					11.068	11.090		11.067						11.943	10.741	11.663	9.327	12.018	11.594	11.844	11.609	9.347			10.618	12.342	10.496			8.368	8.977	10.460	11.319
-1.015	-2.039		4.541		10.460					9.682	11.783	10.520	11.067						11.324	10.048	11.845	9.253	12.018	11.594	10.794	11.609	9.434			9.519	12.055	10.091		10.305	8.602	9.295	9.767	11.319
-0.968	-2.039	11.581	4.541		10.172					10.152	11.783	10.926	10.374						11.943	9.355	11.375	9.253		10.901	10.654	10.916	9.124		12.736	9.807	12.748	9.685		10.305	8.411	8.977	9.949	10.625
-0.921	-2.039		4.711		10.172					10.663		10.520							11.404	9.760	11.663	9.407		11.594	10.532	11.609	9.530		13.430	10.058	12.748	9.580		9.900	8.368	9.429	10.865	11.319
-0.874	-2.039		5.368		10.642				12.698	11.068	11.783	10.009	10.374		11.066				11.404	9.760	11.663	9.253	12.018	10.901	10.612		10.040	11.484		9.519	12.055	11.882		10.305	8.250	9.178	11.559	9.709
-0.827	-2.039	11.986	5.704		9.949					9.969		10.233							11.809	9.643	12.068	9.589	12.018	11.594	10.263	10.916	9.635		12.331	9.925	11.832	11.189		9.900	8.327	9.295	11.559	9.709
-0.780	-2.039	11.986	5.299		10.000		11.227			9.815		9.827	11.067						11.324	9.643	11.845	9.946	10.920	10.901	10.126	10.223	10.223	10.791	12.736	10.058	12.748	10.273		9.900	8.455	9.178	10.172	9.373
-0.733	-2.039	12.679	5.704		10.112		11.920			10.152	11.783	10.520							11.491	9.537	12.356	10.100		10.901	10.179	10.916	9.635		13.430	9.807	11.832	10.784		9.900	8.656	8.602	10.460	9.121
-0.686	-2.039	11.986	6.061		9.900		11.920			9.969		10.233	11.067						11.324	9.537	12.761	9.813		11.594	10.422	10.511	10.223		13.430	11.311	12.748	11.189		9.900	8.656	9.072	10.865	9.239
-0.639	-2.039	11.986	6.061		10.054					10.663	10.685	10.926	11.067						12.279	9.537	13.454	10.283	10.920		10.422	10.916	10.734		13.430	10.395	13.441			10.998	8.713	10.276	9.949	9.239
-0.592	-2.039	11.986	5.928		10.172					10.663	11.090	10.009	11.067						12.502	9.067	13.454	10.506		10.901	10.745	10.000	10.446		13.430	10.618		10.784		9.612	9.600	9.295		9.709
-0.545	-2.039	11.986	6.621		10.306					10.375	11.783	10.520	10.374						11.586		12.761	11.892	11.325	10.208	11.710	10.511				10.395	12.748	11.189		9.612	9.467	9.765	10.460	9.239
-0.498	-2.039	12.679	5.368		10.999					10.375	11.090	10.926	9.968						12.502	10.454	13.454	10.506	12.018	10.208	11.710		11.139		12.736	11.311	13.441	10.496	12.410	9.900	10.853	10.276	11.559	9.373
-0.451	-2.039	11.986	5.810		10.748					11.068		11.619	11.067						12.279	11.840	13.454	11.199		11.594	12.180	10.916	11.139	11.484		12.004	13.441	11.882	12.410	10.998	9.600	9.989	10.865	10.220
-0.404	-2.039	11.986	5.609	13.582	11.153				12.698	11.761											12.761	10.793		10.495	11.844	10.511	10.734			11.311	12.748		11.716		11.546	10.276	10.865	9.527
-0.357	-2.039	11.986	6.061		11.846						11.090	10.926	11.067						13.889			11.199		10.208	12.691	11.609									11.546	9.429	10.865
-0.310	-2.039	11.581	6.215	12.484	11.153							11.619	10.374						12.279		13.454	10.793	12.018	10.901	13.790		11.832			10.906	12.748		11.716	10.998		10.276		10.625
-0.263	-2.039	11.070	5.810		12.252						11.783		11.067						13.196						13.790		10.734	11.484		12.004		11.882		10.998	11.546	9.989	11.559	11.319
-0.216	-2.039	11.581	5.928	13.582								11.619							12.790		13.454	11.892		10.208			11.832		13.430				12.410	10.998		9.989		11.319
-0.169	-2.039	9.347	5.609		12.945				12.698										13.889	11.840	12.761				11.998		11.832		12.043	12.004			11.716	10.998		10.276	11.559	11.319
-0.122	-2.039	8.552	5.368						11.599										13.196		12.761	11.892		11.594	12.691		10.734		12.736	11.311			12.410	10.998		9.989		11.319
-0.075	-2.039	7.497	5.299		12.252				11.089		11.783								13.889		11.375				11.998		10.734		11.350	10.395			10.464	10.998		9.989		10.625
-0.028	-2.039	6.777	4.511	13.582	12.252				9.990										13.889		10.363			10.208	11.225		11.832		10.539	10.618		10.784	11.716	10.998	11.546	9.583
0.019	-2.039	6.213	3.730		12.945				9.366			11.619	9.968						12.502		10.459			10.495	11.225		11.832		10.338	10.213		10.091	10.464			9.072
0.066	-2.039	5.830	3.600		10.306				9.035				11.067						12.502		9.871			10.495	10.389		11.832		10.097	9.519		9.685	9.845		11.546	9.072	11.559
0.113	-2.039	5.794	3.307		10.380				8.524		11.090		11.067						13.889		9.989			11.594	10.293		10.734		9.518	8.960		9.243	9.114			8.667
0.160	-2.039	5.981	3.124		9.949				8.604		10.685		11.067								9.604			10.495	10.612		10.734		9.623	8.198		9.110	8.772			8.602	11.559
0.207	-2.039	6.341	3.211		10.547				8.587		10.174		9.680						13.889		9.563			9.984	10.263		10.734		9.668	8.243		7.951	8.625			8.602
0.254	-2.039	6.871	3.065		10.000				8.367		9.385		10.374								9.843			9.984	10.293		10.223		9.741	7.893		7.951	8.672			8.736
0.301	-2.039	7.411	3.325		10.172				8.450		9.385		10.374								9.871			11.594	10.422		11.139		9.933	7.961		8.032	8.799		11.546	8.736	11.559
0.348	-2.039	8.006	3.541	13.582	10.642				8.408		9.298		9.968								10.410			9.802	10.571		11.139		9.766	7.961		7.875	9.274		10.448	9.583	10.865
0.395	-2.039	8.403	3.817	13.582	10.380				8.604		10.397		9.680								10.363			10.495	11.017		9.886		10.338	8.367		7.805	9.519			10.682	11.559
0.442	-2.039	9.124	4.318	12.889	10.460				8.827		10.685		9.457						13.889		11.257			10.901	12.403		9.635		10.721	8.539		8.299	9.770			10.276	11.559
0.489	-2.039	9.907	4.788	12.889	10.748				9.754		10.397		9.275								11.663			10.208	13.097		10.040		11.232	9.060		8.515	10.464			9.989	10.865
0.536	-2.039	10.600	5.442	13.582	10.999				10.300				10.374						13.889		11.509			11.594	12.403		10.446		12.331	9.807		9.398	10.800			11.375	10.865
0.583	-2.039	11.986	6.215	13.582	11.846				11.089		11.783		11.067								13.454			10.495	13.790		10.734			10.213		9.243	11.311			11.375
0.630	-2.039	12.679	7.314	12.889	12.252				12.005				11.067								13.454				13.097		10.734		12.736	10.906		10.784	12.410		11.546		11.559
0.677	-2.039		8.007	12.889	12.945																			10.901	13.097		11.139					10.784				11.375
0.724	-2.039		8.007	13.582	12.945																			10.901												11.375
0.771	-2.039			13.582									11.067											11.594	13.790		11.832					11.882
0.818	-2.039																							11.594			11.832										11.559
0.865	-2.039										11.783													11.594			11.832					11.882
0.913	-2.039																								13.790		11.832
0.959	-2.039
1.006	-2.039
1.054	-2.039
1.100	-2.039
1.147	-2.039
1.195	-2.039
1.241	-2.039
1.288	-2.039
1.336	-2.039
1.382	-2.039
1.429	-2.039
1.476	-2.039
-3.176	-1.980
-3.130	-1.980
-3.083	-1.980
-3.035	-1.980
-2.989	-1.980
-2.942	-1.980
-2.894	-1.980
-2.848	-1.980
-2.801	-1.980
-2.754	-1.980
-2.707	-1.980
-2.660	-1.980
-2.613	-1.980
-2.566	-1.980
-2.519	-1.980
-2.472	-1.980
-2.425	-1.980
-2.378	-1.980
-2.331	-1.980
-2.284	-1.980
-2.237	-1.980
-2.190	-1.980
-2.143	-1.980
-2.096	-1.980
-2.049	-1.980
-2.002	-1.980
-1.955	-1.980
-1.908	-1.980
-1.861	-1.980
-1.814	-1.980
-1.767	-1.980
-1.720	-1.980
-1.673	-1.980
-1.626	-1.980
-1.579	-1.980																								13.790
-1.532	-1.980
-1.485	-1.980																								13.790
-1.438	-1.980																								13.790										10.853
-1.391	-1.980																						12.018		13.790		11.832											10.625
-1.344	-1.980		8.007		12.252					11.761															13.097		11.139
-1.297	-1.980		8.007		12.252															11.147	13.454	11.199	12.018		13.790		11.139								9.937	10.682	10.460	11.319
-1.250	-1.980	12.679	6.908		11.153					11.068									12.502	11.840	12.761	11.892	12.018		12.403		10.734		13.430		12.748	11.882	12.410		10.448	11.375	11.559	11.319
-1.203	-1.980		6.398	13.582	12.252					11.068	10.685	11.619	11.067						12.279	11.840	11.509	9.589	10.920		11.710	10.916	9.753		13.430	10.395	12.055			10.305	8.907	9.765	10.865	11.319
-1.156	-1.980	11.293	4.829		10.999					10.375	11.783	10.520	11.067						12.097	10.454	11.663	9.494	12.018		10.845		8.942		12.736	10.213	12.055	11.882	12.410	9.900	8.368	9.178	9.949	10.220
-1.109	-1.980	11.581	4.246	12.889	10.054					9.196	11.090	10.926	9.968						11.324	9.894	10.746	8.948	10.632	10.901	10.745	10.223	9.267		13.430	9.807	12.055	9.937	12.410	9.052	7.935	8.890	9.479	10.220
-1.062	-1.980	11.986	3.553	12.889	9.726				12.698	9.815	10.397	9.827	9.680						10.998	9.067	10.682	8.560	11.325	9.984	10.006		8.465		12.331	9.009	11.495	9.485		9.612	7.595	8.977	9.479	9.121
-1.015	-1.980	11.293	3.372		9.479				12.698	9.815	11.090	9.054	9.121						11.055	8.949	10.970	8.596	12.018	10.208	9.961	10.511	8.026		12.736	9.606	10.802	9.485	11.716	8.919	7.202	8.239	8.920	9.121
-0.968	-1.980	11.070	3.759		9.361				11.599	9.969	10.685	9.221	8.987						10.798	8.704	10.564	8.203	10.632	9.802	9.615	10.000	8.465		12.043	9.365	10.802	9.937	11.311	9.389	7.312	8.379	9.074	9.121
-0.921	-1.980	12.679	4.095		9.033				12.005	9.459	11.090	8.980	9.968						10.392	8.621	10.621	8.337	10.409	9.802	9.395	9.664	8.169		12.331	8.478	10.802	9.398		9.612	7.372	7.849	9.161	9.239
-0.874	-1.980	11.986	4.343		8.956				11.312	8.989	10.685	9.221	11.067						10.305	8.662	10.621	8.896	11.325	9.514	9.290	10.223	8.465	10.791		8.826	10.733	9.803	12.410	9.389	7.164	7.941	9.361	9.121
-0.827	-1.980	10.600	4.675		8.818				12.698	9.053	10.397	8.287			11.066				10.487	8.126	11.845	8.714	12.018	10.208	9.301	10.223	8.697	10.385	11.638	9.009	11.043	9.937		8.919	7.312	8.379	9.613	8.546
-0.780	-1.980	10.482	4.916		8.725					9.196	10.397	9.221	10.374		11.066				10.487	8.229	11.375	9.002	11.325	9.514	9.126	9.818	8.836		13.430	8.539	11.362	9.485		8.433	7.576	8.117	9.361	8.921
-0.733	-1.980	10.887	4.963		8.696				11.312	8.928	10.685	8.911		11.881					10.392	8.256	11.663	9.946	10.920	9.984	9.433	9.212	9.267	11.484	12.331	9.171	11.495	9.685	12.410	9.207	7.557	8.079	9.613	8.754
-0.686	-1.980	10.600	5.704		8.786		11.920		12.005	9.053	10.397	8.846	9.275		11.066				10.278	8.343	11.375	9.184		9.648	9.433	9.212	9.434		12.043	9.365	11.495	10.496		9.052	7.634	8.330	9.949	8.183
-0.639	-1.980	11.070	5.117	13.582	8.668				12.005	9.363	9.991	9.134	9.968		11.066				10.593	9.007	11.509	8.847	12.018	9.109	9.570	8.970	10.223		12.331	10.213	11.832	9.485		9.612	8.112	8.284	11.559	8.228
-0.592	-1.980	11.581	5.368		8.884					9.363	9.991	9.827	9.275		10.373				10.753	8.582	12.068	9.589	11.325	9.109	9.647	9.307	10.040	11.484	12.043	9.439	11.362	9.110		9.207	8.327	8.602	10.460	8.611
-0.545	-1.980	10.733	5.117		9.161		11.920		12.698	10.663	10.174	9.673	9.968		11.066				10.844	9.442	13.454	9.327	12.018	9.802	10.126	10.511	10.446		12.331	10.213	11.832	9.803	11.716	9.052	8.550	8.667	10.460	8.611
-0.498	-1.980	10.733	5.011	12.484	9.479				11.599	9.459	10.174	9.827	10.374		11.066				11.181	10.454	12.356	9.695	12.018	9.648	10.494	9.818	9.886		12.736	9.606	12.748	10.784	11.716	9.612	9.148	8.977	9.613	9.239
-0.451	-1.980	11.293	5.063	12.484	10.547				12.698	11.068	11.783	9.539	9.457		11.066				10.998	10.048	12.356	10.793	12.018	10.901	10.899		9.886	11.484	12.736	10.395	11.832	10.273		10.305	9.937	10.276	9.767	8.546
-0.404	-1.980	10.887	5.368	13.582	10.460				12.698	10.375	11.090	10.926	9.121						11.809	10.230		10.506	11.325	10.495	11.017	11.609	10.734		13.430	10.618	12.055	10.496	11.716	10.305	10.853	9.295	10.865	9.121
-0.357	-1.980	11.581	5.011	12.889	10.547					11.761	11.090	10.009	9.968			11.269			11.691	11.840	12.761	10.793		10.495	11.998	10.511	10.734			11.311	13.441	11.882		10.305	10.853	9.295	9.949	10.625
-0.310	-1.980	10.733	5.174	13.582	11.558				11.599	11.761	11.090	10.233	9.968						13.196	10.741		11.199		10.901	13.097	10.000	10.223	10.791	12.736	10.395	12.748		11.716		10.448	10.276	10.865	11.319
-0.263	-1.980	11.070	5.609	12.889	11.153				12.698		11.783		9.968						12.279	11.147	12.761	11.199		10.208	12.691	11.609	11.832			12.004				10.305	11.546	10.276		11.319
-0.216	-1.980	10.482	6.215		12.252				12.005	11.068	11.783	10.926	9.968								13.454	11.892		10.208	11.998	11.609	11.139		12.736	12.004	13.441	11.882				10.276		10.220
-0.169	-1.980	8.966	6.061	13.582	11.846				12.005		11.783	11.619	10.374						13.196		12.356			10.901	13.097	11.609	10.734		12.043	10.906			12.410	10.998		10.682		11.319
-0.122	-1.980	8.417	5.174	12.889	12.945				11.089										13.889		13.454			11.594	12.403		11.139		11.820	10.618			11.716		11.546	9.765		10.625
-0.075	-1.980	7.323	4.749		11.153				10.752				11.067						13.889		11.509			11.594	11.305		11.139		10.539	10.906		11.882	11.311		10.853	9.765	10.865
-0.028	-1.980	6.656	4.200		11.335				9.808		11.090	11.619							13.889		10.510			10.208	11.151	11.609	11.832		10.539	10.906		10.784	10.464			9.072	11.559
0.019	-1.980	6.052	3.530	13.582	10.999				9.520										12.790		10.564			10.495	10.899	11.609	11.139		9.996	9.519		9.317	9.414	10.998	11.546	8.890
0.066	-1.980	5.812	3.382		10.460				8.937		11.783								12.790		9.693			9.397	10.532		11.139		9.874	8.785		9.317	9.365	10.998	11.546	8.485	11.559
0.113	-1.980	5.762	3.139		10.748				8.408		10.397		11.067						12.790		9.693			11.594	10.389		10.446		9.404	8.637		8.704	8.746			8.239		11.319
0.160	-1.980	5.841	2.865		10.380				8.083		9.481		11.067						13.889		9.265			9.984	9.961		10.446		8.964	8.053		8.169	9.042			8.602
0.207	-1.980	6.207	2.865		10.000				8.134		10.174		9.457						12.790		9.206			9.291	9.747		9.753		9.225	7.877		7.857	8.559		11.546	8.430	11.559
0.254	-1.980	6.683	2.865		9.448				7.735		9.385		9.275								9.206			9.802	9.919		9.193		9.240	7.472		7.693	8.625			8.736	9.949
0.301	-1.980	6.911	2.919	13.582	9.809				7.870		9.385		9.457						12.502		9.741			10.901	10.206		9.434		9.302	7.461		7.297	8.518		10.160	8.736	9.949
0.348	-1.980	7.486	3.010	13.582	9.767				7.823		9.481		8.987						12.790		9.817			9.397	10.389	11.609	9.530		9.441	7.674		7.417	8.299		10.853	9.072	10.865
0.395	-1.980	7.997	3.245	13.582	9.809				8.155		9.481		9.121								10.122			9.648	10.745	11.609	9.124		9.645	7.800		7.440	8.826		10.853	8.890	10.172
0.442	-1.980	8.520	3.703	13.582	10.000				8.493		9.385		8.987								10.621			9.802	11.593		9.267		9.903	8.133		7.678	9.231		11.546	9.765	9.767
0.489	-1.980	9.245	4.075	12.889	10.112				9.087		10.685		9.680						13.889		11.057			9.196	11.487		10.040		10.657	9.009		8.032	9.576		10.853	10.682	10.865
0.536	-1.980	10.281	4.829	12.196	10.748				9.520		10.685		8.764						13.196		12.068			9.397	12.180		11.832	11.484	11.820	9.606		8.887	10.330		11.546	10.682	10.460
0.583	-1.980	12.679	5.810	12.484	11.335		11.920		10.059		11.783		10.374											9.802			10.223		12.331	9.702		8.992	10.800		11.546		10.460
0.630	-1.980		6.908	11.973	11.335				11.089		10.685		11.067						13.196		13.454			9.984			11.832		12.736	10.618		9.937					11.559
0.677	-1.980		6.908	12.889	11.153				12.698		11.090		11.067												13.790		10.040	11.484	13.430	11.311		10.496				11.375	10.865
0.724	-1.980			12.889	11.846								11.067								13.454			11.594			11.139					11.189	12.410			10.682
0.771	-1.980				12.945																13.454			11.594			11.139	11.484				10.496					11.559
0.818	-1.980	12.679											11.067														11.139
0.865	-1.980				12.945																						11.139
0.913	-1.980			13.582																				11.594			11.832					11.882
0.959	-1.980																										11.832
1.006	-1.980
1.054	-1.980
1.100	-1.980
1.147	-1.980
1.195	-1.980
1.241	-1.980
1.288	-1.980
1.336	-1.980
1.382	-1.980
1.429	-1.980
1.476	-1.980
-3.176	-1.921
-3.130	-1.921
-3.083	-1.921
-3.035	-1.921
-2.989	-1.921
-2.942	-1.921
-2.894	-1.921
-2.848	-1.921
-2.801	-1.921
-2.754	-1.921
-2.707	-1.921
-2.660	-1.921
-2.613	-1.921
-2.566	-1.921
-2.519	-1.921
-2.472	-1.921
-2.425	-1.921
-2.378	-1.921
-2.331	-1.921
-2.284	-1.921
-2.237	-1.921
-2.190	-1.921
-2.143	-1.921
-2.096	-1.921
-2.049	-1.921
-2.002	-1.921
-1.955	-1.921
-1.908	-1.921
-1.861	-1.921
-1.814	-1.921
-1.767	-1.921
-1.720	-1.921
-1.673	-1.921
-1.626	-1.921
-1.579	-1.921
-1.532	-1.921
-1.485	-1.921																								13.790							11.882			11.546
-1.438	-1.921																								13.790		11.832								11.546	11.375	11.559
-1.391	-1.921	12.679								10.663			11.067							11.840					12.691		11.139		13.430	12.004					11.546	10.682	10.865
-1.344	-1.921	12.679	6.061		12.945					10.375									13.889	11.147	13.454	11.199	10.920		11.593		10.734								9.937	10.682
-1.297	-1.921	10.887	6.215		10.865					11.761	11.783	10.926							12.279	10.454	11.509	10.506	12.018		11.710	11.609	9.635			10.906	13.441	11.882	12.410		9.349	9.765	10.460	11.319
-1.250	-1.921	10.887	5.609	13.582	10.460					10.375		10.233	11.067						11.809	11.147	11.509	10.100	10.920		11.225	10.916	9.193		12.736	10.395	11.495	11.882	12.410		8.656	9.765	9.949	10.220
-1.203	-1.921	11.581	4.788	13.582	9.854				12.698	10.663	11.783	11.619	10.374						10.893	9.442	11.152	9.589	10.920	11.594	10.571		8.788		13.430	10.213	11.832	9.803		10.998	8.602	8.602	9.767	9.709
-1.156	-1.921	11.986	3.625	12.484	9.613				12.698	9.363	10.685	9.422	10.374						10.631	8.544	10.236	8.458	10.226	11.594	10.179	11.609	8.398		12.043	9.519	11.043	10.496	11.716	9.207	7.675	8.736	9.074	9.709
-1.109	-1.921	10.733	3.228		9.389				11.599	9.122	11.090	10.233	8.987						10.455	8.256	9.928	7.960	10.409	10.495	9.499	10.916	7.920		12.736	8.637	10.956	9.485	11.716	10.998	7.152	7.614	8.786	9.121
-1.062	-1.921	10.887	2.926	12.889	8.956					8.465	10.685	8.846	8.582						10.082	8.056	10.053	7.644	10.632	9.291	9.446	10.223	7.772		12.736	8.570	10.350	8.838		9.389	6.569	7.614	8.423	8.754
-1.015	-1.921	10.194	2.689		8.725				11.089	8.360	10.397	8.623	9.680		11.066				9.863	8.102	9.817	7.485	9.310	9.648	8.961	11.609	7.628	10.385	11.820	8.220	10.222	9.243	10.330	8.801	6.576	7.614	8.226	8.834
-0.968	-1.921	10.377	2.895	13.582	8.320				12.698	8.670	10.685	8.252	8.022		11.066				9.811	7.697	9.817	7.602	10.632	8.821	8.766	9.412	7.628		12.736	8.133	10.263	8.327	10.800	8.226	6.399	7.386	8.563	8.228
-0.921	-1.921	10.040	3.109		8.217				10.300	8.295	10.397	7.905	8.869		11.066				10.039	7.833	10.122	7.510	10.072	8.598	8.619	8.719	7.825	11.484	11.484	8.092	10.263	8.550	11.311	7.907	6.273	7.112	8.423	7.792
-0.874	-1.921	10.194	3.833	13.582	8.133		11.920		10.619	8.394	9.991	8.093	8.764						9.598	7.386	10.053	7.814	10.632	8.955	8.602	8.901	7.705	10.791	11.232	8.198	10.007	8.587	12.410	8.290	6.370	7.031	8.614	7.512
-0.827	-1.921	9.971	3.896	12.484	7.833		11.920		10.752	8.265	10.397	8.218	9.275	11.881	11.066	11.962			9.977	7.458	10.236	7.798	9.939	8.649	8.548	8.474	7.738	10.385	11.232	8.072	10.222	8.417	11.023	7.863	6.399	7.264	8.614	7.630
-0.780	-1.921	9.789	3.848	12.889	7.791		10.821		11.089	8.098	10.174	8.287	9.275	11.881	11.066				9.684	7.409	10.196	8.228	9.821	8.598	8.419	8.474	8.221	11.484	10.657	8.393	10.350	8.327	12.410	8.054	6.679	7.504	8.514	7.655
-0.733	-1.921	9.544	3.817	12.484	7.682		11.920		10.906	7.810	9.704	8.185	10.374		11.066	11.962			9.507	7.665	10.682	8.042	9.939	8.703	8.491	8.665	8.431	10.385	11.232	8.267	10.668	8.938	11.716	8.433	6.992	7.170	8.920	7.557
-0.686	-1.921	9.683	4.037	12.484	7.863		11.920		11.089	7.869	9.385	8.218	8.582	11.188	9.967	11.962			9.714	7.762	10.682	8.254	10.632	8.375	8.642	8.565	8.697	10.385	10.865	8.176	10.876	8.417	12.410	8.165	6.941	7.525	9.074	7.792
-0.639	-1.921	9.460	4.056	11.636	7.961	11.614			11.599	7.954	9.481	8.528	9.680	10.783	9.274				9.881	7.650	10.815	8.337	12.018	8.503	8.753	8.351	8.836	9.538	11.350	8.539	10.551	8.938	11.311	8.165	7.104	7.764	9.613	7.581
-0.592	-1.921	9.421	4.318	12.484	8.263		10.821		11.312	8.542	9.837	8.323	8.582		11.066		12.003		9.977	7.889	11.152	8.366	10.920	8.226	9.019	8.431	8.999	10.097	11.232	8.393	10.668	8.938	12.410	8.054	7.327	7.443	9.074	7.490
-0.545	-1.921	9.213	4.200	12.889	8.310		11.920		12.005	8.327	8.893	8.729	9.275		10.373				9.846	8.313	11.257	8.560	10.920	8.416	9.185	8.565	9.060	9.538	10.945	8.913	11.244	8.992	12.410	9.389	7.909	8.079	9.074	7.581
-0.498	-1.921	9.383	4.452	12.484	8.514		11.920		11.599	9.053	9.298	9.221	8.582			11.962			10.175	9.007	11.845	8.714	10.920	8.703	9.663	9.045	9.434	10.097	11.820	8.785	10.551	10.091	11.311	9.900	8.368	8.239	9.479	7.885
-0.451	-1.921	9.907	4.223	11.503	8.850		11.227		11.312	8.928	9.586	9.673	8.022					12.163	10.998	9.355	11.845	8.714	10.920	8.955	10.206	9.664	9.267	9.692	11.638	9.606	11.244	9.580	11.716	10.305	8.774	8.043	9.949	8.023
-0.404	-1.921	9.789	4.424	12.889	9.256		11.227		12.698	9.196	9.704	9.827	8.669		9.967				10.631	9.355	13.454	9.327	11.325	9.291	10.494	10.916	10.446	10.385	12.331	9.365	11.832	10.273	11.311	8.919	9.349	8.485	9.479	8.611
-0.357	-1.921	10.482	4.749	12.889	9.479				12.698	9.969	10.174	10.009	9.121						11.181	9.760		10.100	12.018	10.208	10.612	10.000	10.223		12.736	9.925	11.832	10.273	11.023	9.207	9.061	9.178	9.767	8.485
-0.310	-1.921	10.733	4.749	12.889	10.306				12.005	10.152	10.685	9.422	8.987						11.491	10.454	12.068	9.589		9.291	11.487	10.223	9.530			10.395	12.342	10.091	11.311	9.900	10.160	9.072	9.949	9.121
-0.263	-1.921	10.887	5.299	11.973	10.865				11.599		10.397	10.233	10.374			11.269			11.691			10.506		9.291	11.844	11.609	10.734	11.484	13.430	10.906	11.832	10.784		10.305	10.853	9.583	11.559	9.932
-0.216	-1.921	10.482	5.704	12.889	11.153		11.920		10.906	11.761	11.090	10.926	9.457						12.790	10.741	12.068	11.199	12.018	10.495	12.180	10.511	10.734			10.618	12.748	11.882		10.305	10.853	9.583	11.559	9.709
-0.169	-1.921	9.347	5.810	13.582	11.335				12.698		11.090	10.926	10.374						12.279		12.761	10.506		9.802	13.790	10.916	9.886	11.484	12.331	10.906	12.748	11.189		9.612	10.853	8.977	11.559	11.319
-0.122	-1.921	8.417	5.609	13.582	11.558				12.698		9.991		10.374						12.790		11.663	10.283		9.514	12.403		11.139		10.945	10.058		11.189	11.023	10.305	11.546	9.295	10.865	10.625
-0.075	-1.921	7.623	4.573	13.582	11.846				10.501	11.761	11.090		11.067						13.196		11.257	11.892		9.984	11.844		9.434		11.820	10.058		11.189	11.311	10.998	11.546	9.178		10.220
-0.028	-1.921	6.877	4.269	12.484	12.252				10.619				11.067						12.502		11.257	11.892		9.802	10.957		10.446		10.485	10.395		10.091	9.925	10.998	10.853	8.810	10.865	11.319
0.019	-1.921	6.355	3.788	13.582	10.748				9.232		11.090		11.067						12.097		10.196			8.955	10.745		11.139		9.874	9.365		10.091	9.365		11.546	9.072	11.559	11.319
0.066	-1.921	6.113	3.280	13.582	10.172				8.914		11.090		11.067						12.502		9.766			9.514	10.263		9.635		9.741	8.746		8.791	9.114			8.485
0.113	-1.921	5.976	2.957	13.582	10.380				8.341		10.397		10.374						13.196		9.604			9.397	10.076		10.223		9.139	8.243		8.587	8.672		11.546	8.330	10.865
0.160	-1.921	6.049	2.871		10.054				8.176		10.685		9.680						13.889		9.604			9.397	9.663	11.609	9.886		9.181	7.877		7.788	8.205		11.546	8.197	10.460
0.207	-1.921	6.162	2.679		9.649				8.016		9.385		8.869						12.279		9.137			9.196	9.819		9.753		9.125	7.622		7.678	8.175			8.602	9.767
0.254	-1.921	6.559	2.613	13.582	9.854				7.808		9.385		9.457						12.502		9.164			9.291	9.878	11.609	9.060		8.845	7.379		7.238	7.991		11.546	8.430	9.767
0.301	-1.921	6.700	2.518	13.582	9.649				7.539		8.893		8.582						13.889		9.220			9.196	9.858		9.347		9.035	7.550		7.361	8.175		10.853	8.602	10.172
0.348	-1.921	7.126	2.694	13.582	9.854				7.598		8.787		8.428						13.196		9.447			9.291	10.458		8.741	11.484	9.404	7.550		7.173	8.205		10.448	8.430	9.613
0.395	-1.921	7.555	2.895	12.889	9.544				7.771		9.837		8.764						13.196		9.791			8.549	10.494	11.609	9.193		9.422	7.635		7.146	8.402		10.853	8.810	9.949
0.442	-1.921	8.074	3.124	11.790	9.726				8.232		9.385		8.669								10.087			9.291	10.957		8.788	10.791	10.434	7.800		7.308	8.826		9.467	9.429	9.767
0.489	-1.921	8.966	3.717	11.790	9.900				8.621		9.011		8.176						13.889		10.053			8.821	11.998		9.267		10.539	8.449		7.428	9.231		10.853	9.429	9.361
0.536	-1.921	9.971	4.293	11.790	9.809				9.563		9.481		8.428						13.889		11.375			9.984	11.593		9.753	11.484	11.127	8.637		7.970	10.330		11.546	9.989	9.161
0.583	-1.921	10.482	4.916	11.973	10.999				10.059		11.090		9.680						13.889		12.356			9.397	12.180		10.040		12.043	9.365		8.791	11.311		11.546	9.583	10.460
0.630	-1.921	12.679	6.215	11.790	11.153				10.906		11.090		10.374						13.889		12.068			9.397			10.734		12.331	10.058		8.747	11.311		10.853	9.429	10.460
0.677	-1.921	12.679	6.621	11.790	11.558				12.698		11.090		9.680								13.454			9.802	13.790		10.223		13.430	12.004		10.091	12.410		11.546	10.682	10.172
0.724	-1.921		8.007	12.484	12.252		11.920				11.783		11.067						13.889		13.454			10.901	13.790		11.139			12.004		10.784				11.375	10.865
0.771	-1.921			13.582	11.558								9.968											11.594	13.790		11.139			12.004		11.882				11.375	11.559
0.818	-1.921			13.582	12.945								11.067											10.208			10.223					11.189
0.865	-1.921				12.252																											11.882
0.913	-1.921																							11.594			11.832								11.546
0.959	-1.921
1.006	-1.921																										11.832
1.054	-1.921
1.100	-1.921																										11.832
1.147	-1.921
1.195	-1.921
1.241	-1.921
1.288	-1.921																											11.484
1.336	-1.921
1.382	-1.921
1.429	-1.921
1.476	-1.921
-3.176	-1.863
-3.130	-1.863
-3.083	-1.863
-3.035	-1.863
-2.989	-1.863
-2.942	-1.863
-2.894	-1.863
-2.848	-1.863
-2.801	-1.863
-2.754	-1.863
-2.707	-1.863
-2.660	-1.863
-2.613	-1.863
-2.566	-1.863
-2.519	-1.863
-2.472	-1.863
-2.425	-1.863
-2.378	-1.863
-2.331	-1.863
-2.284	-1.863
-2.237	-1.863
-2.190	-1.863
-2.143	-1.863
-2.096	-1.863
-2.049	-1.863
-2.002	-1.863
-1.955	-1.863
-1.908	-1.863
-1.861	-1.863
-1.814	-1.863
-1.767	-1.863
-1.720	-1.863
-1.673	-1.863
-1.626	-1.863																									11.609
-1.579	-1.863																									11.609
-1.532	-1.863																							11.594	13.790		11.832
-1.485	-1.863																		13.196	11.147					13.790		10.446
-1.438	-1.863		8.007		12.945					11.068									13.196	11.147	12.761	11.892			12.403		10.734								11.546		11.559
-1.391	-1.863	11.293			12.252					10.663		10.520	11.067						13.889	11.840		11.892			12.691		10.040				13.441				10.160	9.583	10.460	10.625
-1.344	-1.863	11.070	6.061		10.865		11.920			9.969	11.783	11.619	11.067						13.889	11.840	11.509	11.199	10.632		10.745		9.886		12.736	10.058				10.305	9.937	9.765	9.767	10.625
-1.297	-1.863	10.482	5.522	13.582	9.900					10.663	11.783	10.233	9.968						11.691	9.894	11.152	9.695	10.226	10.901	10.458		8.942			11.311	11.649	11.189			9.061	8.977	9.949	9.709
-1.250	-1.863	10.281	4.573	12.889	9.074					9.682	10.685	10.520	9.275						10.893	9.760	11.257	9.253	10.226	11.594	10.076	10.916	8.169		13.430	9.232	12.055	9.803		10.998	8.656	8.430	9.074	9.527
-1.203	-1.863	9.501	4.056	12.889	8.974		11.920		11.599	8.871	9.991	9.673	8.669						10.487	8.544	9.899	9.002	9.821	10.495	9.556	9.664	7.628		13.430	8.869	11.244	10.091	12.410	9.900	7.557	8.156	8.920	8.754
-1.156	-1.863	9.588	3.344	12.889	8.919		11.920		12.005	8.150	10.685	9.054	8.764		11.066				10.200	7.969	9.693	7.903	9.716	10.208	9.205	10.511	7.476		12.043	8.570	10.397	9.174	11.716	9.389	6.819	7.661	8.300	8.921
-1.109	-1.863	9.245	2.650	11.636	8.550		10.821		10.501	7.977	9.991	8.400	8.428						9.699	7.797	9.717	7.510	9.821	9.196	9.002	9.818	7.105		11.350	8.198	10.074	9.110	10.800	8.696	6.496	7.386	8.263	8.834
-1.062	-1.863	9.278	2.454	12.484	8.423				10.501	8.098	9.218	8.252	7.809						9.532	7.421	9.164	7.381	10.226	8.821	8.559	9.307	7.132	10.385	11.350	7.893	10.040	8.386	10.800	8.359	6.153	6.932	8.226	8.100
-1.015	-1.863	9.544	2.303	12.484	7.888		11.920		10.906	7.869	9.298	7.981	8.176	11.881	11.066				9.482	7.397	9.072	6.972	9.716	8.955	8.330	8.614	7.159		11.350	7.861	9.886	8.299	11.716	8.290	5.911	6.921	7.752	7.822
-0.968	-1.863	9.421	2.344	12.889	7.698		11.920		10.300	7.602	9.385	7.385	8.359	11.881		11.962			9.294	7.186	9.542	7.174	9.074	8.375	8.069	8.837	7.070	11.484	11.350	7.714	9.549	7.931	10.800	7.863	5.922	6.740	7.870	7.655
-0.921	-1.863	9.383	2.765	12.484	7.400		11.227		9.520	7.667	9.298	7.558	8.022		10.373				9.446	6.849	9.265	7.130	9.620	8.375	8.021	8.614	7.087		11.032	7.331	9.549	8.145	11.716	7.779	5.842	6.684	7.895	7.581
-0.874	-1.863	9.683	3.023	13.582	7.282		10.821		9.607	7.404	9.218	7.301	8.234						8.998	6.856	9.377	7.238	9.821	8.160	7.887	8.431	7.413		11.350	7.562	9.364	7.663	10.330	7.564	5.813	6.596	7.845	7.114
-0.827	-1.863	9.124	3.124	12.484	7.098		9.617		9.754	7.250	9.298	7.301	8.582		9.967	11.962			9.110	6.784	9.791	7.426	9.128	8.010	7.929	7.972	7.390	10.791	10.211	7.562	10.109	8.169	10.464	7.666	5.784	6.579	8.093	6.888
-0.780	-1.863	8.808	3.236	12.196	7.018		9.974		10.133	7.284	8.839	7.342	8.428		9.274				9.021	6.669	9.377	7.267	10.226	7.983	7.855	8.314	7.476	10.097	10.596	7.527	9.490	7.822	12.410	7.148	5.863	6.656	7.921	6.754
-0.733	-1.863	8.787	3.372	10.943	7.059		9.087		10.300	7.107	8.648	7.414	7.976	10.783	9.967				9.077	6.849	9.928	7.328	9.128	7.983	7.798	8.314	7.570	9.404	10.945	7.573	9.858	7.951		7.472	6.074	6.711	8.093	6.744
-0.686	-1.863	8.672	3.541	11.790	7.010		9.212		10.501	7.107	8.893	7.476	8.071	11.188	8.668				9.093	6.988	9.899	7.415	10.226	7.624	7.901	7.678	7.825	8.919	10.338	7.861	9.830	7.951	11.311	7.443	6.213	6.711	8.381	6.734
-0.639	-1.863	8.747	3.464	11.503	7.128		9.522		10.213	7.307	8.787	7.630	7.976	11.188	9.456				8.961	7.104	10.236	7.498	10.226	7.880	7.988	7.848	8.249	9.538	10.596	7.830	9.886	8.356	11.023	7.863	6.410	6.886	8.563	6.565
-0.592	-1.863	8.654	3.541	11.503	7.143		9.974		10.501	7.330	8.257	7.612	7.931	11.881	8.668				9.021	7.176	9.928	7.687	9.453	7.744	8.229	7.896	8.195	8.919	10.385	8.341	9.778	8.219	10.800	7.472	6.590	6.944	8.226	6.539
-0.545	-1.863	8.403	3.530	11.184	7.464		10.311		10.619	7.527	8.382	7.955	7.511	11.188	9.456				9.068	7.297	10.276	7.980	10.226	8.128	8.602	7.999	8.398	9.181	10.721	8.154	10.109	8.386	10.800	7.954	7.104	7.232	8.263	6.754
-0.498	-1.863	8.445	4.037	11.184	7.730		9.435		10.752	8.098	8.893	8.122	7.735	11.188	8.763	11.962			9.423	7.681	10.564	7.941	10.226	8.128	8.994	8.242	8.574	9.086	10.790	8.367	10.306	8.299	10.618	8.433	7.127	7.386	8.786	7.001
-0.451	-1.863	8.728	4.056	12.484	8.124		10.311		10.501	8.072	8.692	8.185	7.889	11.881	9.456	11.962			9.482	8.202	11.257	8.178	10.632	8.193	9.185	8.391	8.999	9.286	11.232	8.603	10.668	8.356	10.330	8.696	7.762	7.332	8.340	7.311
-0.404	-1.863	9.042	4.095	11.184	8.467				10.619	8.765	9.075	9.134	8.294		10.373				9.699	8.749	11.057	8.847	11.325	8.262	9.556	8.565	8.942	9.874	12.043	8.570	10.956	8.938	10.800	8.919	7.762	7.737	9.256	7.468
-0.357	-1.863	9.383	4.115	11.385	8.867		10.821		10.906	9.459	9.144	9.316	8.764		9.680				10.039	9.760	11.509	8.801		8.298	10.006	9.664	8.942	10.097	12.736	9.365	11.043	9.110	11.023	8.600	8.981	8.008	8.786	7.853
-0.310	-1.863	10.114	4.788	11.636	9.511				11.089	9.196	9.075	9.316	8.294		11.066	11.962			10.305	11.147	12.761	9.253	11.325	9.514	10.234	9.664	10.040	9.874	12.043	9.606	12.055	9.110	10.464	9.207	8.907	8.602	9.361	7.917
-0.263	-1.863	10.114	4.872	11.973	10.112				11.312	11.761	9.837	9.673	8.987			11.269			11.404	10.741	12.761	10.793	12.018	9.514	11.225	10.511	9.753	9.874		10.213	12.055	10.273		9.612	9.937	9.178	9.767	8.274
-0.216	-1.863	11.070	5.299	11.636	10.460				11.599		11.783	10.009	9.275						11.404	11.147	13.454	9.813	12.018	10.208	10.899	10.916	10.734	10.385	12.736	10.395	13.441	9.803	11.023	9.900	9.600	8.485	10.460	9.239
-0.169	-1.863	10.040	5.522	12.484	10.865					11.761	9.586	10.520	9.275						12.790	11.840	12.356	11.199		9.109	12.180		9.434	11.484	11.820	10.395	12.342	11.189	11.023	10.305	11.546	8.736	9.949	9.709
-0.122	-1.863	8.873	5.442	12.196	11.153				11.599	11.761	11.783	11.619	9.457						12.790	11.840	12.068	11.892		9.514	11.593	10.916	9.886		11.350	10.906	12.748	11.189	11.311	9.612	10.853	8.542	10.460	9.239
-0.075	-1.863	8.064	4.963	12.889	10.999				10.300	11.761	11.090	11.619	9.968						12.097		11.663	11.892		9.397	11.593		10.223		11.232	9.925		10.496	11.311	9.900	10.853	8.810	10.460	9.016
-0.028	-1.863	7.295	4.396	12.484	11.335				10.501		10.685		11.067						12.790		12.068			9.514	11.305	11.609	10.223		10.539	9.606		10.091	10.012	10.305		9.178	10.865	11.319
0.019	-1.863	6.898	3.833	13.582	12.252				9.702										12.790		10.196			9.109	10.422	11.609	9.886		9.964	9.060		9.937	9.414	10.998	10.853	8.430	10.865	10.625
0.066	-1.863	6.590	3.432		10.865				9.232		11.090	11.619	9.968						13.889		10.236			9.196	10.263		10.446		9.766	8.913		9.485	9.151	10.998	11.546	8.239
0.113	-1.863	6.467	3.080		10.547				8.827		10.685		9.457						12.502		9.791			9.984	9.961		9.530		9.386	8.393		9.174	8.498			8.156	10.460	11.319
0.160	-1.863	6.401	2.755	13.582	10.306				8.341		10.174		9.457						13.196		9.465			9.984	9.940		9.124		8.952	8.112		8.032	8.190		11.546	8.430	10.172	11.319
0.207	-1.863	6.357	2.490	13.582	9.949				7.902		9.586		9.121						12.790		9.235			9.029	9.858		8.654		9.060	7.756		7.417	8.028		10.853	8.079	11.559	11.319
0.254	-1.863	6.382	2.478	12.484	9.649				7.846		8.839	11.619	8.987						12.097		9.098			8.955	10.029	10.916	9.267		8.964	7.389		7.565	8.028		10.853	8.284	9.479
0.301	-1.863	6.570	2.320		9.511				7.574		8.950	11.619	8.294						13.889		8.911			8.886	9.819	11.609	8.654		8.908	7.184		7.015	7.967		10.448	8.197	10.172
0.348	-1.863	6.959	2.552	13.582	9.809				7.592		8.692		8.502						12.502		9.024		12.018	8.226	10.179	10.916	8.500	11.484	8.964	7.192		6.920	8.161		10.160	8.810	9.361	10.625
0.395	-1.863	7.346	2.837	11.790	9.116				7.800		8.739		8.428						12.502		9.235	11.892		8.416	10.458	11.609	8.398		9.369	7.409		6.814	8.299		9.600	8.330	9.767	11.319
0.442	-1.863	7.867	3.030	11.503	9.281				7.936		8.692		8.022						12.502		9.843			8.336	11.305		8.741	11.484	9.601	7.861		7.228	9.008		10.448	8.890	9.256
0.489	-1.863	8.445	3.496	10.749	9.479		11.920		8.539		9.298		7.931						12.790		10.159			8.549	11.710	10.916	8.999	11.484	10.134	8.112		7.452	9.151		11.546	8.890	9.361
0.536	-1.863	9.312	4.037	10.692	10.237		11.227		9.143		9.586		8.869						13.196		10.564			8.886	11.305		9.193		10.657	8.539		7.739	9.191			9.583	9.161
0.583	-1.863	10.600	4.573	10.874	10.172				10.059		10.685		8.359						13.196		11.152			9.109	13.097		9.267		11.484	9.606		8.272	10.012		10.160	9.583	9.256
0.630	-1.863	11.293	5.704	10.874	10.460		11.920		10.300		10.685		8.764						12.790		12.068			9.109	11.593	10.916	10.040		11.820	9.925		8.887	10.800		11.546	9.765	9.256
0.677	-1.863		6.398	11.280	10.748				11.312		11.090		9.121								13.454	11.199		8.886	12.691		10.223	11.484	12.736	11.311		9.580	11.311			10.682	10.865
0.724	-1.863	12.679	6.621	11.280	11.558				12.698		11.783		9.457									11.199		9.397	13.790		9.530			11.311		9.803	11.023
0.771	-1.863			12.196	11.558						11.783		11.067											10.208	13.790							10.273				11.375	10.865
0.818	-1.863			13.582	11.335						11.783													11.594			10.040					11.882			11.546		11.559
0.865	-1.863			13.582									11.067											10.901			10.734					11.882					10.865
0.913	-1.863																															11.882
0.959	-1.863																										11.832										11.559
1.006	-1.863																																				11.559
1.054	-1.863																										11.139
1.100	-1.863																							11.594
1.147	-1.863
1.195	-1.863
1.241	-1.863
1.288	-1.863
1.336	-1.863
1.382	-1.863
1.429	-1.863
1.476	-1.863
-3.176	-1.804
-3.130	-1.804
-3.083	-1.804
-3.035	-1.804
-2.989	-1.804
-2.942	-1.804
-2.894	-1.804
-2.848	-1.804
-2.801	-1.804
-2.754	-1.804
-2.707	-1.804
-2.660	-1.804
-2.613	-1.804
-2.566	-1.804
-2.519	-1.804
-2.472	-1.804
-2.425	-1.804
-2.378	-1.804
-2.331	-1.804
-2.284	-1.804
-2.237	-1.804
-2.190	-1.804
-2.143	-1.804
-2.096	-1.804
-2.049	-1.804
-2.002	-1.804
-1.955	-1.804
-1.908	-1.804
-1.861	-1.804
-1.814	-1.804
-1.767	-1.804
-1.720	-1.804																																			11.375	11.559
-1.673	-1.804																								13.790
-1.626	-1.804																								13.790
-1.579	-1.804																								13.790	11.609	10.734		13.430								11.559
-1.532	-1.804				12.252															11.840							11.139			12.004						10.682	11.559
-1.485	-1.804	11.581	8.007		12.252					11.761			10.374							11.147					11.593		11.139			11.311	13.441				11.546	10.276		11.319
-1.438	-1.804	11.070	7.314		12.252					10.375		10.926							12.790	10.741			12.018	11.594	11.225		9.886			12.004	13.441	11.189		10.998	10.160		10.865	10.625
-1.391	-1.804	11.070	6.061	13.582	10.748					9.969		11.619	11.067						11.691	9.442	12.356	10.793	11.325		10.422	10.916	8.788			10.618	11.832	11.882			9.937	9.429	9.949	10.625
-1.344	-1.804	9.971	5.234		9.900				12.698	9.459		9.673	9.275						11.324	9.894	11.257	9.695	12.018	10.901	10.179	10.223	8.574		12.736	9.606	11.832	10.496	11.023		8.774	8.602	9.074	10.220
-1.297	-1.804	9.460	4.711	12.484	9.389				12.005	9.276	10.685	9.221	8.502						10.944	8.582	10.746	9.253	9.716	10.208	9.729	9.530	8.004		12.736	9.519	11.244	10.273		10.998	8.020	8.117	8.423	8.754
-1.250	-1.804	9.347	4.178	12.484	8.456					8.503	11.090	8.980	9.121						10.521	8.176	9.817	8.525	9.246	9.984	9.205	9.818	7.476		12.736	8.746	11.138	10.091		9.389	7.372	7.791	8.263	8.679
-1.203	-1.804	8.728	3.759	13.582	8.209				11.599	8.235	9.704	8.729	8.234						9.997	8.102	9.791	8.042	9.185	9.984	8.848	9.818	7.289		11.820	8.570	10.733	9.110	11.716	9.389	7.058	7.463	7.895	8.374
-1.156	-1.804	8.672	3.010	11.973	8.174		11.920		12.005	7.810	9.837	8.786	8.428						9.494	7.409	9.447	7.473	8.974	9.291	8.608	8.970	6.835	11.484	11.638	8.291	10.007	8.992	10.212	9.207	6.612	7.248	7.797	7.917
-1.109	-1.804	8.829	2.390	11.385	7.827		11.920		10.906	7.527	9.144	8.064	7.735						9.144	7.286	8.977	7.147	10.072	8.761	8.203	8.970	6.770	10.791	11.638	7.893	9.858	8.515	10.330	8.108	6.066	7.005	7.369	8.023
-1.062	-1.804	8.585	2.161	13.582	7.752		11.920		10.396	7.587	8.839	7.707	7.699		11.066	11.962			9.179	6.891	9.072	6.994	9.620	8.375	8.012	8.837	6.702	11.484	11.350	7.756	9.347	8.245	11.311	8.433	5.680	6.693	7.400	7.853
-1.015	-1.804	8.536	2.239	12.484	7.282		11.227		9.990	7.498	8.839	7.200	7.378	11.881	11.066				8.871	6.752	9.024	6.768	8.974	8.298	7.844	8.614	6.738	10.791	10.657	7.598	9.314	7.991	11.311	7.907	5.583	6.604	7.667	7.468
-0.968	-1.804	8.536	2.245	11.503	7.134		10.821		9.654	7.176	9.144	7.108	7.633	11.881	10.373				8.820	6.588	8.933	6.635	9.022	7.880	7.604	8.026	6.539	10.385	10.434	7.259	9.178	7.839	10.212	7.443	5.422	6.364	7.310	7.099
-0.921	-1.804	8.672	2.482	11.973	6.792		10.821		9.479	7.176	8.739	7.055	7.540	11.188	10.373				8.852	6.572	8.966	6.666	8.974	7.744	7.555	7.999	6.656		10.865	7.084	9.222	7.440	11.311	7.335	5.358	6.160	7.464	6.975
-0.874	-1.804	8.808	2.709	11.790	6.670		9.617		9.035	6.871	8.605	6.744	7.633	11.188	9.274				8.679	6.303	8.911	6.811	9.074	7.833	7.410	8.083	6.849	9.538	10.294	7.121	9.110	7.500	10.800	7.107	5.320	6.165	7.730	6.548
-0.827	-1.804	8.490	2.724	11.973	6.433		9.435		9.061	6.608	8.648	6.736	7.329	11.188	9.680	11.962			8.679	6.241	8.859	6.780	8.799	7.605	7.316	7.781	7.045	9.692	9.792	6.961	8.987	7.350	10.800	6.921	5.352	6.188	7.481	6.406
-0.780	-1.804	8.389	2.803	10.638	6.398		9.355		9.172	6.574	8.382	6.721	7.429	10.495	8.501				8.546	6.397	9.060	6.768	9.128	7.250	7.360	7.549	7.079	8.650	10.211	7.063	9.059	7.257	11.023	6.871	5.441	6.037	7.448	6.391
-0.733	-1.804	8.115	2.848	10.749	6.346	11.614	8.588		8.891	6.372	7.891	6.642	7.306	10.783	8.427		12.003		8.336	6.279	9.296	6.875	9.379	7.290	7.350	7.253	7.227	8.265	9.964	6.886	8.887	7.578	11.716	6.955	5.583	5.995	7.551	6.231
-0.686	-1.804	8.074	2.781	10.638	6.346		8.829		9.232	6.264	7.706	6.775	7.196	10.089	7.847	11.962	12.003		8.301	6.428	9.503	7.002	9.022	7.083	7.335	7.319	7.159	8.151	9.819	7.137	9.010	7.513	10.212	6.921	5.606	6.138	7.821	5.976
-0.639	-1.804	7.730	3.073	10.116	6.354		8.588		9.232	6.264	7.776	6.807	7.403	9.802	7.930	11.962			8.247	6.433	9.360	6.929	9.128	7.250	7.410	7.292	7.528	8.539	9.716	7.209	9.222	7.372	10.800	6.887	5.908	6.293	7.895	5.894
-0.592	-1.804	7.543	3.382	10.286	6.499		8.486		9.520	6.519	7.549	6.823	6.989	10.783	7.455				8.287	6.658	9.360	6.855	8.883	7.116	7.648	7.466	7.425	7.928	9.741	7.360	9.471	7.539	9.519	7.192	6.066	6.193	7.533	5.830
-0.545	-1.804	7.492	3.253	10.286	6.701		8.394		9.366	6.478	7.813	6.918	6.877	10.089	7.770	11.962			8.459	6.722	9.871	7.056	9.074	7.175	7.904	7.266	7.721	7.987	10.062	7.379	9.236	7.383	9.845	7.237	6.268	6.500	7.774	5.957
-0.498	-1.804	7.745	3.262	10.404	6.863		8.785		9.865	7.008	7.594	7.142	7.217	11.188	7.975				8.477	7.028	9.871	7.192	9.821	7.151	7.994	7.848	7.501	8.539	9.996	7.756	9.490	7.724	10.107	7.472	6.837	6.800	7.708	5.916
-0.451	-1.804	8.074	3.334	10.538	7.303		9.147		9.808	7.136	7.578	7.476	7.217		9.120	11.962			8.668	7.421	10.236	7.174	9.716	7.435	8.378	8.026	7.940	8.919	10.385	8.053	9.490	7.970	9.925	8.003	6.982	6.909	8.062	6.262
-0.404	-1.804	8.260	3.690	10.638	7.551		9.617		9.926	8.072	7.891	7.769	7.329	10.783	8.869	11.962		12.163	8.919	7.833	10.889	7.461	9.821	7.905	8.779	8.113	8.500	9.181	10.721	8.220	9.830	7.970	10.012	7.740	7.521	7.084	8.032	6.548
-0.357	-1.804	8.602	3.690	10.538	8.141		10.128		10.396	8.235	8.200	8.252	7.353		8.869	11.962			9.161	8.229	10.970	8.203	9.716	8.193	9.089	8.431	8.221	9.086	11.127	8.421	10.445	8.664	9.845	8.226	7.675	7.232	8.786	7.144
-0.310	-1.804	9.347	4.269	11.017	8.514		11.227		10.619	8.989	8.287	8.623	8.234		9.120	11.962			9.585	9.201	11.663	8.596	10.409	8.160	9.764	9.212	8.306	9.874	11.638	9.365	11.362	8.448	9.925	8.433	7.991	8.079	9.074	7.160
-0.263	-1.804	10.040	4.829	10.692	9.013		11.920		11.312	9.564	9.075	9.134	8.294		11.066				9.937	9.355	11.845	8.896	10.409	8.226	10.152	9.412	9.434	10.097	11.638	9.519	11.244	9.174	10.800	8.696	8.774	8.008	9.361	7.792
-0.216	-1.804	9.907	4.963	11.973	9.949		11.920		11.312	9.815	9.218	9.539	8.669						10.521	10.454	12.356	9.327	12.018	8.955	10.845	8.901	9.124	10.385	12.736	9.606	11.362	9.685	10.464	8.801	9.467	8.156	9.949	8.323
-0.169	-1.804	10.194	5.063	11.790	10.054		11.920		11.312	11.068	9.837	9.316	8.869						11.250	11.840	12.356	9.813		8.821	11.225	11.609	9.193	11.484	11.820	10.058	11.495	9.937	11.023	9.389	9.754	8.602	10.865	8.485
-0.122	-1.804	9.312	5.368	11.973	11.153				10.619	10.152	9.991	10.926	8.987		11.066				11.404	10.741	11.845	9.813		9.291	11.151	10.223	10.040	10.385	11.820	9.925	12.055	10.091	11.311	9.612	10.160	8.810	10.460	9.527
-0.075	-1.804	8.636	4.369	12.889	11.558				10.906	11.068	11.090	10.233	9.680		11.066				12.097		11.257	10.793		8.761	11.710	10.511	9.886		11.232	9.925		11.189	11.023	10.305	9.937	8.736	10.865	9.527
-0.028	-1.804	8.044	4.606	13.582	11.153				11.089		11.783		9.275						12.097		11.509			8.503	10.957	10.223	9.434	10.385	10.945	9.519		10.784	10.330	9.900	10.448	8.379		9.239
0.019	-1.804	7.549	3.848	13.582	10.999				10.300		11.090	11.619	9.680		11.066				12.097	11.147	10.276	11.199	12.018	9.109	10.745	10.916	9.886		10.251	9.060		10.091	10.212	9.900	11.546	8.810	10.172	9.709
0.066	-1.804	7.130	3.541	13.582	10.748				9.479		11.090	10.520	9.680						12.279	11.840	9.958	11.892		9.648	10.324	11.609	10.040		9.903	9.296	13.441	8.791	9.637	10.998		8.008	10.460	10.220
0.113	-1.804	6.911	3.203		10.547				8.985		10.685		9.275						12.279		9.928			9.109	10.293	10.511	9.124	11.484	9.601	8.637		8.791	8.913		10.160	8.197	11.559
0.160	-1.804	6.632	2.970		10.237				8.691		10.174		8.502						11.809		9.311			8.955	9.839	10.511	8.942		9.286	7.961		8.194	8.518			7.941	9.767	11.319
0.207	-1.804	6.541	2.674		9.854				8.093		9.144		8.428						12.097		9.235			8.649	10.052		9.267		8.999	7.785		7.476	8.028		11.546	8.079	10.460
0.254	-1.804	6.455	2.586	12.484	9.544				7.971		9.075		8.359						12.790		9.012			8.336	9.898	9.818	8.536		9.153	7.493		7.308	8.133		11.546	7.974	9.949
0.301	-1.804	6.622	2.474	12.484	9.544				7.793		8.950	11.619	7.633						11.943		9.250			8.375	10.052	11.609	8.465	10.791	8.855	7.440		7.120	7.845		9.754	8.079	9.161	10.625
0.348	-1.804	6.726	2.655	12.196	9.511				7.687		8.839		7.601						12.279		9.111	11.892		8.649	10.052	10.000	8.366	10.097	8.941	7.598		6.899	8.028		9.754	8.008	9.161	11.319
0.395	-1.804	7.190	2.744	11.184	9.184		11.920		7.735		9.011	11.619	7.403						12.502		9.220			7.956	10.234	11.609	8.048	10.385	9.112	7.700		6.839	8.066		10.448	8.008	9.361
0.442	-1.804	7.819	3.109	10.749	9.418				8.063		8.950	11.619	7.196						12.790		9.670			8.226	10.422	10.511	8.500	11.484	9.741	7.815		6.764	8.498		10.160	8.284	8.668
0.489	-1.804	8.285	3.353	10.491	9.361				8.766		9.385		7.666						12.790		9.871	11.892		8.598	11.082	10.223	8.277		10.097	8.243		6.992	8.672		9.937	8.890	8.786
0.536	-1.804	9.183	3.864	10.324	9.726				9.143		9.481		7.735						12.502		10.159	11.892		8.416	11.225	11.609	8.942	10.385	10.211	8.508		7.452	9.319		9.600	8.736	8.920	10.625
0.583	-1.804	9.735	4.606	9.869	9.649				9.520		9.586		8.294						13.196		11.057	11.199		8.262	12.691	10.916	9.267	10.385	11.820	9.009		8.054	9.576	10.998		9.072	9.613
0.630	-1.804	10.600	5.442	10.286	9.726		11.920		10.752		10.685		8.359						12.502		11.663			8.821	12.691		9.434		12.043	9.439		8.550	10.330		11.546	9.583	9.949
0.677	-1.804	11.986	5.810	10.692	10.112				11.599		11.783		8.987								12.356	11.199		9.029	12.403	10.916	9.753	10.385	13.430	11.311		8.992	10.800		11.546	10.276	9.949
0.724	-1.804	11.293	6.398	11.503	10.547				12.005		11.783		11.067											9.291	13.097	11.609	9.347		12.331	10.906		9.937	12.410		11.546		10.460
0.771	-1.804		6.908	13.582	12.252								11.067						13.889					9.984	13.790		9.886	11.484	12.736	12.004		10.784	12.410				10.460
0.818	-1.804	12.679			11.558								11.067						13.889		13.454	11.892		10.901	13.790		10.223	11.484				10.091					11.559
0.865	-1.804		8.007	12.889	12.945						11.783											11.892		10.495			10.446
0.913	-1.804				12.945						11.783																										11.559
0.959	-1.804						11.920																	11.594			11.139
1.006	-1.804																										10.446										11.559
1.054	-1.804																							11.594
1.100	-1.804																																				11.559
1.147	-1.804
1.195	-1.804
1.241	-1.804
1.288	-1.804
1.336	-1.804
1.382	-1.804
1.429	-1.804
1.476	-1.804
-3.176	-1.744
-3.130	-1.744
-3.083	-1.744
-3.035	-1.744
-2.989	-1.744
-2.942	-1.744
-2.894	-1.744
-2.848	-1.744
-2.801	-1.744
-2.754	-1.744
-2.707	-1.744
-2.660	-1.744
-2.613	-1.744
-2.566	-1.744
-2.519	-1.744
-2.472	-1.744
-2.425	-1.744
-2.378	-1.744
-2.331	-1.744
-2.284	-1.744
-2.237	-1.744
-2.190	-1.744
-2.143	-1.744
-2.096	-1.744
-2.049	-1.744
-2.002	-1.744
-1.955	-1.744
-1.908	-1.744
-1.861	-1.744
-1.814	-1.744
-1.767	-1.744
-1.720	-1.744																						12.018										12.410
-1.673	-1.744				12.945														13.889						13.097											11.375
-1.626	-1.744				12.252																				11.998		11.832			12.004						11.375	11.559
-1.579	-1.744				12.945					11.068		11.619								10.741		11.892			12.403		10.446					11.882				10.682	10.865
-1.532	-1.744	12.679	8.007									11.619	10.374						12.790					10.901	12.180	10.511	11.139			12.004				10.998	11.546	10.276	11.559	10.625
-1.485	-1.744	11.986	8.007		11.558					11.068		10.233	9.968						13.196	9.894	12.356	11.199	11.325	11.594	10.699	11.609	10.223			10.906	12.748	11.882			10.448	9.989	9.949	11.319
-1.438	-1.744	10.733	5.928	13.582	11.846					9.459		9.673	9.680						11.809	10.454	11.375	10.793	12.018		10.494	10.223	9.267		13.430	10.058	12.748	11.189	11.716	10.998	10.448	10.682	9.256	9.932
-1.391	-1.744	10.194	5.522	13.582	9.361					8.871	11.090	9.422	9.680						11.324	9.537	11.509	11.199	10.226	11.594	9.747	9.664	8.431			10.213	12.342	11.882	11.716	10.998	8.981	8.485	9.361	9.932
-1.344	-1.744	9.635	5.174	12.889	9.281					9.122	11.783	9.221	8.502						11.116	8.844	10.746	9.494	10.226	10.208	9.019	10.511	7.689		12.331	9.296	12.055	10.496		10.305	8.602	8.043	8.157	9.373
-1.297	-1.744	9.153	4.343	12.484	8.272		11.920		12.005	8.124	10.397	8.623	8.234						10.362	8.079	9.843	8.281	9.379	10.495	8.806	10.916	7.197	11.484	12.043	8.672	11.362	9.685	10.330	8.919	8.179	7.791	7.687	8.323
-1.250	-1.744	8.403	4.095	11.790	8.062		11.227			7.977	10.685	8.574	7.809		11.066				9.881	7.681	9.250	7.849	8.974	9.648	8.522	8.901	7.036	11.484	11.232	8.508	10.497	9.937	10.618	9.207	7.104	7.368	7.797	7.951
-1.203	-1.744	8.115	3.485	12.196	7.672		11.227		11.312	7.430	9.218	7.930	7.329						9.458	7.329	9.036	7.814	8.492	9.514	8.360	9.412	6.612	11.484	11.232	8.367	10.183	9.049	10.464	8.919	6.837	7.463	7.400	7.986
-1.156	-1.744	7.979	2.798	11.503	7.687		11.920		10.752	7.197	8.950	7.649	7.429						9.411	6.920	8.911	7.156	8.552	8.886	8.053	9.212	6.504	11.484	10.721	7.700	9.886	8.747	10.618	8.433	6.108	6.921	7.400	7.407
-1.109	-1.744	8.094	2.535	11.280	7.361		10.311		10.059	7.098	8.739	7.460	7.217			11.962			9.135	6.728	8.675	6.922	8.760	8.955	7.858	8.474	6.679	10.791	10.596	7.399	9.471	8.356	10.212	7.954	5.852	6.604	7.354	7.208
-1.062	-1.744	8.237	2.226	11.973	7.140		11.227		9.808	7.166	8.382	7.328	7.196	11.881	9.680				8.852	6.641	8.684	6.774	9.246	8.193	7.622	8.314	6.585	11.484	10.790	7.389	9.591	7.772	10.212	7.702	5.567	6.531	7.152	7.099
-1.015	-1.744	8.147	2.184	12.196	6.847		10.128		9.297	6.999	8.739	6.937	7.135	11.881	9.456				8.679	6.376	8.667	6.650	9.074	7.765	7.423	8.176	6.514		10.211	7.056	8.998	7.620	10.212	7.502	5.375	6.281	7.164	7.175
-0.968	-1.744	8.322	2.424	11.184	6.714		10.534		9.087	6.798	8.605	6.582	7.155	11.188	9.967				8.685	6.322	8.754	6.569	8.974	7.624	7.222	7.972	6.539	9.692	10.251	6.828	8.898	7.339	9.925	7.107	5.083	6.216	7.354	6.574
-0.921	-1.744	8.403	2.470	11.280	6.477		9.974		9.035	6.546	7.832	6.602	6.804	10.495	9.274				8.523	6.212	8.820	6.517	8.381	7.374	7.111	7.532	6.606	9.692	9.846	6.917	8.856	7.000	10.212	7.009	4.985	5.995	6.779	6.531
-0.874	-1.744	8.168	2.470	11.017	6.280		9.147		8.539	6.419	8.045	6.489	6.956	11.881	8.358	11.269			8.429	6.116	8.829	6.441	8.722	7.290	7.001	7.738	6.662	8.776	9.716	6.686	8.826	7.191	10.464	7.009	5.001	5.915	7.241	6.282
-0.827	-1.744	7.892	2.482	10.810	6.111		8.701		8.848	6.256	7.740	6.212	6.833	10.495	8.293	11.269			8.168	5.954	8.829	6.391	8.407	7.019	6.950	7.375	6.623	8.999	9.741	6.495	8.654	6.920	10.107	6.694	5.007	5.822	7.059	5.934
-0.780	-1.744	7.835	2.494	10.363	5.906	11.614	8.182		8.655	5.990	7.609	6.207	6.749	9.684	7.428	11.962			8.093	5.959	8.859	6.399	8.799	6.866	6.955	7.215	6.679	8.539	9.498	6.643	8.597	6.789	10.212	6.629	5.104	5.685	7.177	5.793
-0.733	-1.744	7.702	2.518	9.754	5.912	11.614	7.988		8.329	5.688	7.158	6.194	6.601	10.495	7.540	11.962			7.964	5.887	8.911	6.324	8.522	6.734	6.910	7.253	6.696	8.151	9.335	6.629	8.705	6.927	9.770	6.466	5.229	5.638	7.228	5.504
-0.686	-1.744	7.437	2.514	9.845	5.791		7.826		8.524	5.451	7.110	6.207	6.452	9.396	7.077		12.003		7.856	5.884	8.849	6.387	8.190	6.577	6.952	6.891	7.012	7.458	9.139	6.624	8.558	6.948	9.701	6.393	5.320	5.705	7.081	5.419
-0.639	-1.744	7.146	2.674	9.455	5.732	11.614	7.657		8.421	5.475	6.971	6.109	6.482	9.935	7.041		12.003		7.795	5.988	8.579	6.379	8.463	6.452	7.060	6.918	7.012	7.495	9.369	6.648	8.551	6.878	9.191	6.413	5.482	5.681	6.849	5.264
-0.592	-1.744	6.902	2.820	9.238	5.789	10.921	7.730		8.464	5.505	6.871	6.164	6.385	9.579	7.023	11.962	11.310		7.711	6.044	8.911	6.312	8.435	6.281	7.125	6.856	6.988	7.441	9.099	6.935	8.566	6.718	9.770	6.344	5.671	5.712	7.059	5.128
-0.545	-1.744	6.889	2.883	9.151	5.907	11.614	7.877		8.604	5.643	6.923	6.267	6.452	9.935	6.861	11.962			7.777	6.005	8.977	6.359	8.168	6.458	7.253	6.985	7.207	7.406	9.478	6.994	8.485	6.747	9.077	6.510	5.800	5.903	7.081	5.218
-0.498	-1.744	6.760	2.889	9.612	6.167		7.746		8.937	5.993	7.083	6.346	6.492	9.935	7.259	11.962	11.310		7.823	6.227	9.327	6.450	8.257	6.617	7.491	7.292	7.268	7.532	9.538	7.152	8.723	6.934	9.191	6.487	6.013	5.920	7.189	5.322
-0.451	-1.744	7.044	3.280	9.455	6.454		8.136		9.087	6.306	7.074	6.706	6.624	10.272	7.305	11.962			7.880	6.658	9.429	6.672	8.686	6.624	7.710	7.253	7.390	7.746	9.964	7.598	9.022	6.948	9.151	6.955	6.310	6.306	7.282	5.496
-0.404	-1.744	7.391	3.147	10.027	6.863	10.921	8.519		9.202	6.784	7.466	7.014	6.672	10.783	7.888	11.962			8.240	6.950	9.928	6.881	9.128	6.999	8.103	7.872	7.673	8.188	10.134	7.687	9.314	7.137	9.319	7.361	6.619	6.604	7.588	5.885
-0.357	-1.744	7.804	3.759	9.945	7.244		9.147		9.440	7.307	7.414	7.508	7.024	11.188	7.847				8.580	7.522	10.053	7.219	9.821	7.072	8.424	8.314	7.862	8.265	10.385	8.154	9.490	7.452	10.212	7.820	6.810	6.821	7.948	6.189
-0.310	-1.744	8.403	3.788	10.027	7.757		9.841		9.808	8.542	7.977	7.955	7.238	11.881	8.501			12.163	8.783	7.908	10.621	7.765	9.620	7.345	8.727	8.351	8.277	8.650	10.865	8.198	9.803	7.788	9.319	7.779	7.435	7.314	8.226	6.665
-0.263	-1.744	9.213	4.200	10.286	8.291		10.534		10.133	8.503	8.045	8.911	7.666	10.495	9.120	11.269		12.163	9.367	8.544	11.845	7.922	9.939	7.605	9.155	8.776	8.465	9.404	10.790	8.672	10.306	8.272	10.107	8.359	7.809	7.941	8.851	7.407
-0.216	-1.744	9.501	4.481	11.184	9.184		10.534		11.089	9.459	8.382	8.846	8.071	11.188	9.456	11.962			9.811	8.895	11.663	8.634	10.920	8.193	9.764	9.307	8.277	9.692	11.350	8.637	10.668	8.664	9.925	8.696	8.455	7.737	8.920	7.792
-0.169	-1.744	9.421	4.788	11.503	9.389		11.227		10.396	10.663	9.075	8.846	8.071		9.680				10.060	10.741	13.454	9.589	12.018	8.549	10.101	9.045	8.654	10.791	12.736	9.702	11.495	8.938	10.330	8.801	9.467	7.878	10.172	8.183
-0.122	-1.744	9.153	5.117	11.385	9.854				10.752	10.663	9.385	10.520	8.071		9.967				10.844	10.454	12.761	8.896	10.920	8.503	10.654	9.664	8.836	11.484	12.043	9.606	12.748	9.317	11.716	8.919	9.467	8.008	9.767	8.060
-0.075	-1.744	8.873	4.916	12.889	10.460		11.920		11.312	11.761	9.481	10.009	8.869	11.881					11.404	10.230	11.845	11.892		8.955	10.845	10.511	9.267	11.484	11.820	10.213	12.748	9.937	10.330	9.389	9.349	8.079	9.613	8.921
-0.028	-1.744	8.520	4.452	12.484	10.865				11.089	11.761	9.837	11.619	10.374		11.066				12.097	11.840	11.663	10.283	11.325	8.549	10.845	10.000	8.654	10.791	11.484	9.519	13.441	9.580	10.464	8.919	9.600	8.602	10.172	9.373
0.019	-1.744	8.147	4.269	12.484	10.642				10.300		10.174	10.926	9.457						12.279		10.564	10.506	12.018	9.196	11.392	9.664	9.347	11.484	10.596	9.519	13.441	9.580	10.618	9.900	10.853	8.239	9.949	8.834
0.066	-1.744	7.669	3.600	12.889	10.865				9.990	11.761	10.174	10.926	8.582						12.279		10.020	11.199		8.703	10.745	10.916	9.124	11.484	9.996	8.869		8.887	9.319	9.389	10.160	7.737	10.865	9.932
0.113	-1.744	7.290	3.518		10.237				9.520		9.991	11.619	9.121						12.790		9.928	11.892	12.018	9.802	11.017	10.511	9.347		9.518	9.296		8.664	8.854	10.998	10.448	7.820	10.460	11.319
0.160	-1.744	6.895	3.102	13.582	10.460				8.960		9.837	11.619	8.669						11.943		9.447			9.196	10.234	11.609	8.888	11.484	9.692	8.291		8.054	8.625	10.998	10.853	7.661	9.767	10.220
0.207	-1.744	6.688	2.970	13.582	10.054				8.539		9.298		8.122						11.586		9.843		12.018	8.703	10.389	9.664	8.788	10.385	9.035	7.944		7.724	8.161	10.998	9.937	7.849	9.613	11.319
0.254	-1.744	6.651	2.848	12.484	9.577				8.267		9.144	10.926	7.889						12.279		9.250	11.892	12.018	8.262	10.389	10.223	8.574	11.484	9.035	7.687		7.417	8.053		10.448	7.504	9.256	10.220
0.301	-1.744	6.651	2.734	11.973	9.613				7.953		9.011		7.601						12.097		9.220	11.892		8.193	9.961	10.000	8.366		8.964	7.622		7.112	8.066		9.937	7.791	8.614	10.220
0.348	-1.744	6.865	2.650	11.184	9.161				7.945		9.011		7.540						12.502		9.111	11.892		8.549	10.422	10.916	8.500	10.791	9.255	7.635		6.948	8.161		10.448	7.737	9.479	9.932
0.395	-1.744	7.250	2.970	10.447	9.207				7.919		8.648		7.601						12.502		9.250			8.416	10.263	11.609	8.095		9.302	7.660		7.120	8.147		10.853	7.737	8.786
0.442	-1.744	7.819	3.073	10.286	9.161		11.920		8.279		8.950	11.619	7.260				12.003		11.809		9.626	11.199		8.375	10.571	10.511	8.095	10.385	9.558	7.714		7.103	8.439		9.600	7.849	8.300	11.319
0.489	-1.744	8.310	3.334	10.027	9.161		11.227		8.806		8.787		7.078						12.502		10.122	10.283		7.905	10.571	10.511	8.500	10.791	9.668	8.341		7.155	8.799		10.448	8.197	8.668
0.536	-1.744	9.213	3.638	9.821	9.334		11.920		9.297		9.298		7.666						13.196		10.564	10.793		8.010	11.710	9.664	8.306	10.791	10.434	9.232		7.339	9.008		10.448	8.379	8.668	10.625
0.583	-1.744	10.377	4.293	9.631	9.613				9.808		11.090	11.619	7.735						12.279		10.889	10.100		8.549	11.593	10.916	8.613	11.484	10.945	8.785		7.822	9.637		10.853	8.810	8.920
0.630	-1.744	12.679	5.234	9.711	9.687		11.920		11.599		10.397		7.889						12.502		11.152	11.199		8.955	11.392	11.609	9.267	11.484	11.638	9.365		8.481	9.845		10.160	9.583	9.767
0.677	-1.744	11.070	5.368	10.086	10.172				12.005		11.090		8.428						13.196	11.840	12.761	11.199		8.821	12.691	10.916	9.193	11.484	12.043	10.213		8.938	10.212	10.998		9.295	9.613
0.724	-1.744	11.986	6.621	10.810	10.237				12.698		11.090		8.987						13.196		12.761			9.514		11.609	9.635	10.791	13.430	10.395		9.485	11.716		10.448	9.989	11.559
0.771	-1.744		8.007	13.582	11.558						11.783		9.680									11.199	12.018	10.208		11.609	9.530	11.484	13.430			10.091	12.410			9.583	11.559
0.818	-1.744		7.314	13.582	12.945														13.889					9.984			10.446		13.430			11.882			10.853		11.559
0.865	-1.744		6.621		12.252								11.067											10.901	13.790		10.446					11.189					11.559	11.319
0.913	-1.744				12.945								11.067													11.609	11.139										10.865	11.319
0.959	-1.744				12.945	11.614																		11.594			10.734
1.006	-1.744																										11.832								11.546		10.460
1.054	-1.744																											11.484									11.559
1.100	-1.744
1.147	-1.744
1.195	-1.744
1.241	-1.744
1.288	-1.744
1.336	-1.744
1.382	-1.744
1.429	-1.744
1.476	-1.744
-3.176	-1.686
-3.130	-1.686
-3.083	-1.686
-3.035	-1.686
-2.989	-1.686
-2.942	-1.686
-2.894	-1.686
-2.848	-1.686
-2.801	-1.686
-2.754	-1.686
-2.707	-1.686
-2.660	-1.686
-2.613	-1.686
-2.566	-1.686
-2.519	-1.686
-2.472	-1.686
-2.425	-1.686
-2.378	-1.686
-2.331	-1.686
-2.284	-1.686
-2.237	-1.686
-2.190	-1.686
-2.143	-1.686
-2.096	-1.686
-2.049	-1.686
-2.002	-1.686																		13.889
-1.955	-1.686																				13.454
-1.908	-1.686
-1.861	-1.686																																				11.559
-1.814	-1.686																						12.018				11.832
-1.767	-1.686																				13.454				12.691		11.832				13.441					11.375
-1.720	-1.686				11.846								11.067												13.790		11.832			12.004						10.682
-1.673	-1.686				12.945								10.374							11.840	13.454	11.892		11.594	13.097		10.734									10.276	11.559	11.319
-1.626	-1.686	12.679	8.007		11.846							11.619								11.840	13.454	11.892	12.018		11.998		10.734			12.004	13.441	11.882				10.276	10.460
-1.579	-1.686				11.558					10.375		11.619	10.374						13.889	11.840	13.454				11.305	11.609	9.635			12.004	13.441			10.305	11.546		10.865	10.220
-1.532	-1.686	12.679		13.582	10.865					11.761	11.783	9.673	10.374							10.741	12.068	11.199	12.018		10.571	11.609	9.753		13.430	12.004				10.998	9.937	9.583	11.559	9.932
-1.485	-1.686	10.114	6.398		10.865					9.682	11.783	10.233	9.275						11.943	10.048	11.152	11.199		10.901	9.898	11.609	9.060		13.430	10.618				10.305	9.467	9.429	9.256	10.220
-1.438	-1.686	9.907	5.704	13.582	9.854		11.920			9.196		10.009	9.275						11.809	9.275	11.057	10.283	10.226	11.594	9.940	10.223	8.071		13.430	9.925	11.649	11.189			8.602	8.667	8.786	9.121
-1.391	-1.686	9.347	5.928	13.582	9.448					8.360	11.090	8.528	9.121						10.844	8.439	10.510	9.494	10.072	10.901	9.117	9.530	7.940		12.043	9.009	12.055	11.189	11.716	10.998	8.214	8.197	8.300	8.834
-1.344	-1.686	9.042	4.963	12.889	8.725		11.920			8.048	9.991	8.786	8.022		10.373				10.556	8.079	10.122	8.634	9.533	10.208	8.636	10.000	7.450		11.638	8.826	10.876	10.091	11.716	9.207	7.614	7.424	8.032	8.183
-1.297	-1.686	8.475	4.293	12.889	8.062		11.920		12.698	7.701	9.586	8.252	7.889						10.175	7.681	9.311	8.228	9.074	10.208	8.387	9.212	7.169		12.043	8.508	10.956	9.485	10.800	8.801	7.342	7.170	7.551	8.140
-1.250	-1.686	8.248	3.913	12.484	7.646		11.227		12.005	7.404	9.011	7.748	7.601	11.881					9.598	7.297	9.124	7.781	8.799	8.955	8.110	9.212	6.732		10.945	7.910	9.915	8.838	10.464	9.207	6.759	6.811	7.228	8.023
-1.203	-1.686	8.157	3.507	11.503	7.373		11.227		10.752	7.404	9.011	7.612	7.403		10.373				9.389	7.028	8.955	7.381	8.435	8.458	7.821	8.837	6.570		11.127	7.585	9.975	8.624	10.012	7.954	6.326	6.648	7.431	7.258
-1.156	-1.686	8.025	3.017	12.484	7.238		11.920		10.619	7.061	8.893	7.328	7.024						9.127	6.625	8.718	7.113	8.651	8.503	7.742	8.518	6.524	10.791	10.251	7.598	9.728	8.624	10.464	7.820	6.074	6.587	7.093	6.962
-1.109	-1.686	7.819	2.734	11.184	7.039		10.311		10.133	7.043	8.146	6.918	7.041		11.066	11.962			8.954	6.479	8.684	6.922	8.329	8.193	7.465	8.113	6.343	9.874	10.251	7.242	9.314	8.481	10.107	8.003	5.691	6.398	7.059	6.830
-1.062	-1.686	7.943	2.660	11.184	6.805		9.355		9.607	6.819	8.172	6.928	6.776	11.188	10.373				8.795	6.368	8.709	6.629	8.617	7.833	7.240	7.946	6.439	9.692	10.294	6.917	9.207	7.648	10.012	7.335	5.435	6.222	7.015	6.646
-1.015	-1.686	7.835	2.526	11.503	6.563		9.841		9.087	6.608	8.070	6.874	6.833	10.783	9.120				8.566	6.149	8.595	6.661	8.840	7.643	7.197	7.803	6.425	9.404	10.028	6.961	9.124	7.663	9.576	7.387	5.268	6.123	7.093	6.482
-0.968	-1.686	7.961	2.618	11.385	6.368		9.212		8.709	6.530	8.045	6.388	6.697	11.881	8.869	11.962			8.518	6.032	8.513	6.574	8.463	7.662	7.048	7.658	6.466	9.181	9.846	6.880	8.898	7.238	9.925	6.938	5.034	5.932	6.963	6.250
-0.921	-1.686	7.934	2.613	10.874	6.195		9.147		8.673	6.232	7.851	6.225	6.492	9.935	8.668	11.269			8.317	5.887	8.610	6.355	8.463	7.224	6.943	7.253	6.352	9.086	9.286	6.681	8.687	7.339	9.845	6.722	4.843	5.882	6.905	6.087
-0.874	-1.686	7.819	2.435	9.999	5.990	11.614	8.701		8.539	6.105	7.689	6.118	6.804	10.272	8.176				8.165	5.765	8.444	6.257	8.407	6.866	6.807	7.253	6.524	8.306	9.404	6.487	8.558	6.845	10.107	6.642	4.845	5.698	6.771	5.898
-0.827	-1.686	7.738	2.446	9.893	5.753	11.614	8.136		8.394	5.790	7.306	5.973	6.462	10.272	7.511	11.269			7.860	5.809	8.626	6.301	8.407	6.758	6.696	7.004	6.480	8.082	9.271	6.471	8.521	6.833	9.845	6.544	4.786	5.564	6.814	5.588
-0.780	-1.686	7.610	2.424	9.455	5.590	11.614	7.643		8.144	5.379	6.893	5.841	6.279	9.802	6.955	11.962	12.003		7.786	5.643	8.499	6.205	8.584	6.401	6.688	6.757	6.385	7.928	9.225	6.432	8.347	6.599	9.319	6.123	4.828	5.573	6.895	5.378
-0.733	-1.686	7.309	2.435	9.278	5.390	10.921	7.420		8.025	5.132	6.923	5.703	6.118	9.396	6.512		12.003		7.490	5.643	8.602	6.114	8.257	6.286	6.637	6.882	6.554	7.746	8.919	6.261	8.194	6.569	9.151	6.108	5.017	5.391	6.886	5.149
-0.686	-1.686	7.009	2.379	8.778	5.330	10.921	7.100		8.025	4.919	6.520	5.666	5.896	8.837	6.451	10.863			7.401	5.563	8.485	5.947	8.067	6.037	6.674	6.612	6.564	7.221	8.908	6.331	8.237	6.310	8.913	6.139	5.066	5.209	6.699	4.935
-0.639	-1.686	6.782	2.478	8.900	5.216	10.515	6.845		7.902	4.755	6.282	5.613	5.998	8.837	6.384	11.962	11.310		7.229	5.470	8.437	5.854	7.701	5.984	6.644	6.486	6.485	6.792	8.908	6.304	7.981	6.322	8.648	5.981	5.199	5.318	6.840	4.713
-0.592	-1.686	6.561	2.462	8.558	5.225	9.822	6.845		8.063	4.728	6.230	5.530	5.825	9.109	6.321	11.962	12.003		7.179	5.463	8.336	5.798	7.649	5.948	6.752	6.395	6.645	6.995	8.987	6.402	7.928	6.303	8.883	5.805	5.201	5.235	6.624	4.631
-0.545	-1.686	6.418	2.714	8.545	5.304	10.515	6.808		7.870	4.813	6.211	5.761	5.705	8.991	6.146		10.904		7.173	5.558	8.290	5.729	7.662	5.920	6.813	6.612	6.789	6.696	8.930	6.528	8.012	6.202	8.559	5.839	5.417	5.366	6.691	4.618
-0.498	-1.686	6.375	2.684	8.738	5.524	11.614	6.986		8.093	5.133	6.188	5.736	5.955	9.173	6.230		11.310		7.162	5.641	8.626	5.873	7.728	6.022	6.907	6.830	6.656	7.018	9.139	6.696	8.066	6.255	8.282	5.898	5.480	5.570	6.886	4.649
-0.451	-1.686	6.548	2.983	8.957	5.789	10.515	6.950		8.316	5.483	6.290	6.230	6.017	9.684	6.600	11.962	12.003		7.297	5.848	8.890	5.864	7.924	6.056	7.073	6.873	6.980	7.193	9.352	6.917	8.294	6.349	8.251	6.211	5.630	5.762	6.763	4.902
-0.404	-1.686	6.936	2.860	8.987	6.298		7.576		8.394	5.944	6.630	6.404	6.331	9.802	6.671	11.269			7.593	6.216	9.137	6.175	8.257	6.401	7.331	7.602	7.289	7.476	10.028	7.277	8.629	6.625	8.421	6.556	5.852	5.954	7.310	5.151
-0.357	-1.686	7.182	3.245	9.471	6.744	10.921	7.895		8.848	6.463	6.636	6.831	6.492	9.396	7.305		12.003		7.935	6.664	9.411	6.494	8.883	6.631	7.654	7.499	7.825	7.634	9.996	7.461	8.654	6.920	8.384	7.107	6.238	6.263	7.464	5.487
-0.310	-1.686	7.843	3.392	9.711	7.306		8.624		9.264	7.166	7.083	7.212	6.972	10.272	8.501	10.576	12.003		8.261	7.104	9.817	6.862	9.453	6.849	8.166	8.054	7.515	8.116	10.134	8.034	9.267	7.428	8.944	7.261	6.750	6.630	7.708	6.035
-0.263	-1.686	8.272	3.929	10.148	7.815		8.742		9.865	7.849	7.656	7.594	7.306	10.783	8.021				8.647	7.833	11.257	7.370	9.246	7.212	8.517	8.277	7.598	8.593	10.657	8.133	9.471	7.857	8.976	7.443	7.177	6.980	8.514	6.262
-0.216	-1.686	8.808	4.136	10.116	8.423		9.435		10.906	8.327	7.999	8.008	7.429	11.188	8.358	11.962			9.254	8.126	11.057	8.021	10.409	7.467	9.019	8.837	8.048	9.086	12.043	8.746	10.222	8.386	9.637	8.003	7.675	7.248	8.725	6.864
-0.169	-1.686	9.421	4.675	10.250	9.479		9.974		11.089	9.459	8.287	8.674	7.809	11.881	9.120			12.163	9.863	9.201	11.152	8.366	9.821	7.833	9.527	8.431	8.336	9.181	11.484	9.232	11.495	8.664	10.012	8.801	8.080	7.483	8.851	7.191
-0.122	-1.686	9.096	5.299	12.196	9.577				10.752	10.152	8.692	9.221	7.976		9.967				10.521	9.643	11.845	8.847	10.920	8.067	10.006	9.412	8.574	11.484	12.331	9.606	12.055	9.398	10.012	8.513	8.602	7.504	9.074	7.986
-0.075	-1.686	9.153	4.829	12.484	10.054		11.920		10.752	10.152	9.298	9.673	9.275		11.066				11.055	9.760	11.509	9.253	10.632	8.193	10.324	8.970	8.574	10.791	12.043	9.702	12.342	9.803	11.023	8.600	8.907	8.117	9.767	8.023
-0.028	-1.686	8.918	4.872	11.973	10.547	10.921	11.920		10.396		9.385	10.009	8.582		10.373				12.097	11.147	11.845	9.695	11.325	8.598	10.422	9.412	8.465	10.791	11.350	9.060	13.441	9.685	11.311	8.919	9.244	8.079	9.767	8.428
0.019	-1.686	8.536	4.269	12.484	10.054				10.752	10.663	9.991	10.520	8.582						11.586	10.741	10.682	10.283	12.018	8.416	10.794	9.412	8.999	9.692	11.232	9.925	13.441	9.398	10.464	9.389	10.160	8.043	10.172	8.834
0.066	-1.686	7.943	4.343	12.484	11.153				10.059	11.761	9.481	10.233	8.764	11.881					11.809	11.840	10.621	11.199		8.821	10.612	9.818	8.888	10.791	10.721	9.439	13.441	8.992	9.701	9.900	9.937	7.764	9.949	9.932
0.113	-1.686	7.509	3.690	12.196	10.380				10.501		9.991	11.619	8.582						12.502	10.741	10.122	10.793		9.397	10.389	9.664	9.267	10.791	10.097	9.060		8.704	9.414		10.160	7.764	9.949	9.709
0.160	-1.686	7.309	3.372	12.484	10.642				9.402		9.298	10.926	8.502						12.502		10.087	11.199	12.018	8.955	10.293	10.511	8.465	11.484	9.422	8.449	13.441	8.704	9.042	10.998	10.448	8.008	9.361	10.625
0.207	-1.686	6.946	3.203	11.636	10.172				9.061		10.174	11.619	8.122						11.943	11.840	9.670	10.506		8.761	10.494	9.212	8.195		9.404	8.570		8.098	8.518	10.998	9.600	7.525	9.949	9.932
0.254	-1.686	6.810	3.030	12.484	9.767				8.673		9.075		7.735	11.881					11.809		9.447		12.018	8.160	9.961	9.664	8.095	10.791	9.369	7.927	13.441	7.428	8.079	10.305	10.448	7.483	9.361	9.709
0.301	-1.686	6.927	3.080	11.636	9.544				8.508		9.011	11.619	7.570		11.066				13.196		9.429	10.506		8.336	10.293	9.307	8.026	10.791	9.167	8.015		7.287	8.235		9.937	7.637	8.920	9.932
0.348	-1.686	7.107	2.776	11.017	9.207				8.209		8.839	11.619	7.155						11.809		9.327	10.506	11.325	8.010	9.983	8.970	7.940	10.791	9.112	8.220		7.200	7.979	10.998	9.600	7.386	8.851	10.625
0.395	-1.686	7.411	2.951	10.363	9.361				8.691		8.648		7.024						11.586		9.523	11.892	11.325	7.956	9.983	9.212	7.862	11.484	9.422	7.979	13.441	7.023	8.190	10.305	9.937	7.443	8.725	9.932
0.442	-1.686	7.867	3.037	10.056	9.138				8.421	11.761	8.893	11.619	7.217		10.373				11.404		9.563	10.506	12.018	7.765	10.612	9.818	7.628	10.385	9.766	7.927		7.046	8.625	10.998	9.754	7.686	8.423	9.373
0.489	-1.686	8.505	3.412	9.593	9.256				8.869		9.144		7.283		11.066				11.809		9.871	10.283		8.298	10.532	8.776	7.862	10.385	9.846	8.367		7.182	8.518		10.448	7.737	8.300
0.536	-1.686	8.895	3.588	9.488	9.256				9.754		9.385	11.619	7.096	11.881							10.276	9.946		7.833	11.082	9.530	8.336	9.692	10.294	8.449		7.513	8.854		9.754	8.043	8.340	11.319
0.583	-1.686	10.114	4.343	9.423	9.479				9.990		9.481	11.619	7.483						12.279		11.845	9.946		7.983	11.017	10.511	8.836	9.874	10.596	8.785		7.772	9.319		11.546	8.239	9.074	11.319
0.630	-1.686	10.482	4.452	9.631	9.767		11.920		11.089		10.397		7.931	11.881				12.163	13.196	11.840	11.663	10.100		8.549	11.844	9.818	8.500	10.791	11.638	9.606		8.145	9.637	10.998	10.853	9.178	9.161
0.677	-1.686	11.293	5.063	10.086	10.112		11.920		12.698		11.090		8.122		11.066				13.889	11.840	12.068	10.100	12.018	8.761	11.998	11.609	9.635	10.385	12.043	10.618		8.838	10.464	10.998	10.448	9.583	9.613	11.319
0.724	-1.686	11.581	6.215	10.943	10.237				10.619		10.685		8.764						13.196		12.761	11.199		8.821	13.097	10.223	9.193	11.484	12.736	10.395		9.243	10.618			9.178	9.949
0.771	-1.686	11.986	5.704	12.196	10.642				12.698				10.374								13.454	10.793	12.018	8.821	13.097		10.223	10.385	13.430	12.004		9.803	11.716		10.160		10.172	11.319
0.818	-1.686		8.007	12.889	10.999		11.920				11.783	11.619	9.968						13.889		13.454	10.793		9.397	13.097		9.886	11.484	12.736			11.189				10.682	9.949	11.319
0.865	-1.686								12.698				10.374									11.892		10.208	13.790		10.223			12.004						11.375
0.913	-1.686												9.968						13.889								11.832	11.484				11.882					11.559
0.959	-1.686		7.314										10.374											10.901			10.734								11.546	10.682	10.460
1.006	-1.686		8.007																13.889					11.594			11.139										10.865
1.054	-1.686
1.100	-1.686
1.147	-1.686												11.067
1.195	-1.686																	12.163
1.241	-1.686
1.288	-1.686
1.336	-1.686
1.382	-1.686
1.429	-1.686
1.476	-1.686
-3.176	-1.627
-3.130	-1.627
-3.083	-1.627
-3.035	-1.627
-2.989	-1.627
-2.942	-1.627
-2.894	-1.627
-2.848	-1.627
-2.801	-1.627
-2.754	-1.627
-2.707	-1.627
-2.660	-1.627
-2.613	-1.627
-2.566	-1.627
-2.519	-1.627
-2.472	-1.627
-2.425	-1.627
-2.378	-1.627
-2.331	-1.627
-2.284	-1.627																																				11.559
-2.237	-1.627
-2.190	-1.627
-2.143	-1.627
-2.096	-1.627
-2.049	-1.627
-2.002	-1.627
-1.955	-1.627																								13.790
-1.908	-1.627				12.945																																11.559
-1.861	-1.627									11.761			11.067						13.889		12.761		12.018		13.790		11.139								11.546		11.559
-1.814	-1.627				12.945																				13.790		10.446										11.559
-1.767	-1.627				12.945								10.374								13.454		12.018		12.691		11.832			11.311		11.882				9.765	10.865	11.319
-1.720	-1.627	12.679								11.761										11.147	13.454	11.892			12.180		10.734			12.004			12.410		11.546	11.375	11.559	11.319
-1.673	-1.627				11.846					10.663	11.783	10.520	9.457						13.889	11.840	13.454		12.018	11.594	11.710		9.635			12.004	12.748					9.583		10.625
-1.626	-1.627	12.679			12.252					11.068		10.926	10.374						12.502	10.741	13.454		12.018		11.305	11.609	9.635	11.484		10.618		11.882		10.998	10.448	9.429	10.172	11.319
-1.579	-1.627	11.581	6.908		10.460				12.698	9.564		10.520	9.275						12.279	10.454	13.454	10.506	10.920	10.901	10.356	10.511	9.060		13.430	11.311	13.441	10.784	12.410	10.305	9.754	9.295	9.613	10.625
-1.532	-1.627	10.887			10.054		11.920			9.682		9.827	9.680						12.097	9.132	11.057	11.199	10.920	10.208	9.919	10.916	8.836		12.043	10.058	12.342	10.784	11.716	10.998	9.244	8.602	9.361	9.016
-1.485	-1.627	9.735	8.007	12.484	9.479					9.459		9.673	8.764						11.809	8.749	11.057	10.283	10.920	10.495	9.383	9.530	8.366		12.736	9.925	11.832	11.189	11.716	9.612	8.838	8.197	8.920	9.239
-1.438	-1.627	9.683	5.810	12.889	9.479		11.920			8.465		8.623	8.294						10.998	8.439	10.319	11.199	10.632	9.802	9.002	10.223	7.982		12.043	9.439	11.832	10.784	11.716	9.389	8.368	8.008	8.340	9.709
-1.391	-1.627	9.213	5.442	13.582	8.834		11.920		12.698	8.178	11.783	8.122	8.359		11.066				10.593	8.176	10.196	8.757	10.072	9.802	8.721	8.719	7.425	11.484	11.820	8.672	10.802	9.803	11.311	8.801	7.935	7.386	7.948	8.140
-1.344	-1.627	8.445	4.872	11.973	8.166		11.920		12.698	7.701	10.397	7.930	7.848		11.066				10.127	8.011	9.503	8.525	9.379	9.196	8.313	9.212	7.247		12.043	8.826	10.733	10.273	10.800	8.513	7.312	7.281	7.921	8.100
-1.297	-1.627	8.157	4.223	12.196	7.627		11.227		10.906	7.542	9.298	7.576	7.059						10.039	7.245	9.311	8.085	9.310	9.029	8.106	8.970	6.996		11.032	7.910	10.733	9.485	10.212	8.108	7.014	6.980	7.140	7.512
-1.250	-1.627	8.084	4.018	12.484	7.380		10.128		10.906	7.043	9.144	7.525	6.956		11.066				9.423	7.078	9.085	7.498	8.927	8.955	7.837	8.970	6.596	10.791	11.350	7.770	10.183	9.174	10.330	7.954	6.563	6.621	7.116	7.208
-1.203	-1.627	7.843	3.613	11.790	7.137		10.128		9.865	7.034	9.144	7.097	6.776						9.345	6.746	8.709	7.588	8.584	8.128	7.579	8.431	6.480	10.791	10.790	7.440	9.703	8.887	10.012	7.820	6.263	6.770	7.140	7.001
-1.156	-1.627	7.796	3.307	11.973	7.010		10.821		9.654	6.737	8.487	7.044	6.672		11.066				9.197	6.493	8.701	7.229	8.522	8.649	7.437	7.921	6.403	10.097	10.338	7.259	9.612	8.386	10.464	7.954	5.955	6.507	6.953	6.924
-1.109	-1.627	7.934	3.044	11.973	6.704		10.311		9.402	6.625	8.022	6.857	6.763	11.881	10.373				8.878	6.314	8.659	6.823	8.552	7.765	7.279	8.391	6.315	9.692	10.097	7.242	9.222	8.076	10.012	7.028	5.617	6.199	6.886	6.627
-1.062	-1.627	7.875	2.932	11.017	6.571		9.617		9.479	6.591	8.045	6.670	6.385	11.881	9.274				8.801	6.184	8.595	6.688	8.722	7.765	7.194	7.658	6.398	8.999	9.874	6.967	8.941	7.755	10.618	7.285	5.402	6.028	6.943	6.506
-1.015	-1.627	8.074	2.803	10.447	6.378		9.355		9.009	6.504	7.851	6.291	6.246	11.188	8.986	11.962			8.600	6.005	8.549	6.710	8.760	7.389	7.003	7.658	6.295	8.919	9.846	6.800	8.797	7.350	10.212	7.107	5.159	6.097	6.771	6.335
-0.968	-1.627	7.979	2.809	10.943	6.248	11.614	9.435		8.493	6.248	7.689	6.356	6.357	10.783	8.427	11.962			8.355	5.921	8.506	6.489	8.355	7.224	6.878	7.482	6.368	9.538	9.579	6.779	8.670	7.030	10.330	6.794	5.032	5.849	6.746	6.020
-0.921	-1.627	8.025	2.665	10.116	5.979		8.876		8.421	6.044	7.851	6.101	6.238	11.188	8.121				8.219	5.781	8.557	6.309	8.355	7.029	6.748	7.025	6.385	8.919	9.240	6.763	8.597	6.941	9.519	6.887	4.952	5.762	6.779	5.907
-0.874	-1.627	7.835	2.526	10.056	5.776	10.515	7.988		8.316	5.745	7.317	5.991	6.207	9.684	7.665	11.269			8.005	5.687	8.557	6.312	8.168	6.689	6.680	7.155	6.480	8.265	9.225	6.377	8.353	6.833	9.701	6.592	4.822	5.826	6.867	5.608
-0.827	-1.627	7.730	2.494	9.292	5.578	11.614	7.501		8.134	5.373	7.083	5.676	6.063	9.579	6.988	11.962			7.844	5.694	8.307	6.185	8.048	6.544	6.575	6.773	6.385	7.928	9.125	6.413	8.226	6.673	9.576	6.289	4.782	5.514	6.849	5.350
-0.780	-1.627	7.526	2.478	8.977	5.334		7.285		7.878	5.094	6.665	5.632	5.799	9.242	6.577	11.269	12.003		7.505	5.548	8.417	6.066	7.975	6.126	6.571	6.647	6.514	7.592	8.975	6.236	8.094	6.341	8.976	6.146	4.801	5.419	6.528	5.106
-0.733	-1.627	7.207	2.344	8.699	5.114	10.005	6.923		7.749	4.648	6.274	5.355	5.729	9.396	6.230	10.863			7.286	5.316	8.295	5.794	7.728	5.948	6.481	6.439	6.234	7.089	8.676	6.072	7.990	6.284	8.721	5.773	4.897	5.279	6.603	4.735
-0.686	-1.627	6.905	2.412	8.435	4.928	10.515	6.469		7.528	4.402	6.063	5.266	5.533	8.991	5.978		12.003		7.094	5.200	8.161	5.568	7.552	5.705	6.453	6.373	6.434	6.722	8.747	6.096	7.775	6.192	8.559	5.773	4.971	5.139	6.317	4.551
-0.639	-1.627	6.552	2.482	8.417	4.824	10.228	6.391		7.282	4.286	5.889	5.215	5.468	8.480	5.829		10.904		6.902	5.103	7.965	5.470	7.327	5.623	6.433	6.400	6.347	6.549	8.432	5.986	7.592	5.937	8.332	5.646	4.936	5.028	6.349	4.375
-0.592	-1.627	6.238	2.446	8.184	4.769	9.129	6.236		7.304	4.151	5.726	5.137	5.461	8.415	5.763		10.394		6.740	4.974	7.995	5.352	7.198	5.412	6.377	6.373	6.385	6.354	8.524	6.146	7.536	5.743	8.079	5.501	4.971	4.948	6.270	4.132
-0.545	-1.627	6.035	2.531	8.127	4.848	9.822	6.236		7.295	4.226	5.628	5.137	5.522	8.415	5.615	11.269	11.310		6.721	5.052	8.012	5.299	7.256	5.379	6.390	6.198	6.398	6.319	8.488	6.178	7.457	5.686	7.856	5.582	5.131	5.078	6.349	4.157
-0.498	-1.627	6.011	2.660	8.254	5.047	9.311	6.282		7.668	4.407	5.648	5.313	5.590	8.837	5.623		10.394		6.686	5.076	8.047	5.331	7.214	5.437	6.444	6.534	6.617	6.421	8.685	6.304	7.595	5.738	7.910	5.404	5.063	5.096	6.333	4.160
-0.451	-1.627	6.094	2.798	8.373	5.337	9.535	6.522		7.610	4.728	5.943	5.548	5.664	8.991	5.743	11.962	10.904		6.858	5.321	8.319	5.355	7.336	5.570	6.583	6.661	6.490	6.586	8.495	6.307	7.645	5.780	7.775	5.623	5.213	5.328	6.603	4.324
-0.404	-1.627	6.463	3.003	8.592	5.750	10.228	6.761		7.998	5.160	6.106	5.744	5.857	9.173	6.049	10.576			7.014	5.576	8.557	5.497	7.611	5.736	6.803	6.847	6.708	7.006	8.757	6.579	7.956	6.077	8.079	5.955	5.370	5.607	6.561	4.633
-0.357	-1.627	6.841	3.262	8.795	6.231		7.229		8.267	5.686	6.286	6.221	6.230	9.802	6.451	11.269	12.003		7.457	5.962	8.944	5.968	8.086	6.060	7.072	7.215	6.789	7.193	9.404	7.114	8.391	6.480	8.220	6.203	5.781	5.842	7.081	4.933
-0.310	-1.627	7.250	3.443	9.105	6.697		7.793		8.691	6.228	6.596	6.670	6.697	9.802	7.059	10.863	12.003	12.163	7.723	6.469	9.484	6.424	8.799	6.406	7.587	7.361	7.062	7.532	9.558	7.360	8.705	6.962	8.559	6.736	6.135	6.165	7.215	5.345
-0.263	-1.627	7.970	3.759	9.650	7.296		8.231		9.366	6.999	7.004	7.065	6.862	10.495	7.699	10.353			8.408	7.036	10.159	6.792	9.379	6.765	7.898	8.144	7.643	7.873	10.134	7.648	8.998	7.129	8.696	7.148	6.641	6.412	7.708	5.728
-0.216	-1.627	8.475	4.018	9.919	7.845		8.662		10.059	7.890	7.479	7.905	7.059	10.783	8.176	11.269		12.163	8.759	7.713	10.236	7.297	9.453	7.072	8.387	7.781	7.366	8.116	10.485	8.315	9.886	7.663	8.944	7.863	7.190	6.693	8.157	6.231
-0.169	-1.627	8.851	4.318	10.491	8.614		9.522		10.059	8.670	8.172	8.185	7.570	10.495	9.120	11.269	12.003		9.274	8.202	10.746	8.154	9.533	7.175	8.708	8.176	7.738	8.650	10.539	8.603	10.497	7.951	9.319	7.779	7.298	7.170	8.614	6.556
-0.122	-1.627	9.016	4.788	10.943	9.095		10.534		10.133	9.276	7.955	8.528	8.428	10.783	9.456	10.863			9.762	8.621	10.970	8.634	10.632	7.702	9.175	8.277	7.982	8.999	11.350	8.869	11.043	8.481	9.845	8.054	7.762	7.314	8.381	7.084
-0.075	-1.627	9.213	4.963	11.790	9.448		10.821		10.501	10.663	8.287	9.316	8.022		9.967				10.711	9.201	11.509	8.491	10.920	7.880	9.747	8.776	8.306	9.874	12.043	9.296	12.342	8.992	10.012	8.801	8.250	7.764	8.920	7.512
-0.028	-1.627	8.966	5.063	11.385	10.054		10.534		11.312	9.682	9.075	9.673	7.931		10.373	11.962			10.844	9.760	12.068	9.813	10.632	8.262	10.234	8.518	8.465	10.097	11.127	9.171	12.055	9.243	10.464	8.919	8.411	7.591	9.767	7.763
0.019	-1.627	8.654	4.640	12.889	9.900		11.227		11.599	11.068	8.787	9.539	8.122		10.373				10.998	10.454	11.509	10.283	11.325	8.549	10.389	9.212	8.306	10.791	11.820	10.213		9.485	10.464	8.513	9.467	7.443	9.256	8.679
0.066	-1.627	8.520	4.640	12.484	10.642				10.133		9.075	10.009	7.889	11.881					12.279	10.454	10.459	10.283	11.325	8.549	10.494	9.530	8.465	10.385	10.790	9.060	13.441	9.317	9.925	10.305	9.349	7.737	9.479	8.274
0.113	-1.627	7.997	4.157	12.484	10.748				10.300	11.761	10.174	10.520	8.022	11.881					11.691	11.840	10.621	10.506	11.325	8.298	10.745	10.000	8.697	10.791	10.657	8.913		8.791	9.365	10.998	10.853	7.368	9.256	8.754
0.160	-1.627	7.623	3.896	11.973	10.547		11.920		9.563		9.991		8.122	11.881					11.809		10.363	10.793	11.325	8.649	10.699	9.045	8.431	10.385	10.134	8.637		8.481	9.231	10.305	9.467	7.264	9.613	10.625
0.207	-1.627	7.342	3.564	12.889	9.900	11.614			9.172		9.837	10.233	7.601	11.881	10.373				11.586		9.989	10.506	12.018	8.160	10.234	9.412	8.277	10.385	9.846	8.421		7.970	8.538	10.998	9.754	7.216	9.361	9.373
0.254	-1.627	7.207	3.541	11.503	9.900		11.920		9.172		9.298	11.619	7.456		11.066				12.790		9.411	10.100	11.325	8.226	10.234	9.412	8.048	10.097	9.498	8.367	13.441	7.678	8.538	10.998	10.448	7.350	8.851	9.121
0.301	-1.627	7.318	3.211	11.385	9.613				8.638		9.298	10.520	7.260		10.373				11.250		9.670	9.946	12.018	8.067	9.919	10.000	7.920	9.692	9.369	7.861	13.441	7.257	8.498	10.998	9.148	7.071	8.468	10.220
0.348	-1.627	7.309	2.970	10.874	9.307				8.766		9.075		7.059		11.066				12.279		9.741	10.506		8.226	10.101	9.664	7.825	10.097	9.459	8.220		7.372	8.282	10.998	9.937	7.018	8.563	11.319
0.395	-1.627	7.730	3.163	10.586	9.544		11.920		8.960		9.144	11.619	6.956						12.097		9.817	10.506	10.920	7.723	10.101	9.125	7.643	9.538	9.766	7.944	13.441	7.173	8.282	10.305	9.937	7.264	8.062	9.932
0.442	-1.627	8.035	3.236	9.999	9.334				9.009		8.893	11.619	6.956						11.809		9.583	9.407	10.072	7.810	10.029	10.000	7.807	9.874	9.498	8.112		7.297	8.518	9.612	10.160	7.232	8.468	9.527
0.489	-1.627	8.490	3.316	9.776	9.074		11.227		9.440		9.011	11.619	6.940						12.790	11.840	9.958	9.494	10.920	7.551	10.422	8.901	7.772	9.286	10.134	8.672		7.552	8.581	10.305	9.937	7.568	8.514	9.373
0.536	-1.627	9.068	3.518	9.522	9.479				9.479		9.075		7.329	11.188					12.097		10.196	9.327	12.018	8.097	10.532	8.970	8.048	9.404	10.385	8.508		7.428	9.008	10.998	9.937	7.546	8.340	10.625
0.583	-1.627	9.635	3.947	9.408	9.726		11.920		10.213		9.298	11.619	7.483					12.163	13.196	11.147	10.746	10.283	12.018	8.067	10.699	9.307	8.366	9.692	11.232	8.869		7.755	9.274		10.448	8.379	8.668
0.630	-1.627	10.887	4.396	9.776	9.418		11.920		10.619		10.174	10.520	7.429						12.279	11.840	11.152	9.407		8.067	11.151	10.000	8.500	9.538	11.484	9.365	13.441	8.145	9.701	10.305	9.600	8.542	8.994	11.319
0.677	-1.627	11.986	4.711	10.086	9.854				10.752		9.991		7.809					12.163	13.889	11.840	11.375	9.695	12.018	8.262	12.403	10.223	8.741	10.791	11.638	9.925		8.624	9.925	10.305	10.853	8.602	9.256
0.724	-1.627	11.581	5.117	10.586	10.237		11.920		12.005		10.174	10.926	8.359						12.790	11.840	11.663	10.283	11.325	8.703	12.691	10.000	8.788	10.791	12.043	10.213		9.049	10.618	10.998	10.448	9.583	9.479	11.319
0.771	-1.627	12.679	6.398	12.196	11.558				11.599		10.397	10.926	8.987								12.068	11.199	12.018	9.648	12.691	11.609	9.347		12.736	10.395		9.485			11.546	8.977	9.613	10.625
0.818	-1.627	12.679	6.061	13.582	11.558				11.599		11.090	11.619	9.457							11.840	12.761	10.506		9.514	12.691	11.609	9.124	10.385				9.937	11.311		10.853	10.276	10.865	9.932
0.865	-1.627	12.679	6.061		11.558						11.090	11.619	9.968				12.003		13.889		13.454	10.506		9.648			10.223	11.484				11.882			11.546	10.682	10.865	11.319
0.913	-1.627		8.007	12.889	11.846														13.196	11.840		11.892					9.886	10.791				11.882	12.410			10.682	10.865	11.319
0.959	-1.627	12.679		13.582	12.945								11.067											10.495			9.753								11.546	11.375	10.865	11.319
1.006	-1.627																									11.609	10.446										11.559
1.054	-1.627																										11.832	11.484								10.682
1.100	-1.627																										11.832
1.147	-1.627
1.195	-1.627
1.241	-1.627
1.288	-1.627
1.336	-1.627
1.382	-1.627
1.429	-1.627
1.476	-1.627
-3.176	-1.567
-3.130	-1.567
-3.083	-1.567
-3.035	-1.567
-2.989	-1.567
-2.942	-1.567
-2.894	-1.567
-2.848	-1.567
-2.801	-1.567
-2.754	-1.567
-2.707	-1.567
-2.660	-1.567
-2.613	-1.567
-2.566	-1.567
-2.519	-1.567
-2.472	-1.567
-2.425	-1.567
-2.378	-1.567
-2.331	-1.567																															11.882				11.375
-2.284	-1.567																					11.892
-2.237	-1.567																																			11.375
-2.190	-1.567																												13.430
-2.143	-1.567
-2.096	-1.567																								13.790											11.375
-2.049	-1.567																				13.454				13.790					12.004
-2.002	-1.567				12.252														13.889			11.892	12.018		13.097		11.832			11.311						10.276
-1.955	-1.567																			11.147			11.325		12.691		11.139			12.004			12.410	10.998	11.546	11.375
-1.908	-1.567	12.679																	13.889	11.147	13.454				11.998	11.609			13.430								10.865	11.319
-1.861	-1.567	11.986			11.335							11.619	9.968						13.889	10.741	13.454	11.892	12.018		11.593		11.139			12.004			12.410		11.546	11.375	11.559
-1.814	-1.567				12.945					10.663		11.619								10.741	12.356				11.710	11.609	10.446			10.618			12.410		11.546	9.178	10.460	10.625
-1.767	-1.567	12.679	8.007		11.153				12.698				10.374						12.502	10.454	13.454	11.892			11.151	11.609	9.635		13.430	11.311	13.441				11.546	9.429	11.559
-1.720	-1.567				10.865					10.663		10.520	9.275						12.502	10.230	12.761	11.892			11.392	10.511	9.530			12.004	12.748		12.410	9.900	10.160	9.178	10.172	11.319
-1.673	-1.567		7.314	13.582	10.865					9.969		10.233	10.374						13.196	9.894	12.068		12.018	10.901	10.494	10.916	8.999			10.618		11.882	12.410	10.305	10.448	8.667	10.172	9.932
-1.626	-1.567	12.679			9.900		11.920			9.682		10.233	9.275						12.097	9.007	11.152	11.892	12.018	11.594	10.263	10.223	8.888			10.213	13.441	11.189	11.716		10.448	8.810	9.479	10.625
-1.579	-1.567	10.887	7.314	13.582	9.949				12.698	8.989		9.134	8.582		11.066				12.097	9.355	10.970	11.199	12.018	10.901	9.747	9.818	8.697		13.430	9.702	11.649	10.496		10.305	9.244	8.156	9.361	9.239
-1.532	-1.567	11.293	6.215	13.582	9.649		11.920			8.670	11.090	9.221	8.669		11.066				11.404	8.895	10.815	10.283	10.632	10.901	9.395	11.609	8.306		12.736	9.606	12.748	10.784	12.410	9.612	8.550	7.974	9.361	9.121
-1.485	-1.567	9.501	7.314	12.196	8.902				12.698	8.235	11.090	8.252	7.889		11.066				10.753	8.844	10.410	9.589	10.409	9.648	8.969	9.664	8.195		11.820	9.807	11.495	10.496	11.311	9.900	8.455	8.197	8.725	8.754
-1.438	-1.567	9.183	5.810	12.484	8.563		11.920		12.698	8.235	10.685	8.287	7.889						11.324	7.928	10.087	9.253	10.072	9.397	8.569	9.530	7.643		11.820	8.869	11.244	10.784	11.023	9.389	7.785	7.525	8.226	7.853
-1.391	-1.567	8.851	5.234	13.582	8.370		11.227		11.599	7.602	10.685	7.835	7.809		11.066				10.556	7.815	9.989	8.714	10.072	9.984	8.301	9.212	7.217		13.430	8.315	11.495	10.273	11.023	8.801	7.503	7.216	7.895	8.100
-1.344	-1.567	8.260	5.174	12.889	7.774		10.128		12.005	7.417	10.174	7.649	7.175		10.373				10.225	7.286	9.377	8.458	9.379	9.648	8.037	8.665	7.105		11.032	8.154	10.608	9.243	10.800	8.513	7.069	6.909	7.481	7.557
-1.297	-1.567	8.064	4.872	11.790	7.598		10.821		11.599	7.117	9.837	7.476	7.217	11.881					9.626	7.036	9.192	7.960	9.074	8.886	7.766	8.776	7.141	11.484	11.638	7.944	10.222	9.685	10.800	7.907	6.801	6.842	7.384	7.276
-1.250	-1.567	8.104	4.541	11.790	7.208		11.227		10.619	7.008	9.218	7.086	6.908	11.881	10.373				9.494	6.777	8.849	7.449	8.722	8.298	7.583	8.391	6.667	11.484	11.127	7.635	9.728	8.887	10.464	8.054	6.387	6.630	7.116	7.144
-1.203	-1.567	8.006	4.200	11.385	7.010		10.534		9.990	6.718	9.075	7.076	6.847		9.680				9.264	6.722	8.634	7.438	8.355	8.128	7.455	8.054	6.499	10.385	10.539	7.461	9.591	8.624	10.464	7.740	6.171	6.539	7.070	6.703
-1.156	-1.567	8.248	3.744	10.874	6.849		9.723		10.059	6.686	8.416	6.857	6.612	11.881	11.066				9.013	6.493	8.772	7.080	8.760	7.880	7.268	8.208	6.343	9.874	10.338	7.234	9.416	8.417	10.330	7.533	6.070	6.138	6.943	6.618
-1.109	-1.567	7.909	3.817	10.874	6.648		9.617		9.143	6.686	8.349	6.744	6.523	10.495	11.066				8.789	6.291	8.709	6.972	8.686	7.765	7.175	7.872	6.377	9.874	10.097	7.234	9.330	8.169	9.465	7.443	5.744	6.300	6.867	6.515
-1.062	-1.567	8.016	3.334	10.874	6.544		9.212		9.143	6.400	7.851	6.608	6.432	11.881	8.581	11.269			8.832	6.143	8.542	6.774	8.584	7.374	7.128	7.621	6.377	9.286	9.792	7.021	8.877	7.606	10.012	7.107	5.511	6.072	6.814	6.288
-1.015	-1.567	8.136	3.392	10.692	6.310		9.087		8.960	6.358	7.609	6.281	6.296	10.783	8.763	11.962			8.438	5.991	8.579	6.640	8.463	7.276	6.982	7.240	6.364	8.919	9.478	6.696	8.887	7.219	10.107	6.991	5.183	5.932	6.763	6.165
-0.968	-1.567	8.064	3.003	9.893	6.120		8.662		8.571	6.081	7.535	6.134	6.192	10.089	7.975	11.962			8.416	6.075	8.650	6.604	8.281	6.959	6.949	7.305	6.412	8.845	9.741	6.840	8.768	7.070	9.576	6.694	5.180	5.907	6.974	6.000
-0.921	-1.567	7.819	2.792	9.575	5.956	11.614	8.256		8.508	5.935	7.229	5.981	6.017	9.935	7.888	11.962			8.229	5.910	8.492	6.476	8.355	6.832	6.763	7.144	6.287	8.265	9.195	6.634	8.558	6.776	9.414	6.722	5.030	5.890	6.582	5.793
-0.874	-1.567	7.723	2.641	9.505	5.651	11.614	7.730		8.354	5.628	7.148	5.787	5.852	10.089	7.402	11.962	12.003		7.964	5.751	8.386	6.335	8.011	6.638	6.722	6.882	6.303	7.900	9.073	6.467	8.305	6.646	9.365	6.194	4.950	5.648	6.738	5.449
-0.827	-1.567	7.655	2.699	9.018	5.472		7.366		8.016	5.186	6.624	5.605	5.825	9.173	7.041		10.904		7.577	5.627	8.301	6.084	7.907	6.228	6.589	6.750	6.368	7.495	9.271	6.294	8.094	6.410	9.042	6.245	4.963	5.486	6.568	5.196
-0.780	-1.567	7.459	2.535	8.612	5.177	10.515	6.864		7.721	4.803	6.446	5.367	5.529	8.837	6.481	11.269	10.904		7.441	5.450	8.223	5.888	7.742	5.945	6.515	6.619	6.256	7.264	8.975	6.172	8.025	6.349	8.672	6.064	4.918	5.330	6.568	4.905
-0.733	-1.567	7.142	2.604	8.259	4.917	10.515	6.559		7.556	4.416	6.040	5.180	5.356	8.746	6.049	10.576	11.310		7.086	5.346	8.112	5.646	7.552	5.675	6.438	6.547	6.291	6.889	8.585	6.067	7.685	6.002	8.421	5.805	4.949	5.261	6.322	4.603
-0.686	-1.567	6.793	2.482	8.010	4.730	9.311	6.322		7.314	4.072	5.757	5.012	5.232	8.662	5.733	10.863	11.310		6.879	5.099	7.875	5.462	7.214	5.487	6.296	6.395	6.264	6.466	8.399	6.013	7.541	5.916	8.220	5.404	4.963	4.981	6.371	4.329
-0.639	-1.567	6.503	2.498	7.859	4.594	8.841	6.026		7.137	3.870	5.652	4.872	5.148	8.270	5.557	11.962	11.310		6.557	4.830	7.771	5.211	7.041	5.323	6.225	6.248	6.073	6.247	8.380	5.804	7.415	5.715	7.845	5.298	4.837	4.865	6.240	4.098
-0.592	-1.567	6.210	2.351	7.742	4.549	10.228	5.849		7.053	3.797	5.344	4.837	5.134	8.218	5.410	11.962	10.394		6.466	4.737	7.596	4.990	6.831	5.151	6.160	6.112	6.162	6.141	8.242	5.828	7.251	5.589	7.794	5.169	4.837	4.690	6.091	4.004
-0.545	-1.567	5.981	2.600	7.768	4.615	8.975	5.809		7.049	3.773	5.395	4.846	5.244	8.074	5.317	11.269	10.057	12.163	6.379	4.648	7.571	4.971	6.882	5.034	6.124	6.133	6.256	6.059	8.361	5.929	7.170	5.472	7.606	5.096	4.778	4.810	6.129	3.839
-0.498	-1.567	5.923	2.498	7.801	4.767	9.668	5.924		7.004	3.894	5.352	4.934	5.203	8.031	5.349	11.269	10.394	12.163	6.380	4.695	7.628	4.931	6.931	5.054	6.137	6.220	6.219	5.982	8.242	6.013	7.182	5.365	7.542	5.123	4.833	4.863	6.207	3.860
-0.451	-1.567	5.946	2.744	7.909	5.034	9.822	6.187		7.291	4.251	5.503	5.134	5.428	8.074	5.449	11.269	10.211	11.469	6.431	4.810	7.802	5.025	7.214	5.231	6.266	6.326	6.260	6.253	8.306	6.121	7.271	5.608	7.490	5.175	4.850	4.975	6.183	3.976
-0.404	-1.567	6.172	2.865	8.171	5.392	11.614	6.333		7.574	4.676	5.792	5.433	5.616	8.623	5.743	10.576	10.904		6.667	5.116	7.978	5.211	7.383	5.385	6.401	6.357	6.390	6.514	8.562	6.444	7.525	5.793	7.527	5.534	5.046	5.156	6.400	4.214
-0.357	-1.567	6.380	2.957	8.464	5.831		6.761		7.919	5.156	5.954	5.787	5.937	8.514	6.010	10.016	10.904		6.947	5.491	8.424	5.445	7.649	5.670	6.710	6.547	6.656	6.713	9.035	6.629	7.896	5.972	7.550	5.800	5.245	5.311	6.886	4.477
-0.310	-1.567	6.898	3.298	8.795	6.338		7.030		8.073	5.740	6.349	6.164	6.139	8.937	6.600	10.576	11.310	12.163	7.429	5.976	8.791	5.906	8.048	6.064	7.043	6.909	6.957	7.207	9.352	7.070	8.323	6.377	7.866	6.170	5.619	5.695	7.070	4.903
-0.263	-1.567	7.532	3.485	9.128	6.909		7.526		8.604	6.498	6.607	6.635	6.357	9.396	6.955	10.576	11.310		7.793	6.326	9.235	6.383	8.722	6.290	7.423	7.405	7.227	7.406	9.668	7.550	8.543	6.845	8.133	6.655	6.057	6.014	7.588	5.278
-0.216	-1.567	8.064	3.833	9.754	7.560		8.049		9.563	7.404	6.987	7.165	7.196	9.396	7.600	10.353	12.003		8.468	7.036	9.741	6.842	8.722	6.557	7.887	7.305	7.207	7.928	9.933	7.893	9.282	7.210	8.746	6.824	6.542	6.492	7.821	5.659
-0.169	-1.567	8.389	4.056	10.404	8.003		8.519		9.654	8.124	7.352	7.525	7.096	10.089	8.021	10.576			8.845	7.351	10.363	7.248	9.620	6.912	8.241	7.697	7.425	8.393	10.062	8.092	9.657	7.693	8.944	7.361	6.992	6.711	8.226	6.154
-0.122	-1.567	8.829	4.511	10.810	8.550		9.723		10.906	8.928	8.070	7.955	7.429	9.935	8.176	10.863	12.003		9.558	8.126	10.510	7.849	9.310	7.374	8.806	8.208	7.542	8.776	11.032	8.826	10.445	8.327	9.576	7.740	7.419	6.864	8.381	6.459
-0.075	-1.567	9.042	4.573	11.184	9.184	11.614	9.974		10.752	9.564	8.487	8.287	7.735	10.495	8.986	10.863	12.003		10.362	8.544	10.970	8.634	9.453	7.568	9.371	8.144	8.004	8.845	12.331	9.606	11.495	8.417	9.925	8.108	7.521	7.018	8.468	6.864
-0.028	-1.567	9.312	5.299	12.484	9.307	11.614	10.128		10.619	11.068	8.692	8.911	7.511	10.495	9.120				10.305	8.795	11.152	8.801	10.072	8.160	9.459	8.314	7.843	9.181	11.638	9.296	11.649	8.587	10.107	8.696	8.250	7.248	8.851	7.407
0.019	-1.567	9.153	4.788	11.973	9.949		11.227		11.089	10.152	8.739	8.846	7.976	11.881	9.680			12.163	10.893	9.643	11.375	9.253	11.325	8.416	9.819	9.125	7.982	9.874	11.484	9.606	12.748	9.110	10.107	9.207	8.145	7.232	9.161	7.630
0.066	-1.567	8.767	4.872	11.973	10.237		11.920		10.396	10.663	9.298	9.673	7.889	10.783		11.269			11.809	10.048	11.663	9.813	12.018	8.226	10.152	8.837	8.071	9.286	10.865	9.365		9.317	10.330	9.612	8.411	7.386	8.851	8.274
0.113	-1.567	8.505	4.675		10.237		11.920		10.300	11.068	9.991	9.827	8.122	11.881	9.967	11.269			11.404	10.454	10.970	10.283	10.409	8.458	10.612	8.665	8.169	9.538	10.539	8.826	13.441	8.747	9.770	10.305	9.467	7.071	9.613	8.428
0.160	-1.567	8.168	4.369	11.636	10.547	11.614			9.990	11.761	9.704	9.673	7.931	11.188		11.269			11.691	10.048	10.621	9.695	12.018	7.905	10.389	9.125	8.431	9.181	10.028	9.060		8.219	9.191	10.998	9.244	7.031	8.851	8.754
0.207	-1.567	7.767	4.000	12.889	10.380				9.232		9.704	10.520	7.735						11.586	10.230	10.087	10.793		8.038	10.293	8.776	8.366	9.538	10.028	8.672		7.875	8.944		9.244	7.057	8.614	8.274
0.254	-1.567	7.796	3.638	11.973	9.767		11.227		9.297	11.761	9.991	10.009	7.217	11.881	11.066				11.491		9.899	9.813	11.325	8.128	10.152	9.125	7.900	9.286	9.819	8.637		7.991	8.913		9.754	6.853	8.725	8.679
0.301	-1.567	7.610	3.307	11.097	10.000		11.920		9.035		9.011	11.619	7.217	11.188	11.066			12.163	11.691		9.563	9.695		7.930	10.234	8.665	7.689	9.404	9.819	8.092	13.441	7.708	8.478	10.305	9.244	6.693	8.614	9.709
0.348	-1.567	7.812	3.325	11.017	9.281	11.614			8.766		8.893	10.233	6.833	11.881	11.066			12.163	11.404	11.147	9.563	9.327	11.325	7.702	9.961	8.837	7.772	10.385	9.579	8.367	12.748	7.648	8.366		8.838	6.944	8.423	9.121
0.395	-1.567	8.094	3.211	9.893	9.334				9.366		9.011	9.827	6.956	11.881	11.066		12.003		11.691	11.147	9.648	9.119	10.920	7.551	10.101	8.144	7.755	9.538	9.538	8.092		7.173	8.366	10.998	8.838	6.968	8.668	10.625
0.442	-1.567	8.157	3.163	10.215	9.361				9.654		8.605	10.233	6.790				12.003		11.691	10.741	9.717	9.184	10.632	7.533	9.819	8.518	7.542	9.404	10.134	8.198	13.441	7.405	8.976	10.998	9.754	7.044	8.614	9.121
0.489	-1.567	8.690	3.316	9.670	9.074	11.614			9.297		9.144	10.520	6.749	11.188				11.469	11.943	10.741	9.583	9.494	10.920	7.360	10.006	9.307	7.570	8.845	10.385	8.198		7.428	8.402	9.900	10.448	7.281	8.300	9.373
0.536	-1.567	9.153	3.325	9.557	9.184		11.227		9.440	11.068	8.525	10.009	6.989	11.881			12.003	12.163	11.809	10.454	10.510	9.119	11.325	7.744	10.234	8.970	7.940	8.999	10.721	8.603		7.428	8.721	10.998	10.160	7.591	8.263	8.679
0.583	-1.567	9.846	3.676	9.488	9.726	11.614	11.920	12.383	9.808	11.761	8.893	9.827	7.238	11.881	11.066			12.163	11.491	11.840	10.276	8.847	10.920	7.880	10.422	9.412	8.048	10.097	10.790	8.478		7.708	9.519		9.467	7.974	8.994	9.932
0.630	-1.567	9.846	4.136	10.056	9.544		11.920	12.383	9.990		9.481	10.520	7.540					11.469	11.809		10.459	9.119	12.018	7.765	10.745	9.818	8.143	8.919	10.790	8.960		7.931	9.637		9.754	7.974	8.614	10.220
0.677	-1.567	10.733	4.269	9.999	9.809				10.501		9.586		7.889	11.881				11.064	12.790	11.840	11.375	9.695	11.325	7.930	11.487	9.664	8.500	9.538	11.127	9.365		8.327	10.464		10.853	8.239	8.725	9.932
0.724	-1.567	11.581	4.511	10.692	10.000				10.133		9.586	11.619	8.764	11.188	11.066		12.003		13.889		12.068	9.589	10.920	8.193	11.593	10.223	8.654	10.385	12.043	10.395		8.791	10.618		9.937	8.736	9.479	10.220
0.771	-1.567	12.679	4.606	11.973	11.335		11.920		11.312		11.783	10.233	8.764				12.003	11.469	12.502		13.454	10.283	11.325	8.416	12.403	10.511	9.267	10.385	12.331	10.906		9.485	11.023		10.448	9.072	9.361	9.932
0.818	-1.567	11.986	4.963	12.196	11.558				12.698		10.685		9.121			11.962	12.003		13.196	10.741	12.068	9.589	11.325	8.549	12.180	10.223	9.635	10.791	12.736			10.091		10.998	10.160	9.178	9.256	10.220
0.865	-1.567		5.810		10.547				12.005		10.685		9.680						12.790	11.147	12.356	10.506	10.920	9.648	12.403	11.609	8.999	10.385	13.430	12.004		10.496	12.410	10.305		9.989	9.613	11.319
0.913	-1.567		6.398		11.846								10.374						13.889		12.761	10.506	11.325	9.514	13.097	11.609	9.124	10.791	13.430	12.004		11.882	11.311			9.989	10.460
0.959	-1.567		6.908	13.582							11.090								13.889	11.147	13.454			9.802	13.790	11.609	10.040					11.882				11.375		11.319
1.006	-1.567		7.314										9.680						13.889		13.454			10.495			10.734										10.172
1.054	-1.567												10.374											11.594		11.609	11.832	11.484								10.682
1.100	-1.567				12.945								11.067														11.139									11.375
1.147	-1.567												10.374													11.609												11.319
1.195	-1.567
1.241	-1.567																										11.832
1.288	-1.567
1.336	-1.567
1.382	-1.567
1.429	-1.567
1.476	-1.567
-3.176	-1.509
-3.130	-1.509
-3.083	-1.509
-3.035	-1.509
-2.989	-1.509
-2.942	-1.509
-2.894	-1.509
-2.848	-1.509
-2.801	-1.509
-2.754	-1.509
-2.707	-1.509
-2.660	-1.509
-2.613	-1.509
-2.566	-1.509
-2.519	-1.509
-2.472	-1.509
-2.425	-1.509	12.679
-2.378	-1.509																								13.790		11.832			12.004
-2.331	-1.509	12.679			12.945
-2.284	-1.509																																				11.559
-2.237	-1.509																				13.454				13.790								11.716			11.375
-2.190	-1.509	12.679																							13.790
-2.143	-1.509	11.986																		11.840			12.018		13.097		11.832		13.430	12.004			12.410		11.546	11.375	11.559
-2.096	-1.509	12.679	7.314		12.945								11.067							11.840			11.325		12.691					12.004	13.441				11.546	11.375
-2.049	-1.509	12.679	8.007		12.252				12.698	11.761										11.840	12.761	11.892			12.691		11.139			12.004	13.441	11.882	12.410		11.546	11.375	11.559	10.625
-2.002	-1.509	10.887			11.846				12.698	10.663		11.619	9.968						12.790	11.840	12.356		10.632		12.691		10.734		13.430	11.311	13.441		12.410	10.998		11.375	10.865	10.220
-1.955	-1.509	10.887			11.846					11.761		11.619	11.067						13.196	10.454		11.892			11.225	10.916	10.734		13.430	12.004			11.716	10.305	10.448	9.583	10.865
-1.908	-1.509	12.679	8.007		12.252				12.698	10.663			9.968						13.889	10.230	11.509		11.325		11.151	11.609	9.267		13.430	11.311	13.441	11.189	12.410		11.546	10.682	9.949	10.625
-1.861	-1.509	11.070		13.582	10.865				11.312	10.375		10.926	9.968						12.502	10.048	12.761	11.199	10.920	11.594	10.899		10.223		12.736	10.906	12.748	11.882		10.305	10.853	9.989	10.865
-1.814	-1.509	11.581	8.007		11.153					10.375		9.673	9.275						12.279	9.894	11.845		10.920		10.794		9.193		13.430	10.906	12.342	10.496	11.311	10.998	10.448	9.178	9.361	10.220
-1.767	-1.509		7.314		10.172				12.698	9.363		10.520	10.374						11.404	9.760	11.845		10.632		10.152		9.060		12.736	10.618	12.748		12.410	10.305	9.600	8.485	10.172	10.625
-1.720	-1.509	11.581	6.908	13.582	9.949				12.005	9.564		9.673	9.121						12.502	9.275	12.068	10.506	10.632	11.594	10.494	11.609	8.654		12.736	9.925	13.441	11.882	11.311	10.305	9.061	8.485	8.994	9.373
-1.673	-1.509	11.070		13.582	9.767					8.817		9.539	8.987						11.250	8.949	10.564		10.226	10.495	9.983	11.609	8.999			10.058	11.649	11.189	11.716	9.900	8.713	8.890	8.994	8.834
-1.626	-1.509	11.070	8.007		9.334				12.005	8.394		8.980	8.869						11.809	8.582	10.682	10.283	10.632	10.901	9.556	10.223	8.048		12.736	9.702	13.441	11.189	11.716	10.998	8.981	8.602	9.161	8.834
-1.579	-1.509	10.482	8.007		9.161					8.542	11.783	8.623	7.931		10.373				11.324	8.256	10.276	10.100	12.018	10.901	9.290	10.511	8.071		11.820	9.519	11.362	10.784	11.023	9.612	8.907	7.909	8.668	8.754
-1.532	-1.509	10.377		12.889	8.802				12.698	8.295	11.090	8.252	7.666		10.373				11.324	8.176	10.319	9.695	10.409	10.495	8.907	10.223	7.721	10.791	13.430	8.960	11.495	11.882	10.618	8.919	8.411	7.764	8.226	8.228
-1.485	-1.509	9.846	8.007		8.696				12.698	7.718		8.252	7.976		10.373				10.711	7.948	10.276	8.948	9.939	9.648	8.602	9.212	7.900		12.043	8.708	11.138	10.784	11.023	8.919	8.327	7.737	8.340	8.374
-1.438	-1.509	8.808	5.234	12.889	8.340				12.005	7.602	11.090	7.668	7.483	11.881					10.392	7.483	9.928	8.714	9.453	9.802	8.334	9.125	7.528		11.232	8.539	11.649	9.937	11.311	8.801	7.696	7.141	8.062	7.986
-1.391	-1.509	8.728	5.928	13.582	7.934		10.821		12.698	7.513	10.685	7.492	7.115						9.977	7.433	9.377	8.596	10.072	9.109	8.113	9.530	7.268	11.484	11.638	8.176	10.956	9.685	10.330	7.954	7.270	7.297	7.708	7.822
-1.344	-1.509	8.619	5.063	12.889	7.809		11.227		10.906	7.197	9.991	7.275	6.924		10.373				10.060	7.052	9.465	8.228	9.716	8.649	7.915	8.776	7.053	11.484	10.721	8.053	10.145	9.685	11.023	8.054	6.911	6.832	7.588	7.258
-1.297	-1.509	8.168	5.234	12.484	7.489		10.821		10.501	6.990	9.385	7.153	6.877		11.066				9.828	6.734	9.265	7.941	9.185	8.458	7.665	8.565	6.905	9.874	10.721	7.877	10.263	8.624	11.023	8.359	6.605	6.832	7.588	7.447
-1.250	-1.509	8.248	5.299	11.385	7.241		9.522		10.752	7.008	9.298	6.946	6.624		10.373				9.400	6.863	9.000	7.510	8.799	8.955	7.511	8.144	6.795	10.097	10.865	7.660	10.183	8.938	9.770	7.779	6.416	6.693	7.081	6.975
-1.203	-1.509	8.310	4.711	11.973	7.031		10.311		10.396	6.778	9.075	6.857	6.442		11.066				9.197	6.552	8.890	7.449	8.435	7.905	7.413	7.896	6.828	11.484	10.539	7.389	9.778	8.481	9.519	7.361	6.190	6.378	6.963	6.754
-1.156	-1.509	8.403	4.396	11.097	6.773		9.435		9.607	6.711	8.692	6.635	6.612		10.373	11.269			9.037	6.483	8.709	7.138	8.974	7.723	7.287	7.759	6.524	11.484	10.338	7.251	9.509	8.386	9.701	7.214	5.986	6.239	6.984	6.694
-1.109	-1.509	8.260	4.000	11.017	6.648		9.974		9.520	6.649	7.977	6.448	6.331	10.783	9.967				8.898	6.385	9.024	7.032	8.927	7.702	7.204	7.921	6.495	9.404	10.134	6.954	9.364	8.121	9.576	7.170	5.744	6.160	6.974	6.328
-1.062	-1.509	8.490	3.663	10.538	6.510		8.976		9.035	6.535	8.070	6.356	6.357	11.188	11.066				8.674	6.216	8.911	6.774	8.617	7.467	7.141	7.639	6.549	8.999	9.741	7.000	9.151	7.620	9.414	6.921	5.683	6.082	7.005	6.231
-1.015	-1.509	8.260	3.553	10.363	6.315	11.614	8.624		8.869	6.414	7.689	6.244	5.937	10.272	9.967	11.962			8.663	6.170	8.736	6.836	8.686	7.345	7.056	7.451	6.596	9.181	9.352	6.874	8.705	7.464	10.012	7.009	5.459	5.924	6.738	6.154
-0.968	-1.509	8.260	3.236	9.776	6.208		8.742		8.508	6.159	7.578	6.118	5.973	11.188	7.975	11.962			8.375	6.133	8.727	6.733	8.522	6.940	7.048	7.266	6.509	9.286	9.441	6.706	8.670	7.210	9.365	6.750	5.408	6.014	6.805	5.902
-0.921	-1.509	8.237	3.109	9.408	6.007	11.614	8.008		8.354	5.872	7.139	5.984	5.749	10.089	7.569	11.962			8.117	5.996	8.736	6.584	8.147	6.674	6.858	6.865	6.425	8.265	9.623	6.558	8.581	6.955	9.319	6.616	5.199	5.776	6.668	5.663
-0.874	-1.509	7.909	2.977	9.238	5.734	11.614	7.630		8.187	5.477	6.827	5.761	5.607	9.684	7.134	10.863	12.003		7.839	5.892	8.527	6.327	8.086	6.570	6.849	7.203	6.519	7.592	9.086	6.487	8.391	6.701	9.042	6.393	5.206	5.834	6.707	5.487
-0.827	-1.509	7.767	2.719	8.820	5.454	10.921	7.193		8.054	5.051	6.547	5.539	5.545	9.109	6.803	11.269	12.003		7.519	5.744	8.261	6.031	7.875	6.134	6.733	6.727	6.390	7.532	9.023	6.284	8.075	6.381	8.826	6.373	5.146	5.645	6.561	5.122
-0.780	-1.509	7.422	2.781	8.446	5.135	10.005	6.851		7.674	4.687	6.258	5.462	5.461	8.746	6.365	10.863			7.296	5.450	8.156	5.883	7.564	5.832	6.569	6.445	6.201	7.341	8.824	6.245	7.916	6.280	8.478	5.961	5.104	5.361	6.459	4.829
-0.733	-1.509	7.190	2.578	8.254	4.889	9.535	6.344		7.522	4.276	5.917	5.097	5.283	8.514	6.010	10.576	12.003		6.993	5.254	8.029	5.519	7.496	5.537	6.438	6.400	6.283	6.608	8.547	6.005	7.679	5.958	8.332	5.646	5.054	5.170	6.301	4.496
-0.686	-1.509	6.821	2.724	7.902	4.653	9.822	6.071		7.130	3.927	5.696	4.828	5.229	8.447	5.525	10.863			6.747	5.017	7.781	5.289	7.158	5.340	6.309	6.258	6.142	6.390	8.460	5.897	7.442	5.676	7.910	5.449	4.925	4.940	6.156	4.264
-0.639	-1.509	6.661	2.443	7.688	4.525	8.841	5.949		6.933	3.703	5.388	4.747	5.145	8.218	5.611	9.883	12.003		6.529	4.715	7.525	5.045	7.143	5.184	6.160	6.133	6.076	6.258	8.265	5.756	7.253	5.621	7.794	5.311	4.809	4.803	6.091	4.026
-0.592	-1.509	6.316	2.600	7.608	4.486	9.049	5.849		6.869	3.543	5.242	4.618	5.111	8.097	5.246	11.269	10.394		6.359	4.615	7.300	4.899	6.865	4.955	6.056	5.975	6.009	6.037	8.193	5.724	7.029	5.374	7.581	5.025	4.789	4.620	6.183	3.787
-0.545	-1.509	6.073	2.586	7.554	4.517	9.129	5.769		6.875	3.556	5.229	4.626	5.055	7.821	5.183	11.962	10.394		6.206	4.468	7.370	4.770	6.700	4.907	5.983	5.993	5.986	5.939	8.031	5.749	7.034	5.353	7.386	4.912	4.650	4.714	6.250	3.725
-0.498	-1.509	5.961	2.613	7.721	4.613	9.049	5.761		6.914	3.684	5.162	4.657	5.170	8.120	5.120	10.863	9.700		6.162	4.517	7.402	4.670	6.787	4.871	5.918	5.883	6.000	5.970	7.983	5.762	7.007	5.289	7.353	4.944	4.661	4.700	6.142	3.706
-0.451	-1.509	5.920	2.729	7.839	4.855	9.535	5.882		6.962	3.942	5.264	4.855	5.151	7.874	5.188	11.962	9.700		6.259	4.605	7.419	4.769	6.842	4.999	5.986	6.015	6.102	6.007	8.111	5.938	7.064	5.334	7.360	5.066	4.617	4.730	6.095	3.788
-0.404	-1.509	6.029	2.990	8.049	5.248	9.311	6.015		7.291	4.268	5.441	5.071	5.421	8.270	5.382	10.353	9.924		6.429	4.770	7.680	4.876	7.041	5.159	6.159	6.154	6.219	6.354	8.209	6.121	7.219	5.462	7.334	5.172	4.782	4.845	6.216	3.948
-0.357	-1.509	6.184	3.109	8.216	5.628		6.307		7.623	4.858	5.699	5.357	5.794	8.703	5.763	10.170	10.904		6.710	5.102	7.925	5.130	7.464	5.391	6.423	6.306	6.385	6.460	8.562	6.311	7.569	5.756	7.334	5.465	5.113	5.026	6.483	4.211
-0.310	-1.509	6.574	3.280	8.626	6.140		6.773	12.383	7.838	5.470	5.975	5.741	5.973	8.885	6.075	10.353	10.904	11.469	7.047	5.510	8.301	5.619	7.859	5.641	6.747	6.633	6.554	6.919	8.919	6.763	7.771	6.089	7.746	5.757	5.360	5.347	6.831	4.490
-0.263	-1.509	7.073	3.412	8.967	6.606	11.614	7.068		8.255	6.208	6.500	6.203	6.230	9.579	6.451	10.576	10.904	11.469	7.467	5.999	9.060	5.898	8.381	5.897	7.037	6.830	6.815	7.235	9.286	7.184	8.347	6.550	7.899	6.123	5.775	5.668	7.037	4.842
-0.216	-1.509	7.526	3.773	9.539	7.202		7.431		9.009	7.016	6.702	6.519	6.697	8.885	7.096	10.863	11.310		7.994	6.351	9.360	6.383	8.463	6.336	7.416	7.179	7.114	7.458	9.933	7.538	8.930	6.865	8.332	6.887	6.171	6.072	7.570	5.264
-0.169	-1.509	8.191	3.913	10.148	7.667		8.070		9.264	8.206	7.295	7.097	6.636	9.684	7.455	11.269	12.003		8.605	6.771	9.899	6.786	8.584	6.363	7.909	7.566	7.132	7.634	10.385	7.893	9.416	7.405	8.772	7.214	6.490	6.293	7.870	5.585
-0.122	-1.509	8.490	4.541	10.324	8.263		8.588		9.926	8.235	7.706	7.525	6.818	10.272	7.888	10.576		12.163	9.225	7.386	10.236	7.438	9.128	6.999	8.301	7.435	7.401	8.050	10.338	8.243	9.975	8.169	8.976	7.387	6.810	6.531	8.300	5.962
-0.075	-1.509	9.153	4.675	10.943	8.479		8.785		9.702	9.196	7.912	8.064	7.238	10.495	8.869	10.016		12.163	9.389	7.797	10.459	7.941	9.185	7.345	8.715	7.718	7.542	9.086	10.865	8.708	10.397	8.550	9.925	7.631	7.104	6.760	8.263	6.515
-0.028	-1.509	9.421	4.872	11.184	9.207		9.617	12.383	10.300	9.969	7.977	8.287	7.483	9.802	8.986	10.863			9.881	8.056	10.889	8.228	9.246	7.516	8.994	7.872	7.425	8.919	11.350	8.826	11.495	8.515	9.845	7.820	7.595	6.790	8.340	6.786
0.019	-1.509	9.635	5.063	11.636	9.361		9.841	12.383	10.619	9.815	8.692	8.400	7.540	11.881	9.456	11.269	12.003	12.163	10.593	8.844	10.682	8.896	10.632	8.038	9.225	7.872	7.689	8.776	11.638	9.171	12.055	8.624	9.770	8.359	7.857	6.711	8.514	7.427
0.066	-1.509	9.245	5.117	11.790	9.649		11.920		10.906	9.969	9.011	8.980	7.570	10.272	9.680				10.798	9.132	10.682	8.847	10.072	8.067	9.631	8.242	7.643	8.711	11.032	9.296	12.342	8.938	10.330	10.305	8.250	6.790	8.668	7.367
0.113	-1.509	8.709	4.829	11.385	10.000		10.534		10.752	11.068	9.144	9.539	7.601		9.680	11.269		11.469	10.998	9.442	11.257	8.801	10.409	7.983	9.878	8.314	7.658	8.999	11.127	8.826	12.748	8.550	9.701	8.359	8.713	6.875	8.668	7.853
0.160	-1.509	8.585	4.711	11.636	9.949		11.227		10.619		9.298	10.009	7.403		9.680	10.863		12.163	11.404	10.230	10.236	9.407	11.325	7.880	9.919	8.242	7.738	8.776	10.865	9.114	13.441	8.448	9.845	9.900	9.349	6.656	8.263	8.323
0.207	-1.509	8.362	4.095	10.810	10.112		11.227		9.479	11.761	9.586	9.054	7.217	11.188	9.680			12.163	11.404	10.741	10.621	9.407	10.226	7.956	9.898	8.314	7.825	9.086	10.171	8.869	13.441	8.299	9.274	9.612	8.455	6.613	8.514	8.485
0.254	-1.509	8.168	3.833	11.184	9.577	11.614	11.227		9.865	11.761	9.075	9.316	7.238	11.881	10.373			12.163	11.250	10.230	9.843	9.002	10.632	7.744	9.878	8.391	7.689	8.845	9.996	8.746	12.748	7.991	8.648	10.998	8.713	6.648	8.514	8.754
0.301	-1.509	8.054	3.496	10.943	9.854				9.061		9.298	10.926	7.570		9.456	11.962	12.003	12.163	11.586	10.741	9.693	9.494	10.632	7.702	9.712	8.391	7.366	9.404	9.903	8.367		7.539	8.772	10.305	9.061	6.539	8.157	8.274
0.348	-1.509	8.115	3.316	10.404	9.116		11.920		9.264	11.761	8.739	10.233	7.006		9.967		12.003	12.163	11.491	10.048	9.899	8.757	10.072	7.605	9.878	8.351	7.278	9.404	9.645	8.220		7.476	8.799		8.774	6.523	8.157	8.679
0.395	-1.509	8.297	2.970	10.086	9.184				9.440		8.605	10.009	6.763	11.881	11.066	11.962	12.003	12.163	11.181	10.230	9.484	8.847	10.409	7.303	9.747	8.518	7.488	8.650	10.171	7.979	13.441	7.277	8.538	10.305	9.244	6.740	8.125	9.121
0.442	-1.509	8.403	2.996	9.893	9.207	11.614	11.920		9.232		9.144	9.539	6.847	11.881			12.003	12.163	10.944	10.048	9.717	8.801	10.226	7.483	9.472	8.242	7.321	8.539	9.846	8.267	12.748	7.372	8.603	9.612	9.061	6.702	8.340	8.611
0.489	-1.509	8.728	3.073	9.732	8.902		11.227		9.297	11.761	8.692	10.926	6.660	11.881	11.066		12.003	11.064	10.798	10.741	9.626	8.560	10.409	7.224	9.898	8.665	7.738	8.593	9.874	8.291	13.441	7.277	8.976		9.244	6.864	8.125	8.428
0.536	-1.509	9.245	3.280	9.471	9.207		10.128		9.232	11.068	8.692	9.827	6.862	11.881				11.064	11.943	10.454	9.843	8.948	10.072	7.551	10.494	8.776	7.689	8.999	9.996	8.539		7.693	9.008	10.305	8.713	7.084	8.381	9.016
0.583	-1.509	9.501	3.325	9.363	9.448		11.227		9.366		9.298	10.233	7.175					11.064	11.324	10.454	9.871	8.801	9.939	7.723	10.389	8.901	7.755	8.919	11.032	8.539	13.441	7.539	8.799		9.467	7.314	7.921	9.709
0.630	-1.509	9.635	3.625	10.056	9.389	11.614	10.311		9.654	11.761	9.218	9.827	7.429	11.188	11.066			11.469	12.502	11.147	10.196	8.634	10.226	7.624	10.532	8.776	7.982	8.919	10.539	8.826		7.772	9.231	10.998	9.061	7.711	8.381	10.220
0.677	-1.509	10.377	3.518	10.027	9.577	11.614	10.821		9.808	11.761	8.787	10.233	7.456	11.881	11.066		12.003		11.586	10.048	10.682	9.002	11.325	7.682	10.794	8.970	8.169	9.538	11.032	9.171		8.550	10.012	9.900	9.600	8.197	8.668	9.709
0.724	-1.509	11.581	3.759	10.586	10.000				9.702		9.586	10.009	7.809	11.881	11.066		11.310	11.064	13.196	10.741	10.970	9.059		8.416	11.392	9.530	8.366	9.538	11.232	9.925		8.791	10.464	10.998	9.600	7.941	9.361	10.220
0.771	-1.509	11.581	4.246	11.385	10.999	11.614	11.227		10.300		10.397	9.827	8.022	11.881			12.003	11.064	12.502	11.147	11.663	10.100	11.325	8.503	11.487	10.916	8.574	9.404	11.820	10.395		9.243	10.618		10.160	8.284	9.613	9.932
0.818	-1.509		4.511	11.790	10.237			11.690	11.089		10.685	9.827	8.669					12.163		11.840	11.663	9.946	12.018	8.262	11.998	10.223	8.788	9.538	12.736	10.213		9.485	10.800	10.998	9.937	8.810	9.361	10.220
0.865	-1.509		4.606	12.196	12.945	11.614				11.761	10.685	10.520	9.968				12.003		12.790	10.741	12.761	10.283		9.291	12.691	11.609	8.942	9.874		10.906		10.091	12.410	10.305	10.160	8.667	10.865	9.932
0.913	-1.509		5.368	13.582	11.558		11.920		12.005		11.783					11.962		12.163	13.196	10.741	12.356	11.199		8.886	13.790	10.000	8.836	11.484	13.430			11.882			11.546	10.682	9.767	10.625
0.959	-1.509		5.928	13.582	12.252	10.921	11.920				11.090		10.374						13.196		13.454			9.397	13.790	11.609	9.124	11.484					12.410		11.546	10.276	10.172
1.006	-1.509		6.621		12.252	11.614							11.067						13.889			11.892		10.495	13.097	10.916	10.040	11.484	13.430			11.882				10.682	10.865
1.054	-1.509				12.945							11.619	10.374								13.454				13.790		10.734			12.004						11.375	10.865	11.319
1.100	-1.509				12.252								9.968													11.609	10.446									10.682
1.147	-1.509																					11.892					10.734										11.559
1.195	-1.509				12.945
1.241	-1.509
1.288	-1.509
1.336	-1.509
1.382	-1.509
1.429	-1.509
1.476	-1.509
-3.176	-1.450
-3.130	-1.450
-3.083	-1.450
-3.035	-1.450
-2.989	-1.450
-2.942	-1.450
-2.894	-1.450
-2.848	-1.450
-2.801	-1.450
-2.754	-1.450
-2.707	-1.450
-2.660	-1.450																								13.790
-2.613	-1.450
-2.566	-1.450				12.945															11.840
-2.519	-1.450
-2.472	-1.450
-2.425	-1.450																				13.454		11.325
-2.378	-1.450																			11.840							11.832		13.430	12.004		11.882
-2.331	-1.450	11.581			12.945								11.067							11.840			12.018				11.832		13.430	12.004			12.410			11.375	10.865
-2.284	-1.450			13.582	12.252				11.599	11.761										11.840			11.325		13.790				12.736	11.311		11.882				10.682	11.559	11.319
-2.237	-1.450	11.986							12.698											11.147	13.454		11.325		12.403		11.832		13.430	11.311		11.882	12.410			11.375	11.559	10.625
-2.190	-1.450	10.733	7.314		11.846				12.698		11.783								12.279	11.840	12.761		12.018		11.844		11.139		12.331				12.410			9.989	10.460
-2.143	-1.450	10.040	8.007		12.252					11.761		11.619	9.968						11.809			11.199	11.325		11.710		11.139		12.736	11.311	13.441	11.882	11.311	9.900		10.276		10.625
-2.096	-1.450	10.482	6.908		11.558				12.698	10.152	11.783		10.374						12.097	11.147	12.761	11.892	11.325	11.594	12.180		11.139		12.043	11.311		11.189	11.716	10.998	10.853	10.276	10.865	11.319
-2.049	-1.450	9.421	6.215		11.846				12.005	11.761	11.783	10.926	9.680						11.809	9.537	12.761		10.920		11.082		10.446		12.736	10.213	12.055	11.189	11.311	10.305		9.178	10.172	11.319
-2.002	-1.450	9.635	6.215		11.153				11.599	10.663		11.619	8.987						12.097	9.643	12.068	10.793	10.632	11.594	10.389		9.530		11.638	10.618	13.441	11.882	11.311	9.900	9.937	8.810	9.767	10.625
-1.955	-1.450	9.846	6.621		10.380				11.599	10.375		11.619	9.457						10.944	9.007	11.845	10.506	9.821		10.206		9.267		11.820	9.807	12.342	11.189	11.023	9.612	9.467	8.736	10.172	10.220
-1.908	-1.450	9.846	7.314	13.582	10.306				11.089	10.152	11.783	9.134	8.987						11.491	9.067	12.068	10.793	9.939	11.594	9.729	10.916	8.999		12.043	9.439	12.342	10.496	10.800	10.305	9.467	8.810	9.074	10.625
-1.861	-1.450	10.482	7.314		10.112				11.599	9.196		10.520	9.121						11.181	8.795	11.057	10.283	9.821	11.594	9.747	11.609	8.654		13.430	9.807	12.055	10.496	10.800	8.919	8.907	7.711	8.668	8.834
-1.814	-1.450	10.194	8.007		9.577				12.005	9.363		9.422	8.502						11.491	8.621	11.509	10.283	10.072	11.594	9.679	10.223	8.741			9.296	11.495	11.189	10.618	10.305	9.148	8.008	8.668	9.527
-1.767	-1.450	11.293		13.582	9.418				11.089	9.122	11.783	8.846	8.987						11.116	8.662	10.746	10.100	9.453	10.901	9.459	10.511	8.500		13.430	9.606	12.055	10.273	10.800	9.207	9.061	8.079	8.786	9.121
-1.720	-1.450	10.887	8.007		9.418				12.698	9.196		9.221	8.022						10.753	8.473	10.682	9.946	10.632	11.594	9.257	10.223	8.143		12.331	9.439	11.832	9.937	10.618	9.207	8.550	7.764	8.340	9.709
-1.673	-1.450	11.581	7.314	12.889	9.138				12.005	8.465		8.980	7.699						11.181	8.176	10.363	10.506	10.226	9.648	9.290	9.412	8.249	11.484	12.043	9.365	11.832	10.496	10.618	8.433	8.502	7.568	8.994	8.679
-1.626	-1.450	10.733	8.007	13.582	9.074				12.698	8.503	11.783	8.528	7.848						10.893	8.176	10.363	9.695	10.226	9.802	9.054	10.511	7.881	11.484	12.331	8.570	11.244	9.685	11.023	8.801	8.774	7.546	8.340	8.323
-1.579	-1.450	9.907	6.061	12.889	8.711		11.920		11.312	8.295		8.218	7.771		11.066				11.055	7.577	9.871	10.100	9.716	9.291	8.793	9.664	7.940	11.484	11.232	9.114	11.495	9.803	10.800	8.696	8.112	7.737	8.468	7.951
-1.532	-1.450	9.588	6.621		8.538				11.599	7.684	10.174	8.185	7.570						10.392	7.779	9.928	8.801	10.226	10.208	8.580	8.970	7.598	10.385	11.232	8.869	11.138	9.803	11.311	8.513	7.740	7.281	8.340	8.428
-1.485	-1.450	9.635	6.908	12.889	8.291		10.311		12.698	7.650	11.090	7.668	7.155	11.881	10.373				10.487	7.329	9.717	8.801	10.072	9.291	8.433	9.125	7.705		11.484	8.746	10.802	9.317	10.464	8.165	7.883	7.264	7.948	7.630
-1.438	-1.450	9.544	5.810	12.196	8.116		11.227		12.698	7.272	10.685	7.790	7.196						10.556	7.509	9.542	8.396	9.620	9.109	8.221	9.307	7.476		10.721	8.315	10.733	10.273	10.464	8.433	7.452	7.483	7.647	7.534
-1.391	-1.450	9.068	5.810	12.889	7.815		10.821		11.089	7.379	10.397	7.649	6.892		11.066				10.392	7.028	9.280	8.154	9.939	9.109	8.083	8.351	7.278	10.791	11.232	8.198	10.551	8.938	10.464	8.054	7.139	7.248	7.730	7.630
-1.344	-1.450	8.552	5.234	11.973	7.565		10.821		10.133	7.176	9.837	7.249	6.908		9.967				10.151	6.803	9.311	7.781	9.821	8.821	7.920	8.837	7.268	10.385	10.657	7.997	10.222	8.791	10.800	7.863	6.801	6.980	7.464	7.468
-1.297	-1.450	8.672	4.788	12.484	7.485		10.311		10.133	7.008	9.704	7.237	6.862		9.680				9.598	7.036	9.137	7.687	9.533	8.128	7.776	8.391	7.053	9.692	10.790	7.660	10.397	8.791	10.618	7.820	6.686	6.656	7.255	7.084
-1.250	-1.450	8.672	5.117	11.184	7.189		9.974		10.396	6.841	9.011	7.076	6.697		11.066	11.962			9.669	6.740	9.098	7.658	8.974	8.097	7.555	8.901	6.891	10.385	10.539	7.622	10.145	8.624	10.012	7.740	6.569	6.656	7.128	6.853
-1.203	-1.450	8.873	4.711	10.874	7.042		9.841		10.213	7.008	8.648	6.928	6.567		10.373				9.356	6.552	9.085	7.535	9.022	8.038	7.476	8.176	6.869	9.538	10.294	7.399	9.830	8.386	9.845	8.003	6.326	6.433	7.104	6.775
-1.156	-1.450	8.808	4.872	10.638	6.943		9.087		9.607	6.974	8.787	6.670	6.462						9.314	6.460	8.922	7.121	8.686	7.605	7.367	8.277	6.789	9.874	10.251	7.313	9.858	8.219	11.023	7.170	6.263	6.358	7.116	6.498
-1.109	-1.450	8.873	4.369	10.086	6.818		9.522		9.402	6.841	8.120	6.656	6.366	11.188	9.967	11.962			8.969	6.376	8.933	7.370	8.883	7.374	7.357	7.781	6.606	10.385	9.766	7.007	9.471	7.893	9.925	7.170	5.948	6.176	7.026	6.384
-1.062	-1.450	8.767	4.223	10.447	6.629		8.829		9.402	6.574	8.257	6.471	6.030	11.881	8.763	11.962			8.696	6.483	9.012	7.017	8.651	7.237	7.244	7.759	6.763	9.086	9.996	7.014	9.124	7.839	9.008	6.904	5.797	6.160	7.005	6.315
-1.015	-1.450	8.767	4.095	10.363	6.528		8.876		9.202	6.493	8.022	6.437	5.891	11.881	8.358	10.863			8.652	6.322	8.642	6.965	8.651	7.331	7.212	7.658	6.656	8.845	9.819	6.886	9.097	7.394	9.274	7.170	5.842	6.275	7.081	6.177
-0.968	-1.450	8.505	3.588	9.869	6.325	11.614	8.394		8.655	6.280	7.520	6.230	5.874	10.495	8.358	10.863			8.359	6.194	8.810	6.855	8.435	6.902	7.150	7.227	6.439	8.650	9.623	6.736	8.856	7.228	9.770	6.794	5.683	6.028	6.905	5.996
-0.921	-1.450	8.747	3.422	9.408	6.142	10.921	7.988		8.786	5.816	7.341	6.013	5.846	11.188	7.734	11.962	12.003		8.192	6.129	8.829	6.745	8.463	6.681	7.100	7.266	6.570	8.151	9.478	6.686	8.551	6.920	8.944	6.434	5.593	6.087	6.805	5.830
-0.874	-1.450	8.260	3.171	9.213	5.895	10.921	7.551		8.316	5.600	6.939	6.002	5.582	9.579	7.352	10.863	11.310		7.956	6.068	8.659	6.371	8.305	6.452	7.030	7.167	6.425	7.655	9.558	6.507	8.294	6.801	8.746	6.521	5.446	5.928	6.589	5.455
-0.827	-1.450	8.104	2.996	8.599	5.618	10.515	7.166		8.007	5.058	6.607	5.617	5.421	9.173	6.623	11.269	11.310		7.593	5.866	8.361	6.250	7.728	6.164	6.893	6.873	6.241	7.423	9.125	6.410	8.163	6.540	8.746	6.253	5.385	5.722	6.691	5.185
-0.780	-1.450	7.567	2.809	8.389	5.296	9.668	6.896		7.870	4.739	6.274	5.350	5.436	8.885	6.312	11.962	12.003		7.309	5.578	8.213	5.852	7.599	5.851	6.708	6.965	6.268	6.984	8.855	6.362	7.924	6.237	8.421	5.981	5.285	5.480	6.509	4.890
-0.733	-1.450	7.371	2.883	8.041	5.020	9.311	6.526		7.562	4.262	6.037	5.178	5.295	8.703	6.096	11.269	11.310		7.071	5.316	8.012	5.623	7.403	5.507	6.546	6.528	6.125	6.849	8.785	6.187	7.673	6.045	8.402	5.680	5.258	5.216	6.388	4.579
-0.686	-1.450	7.041	2.776	7.820	4.811	8.906	6.289		7.230	3.939	5.757	4.974	5.217	8.514	5.672	11.962	11.310		6.756	4.963	7.724	5.295	7.028	5.269	6.372	6.462	6.064	6.447	8.495	5.948	7.418	5.700	7.979	5.404	5.065	5.022	6.394	4.297
-0.639	-1.450	6.847	2.714	7.707	4.667	9.129	5.929		6.968	3.719	5.457	4.731	5.113	8.031	5.552	10.170	10.904		6.490	4.771	7.582	5.031	6.888	5.087	6.170	6.176	6.162	6.200	8.361	5.931	7.215	5.627	7.682	5.215	4.893	4.917	6.280	4.066
-0.592	-1.450	6.514	2.744	7.650	4.608	8.841	5.820		6.949	3.583	5.289	4.632	5.019	8.218	5.307	10.170	10.904	12.163	6.351	4.559	7.281	4.848	6.745	4.892	6.055	6.080	6.042	5.966	8.073	5.749	7.087	5.380	7.440	5.085	4.806	4.767	6.169	3.831
-0.545	-1.450	6.302	2.798	7.581	4.617	9.417	5.666		6.724	3.500	5.149	4.560	5.068	8.143	5.231	10.863	10.394		6.197	4.473	7.230	4.709	6.671	4.768	5.999	5.996	5.980	5.946	7.932	5.760	6.923	5.374	7.206	4.951	4.691	4.726	6.033	3.795
-0.498	-1.450	6.172	2.755	7.588	4.695	8.906	5.680		6.905	3.606	5.163	4.622	5.090	7.856	5.180	9.883	9.924		6.150	4.413	7.250	4.642	6.620	4.803	5.881	5.950	6.045	5.885	8.040	5.749	7.008	5.150	7.126	4.898	4.658	4.684	6.061	3.720
-0.451	-1.450	6.022	2.895	7.688	4.881	9.311	5.776		6.998	3.851	5.268	4.732	5.223	8.097	5.291	10.353	9.518		6.230	4.463	7.302	4.640	6.766	4.831	5.920	5.954	6.024	6.033	8.054	5.871	7.051	5.246	7.286	4.963	4.630	4.620	6.103	3.695
-0.404	-1.450	6.130	2.809	7.878	5.218	10.228	5.875		7.189	4.150	5.280	4.906	5.390	8.010	5.403	10.576	10.057	11.469	6.305	4.657	7.514	4.777	6.882	4.984	6.046	6.150	6.105	6.033	8.050	6.043	7.151	5.393	7.233	5.058	4.721	4.779	6.338	3.844
-0.357	-1.450	6.246	3.094	8.216	5.624	10.515	6.206		7.286	4.591	5.681	5.130	5.629	8.270	5.533	10.576	9.700	12.163	6.560	4.902	7.827	4.985	7.048	5.172	6.246	6.158	6.327	6.402	8.446	6.255	7.312	5.602	7.412	5.328	4.865	4.961	6.250	3.997
-0.310	-1.450	6.489	3.187	8.578	6.039	10.921	6.367	12.383	7.808	5.232	5.900	5.525	5.758	8.703	5.978	9.883	10.394	10.776	6.934	5.241	8.234	5.321	7.454	5.471	6.538	6.342	6.403	6.601	8.729	6.662	7.714	5.980	7.622	5.534	5.176	5.259	6.624	4.279
-0.263	-1.450	6.868	3.298	8.829	6.452	10.228	6.738		8.134	5.858	6.332	5.905	6.176	8.480	6.222	10.576	10.394	12.163	7.274	5.631	8.667	5.658	7.799	5.667	6.830	6.704	6.691	6.811	9.073	6.851	8.075	6.393	8.092	5.857	5.501	5.381	7.005	4.707
-0.216	-1.450	7.356	3.650	9.423	6.926		7.133		8.985	6.530	6.659	6.258	6.422	9.109	6.803	10.576	10.617	12.163	7.846	5.918	8.911	6.066	8.305	6.045	7.180	6.757	6.623	6.909	9.668	7.516	8.299	6.845	8.092	6.228	5.866	5.613	7.026	4.959
-0.169	-1.450	7.859	4.115	9.919	7.472		7.672		9.009	7.307	7.272	6.635	6.578	8.837	6.939	10.170	9.806		8.272	6.442	9.411	6.569	8.686	6.352	7.485	7.132	6.714	7.207	9.766	7.585	8.964	7.182	8.498	6.855	6.258	5.972	7.774	5.363
-0.122	-1.450	8.362	4.115	9.999	7.803	10.921	8.070	12.383	9.520	7.911	7.364	6.955	6.847	9.483	7.455	10.576	12.003	12.163	8.735	7.044	9.503	7.080	8.522	6.531	7.860	7.077	7.123	7.441	10.211	8.112	9.471	7.788	9.042	7.028	6.405	6.112	8.003	5.585
-0.075	-1.450	8.829	4.675	10.586	8.445		8.182		9.808	8.626	7.758	7.445	6.972	9.684	7.540	11.269	12.003	11.064	9.216	7.095	9.693	7.548	8.927	6.979	8.173	7.375	6.972	7.406	10.485	8.315	10.109	7.857	9.274	7.387	6.634	6.300	8.003	5.996
-0.028	-1.450	9.278	4.788	10.638	8.614		8.662		10.501	8.765	8.070	7.630	7.540	9.109	7.665	10.863		12.163	9.828	7.746	10.236	7.644	9.379	7.290	8.553	7.738	6.942	7.722	10.721	8.570	10.733	8.515	9.114	7.907	7.127	6.433	8.300	6.301
0.019	-1.450	9.068	4.963	11.280	9.161	10.921	9.974		9.990	9.459	8.120	8.093	7.006	9.242	8.501	10.863		11.469	9.778	8.151	10.746	8.309	9.453	7.435	8.884	7.872	7.321	8.265	10.721	8.785	11.138	8.386	9.274	8.054	7.127	6.547	8.920	6.853
0.066	-1.450	9.213	4.829	11.017	9.033	11.614	10.311		10.619	10.663	8.648	8.400	7.260	10.089	9.274	10.863		11.469	10.251	8.544	10.682	8.228	9.533	7.624	9.019	7.621	7.237	8.539	10.539	8.869	11.495	8.145	9.077	8.801	7.785	6.500	8.563	7.129
0.113	-1.450	9.383	4.606	11.790	9.334		10.128		10.501	10.663	8.839	8.361	7.217	10.089	8.986	10.576		12.163	10.593	8.795	10.815	8.634	9.533	7.467	9.236	7.972	7.378	8.393	11.638	8.913	12.055	8.272	9.365	8.600	7.909	6.665	8.423	7.367
0.160	-1.450	8.829	4.640	10.874	9.577		10.821		10.213	11.068	8.787	8.980	7.456	10.495	11.066	10.576	12.003	12.163	10.487	9.067	10.970	8.673	9.453	7.467	9.513	7.697	7.321	8.711	10.865	8.960	12.342	8.145	9.365	8.919	8.713	6.384	8.226	7.490
0.207	-1.450	8.709	4.075	11.280	9.949	11.614	10.534		9.702		9.144	9.316	7.217	11.188	9.680	10.863			10.844	9.275	10.510	8.596	9.310	7.702	9.631	8.054	7.310	8.488	10.338	8.367	11.832	8.417	8.976	9.900	8.907	6.107	8.614	7.986
0.254	-1.450	8.505	3.788	10.749	9.334	11.614			9.366	10.663	8.950	8.674	7.024	11.188	9.680	10.863		12.163	10.711	9.355	10.196	8.426	9.185	7.605	9.472	7.738	7.390	8.593	9.933	8.708	13.441	7.951	8.826		8.050	6.210	8.191	7.792
0.301	-1.450	8.568	3.600	10.148	9.281		11.920		9.366	11.761	9.298	9.316	6.877	10.272	9.680	10.863	11.310	12.163	10.593	9.537	9.766	8.596	9.620	7.303	9.647	7.946	7.132	8.226	9.964	8.603		7.539	8.538	9.900	8.368	6.233	7.870	8.100
0.348	-1.450	8.322	3.298	10.116	9.161	10.921	11.227		9.264	11.761	8.416	9.539	6.624	11.188	10.373	11.269	12.003	11.469	11.250	9.355	9.360	8.366	9.310	7.212	9.395	7.872	7.062	8.306	9.846	8.220	13.441	7.634	8.518	10.305	8.502	6.306	7.687	7.917
0.395	-1.450	8.310	2.932	9.732	9.389	11.614	10.534		9.331	10.152	8.739	9.316	6.847	10.495	10.373			11.064	10.893	9.537	9.124	7.922	9.453	7.435	9.486	8.054	7.268	8.188	10.028	8.053	13.441	7.350	8.282	9.389	8.411	6.287	7.774	8.485
0.442	-1.450	8.191	3.010	9.650	9.095	10.228	10.311		9.115	10.152	8.451	9.221	6.636	11.881	11.066	11.962	12.003	12.163	10.670	10.048	9.265	8.203	9.533	7.094	9.679	7.848	7.012	8.776	9.623	7.961	12.342	7.488	8.625	9.389	8.656	6.419	7.774	8.274
0.489	-1.450	8.297	2.798	9.471	9.231	10.921	11.920		9.009	11.068	8.349	9.134	6.578	10.783	9.967		12.003	10.553	10.753	9.894	9.311	7.980	10.226	6.969	9.513	8.113	7.188	8.306	9.668	8.053		7.228	8.625	10.305	8.455	6.621	7.821	8.323
0.536	-1.450	8.747	2.803	9.348	9.013	10.921	10.534		9.143	10.375	8.648	9.422	6.672	10.495		11.962	12.003	10.776	10.711	9.442	9.250	8.337	10.226	7.224	9.747	8.314	7.528	8.711	9.846	8.176		7.428	8.478	10.305	8.550	6.674	7.948	8.140
0.583	-1.450	9.183	2.964	9.348	9.095	10.921	10.534		9.402	10.375	8.692	8.846	6.685	10.783	11.066	11.269	10.617	10.553	11.691	9.201	9.604	8.801	10.409	7.224	9.878	8.176	7.321	8.393	9.964	8.015	13.441	7.464	8.913	10.998	8.656	6.821	8.125	8.546
0.630	-1.450	9.460	2.907	9.893	9.207	10.921	10.534		9.702	10.375	8.228	9.221	7.006		11.066	11.269	10.617	11.064	11.250	9.760	9.670	8.309	10.072	7.303	10.152	8.474	7.570	8.151	10.385	8.449		7.552	8.913	10.998	8.907	7.201	8.563	8.485
0.677	-1.450	10.281	3.203	10.116	9.161	11.614	9.522	12.383	9.297	11.761	9.218	9.221	7.601			11.962		10.553	11.404	9.275	10.276	8.491	10.072	7.435	10.571	8.837	7.613	8.488	10.790	8.708	13.441	7.822	9.414	10.998	8.907	7.368	8.062	8.374
0.724	-1.450	10.733	3.316	10.447	9.726	10.515	10.534		9.865		8.839	9.673	7.378	11.188		11.962	11.310	12.163	11.116	9.894	9.899	9.184	10.632	7.224	11.082	9.530	7.755	8.393	10.721	9.365	12.748	8.272	10.012	10.998	9.754	7.764	9.161	8.834
0.771	-1.450	10.887	3.625	10.810	9.544	10.921	10.534	12.383	10.213	11.068	9.075	9.827	7.699	11.881	9.967			11.064	11.404	10.048	10.410	8.896	9.939	7.586	11.017	9.664	8.095	8.348	11.232	10.058	13.441	8.664	9.925	9.900	9.467	8.239	8.381	10.220
0.818	-1.450	12.679	3.864	12.196	10.172	10.515		12.383	10.906	11.761	9.144	10.233	8.022	11.881	11.066			10.776	11.809	10.454	11.375	9.407	11.325	7.880	11.225	9.125	8.143	8.776	12.736	9.606		9.317	10.212	10.998	10.160	8.542	9.361	9.709
0.865	-1.450		4.018	12.196	10.999	10.921	11.227		11.312		10.397	10.520	8.987	11.881				11.064	13.196	11.840	11.845	9.695	12.018	8.262	11.844	10.223	8.143	9.874	12.331	11.311		9.685	10.800	10.998		9.178	9.256	9.932
0.913	-1.450		4.424		11.846			12.383			11.090	10.926	9.121			11.962			12.790	11.147	12.068	10.506	10.409	8.262	13.097	10.511	8.465	9.538	12.331	12.004		10.273	11.716		10.853	9.178	9.949	9.709
0.959	-1.450		5.063	13.582	10.999	11.614					11.783		9.680						12.790		11.845	11.892	11.325	9.397	13.790	10.916	9.530	10.791		12.004		11.189	12.410		11.546	9.583	10.460	11.319
1.006	-1.450		6.398	13.582	12.252						11.090		10.374						13.196			11.892	12.018	10.208	12.691	10.511	9.267	10.791	13.430	12.004		10.496				10.682	10.865	11.319
1.054	-1.450				11.558				12.005										13.889							10.916	9.530					11.882			11.546	10.682	11.559	11.319
1.100	-1.450																							11.594			10.446										10.865	11.319
1.147	-1.450												11.067								13.454					11.609	10.446									11.375	11.559
1.195	-1.450				12.945																13.454
1.241	-1.450
1.288	-1.450																											11.484				11.882
1.336	-1.450												11.067
1.382	-1.450
1.429	-1.450
[truncated: 8,001 more rows]
