# Supplementary material for: Learning data-efficient coarse-grained molecular dynamics from forces and noise
Source: Nat Commun. 2026 Mar 15;17:2493. doi: 10.1038/s41467-026-70818-0 (PMC12992897; doi:10.1038/s41467-026-70818-0)
Supplement: Supplementary file 6 — Source Data Supplementary Information [file 41467_2026_70818_MOESM6_ESM.zip › SI_source_data/fig_s9.csv]

x_C_alpha-RMSD_in_nm	y_R_g_in_nm	z_2DfreeE_ref_MSM_reweighted	z_2DfreeE_ref_Train_Data	z_2DfreeE_Model_Atomistic_and_Denoising_noise_level_0_stride1	z_2DfreeE_Model_Atomistic_and_Denoising_noise_level_0_stride5	z_2DfreeE_Model_Atomistic_and_Denoising_noise_level_0_stride20	z_2DfreeE_Model_Atomistic_and_Denoising_noise_level_0_stride50	z_2DfreeE_Model_Atomistic_and_Denoising_noise_level_0_stride100	z_2DfreeE_Model_Atomistic_and_Denoising_noise_level_0.0005_stride1	z_2DfreeE_Model_Denoising_only_noise_level_0.0005_stride1	z_2DfreeE_Model_Atomistic_and_Denoising_noise_level_0.0005_stride5	z_2DfreeE_Model_Denoising_only_noise_level_0.0005_stride5	z_2DfreeE_Model_Atomistic_and_Denoising_noise_level_0.0005_stride20	z_2DfreeE_Model_Denoising_only_noise_level_0.0005_stride20	z_2DfreeE_Model_Atomistic_and_Denoising_noise_level_0.0005_stride50	z_2DfreeE_Model_Denoising_only_noise_level_0.0005_stride50	z_2DfreeE_Model_Atomistic_and_Denoising_noise_level_0.0005_stride100	z_2DfreeE_Model_Denoising_only_noise_level_0.0005_stride100	z_2DfreeE_Model_Atomistic_and_Denoising_noise_level_0.003_stride1	z_2DfreeE_Model_Denoising_only_noise_level_0.003_stride1	z_2DfreeE_Model_Atomistic_and_Denoising_noise_level_0.003_stride5	z_2DfreeE_Model_Denoising_only_noise_level_0.003_stride5	z_2DfreeE_Model_Atomistic_and_Denoising_noise_level_0.003_stride20	z_2DfreeE_Model_Denoising_only_noise_level_0.003_stride20	z_2DfreeE_Model_Atomistic_and_Denoising_noise_level_0.003_stride50	z_2DfreeE_Model_Denoising_only_noise_level_0.003_stride50	z_2DfreeE_Model_Atomistic_and_Denoising_noise_level_0.003_stride100	z_2DfreeE_Model_Denoising_only_noise_level_0.003_stride100	z_2DfreeE_Model_Atomistic_and_Denoising_noise_level_0.005_stride1	z_2DfreeE_Model_Denoising_only_noise_level_0.005_stride1	z_2DfreeE_Model_Atomistic_and_Denoising_noise_level_0.005_stride5	z_2DfreeE_Model_Denoising_only_noise_level_0.005_stride5	z_2DfreeE_Model_Atomistic_and_Denoising_noise_level_0.005_stride20	z_2DfreeE_Model_Denoising_only_noise_level_0.005_stride20	z_2DfreeE_Model_Atomistic_and_Denoising_noise_level_0.005_stride50	z_2DfreeE_Model_Denoising_only_noise_level_0.005_stride50	z_2DfreeE_Model_Atomistic_and_Denoising_noise_level_0.005_stride100	z_2DfreeE_Model_Denoising_only_noise_level_0.005_stride100
0.012	0.710
0.036	0.710
0.060	0.710
0.084	0.710
0.108	0.710
0.132	0.710
0.156	0.710
0.180	0.710
0.204	0.710
0.228	0.710
0.252	0.710
0.276	0.710
0.300	0.710
0.324	0.710
0.348	0.710
0.372	0.710
0.396	0.710
0.420	0.710
0.444	0.710
0.468	0.710
0.492	0.710
0.516	0.710
0.540	0.710
0.564	0.710
0.588	0.710
0.612	0.710
0.636	0.710										14.125
0.660	0.710				14.057
0.684	0.710				15.155						14.125
0.708	0.710				15.155						12.333
0.732	0.710				12.853						10.628
0.756	0.710				12.853						10.296
0.780	0.710				12.758						10.213
0.804	0.710				11.492						10.253
0.828	0.710				12.516						9.848
0.852	0.710										10.173
0.876	0.710										9.603
0.900	0.710				14.462						9.647
0.924	0.710				15.155						9.592
0.948	0.710										10.047
0.972	0.710										10.792
0.996	0.710
1.020	0.710
1.044	0.710
1.068	0.710
1.092	0.710
1.116	0.710
1.140	0.710
1.164	0.710
1.188	0.710
1.212	0.710
1.236	0.710
1.260	0.710
1.284	0.710
1.308	0.710
1.332	0.710
1.356	0.710
1.380	0.710
1.404	0.710
1.428	0.710
1.452	0.710
1.476	0.710
1.500	0.710
1.524	0.710
1.548	0.710
1.572	0.710
1.596	0.710
1.620	0.710
1.644	0.710
1.668	0.710
1.692	0.710
1.716	0.710
1.740	0.710
1.764	0.710
1.788	0.710
1.812	0.710
1.836	0.710
1.860	0.710
1.884	0.710
1.908	0.710
1.932	0.710
1.956	0.710
1.980	0.710
2.004	0.710
2.028	0.710
2.052	0.710
2.076	0.710
2.100	0.710
2.124	0.710
2.148	0.710
2.172	0.710
2.196	0.710
2.220	0.710
2.244	0.710
2.268	0.710
2.292	0.710
2.316	0.710
2.340	0.710
2.364	0.710
2.388	0.710
0.012	0.730
0.036	0.730
0.060	0.730
0.084	0.730
0.108	0.730
0.132	0.730
0.156	0.730
0.180	0.730
0.204	0.730
0.228	0.730
0.252	0.730
0.276	0.730
0.300	0.730
0.324	0.730
0.348	0.730
0.372	0.730
0.396	0.730
0.420	0.730
0.444	0.730
0.468	0.730
0.492	0.730				14.057
0.516	0.730
0.540	0.730										14.125
0.564	0.730				15.155						12.045
0.588	0.730				11.788						11.727
0.612	0.730				11.659						13.026
0.636	0.730				11.518						12.179
0.660	0.730				11.185						10.906
0.684	0.730				11.305						10.411
0.708	0.730				11.061						9.510
0.732	0.730				10.879						8.852																						13.697		13.905
0.756	0.730				10.119						8.080		12.493																						13.212
0.780	0.730				10.258						8.056		11.800																						12.295
0.804	0.730				9.951						8.075		11.106
0.828	0.730				9.731						7.890																								13.905
0.852	0.730				10.502						7.743
0.876	0.730				11.600						7.668																								11.707
0.900	0.730				10.936						7.610																								13.212
0.924	0.730			16.042	10.936						7.793										15.830														11.602
0.948	0.730				11.600						8.024																								13.905
0.972	0.730				12.447						8.323																								13.905
0.996	0.730				15.155						9.834
1.020	0.730										13.432
1.044	0.730
1.068	0.730
1.092	0.730
1.116	0.730
1.140	0.730
1.164	0.730
1.188	0.730
1.212	0.730
1.236	0.730
1.260	0.730
1.284	0.730
1.308	0.730
1.332	0.730
1.356	0.730
1.380	0.730
1.404	0.730
1.428	0.730
1.452	0.730
1.476	0.730
1.500	0.730
1.524	0.730
1.548	0.730
1.572	0.730
1.596	0.730
1.620	0.730
1.644	0.730
1.668	0.730
1.692	0.730
1.716	0.730
1.740	0.730
1.764	0.730
1.788	0.730
1.812	0.730
1.836	0.730
1.860	0.730
1.884	0.730
1.908	0.730
1.932	0.730
1.956	0.730
1.980	0.730
2.004	0.730
2.028	0.730
2.052	0.730
2.076	0.730
2.100	0.730
2.124	0.730
2.148	0.730
2.172	0.730
2.196	0.730
2.220	0.730
2.244	0.730
2.268	0.730
2.292	0.730
2.316	0.730
2.340	0.730
2.364	0.730
2.388	0.730
0.012	0.750
0.036	0.750
0.060	0.750
0.084	0.750
0.108	0.750
0.132	0.750
0.156	0.750
0.180	0.750
0.204	0.750
0.228	0.750
0.252	0.750
0.276	0.750
0.300	0.750
0.324	0.750
0.348	0.750
0.372	0.750
0.396	0.750
0.420	0.750
0.444	0.750
0.468	0.750
0.492	0.750				13.546
0.516	0.750				13.076
0.540	0.750				12.265						14.125																13.437
0.564	0.750				10.581						11.560		12.493
0.588	0.750				10.258						10.514
0.612	0.750				10.343						10.340																13.437
0.636	0.750				10.228						10.387																12.744						14.796
0.660	0.750				9.429						9.337												12.775										13.004		13.905
0.684	0.750				9.315						8.272		10.883										12.998										14.796
0.708	0.750				8.890						7.936		11.394										11.293												11.825
0.732	0.750				8.626						7.389		11.394								15.830		12.082				12.051		15.894				13.186		10.537
0.756	0.750				8.315						6.910		10.413						15.624		15.137		11.551		15.548		11.240						12.716		9.700
0.780	0.750				8.270						6.534		10.701						16.317		15.830						12.339						14.796		9.778
0.804	0.750				8.107	11.372					6.565		9.448										14.384				11.828						14.796		10.349		13.337
0.828	0.750				7.992						6.352		9.854								14.731						13.437		14.508				14.103		9.953		12.931
0.852	0.750				8.069						6.168		10.883								15.137						12.339		15.894				13.409		10.537
0.876	0.750				8.414						6.104		11.800								15.830		12.592						15.201				14.103		9.762
0.900	0.750			15.349	8.789						6.253										14.444		12.592										14.796		10.241
0.924	0.750			14.656	9.269				14.976		6.465										14.731		12.438							13.674					10.686
0.948	0.750			14.943	9.709						6.797										14.444												14.103		11.707
0.972	0.750				9.935						7.413												14.384												11.071
0.996	0.750				11.095						8.424																								12.295
1.020	0.750				14.057						9.982
1.044	0.750										11.822
1.068	0.750
1.092	0.750
1.116	0.750
1.140	0.750
1.164	0.750
1.188	0.750
1.212	0.750
1.236	0.750
1.260	0.750
1.284	0.750
1.308	0.750
1.332	0.750
1.356	0.750
1.380	0.750
1.404	0.750
1.428	0.750
1.452	0.750
1.476	0.750
1.500	0.750
1.524	0.750
1.548	0.750
1.572	0.750
1.596	0.750
1.620	0.750
1.644	0.750
1.668	0.750
1.692	0.750
1.716	0.750
1.740	0.750
1.764	0.750
1.788	0.750
1.812	0.750
1.836	0.750
1.860	0.750
1.884	0.750
1.908	0.750
1.932	0.750
1.956	0.750
1.980	0.750
2.004	0.750
2.028	0.750
2.052	0.750
2.076	0.750
2.100	0.750
2.124	0.750
2.148	0.750
2.172	0.750
2.196	0.750
2.220	0.750
2.244	0.750
2.268	0.750
2.292	0.750
2.316	0.750
2.340	0.750
2.364	0.750
2.388	0.750
0.012	0.770
0.036	0.770
0.060	0.770
0.084	0.770
0.108	0.770
0.132	0.770
0.156	0.770
0.180	0.770
0.204	0.770
0.228	0.770												12.493
0.252	0.770																																14.103
0.276	0.770												11.106																				14.103
0.300	0.770																																				14.030
0.324	0.770												11.800
0.348	0.770												12.493														12.744
0.372	0.770																										12.339
0.396	0.770
0.420	0.770
0.444	0.770				14.462
0.468	0.770				14.462	11.372																					13.437
0.492	0.770				11.721																		12.438
0.516	0.770				10.838						11.927		11.106								15.830						12.339					14.258
0.540	0.770				10.032						11.129		10.190								14.731		13.691			10.168	10.952					12.872			13.905
0.564	0.770				9.051						10.514		9.497								15.830		13.691				11.491						13.697		12.806
0.588	0.770				8.784						10.082		9.854										11.745				11.039						13.409		12.113		13.337
0.612	0.770				8.875						9.007		9.659										11.612				11.039		15.894				13.697		10.909
0.636	0.770				8.485				13.877		8.537		9.548									14.272	11.126		16.241		10.003		14.285				13.186		12.295
0.660	0.770				7.896	10.679					7.852		9.720								13.884	14.965	11.017		14.854		10.179		15.201				11.428		11.197		12.644
0.684	0.770			14.656	7.579	9.763			13.877		7.155		9.059								14.038		10.646		14.449		10.070		15.201	14.367			11.500		11.014		13.337
0.708	0.770			14.943	7.417				14.976		6.733		8.382								15.830		9.749		14.449		10.493		15.894	12.421			11.132		9.794		11.950
0.732	0.770			13.845	7.243	11.372			13.877		6.350		8.398								13.633	14.965	10.053		14.161		9.467		13.591	14.367			11.185		9.126		11.833
0.756	0.770			13.739	7.014	9.986			13.366		5.967		8.244						15.218		13.057		10.094		13.938		9.360		14.285		15.407		11.212	11.499	8.441	13.124	11.833
0.780	0.770			14.096	6.875	10.679			12.031		5.666		8.318						14.708		12.364		10.107	10.674	12.983		9.233		14.795		15.407		10.967		8.558		12.931
0.804	0.770			15.349	6.790	9.070			12.491		5.482		8.303						15.624		12.572	14.272	9.895	10.674	13.196		9.467		13.697				11.395		8.277		11.391
0.828	0.770			13.557	6.734	9.763			12.673		5.353		8.062						16.317		12.247	14.965	9.841	7.840	13.602		9.448		12.759			14.258	11.330		8.191		11.833
0.852	0.770			14.943	6.788	9.581					5.258		8.334						16.317		11.938	13.173	10.273	9.575	13.676		9.326		13.255		15.407		10.191		8.201	13.124	11.727
0.876	0.770			13.962	7.072	9.763					5.214		8.366								11.841		10.600		13.602		10.259		13.697		14.491	13.565	10.341		8.506		12.238
0.900	0.770			13.962	7.442	10.679			13.366		5.254		9.357								12.429		10.040		15.548		10.302		13.255		15.407	14.258	11.330		8.263		14.030
0.924	0.770			13.334	7.850				12.673		5.447		10.413								12.463		10.377		13.533		10.105		14.285	12.421	14.154	14.258	10.735		8.740		12.238
0.948	0.770			16.042	8.195						5.874								15.624		12.886		10.950		14.631		12.051			12.758		14.258	11.963		9.068		14.030
0.972	0.770			16.042	8.813						6.544								15.218		13.057		11.551									13.160	12.716		9.827
0.996	0.770				9.638						7.371										14.221		11.986										13.697		10.769
1.020	0.770				12.020						8.899																								12.518
1.044	0.770										9.905
1.068	0.770										11.291
1.092	0.770
1.116	0.770
1.140	0.770
1.164	0.770
1.188	0.770
1.212	0.770
1.236	0.770
1.260	0.770
1.284	0.770
1.308	0.770
1.332	0.770
1.356	0.770
1.380	0.770
1.404	0.770
1.428	0.770
1.452	0.770
1.476	0.770
1.500	0.770
1.524	0.770
1.548	0.770
1.572	0.770
1.596	0.770
1.620	0.770
1.644	0.770
1.668	0.770
1.692	0.770
1.716	0.770
1.740	0.770
1.764	0.770
1.788	0.770
1.812	0.770
1.836	0.770
1.860	0.770
1.884	0.770
1.908	0.770
1.932	0.770
1.956	0.770
1.980	0.770
2.004	0.770
2.028	0.770
2.052	0.770
2.076	0.770
2.100	0.770
2.124	0.770
2.148	0.770
2.172	0.770
2.196	0.770
2.220	0.770
2.244	0.770
2.268	0.770
2.292	0.770
2.316	0.770
2.340	0.770
2.364	0.770
2.388	0.770
0.012	0.790
0.036	0.790
0.060	0.790
0.084	0.790																																14.796
0.108	0.790			14.656	13.210														14.371	14.969	15.137		13.691				13.437			14.367	15.407		12.850				12.644
0.132	0.790			14.432	12.958							11.033							13.544	13.870	14.444	13.355	12.775				11.491		15.201		15.001	14.258	10.653			13.124	11.257
0.156	0.790			13.209	12.591				13.590				11.394						13.182	12.571	14.221	13.866	12.082	10.674	15.548		10.604		13.697		15.407	12.312	10.060		13.212	12.025	11.085
0.180	0.790			12.710	12.447					12.106	14.125	11.033	10.190						12.533	14.276	13.751	13.019	10.377	9.980			10.302		15.894	13.269	14.021	13.565	8.926	10.806		11.045	10.474
0.204	0.790			12.675	14.462					12.799		9.423	10.295						13.832	14.969	13.884	13.578	10.307				10.872		15.894	13.674	14.714		8.622			12.025	10.629
0.228	0.790			13.962	13.769							10.340	9.720						15.624		15.830	13.866	10.983				10.665		13.815	13.269	16.100	14.258	10.231				10.985
0.252	0.790			15.349	14.057								9.785						14.525		14.221	14.272	12.775				10.036		14.795				11.132				10.852
0.276	0.790	10.786	11.287	14.943	14.462						14.125		9.854								14.221		13.691				10.604						12.398				10.663
0.300	0.790			16.042	14.057					12.799	14.125		9.059						16.317		14.444	13.578	14.384	9.980			10.665			13.674							10.772
0.324	0.790			16.042	14.057								9.548						16.317		14.731	14.965	13.285				11.039						13.004				11.632
0.348	0.790				14.462								10.190									13.866	12.592	9.980			10.547						14.103				11.085
0.372	0.790				13.076						13.432		9.928														11.645										11.632
0.396	0.790				13.546	11.372					13.026		10.413														10.493						13.186				11.034
0.420	0.790				12.020	10.679							9.602														11.240				15.407		13.697				13.337
0.444	0.790				11.572	8.539					13.026		11.394												16.241		9.854				16.100		12.850		12.806		11.197
0.468	0.790				11.394	10.274					14.125		10.295							14.276		13.866	12.187				9.854		15.894						13.905		11.833
0.492	0.790			14.250	10.656								9.548										11.986	9.575			10.346					13.565	14.796		12.806		12.644	11.333
0.516	0.790			14.943	9.344						11.640		8.643								14.038		11.551		16.241	10.168	10.442	9.625				11.860	13.697		13.212	13.124	12.420	11.333
0.540	0.790			15.349	8.770						10.296		8.244						15.624		14.038		11.551	10.674		8.663	8.983	10.541				11.619	14.103		10.727	11.515	11.727
0.564	0.790			15.349	8.395	8.888					9.280		8.288						14.525		14.444		11.340	9.980		9.251	8.915		15.894			12.872	12.398		10.909	12.025	11.322
0.588	0.790			14.096	8.092	9.070			13.877		8.867		7.681						16.317		13.527	13.578	9.820		15.548		8.510		14.285	12.981		14.258	11.464		10.167	11.515	11.632
0.612	0.790			13.557	7.842	9.175					8.171		7.482						15.624		13.527		9.830		15.142		8.185		14.285	14.367	14.491		11.058		9.746		10.596
0.636	0.790			14.250	7.288	9.175			12.779		7.458		7.240								14.221	12.567	9.464		13.350		8.139		13.004	14.367	16.100	11.956	10.864	10.113	9.109		10.533
0.660	0.790			14.656	6.892	8.040			13.030		6.844		6.819								12.611	12.662	8.964	9.575	12.309		7.714		13.186			12.061	10.365	9.890	8.836	12.431	9.855
0.684	0.790			13.557	6.614	7.907			13.184		6.452		6.673						14.014		12.069	12.020	8.582	9.064	12.163		7.717		12.527	12.981		11.693	9.597	9.553	8.420		10.022
0.708	0.790			12.431	6.395	8.077			13.184		5.952		6.587						14.238	13.870	11.411	11.969	8.221	9.575	11.752	10.861	7.568		12.283	11.969	15.001	11.860	9.549		8.047	12.025	10.060	10.640
0.732	0.790	10.310	11.287	11.883	6.211	7.566			13.030		5.591		6.404						14.014	13.583	11.235	12.074	8.325		12.051		7.505		12.256	11.323	13.903	11.693	9.402		7.559	11.738	9.919	10.640
0.756	0.790	10.405	11.287	12.235	6.077	7.183			11.644		5.318	11.033	6.121						13.373		11.068	12.326	8.140	9.287	11.834		7.395		12.087	10.933	12.768	11.693	9.129	9.101	7.439	10.033	10.004
0.780	0.790			11.499	5.937	7.347			11.840		5.048		6.106						13.609		10.742	12.074	8.031	8.728	11.321		7.346		12.180	13.269	13.327	12.061	9.129	8.132	7.062	10.821	9.673	11.333
0.804	0.790			11.488	5.865	8.154			11.338		4.818	10.340	6.181						12.791		10.671	12.767	8.038	8.034	11.087		7.510		11.751	11.423	13.903	12.312	9.003	8.727	6.975	11.738	9.081	9.136
0.828	0.790			11.576	5.904	7.709			11.718		4.689		6.231						13.484		10.383	12.326	8.169	7.036	11.666		7.282		11.451	11.595	13.267	11.956	8.921	10.401	6.732	11.515	9.487
0.852	0.790			11.647	5.966	7.817			12.673		4.642		6.116						12.985	14.969	10.143	12.131	8.231	6.985	11.616		7.367		11.231	11.423	13.055	11.263	8.624	9.708	6.746	10.559	9.648
0.876	0.790			11.623	6.148	8.328			14.283		4.618		6.342						14.120	13.360	10.254	11.597	8.210	7.036	11.676		7.494		11.231	11.882	12.922	11.368	8.540	11.499	6.956	10.033	9.739
0.900	0.790			12.053	6.466	8.237			13.590		4.654		6.830						14.708		10.683	14.965	8.441	7.582	11.487		7.916		11.631	12.421	13.702	11.314	8.907		7.136	9.598	10.079
0.924	0.790			12.053	6.818	9.986			12.411		4.845		7.641						14.120		10.888		8.764		12.036		8.400		12.110	11.232	12.634	10.703	9.247		7.354		10.269
0.948	0.790			12.864	7.200				13.590		5.200		8.398						13.059	14.969	11.319		9.400		13.407		9.068		13.121	11.802	14.491		9.727		7.767		10.985
0.972	0.790			14.943	7.883						5.709		12.493						13.609		11.640	13.578	9.597		14.631		10.070		13.329	14.367		11.619	10.077		8.471		12.238
0.996	0.790				8.606						6.418								13.919		12.334		10.257				12.051		15.894			11.860	11.035		9.548
1.020	0.790				10.037						7.594										13.432		12.438										12.493		11.602
1.044	0.790				13.364						8.904										15.137												14.796
1.068	0.790										10.193
1.092	0.790										12.738
1.116	0.790
1.140	0.790
1.164	0.790
1.188	0.790
1.212	0.790
1.236	0.790
1.260	0.790
1.284	0.790
1.308	0.790
1.332	0.790
1.356	0.790
1.380	0.790
1.404	0.790
1.428	0.790
1.452	0.790
1.476	0.790
1.500	0.790
1.524	0.790
1.548	0.790
1.572	0.790
1.596	0.790
1.620	0.790
1.644	0.790
1.668	0.790
1.692	0.790
1.716	0.790
1.740	0.790
1.764	0.790
1.788	0.790
1.812	0.790
1.836	0.790
1.860	0.790
1.884	0.790
1.908	0.790
1.932	0.790
1.956	0.790
1.980	0.790
2.004	0.790
2.028	0.790
2.052	0.790
2.076	0.790
2.100	0.790
2.124	0.790
2.148	0.790
2.172	0.790
2.196	0.790
2.220	0.790
2.244	0.790
2.268	0.790
2.292	0.790
2.316	0.790
2.340	0.790
2.364	0.790
2.388	0.790
0.012	0.810
0.036	0.810			14.432	13.546				13.590	13.492	13.432								13.544	13.870	14.444	14.965			15.548				15.201		13.903		13.697
0.060	0.810	10.292	10.188	8.330	7.182				7.976	7.601	7.557	8.730	7.443						7.143	7.806	8.576	8.183	7.126	8.109	9.309	10.861	8.048		8.380	8.388	7.636	8.108	6.813	9.014	9.168	8.833	7.646	10.234
0.084	0.810	8.105	8.242	6.577	5.349				6.104	5.604	5.954	6.245	5.631						5.290	5.726	6.486	6.241	4.909	6.152	7.372	8.222	5.441		6.447	6.299	6.015	6.125	4.468	6.772	7.472	6.816	5.268	7.549
0.108	0.810	9.427	9.207	6.757	5.383				6.090	5.423	6.325	5.807	5.428						5.349	5.769	6.223	6.244	4.952	5.821	7.149	8.376	4.558		6.446	6.349	6.237	6.007	4.036	6.516	7.680	6.519	4.641	6.833
0.132	0.810	8.545	7.954	7.763	6.486				6.965	6.239	7.409	6.022	5.848						6.580	6.901	6.813	7.242	6.111	6.330	8.025	8.376	4.641		7.347	7.312	7.467	6.668	4.648	7.310	8.751	7.074	5.075	6.926
0.156	0.810	8.731	8.396	7.835	7.778				7.946	7.244	8.493	6.189	6.427						8.082	8.158	7.722	8.392	6.975	7.118	9.691	8.558	5.286		8.222	8.159	8.981	7.474	5.554	7.671	9.204	7.451	6.030	7.669
0.180	0.810	10.878	9.495	8.980	8.306				8.507	8.502	7.947	7.183	6.585						8.871	9.401	9.113	8.840	6.878	7.415	11.626	9.251	6.162		9.767	8.912	9.781	8.456	5.943	7.693	10.408	7.777	6.603	8.155
0.204	0.810	9.292	8.648	9.767	8.838				8.887	9.333	8.233	8.088	6.331						9.496	11.305	10.140	9.181	7.276	7.965	13.938		6.572		10.974	9.803	10.640	8.851	6.467	8.167	11.959	8.613	6.614	9.541
0.228	0.810	7.760	7.598	10.277	9.785				9.932	9.664	9.031	7.814	6.245						9.957	11.973	10.677	9.896	8.192	8.882	13.756	10.168	6.500		11.351	9.913	11.280	9.189	7.420	9.420	11.420	9.988	6.964	8.848
0.252	0.810	7.370	7.261	10.960	9.935				11.084	9.829	9.636	8.730	6.618						10.697	12.571	11.266	10.583	9.013	9.287	13.022	10.168	6.763		11.869	10.539	12.022	9.346	8.290	10.113		10.234	7.497
0.276	0.810	7.640	7.703	11.883	10.667				12.337	11.701	10.363	8.836	7.020						11.763	12.666	11.513	12.020	9.721	8.276			7.411		12.368	10.966	12.489	10.346	9.328	10.113		10.128	8.175	10.234
0.300	0.810	7.663	7.549	12.675	11.442				12.578	11.883	11.352		6.951						12.425	13.023	12.611	11.829	10.747	7.455	16.241		7.965		13.255	11.728	13.392	10.824	10.547		13.212	10.927	8.815	9.946
0.324	0.810	8.192	8.068	13.151	11.394				13.366		12.045		7.345						12.883		13.345	12.257	11.819	8.882			8.164		14.795	12.758	14.491	12.872	10.884			13.124	9.465
0.348	0.810	10.008	9.207	13.557	10.951				13.877	12.394	12.515		7.495						13.752		13.633	12.192	12.592	8.728			9.043		15.201	13.674		13.565	11.705		12.806		9.425	9.946
0.372	0.810	12.356	11.287	15.349	11.860	10.679			14.976		12.515		7.765						14.014		13.265	13.355	13.285		15.548		8.570		15.894	12.575			11.905		13.212		9.575
0.396	0.810	10.254	10.593	14.656	11.349	8.482					12.179		8.086						14.371	14.276		14.965					8.368		15.201	13.269	14.714		11.660		13.212		9.919
0.420	0.810	10.625	11.287		11.284	8.539					10.947		7.868						14.525		15.830	13.866	12.775	9.064	15.548		8.427		13.591		14.308		12.493	10.113	12.518		10.079	10.640
0.444	0.810				10.951	8.600					10.541		8.175						14.525	13.583	14.221		12.187		16.241		8.129		13.591				11.660		11.340		10.098	9.946
0.468	0.810				10.068	9.581					10.318		7.949						14.238	12.666	13.751	12.662	11.676	8.728	14.295		8.085		14.102		15.407	12.649	11.851		10.686		9.699	10.234
0.492	0.810			13.403	9.318	8.377			14.976		11.486		7.334				10.037			13.023		12.885	10.577	8.728	13.196		7.999		15.201		15.407	14.258	11.185	9.890	10.960	13.124	10.060	9.723
0.516	0.810			13.151	8.747	8.482					10.387	11.033	6.975						16.317	13.177	14.731	12.885	10.150	8.034	13.022	7.305	7.701	9.037			16.100	12.061	11.905	11.499	10.098	10.559	9.673	8.848
0.540	0.810			12.576	8.119	7.846					9.288	11.033	6.547				11.136		14.120	14.969	13.432	12.192	9.820	7.783	13.756	7.916	7.268	9.625	14.795	12.575		11.263	11.035		9.993	10.927	9.276
0.564	0.810			12.906	7.753	7.501					8.568	11.033	6.506						13.182	13.870	12.498	12.767	9.380	7.538	12.873	8.463	7.113	9.037	13.697	12.288		11.080	10.770		9.213	10.927	8.974
0.588	0.810			12.608	7.439	7.402			12.337		7.970		6.028				10.037		13.752	12.196	11.879	12.567	8.959	8.728	13.063	8.781	6.862		12.493	11.882	15.407	11.956	9.847		9.092	11.332	9.210	9.946
0.612	0.810	12.392	11.287	11.931	7.027	7.365			12.578		7.554	11.033	5.840				10.037		13.321	14.969	11.423	11.874	8.541	7.840	12.289	8.296	6.591		12.562	11.802	13.210	11.314	9.876	10.806	8.367	11.045	8.974	8.625
0.636	0.810			12.053	6.644	7.365			11.798		6.800	10.340	5.380				9.344		13.832	13.870	11.513	10.904	8.019	6.985	11.719	8.558	6.284		11.962	11.323	13.210	10.962	9.315	8.727	7.811	11.045	8.481	8.625
0.660	0.810	11.458	10.593	11.738	6.283	7.245			11.262		6.303	9.423	5.166				11.136		13.021	12.890	11.051	10.465	7.776	7.177	10.847	9.762	6.123		11.834	11.109	12.699	10.430	8.837	8.666	7.579	9.598	8.216	8.337
0.684	0.810	9.894	9.900	11.306	5.943	6.709			11.680		5.867	9.087	4.997				9.344		12.556	13.583	10.497	10.074	7.522	6.630	10.657	8.222	6.005	11.234	11.140	10.871	13.327	10.307	8.585	8.727	7.144	9.946	8.225	8.114
0.708	0.810	8.828	8.984	10.924	5.707	6.798			11.479		5.446	9.423	4.973				8.939		12.706	11.973	10.235	10.211	7.365	7.208	10.672	7.816	5.848	11.234	11.158	10.539	12.699	10.084	8.280	8.934	6.792	9.540	8.246	7.777
0.732	0.810	8.678	8.984	10.587	5.562	6.243			11.885		5.115		4.717				11.136		12.679	11.637	9.778	10.311	7.187	7.177	10.665	8.296	5.784		10.952	9.856	12.436	10.069	8.023	8.455	6.337	8.833	7.939	7.749
0.756	0.810	8.111	8.396	10.739	5.399	6.074			10.533		4.832	8.394	4.591	9.618			9.344		12.158	11.602	9.734	10.105	6.966	6.845	10.781	9.069	5.709	10.541	10.533	9.913	12.130	9.376	7.825	8.167	6.176	8.861	8.061	8.114
0.780	0.810	9.907	8.802	10.396	5.292	6.174			10.454		4.587	8.836	4.519				9.344		11.742	11.834	9.586	10.546	6.821	7.629	10.388	8.663	5.644	10.136	10.478	10.307	11.546	9.505	7.694	7.608	6.028	8.647	7.883	8.114
0.804	0.810	9.444	9.341	10.312	5.245	6.297			10.454		4.356	8.635	4.542		9.376		11.136		11.521	12.890	9.425	10.113	6.824	6.304	10.101	9.251	5.600	9.443	10.365	10.023	11.743	9.726	7.580	7.916	5.869	9.232	7.905	8.197
0.828	0.810	10.029	9.677	10.532	5.258	6.115			10.240		4.245	8.142	4.595		10.069		8.303		11.795	12.484	9.241	9.961	6.889	6.439	10.158	9.251	5.601	8.837	10.174	9.547	11.782	9.531	7.560	7.608	5.705	9.295	7.840	8.694
0.852	0.810	11.241	10.593	10.604	5.335	6.513			10.801		4.169	9.241	4.731				9.527		11.732	11.185	8.975	9.915	6.890	5.704	10.222		5.570	9.625	10.068	9.723	11.567	9.643	7.547	7.628	5.721	8.847	8.114	8.935
0.876	0.810			10.685	5.531	7.003			11.680		4.165	8.730	4.920						11.973	11.503	9.145	10.074	6.939	6.163	10.498	9.762	5.763	10.136	10.460	9.555	11.657	9.540	7.503	8.003	5.831	8.647	8.077	8.288
0.900	0.810	11.526	10.593	11.005	5.812	8.005			12.673		4.235	9.087	5.333						11.898	12.136	9.452	10.939	7.064	6.613	10.567		6.021		10.652	10.050	12.699	9.941	7.787	8.555	5.978	8.591	8.303	8.242
0.924	0.810	11.549	10.593	11.369	6.202	7.971			12.268		4.397		5.792						11.635	13.583	9.563	12.020	7.361	7.240	11.223		6.548		11.123	10.010	12.316	10.039	8.093	9.420	6.300	10.079	8.669	11.333
0.948	0.810			11.685	6.606	9.293			12.337		4.760		6.786						12.083	14.969	9.984	12.326	8.012	9.980	11.937	9.069	7.268		11.405	10.606	12.699	10.926	8.394	9.890	6.729	13.124	9.194
0.972	0.810			12.431	7.165	9.581			14.283		5.210		8.050						12.653	13.360	10.423	13.355	8.358	9.064	13.350		8.090		12.023	11.276	15.407	11.167	9.069	9.708	7.371		11.465
0.996	0.810			16.042	7.895	10.679					5.818		10.883						12.734		11.094	14.965	9.309		14.854		9.724		13.255	12.758	15.001	10.675	9.554		8.303		11.950
1.020	0.810				8.904						6.797								14.931		11.898		10.721				11.135		15.894			12.649	10.669		9.762		13.337
1.044	0.810				10.825						7.928										13.633		12.082				13.437						11.905		12.295
1.068	0.810				13.076						9.694																						14.796
1.092	0.810										11.927
1.116	0.810
1.140	0.810
1.164	0.810
1.188	0.810
1.212	0.810
1.236	0.810
1.260	0.810
1.284	0.810
1.308	0.810
1.332	0.810
1.356	0.810
1.380	0.810
1.404	0.810
1.428	0.810
1.452	0.810
1.476	0.810
1.500	0.810
1.524	0.810
1.548	0.810
1.572	0.810
1.596	0.810
1.620	0.810
1.644	0.810
1.668	0.810
1.692	0.810
1.716	0.810
1.740	0.810
1.764	0.810
1.788	0.810
1.812	0.810
1.836	0.810
1.860	0.810
1.884	0.810
1.908	0.810
1.932	0.810
1.956	0.810
1.980	0.810
2.004	0.810
2.028	0.810
2.052	0.810
2.076	0.810
2.100	0.810
2.124	0.810
2.148	0.810
2.172	0.810
2.196	0.810
2.220	0.810
2.244	0.810
2.268	0.810
2.292	0.810
2.316	0.810
2.340	0.810
2.364	0.810
2.388	0.810
0.012	0.830
0.036	0.830	4.573	4.559	4.289	4.457				4.790	4.577	4.416	5.639	5.011						4.471	5.115	5.303	5.486	5.177	5.761	5.510	7.459	6.002		5.039	5.635	4.695	5.144	5.180	6.106	5.522	5.879	5.638	7.526
0.060	0.830	1.684	1.705	1.472	1.088		10.378		1.394	1.234	1.207	1.930	1.242						1.062	1.432	1.768	1.672	1.052	1.835	1.879	3.771	1.749	10.136	1.441	1.691	1.322	1.454	1.002	2.067	1.877	1.933	1.551	3.364
0.084	0.830	2.235	2.216	1.908	1.108		10.378		1.412	1.247	1.366	1.655	0.969						1.104	1.255	1.646	1.388	0.612	1.489	1.852	3.322	1.005	8.595	1.418	1.437	1.475	1.347	0.503	1.594	1.985	1.629	1.059	2.683
0.108	0.830	3.566	3.379	3.653	2.454		11.071		2.804	2.473	2.904	2.449	2.065						2.461	2.495	2.741	2.542	1.823	2.439	3.112	4.027	1.480	9.443	2.802	2.657	3.002	2.584	1.462	2.596	3.410	2.697	1.835	3.162
0.132	0.830	4.097	3.808	5.530	4.223				4.552	3.905	4.591	3.317	3.383						4.353	4.295	4.186	4.276	3.612	3.766	4.782	5.108	2.368	9.155	4.576	4.369	5.044	4.184	2.949	4.038	5.197	4.189	3.068	4.170
0.156	0.830	4.534	4.228	5.671	4.194				4.052	4.650	3.454	4.135	3.328						5.183	5.867	5.491	5.281	3.896	4.491	6.775	5.843	3.243	11.234	6.025	4.838	6.112	4.754	3.639	5.114	6.510	5.154	3.667	5.083
0.180	0.830	4.976	4.638	5.656	4.409				4.303	5.049	3.323	4.995	2.801						5.472	6.783	6.595	5.477	3.474	4.500	8.592	7.032	3.361		7.086	5.024	6.456	4.627	3.396	5.766	7.550	5.403	3.326	5.749
0.204	0.830	3.001	2.775	6.835	5.856	11.372			5.942	6.354	4.885	5.791	3.309						6.824	7.816	7.499	6.397	4.598	5.136	9.713	7.364	3.800	11.234	8.137	6.211	7.644	5.414	4.337	6.406	8.606	6.341	3.919	6.698
0.228	0.830	2.832	2.590	7.632	7.229	9.763			7.321	7.481	6.324	6.500	4.147						7.815	8.973	8.035	7.332	6.085	5.711	10.227	7.197	4.488		8.874	7.019	8.578	6.228	5.672	7.169	9.462	7.381	4.901	6.878
0.252	0.830	3.789	3.529	8.535	8.130	9.986			8.446	8.688	7.440	6.858	4.828						8.664	9.661	8.675	8.052	7.110	6.231	10.547	7.865	5.162		9.468	7.734	9.487	7.017	6.845	7.356	9.916	8.100	5.890	7.462
0.276	0.830	4.257	4.032	9.752	8.849				9.624	9.175	8.493	7.988	5.382						9.531	10.374	9.221	8.715	8.117	6.802	11.616	9.069	5.809		10.389	8.599	10.520	8.026	7.788	8.860	10.294	8.693	6.683	8.197
0.300	0.830	4.964	4.665	11.093	9.587	11.372			10.915	10.448	9.592	8.394	5.653						10.509	11.878	9.879	9.363	8.986	6.439	12.873	9.474	6.398		11.563	9.377	11.248	8.892	8.671	9.101	11.340	10.033	7.261	7.932
0.324	0.830	5.239	4.846	11.964	9.696				11.542	11.546	10.296	9.241	6.014						11.354	12.666	10.483	9.961	10.015	6.515	13.468	10.861	6.898		12.044	9.845	12.168	10.084	9.513	10.806	12.806	9.905	7.894	8.694
0.348	0.830	5.877	5.648	11.883	9.818				12.578	11.295	10.363	9.646	6.292						11.682	12.404	10.970	10.806	10.829	7.415	13.063	10.168	7.274		12.562	10.654	13.009	10.793	10.426	9.197	10.321	10.291	8.192	7.722
0.372	0.830	5.864	5.911	12.130	9.766	8.482			12.491		10.514	8.548	6.545						12.098	12.890	11.411	11.438	10.623	7.629	12.369	8.088	7.466		14.508	11.148	12.881	11.314	11.082	10.401	9.862	10.291	8.316	7.836
0.396	0.830	6.357	6.276	11.852	10.014	8.237	9.279				9.950	9.934	6.516				10.443		12.791	11.280	12.192	12.400	11.676	9.064	12.685	8.663	7.268		14.285	10.730	15.407	11.263	10.637	10.806	9.535	9.988	8.413	8.337
0.420	0.830	7.008	6.943	12.823	9.662	8.482	11.071		13.184	13.492	9.380	9.646	6.688						12.488	12.484	12.247	12.326	10.801	7.240	12.744	9.069	7.116		14.102	11.423	14.021	11.619	10.505	10.113	9.628	10.639	8.712	9.136
0.444	0.830	7.043	6.691	13.557	9.312	7.938			12.673		9.049	8.260	6.709						12.240	11.750	12.463	12.567	10.600	6.530	13.196	9.251	6.836	8.595	13.409	12.065	13.615	11.860	10.591	9.302	9.486	9.946	8.717	7.965
0.468	0.830	6.463	6.345	12.864	8.955	7.501			12.896		9.337	8.953	6.395						12.916	10.962	12.739	11.969	10.165	6.823	12.873	9.474	6.735	10.541	12.675	12.758	13.392	10.926	10.274	10.113	9.439	10.180	8.353	8.197
0.492	0.830	5.440	5.550	11.793	8.531	6.990			12.779		9.362	9.087	6.185				11.136		12.883	11.098	12.364	11.531	9.394	6.484	11.775	9.762	6.415	9.289	13.591	12.981	15.001	11.214	10.042	8.860	9.084	9.690	8.609	7.932
0.516	0.830	6.125	6.181	11.698	8.166	7.183			12.779		9.121	8.635	5.873				8.651		12.328	10.962	11.959	10.583	9.197	6.546	11.708	8.376	6.288	8.750	13.697	12.575	12.964	10.857	9.690	8.408	8.674	9.627	8.319	7.722
0.540	0.830	8.377	8.291	11.332	7.643	6.396			12.673		8.451	8.200	5.515				8.834		12.405	11.673	11.687	10.534	8.677	6.039	11.616	7.970	6.100	9.289	12.180	11.276	13.156	10.147	9.765	8.504	8.577	9.460	8.014	7.777
0.564	0.830	9.503	9.207	11.369	7.194	6.690			12.673		7.896	8.635	5.215	9.905			8.939		12.143	11.280	11.112	10.169	8.257	6.049	11.381	7.459	5.853	8.290	11.816	10.730	13.535	10.408	9.592	8.455	8.329	9.295	7.729	7.483
0.588	0.830	9.042	9.207	10.906	6.869	6.475			11.798	12.394	7.308	9.241	4.954	11.004			8.303		12.069	11.231	10.502	10.113	7.991	6.304	11.111	8.027	5.540	8.239	11.279	10.435	13.210	9.694	9.053	8.455	7.991	9.192	7.467	7.084
0.612	0.830	8.094	7.991	11.031	6.456	6.316			11.084		6.754	8.730	4.659				7.840		12.027	10.706	10.317	9.702	7.670	5.861	10.825	7.565	5.291	11.234	11.082	9.973	11.589	9.531	8.814	7.649	7.538	8.539	7.400	6.811
0.636	0.830	8.001	7.573	10.704	6.146	5.997			11.105	12.799	6.185	8.200	4.383		9.376		7.329		11.935	11.637	10.116	9.459	7.146	5.375	10.620	6.702	5.084	9.443	10.758	9.539	11.475	9.604	8.500	7.156	6.934	8.107	7.217	6.489
0.660	0.830	7.117	6.956	10.520	5.830	6.011			10.569	13.492	5.778	7.632	4.095				7.958		11.327	10.842	9.677	9.254	6.927	5.421	10.143	7.011	4.898	9.155	10.586	9.044	11.693	8.721	8.089	7.422	6.491	7.982	6.998	6.504
0.684	0.830	6.300	6.623	10.335	5.534	5.586			10.498		5.378	7.272	3.959				7.702		11.293	10.562	9.479	9.054	6.684	5.098	9.859	6.702	4.742	9.037	10.259	8.992	11.427	8.627	7.713	7.422	6.162	7.988	6.859	6.537
0.708	0.830	5.384	5.718	9.939	5.276	5.438			10.422		5.039	7.204	3.778				7.553		11.164	10.405	9.207	8.963	6.456	5.336	9.762	6.929	4.629	8.401	10.000	8.624	11.165	8.575	7.398	7.510	5.903	7.500	6.796	6.045
0.732	0.830	5.471	5.703	9.796	5.104	5.277			10.361		4.738	7.101	3.694	9.394	9.376		7.447		10.776	10.049	8.880	8.738	6.305	5.152	9.613	7.011	4.507	8.099	9.840	8.765	11.187	8.272	7.199	7.251	5.558	7.368	6.601	6.296
0.756	0.830	5.190	5.370	9.891	4.958	5.166			10.078		4.457	7.082	3.572	9.394	8.460		7.147		10.693	10.207	8.640	8.860	6.118	5.253	9.540	6.734	4.390	8.056	9.890	8.750	11.264	7.904	6.940	7.237	5.314	7.407	6.565	6.123
0.780	0.830	5.592	5.426	9.587	4.845	5.092			9.755		4.230	6.906	3.464	11.004			7.804		10.620	10.250	8.473	8.713	5.952	5.039	9.378	6.557	4.379	7.769	9.625	8.854	11.057	8.050	6.848	6.836	5.182	7.656	6.635	5.995
0.804	0.830	6.340	5.765	9.550	4.813	5.272			9.555	11.546	4.063	6.843	3.439		8.683		8.364		10.448	10.575	8.324	8.538	5.889	5.113	9.226	6.442	4.331	7.976	9.236	8.743	10.802	8.066	6.711	6.978	5.037	7.420	6.556	6.221
0.828	0.830	6.255	5.666	9.784	4.816	5.184			9.766		3.933	7.101	3.431		8.683		7.735		10.277	10.538	8.297	8.732	5.870	4.953	9.076	6.430	4.318	7.708	9.116	8.473	10.679	8.361	6.710	6.790	4.947	7.410	6.607	6.309
0.852	0.830	6.705	6.163	9.815	4.873	5.623			10.266		3.880	7.295	3.592		9.376		7.042		10.306	10.133	8.206	8.671	5.897	4.752	9.099	6.702	4.360	8.462	9.120	8.349	10.890	8.123	6.720	6.712	4.935	7.295	6.589	6.315
0.876	0.830	6.921	6.614	9.906	5.044	5.800			10.727		3.882	6.843	3.766				7.735		10.291	10.020	8.264	8.829	5.971	4.787	9.286	7.197	4.517	7.708	9.379	8.611	10.901	8.097	6.777	6.988	5.027	7.430	6.609	6.481
0.900	0.830	7.567	6.983	10.341	5.313	6.084			12.031		3.954	6.990	4.107				8.651		10.274	10.652	8.510	9.225	6.151	4.947	9.463	7.528	4.793	7.939	9.767	8.684	11.130	8.432	6.902	7.156	5.134	7.606	6.894	6.688
0.924	0.830	7.955	7.623	10.458	5.700	6.513			11.338		4.116	7.988	4.574				10.443		10.474	11.924	8.703	9.859	6.423	5.544	10.034	7.364	5.167	8.526	9.986	9.001	11.012	8.921	7.176	8.167	5.394	8.211	7.134	7.549
0.948	0.830	9.369	8.984	11.151	6.114	7.588			11.840	11.546	4.381	8.953	5.340				10.443		10.965	12.261	9.128	10.237	6.874	6.291	10.748	7.816	5.752	9.848	10.528	9.588	11.525	9.558	7.507	7.944	5.822	8.981	8.036	8.075
0.972	0.830	9.270	9.207	11.660	6.662	8.888			12.268		4.790	8.468	6.179						11.563	12.484	9.600	11.181	7.385	7.036	11.910	8.915	6.685	9.848	11.034	10.091	12.386	10.346	7.974	8.727	6.432	10.351	9.276	9.030
0.996	0.830	10.761	10.593	12.608	7.323	11.372			13.366		5.358		7.783						12.143	14.276	10.297	13.019	8.190	8.594	13.105		7.846		11.451	10.901	13.461	10.346	8.515	9.890	7.251	11.738	10.223	10.234
1.020	0.830				8.201	11.372					6.161		9.785						12.851	14.276	11.255	14.272	9.225	9.980	15.548		9.525	10.136	12.398	14.367		11.693	9.407		8.356	13.124	12.420
1.044	0.830				9.528						7.256								14.708		12.046		10.721						13.815				10.653		9.715	12.431	12.931
1.068	0.830				12.064						8.632										14.221		12.775										12.088		12.295
1.092	0.830				14.057						10.723												12.775										14.796
1.116	0.830
1.140	0.830
1.164	0.830
1.188	0.830
1.212	0.830
1.236	0.830
1.260	0.830
1.284	0.830
1.308	0.830
1.332	0.830
1.356	0.830
1.380	0.830
1.404	0.830
1.428	0.830
1.452	0.830
1.476	0.830
1.500	0.830
1.524	0.830
1.548	0.830
1.572	0.830
1.596	0.830
1.620	0.830
1.644	0.830
1.668	0.830
1.692	0.830
1.716	0.830
1.740	0.830
1.764	0.830
1.788	0.830
1.812	0.830
1.836	0.830
1.860	0.830
1.884	0.830
1.908	0.830
1.932	0.830
1.956	0.830
1.980	0.830
2.004	0.830
2.028	0.830
2.052	0.830
2.076	0.830
2.100	0.830
2.124	0.830
2.148	0.830
2.172	0.830
2.196	0.830
2.220	0.830
2.244	0.830
2.268	0.830
2.292	0.830
2.316	0.830
2.340	0.830
2.364	0.830
2.388	0.830
0.012	0.850
0.036	0.850	3.701	3.706	3.561	4.008				4.031	4.015	3.811	4.946	4.622						4.098	4.442	4.408	4.738	4.703	5.109	4.689	6.612	5.321		4.366	4.846	4.141	4.542	4.773	5.452	4.736	5.013	5.099	7.015
0.060	0.850	0.000	0.000	0.000	0.000		9.684		0.000	0.000	0.000	0.443	0.311						0.000	0.041	0.011	0.179	0.168	0.372	0.075	2.039	0.582	7.157	0.000	0.182	0.000	0.067	0.171	0.444	0.030	0.244	0.387	1.814
0.084	0.850	0.462	0.463	0.457	0.050		8.673		0.178	0.022	0.281	0.000	0.000						0.129	0.000	0.000	0.000	0.000	0.000	0.000	1.582	0.000	6.430	0.039	0.000	0.210	0.000	0.000	0.000	0.000	0.000	0.000	1.047
0.108	0.850	1.790	1.634	2.482	1.619		9.125		1.954	1.410	2.075	0.880	0.997						1.816	1.584	1.625	1.423	1.433	1.172	1.691	2.402	0.621	6.944	1.740	1.471	2.082	1.564	1.395	1.219	1.687	1.321	1.074	1.635
0.132	0.850	2.220	2.033	4.192	3.009	11.372	9.972		3.166	2.636	3.035	1.797	1.956						3.517	3.247	3.334	3.005	2.884	2.513	3.563	3.481	1.530	7.521	3.458	2.921	4.118	3.129	2.771	2.698	3.518	2.671	2.295	2.722
0.156	0.850	2.265	2.077	3.230	2.178	9.986			2.008	2.724	1.251	2.619	1.201						3.456	4.327	4.262	3.279	2.441	2.529	5.165	4.295	1.996	7.867	4.734	2.556	4.378	2.849	2.519	3.366	4.765	3.404	2.119	3.597
0.180	0.850	2.281	2.038	3.757	2.939	9.581			2.969	3.388	1.807	3.166	1.257						4.056	4.998	4.863	3.626	2.456	2.731	6.651	5.071	2.166	8.669	5.573	3.114	4.850	2.964	2.655	3.778	5.622	3.819	2.131	4.159
0.204	0.850	1.322	1.083	4.875	4.316	7.501			4.405	4.749	3.451	3.784	2.175						5.268	5.932	5.525	4.534	3.609	3.495	7.611	5.761	2.857	9.443	6.431	4.227	5.918	3.713	3.625	4.717	6.510	4.787	2.975	4.615
0.228	0.850	0.955	0.723	5.733	5.657	8.154			5.457	6.122	4.713	4.863	3.207						6.157	6.916	6.107	5.421	4.857	4.192	8.329	6.142	3.721		7.090	5.044	6.869	4.549	4.720	5.281	7.414	5.853	4.032	5.246
0.252	0.850	1.875	1.637	7.096	6.816	8.888			6.782	6.959	6.042	5.903	4.016						7.186	7.880	6.805	6.366	6.063	4.796	9.175	6.557	4.485		8.075	6.073	8.035	5.585	5.863	6.061	8.191	6.697	4.970	5.663
0.276	0.850	2.443	2.178	8.356	7.626				7.993	8.305	7.143	6.204	4.606						8.196	8.831	7.465	7.253	7.117	5.380	10.143	7.603	5.005		9.058	7.043	9.166	6.566	6.956	6.720	8.793	7.708	5.712	5.976
0.300	0.850	2.991	2.739	9.261	8.208	9.070			9.180	9.485	8.049	6.742	4.994						9.124	9.535	8.136	8.083	8.074	5.806	10.884	7.493	5.518		9.851	7.912	9.918	7.484	7.851	6.978	9.213	8.312	6.283	6.309
0.324	0.850	3.329	2.997	9.962	8.483	9.175			10.071	9.731	8.899	7.422	5.295		8.970				9.984	9.913	8.711	8.754	8.879	5.697	11.015	7.916	5.897		10.401	8.356	10.675	8.334	8.704	7.340	9.439	8.442	6.690	6.800
0.348	0.850	3.537	3.426	10.612	8.499	8.733			11.287	10.448	9.288	7.044	5.601		8.460				10.668	10.020	9.443	9.535	8.986	5.598	11.031	7.032	6.122		10.960	9.105	11.256	8.916	9.603	8.408	9.416	8.154	7.020	6.588
0.372	0.850	3.344	3.432	10.667	8.242	9.581			11.449	10.357	9.068	6.906	5.586		8.460				10.956	10.306	10.116	9.941	9.237	6.685	10.879	7.364	6.330	9.625	11.834	9.631	11.657	9.430	10.452	8.241	8.823	8.304	7.383	6.489
0.396	0.850	3.714	3.702	10.608	8.278	8.482	8.586		11.680	10.497	9.169	7.226	5.646				8.834		11.014	10.278	10.888	9.789	9.180	6.383	10.595	7.395	6.278	9.155	12.849	9.433	11.973	9.624	10.142	8.934	8.352	8.681	7.581	6.302
0.420	0.850	4.285	4.095	10.912	8.311	8.975	9.461		11.798	9.937	8.763	7.369	5.651				9.527		10.914	10.157	10.755	10.090	8.964	5.853	10.719	7.123	6.150	8.190	12.044	9.597	12.316	9.117	9.905	9.197	8.109	8.591	7.653	6.458
0.444	0.850	4.351	4.184	10.973	8.186	7.421			11.757	10.784	8.526	7.295	5.605				8.303		10.970	9.958	10.712	10.301	9.231	5.630	11.015	7.603	5.884	7.708	11.735	10.193	12.634	9.463	9.702	8.555	7.850	8.379	7.523	6.391
0.468	0.850	3.960	3.900	11.018	8.009	7.312			11.931	12.106	8.523	6.874	5.482	9.212			7.840		10.905	10.056	10.986	10.340	8.753	5.257	10.695	8.781	5.629	7.939	11.887	9.948	12.339	9.558	9.380	7.916	7.916	8.049	7.362	6.221
0.492	0.850	3.566	3.665	10.795	7.803	6.709	9.461		12.268	11.883	8.299	7.295	5.239	9.618			8.738		10.824	9.827	10.780	10.161	8.749	5.156	10.466	7.054	5.408	7.473	11.816	10.240	12.489	9.183	9.165	7.738	7.936	8.345	7.376	6.174
0.516	0.850	4.216	4.294	10.690	7.587	6.788	9.684		11.575	11.546	8.148	7.141	4.889	10.311	8.683		8.303		10.946	9.926	10.366	9.480	8.393	5.152	10.520	6.504	5.231	7.343	11.800	10.290	12.208	9.221	9.066	7.649	7.682	8.127	7.221	6.065
0.540	0.850	5.191	5.275	10.591	7.275	6.273	9.125		11.338	11.701	7.802	6.689	4.631	9.905			7.375		10.956	10.447	10.317	9.154	7.976	5.068	10.617	6.800	5.017	8.016	11.590	9.742	12.250	9.099	9.003	7.209	7.575	7.664	6.968	5.967
0.564	0.850	5.522	5.537	10.270	6.780	6.011	9.279		11.931	12.394	7.356	6.799	4.309	9.618			7.423		11.019	10.125	10.052	9.038	7.517	5.039	10.156	6.256	4.814	7.406	10.747	9.324	11.880	8.950	8.542	7.223	7.354	7.866	6.724	5.848
0.588	0.850	5.294	5.313	9.969	6.441	5.930	9.684		11.479	11.546	6.854	6.428	4.073	9.905	8.460		7.204		11.014	9.544	9.748	8.920	7.216	4.905	9.832	6.570	4.566	7.450	10.381	9.030	11.646	8.627	8.372	7.280	7.030	7.489	6.466	5.274
0.612	0.850	5.219	5.050	9.807	6.082	5.573	9.972		11.126	12.394	6.343	6.555	3.855	8.296			6.705		10.658	9.875	9.418	8.510	6.847	4.728	9.738	6.179	4.359	7.174	10.148	8.704	10.941	8.259	8.199	6.790	6.593	7.113	6.327	5.186
0.636	0.850	5.506	5.381	10.026	5.824	5.290	9.461		10.275	12.106	5.818	6.341	3.583	8.701	8.683		6.541		10.296	9.527	9.068	8.298	6.566	4.367	9.619	5.528	4.197	7.157	9.780	8.287	10.645	7.959	7.798	6.663	6.264	6.993	6.165	4.984
0.660	0.850	5.007	5.040	9.667	5.542	5.142	8.873		9.800	11.190	5.428	6.297	3.386				6.492		10.228	9.452	8.873	8.054	6.266	4.115	9.371	5.552	3.982	6.780	9.712	8.030	10.628	7.838	7.540	6.988	5.807	6.592	6.022	4.903
0.684	0.850	4.291	4.548	9.457	5.259	4.905	9.461		9.668	12.394	5.061	6.022	3.179	9.618	10.069	9.602	6.152		10.094	9.484	8.514	7.943	6.090	4.079	9.118	5.418	3.841	6.917	9.414	7.912	10.539	7.547	7.149	6.663	5.459	6.411	5.862	5.005
0.708	0.850	3.678	4.044	9.215	4.995	4.690	10.378		9.578	12.394	4.717	5.775	3.001		8.460	10.988	6.316		10.098	9.460	8.264	7.742	5.812	3.973	8.905	5.050	3.726	6.865	9.089	7.694	10.319	7.378	6.811	6.437	5.186	6.392	5.808	4.966
0.732	0.850	3.863	4.035	9.223	4.811	4.545	8.873		9.491		4.459	5.449	2.874	8.114	7.766	10.295	6.436		9.810	9.285	8.061	7.579	5.599	3.934	8.733	5.150	3.600	6.464	8.890	7.571	10.173	7.234	6.566	6.258	4.936	6.256	5.637	4.954
0.756	0.850	3.867	3.873	9.194	4.650	4.323	9.972		9.262		4.225	5.363	2.787	8.059	7.361		5.977	11.111	9.673	9.179	7.932	7.565	5.452	3.907	8.588	5.323	3.514	6.414	8.896	7.550	10.217	7.061	6.312	6.092	4.726	6.265	5.578	4.841
0.780	0.850	3.839	3.738	9.112	4.541	4.407	9.125		9.334		4.004	5.515	2.725	8.924	7.872	9.602	5.932		9.600	9.128	7.701	7.542	5.310	3.859	8.509	4.887	3.473	6.439	8.753	7.332	10.139	6.957	6.213	5.958	4.559	6.418	5.553	4.853
0.804	0.850	4.104	3.831	8.896	4.484	4.442	9.972		9.168	11.546	3.841	5.590	2.677	8.701	8.277	9.602	6.042		9.557	9.182	7.545	7.567	5.219	3.752	8.374	4.837	3.416	6.562	8.621	7.586	9.949	7.071	6.093	5.809	4.439	6.179	5.556	4.737
0.828	0.850	4.340	3.914	9.013	4.513	4.644	9.684		9.296	12.799	3.724	5.603	2.676	8.519	8.277	9.042	6.194		9.392	9.239	7.446	7.657	5.190	3.750	8.240	5.074	3.404	6.543	8.458	7.413	9.947	7.087	6.092	6.070	4.319	6.066	5.562	4.798
0.852	0.850	4.229	3.839	9.113	4.553	4.799			9.703		3.667	5.639	2.758	7.868	8.277		6.223		9.419	9.003	7.473	7.664	5.192	3.726	8.317	5.323	3.445	6.185	8.574	7.494	9.922	7.136	6.155	5.923	4.315	6.190	5.633	4.841
0.876	0.850	4.400	3.992	9.288	4.663	5.006			9.858	11.094	3.681	5.402	2.927	7.913			6.340		9.509	9.100	7.583	7.696	5.309	3.990	8.508	5.481	3.544	6.307	8.666	7.486	9.924	7.180	6.173	6.119	4.390	6.247	5.721	4.809
0.900	0.850	5.189	4.694	9.538	4.899	5.299	9.972		10.594	12.394	3.737	5.818	3.231	9.058			7.093		9.472	9.531	7.693	7.944	5.477	4.127	8.679	5.410	3.770	6.481	8.860	7.729	9.991	7.312	6.272	6.358	4.553	6.586	5.947	5.077
0.924	0.850	5.699	5.339	9.804	5.236	5.675	10.378		10.521	12.799	3.860	5.885	3.640	8.365			7.670	10.418	9.735	9.793	7.939	8.440	5.646	4.282	9.167	5.926	4.134	6.804	9.065	7.933	10.124	7.707	6.526	6.712	4.767	6.895	6.296	5.666
0.948	0.850	6.384	6.122	10.270	5.733	6.560	9.972		10.786	10.548	4.102	6.715	4.201	8.114			9.057		10.046	10.344	8.391	8.899	6.027	4.918	9.784	6.570	4.656	7.769	9.579	8.303	10.520	8.172	6.769	7.693	5.168	7.298	6.889	6.322
0.972	0.850	7.141	6.996	10.918	6.235	7.460			10.915	11.413	4.444	7.395	4.958	8.807			10.443		10.661	11.385	8.868	9.642	6.585	5.503	10.665	7.459	5.429	8.099	10.116	8.780	10.964	8.865	7.271	7.422	5.707	8.168	7.615	7.174
0.996	0.850	8.356	8.342	11.587	6.969	8.237			12.491		5.028	8.836	6.121				11.136		11.293	12.079	9.465	10.957	7.357	7.063	11.687		6.466	10.541	10.581	9.742	12.006	9.595	7.780	9.014	6.457	9.317	8.722	8.442
1.020	0.850	11.174	11.287	14.432	7.709	9.175					5.715	9.646	7.587				11.136		11.935	13.583	10.258	11.531	8.277	7.965	13.676		7.916	9.443	11.269	10.678	13.210	10.703	8.658	8.727	7.378	10.485	10.060
1.044	0.850	12.635	11.287		8.846	11.372					6.541		10.883						13.059		11.287	12.567	9.509		16.241		10.141		12.156	12.421		12.467	9.597	10.806	8.577	11.332	11.257
1.068	0.850				10.701						7.815		11.800						14.525		12.572		11.986				12.744		14.102				10.478		10.191	12.431	14.030
1.092	0.850				12.383						9.280										14.731						12.744		15.894				13.186		13.212
1.116	0.850										11.640
1.140	0.850										14.125
1.164	0.850
1.188	0.850
1.212	0.850
1.236	0.850
1.260	0.850
1.284	0.850
1.308	0.850
1.332	0.850
1.356	0.850
1.380	0.850
1.404	0.850
1.428	0.850
1.452	0.850
1.476	0.850
1.500	0.850
1.524	0.850
1.548	0.850
1.572	0.850
1.596	0.850
1.620	0.850
1.644	0.850
1.668	0.850
1.692	0.850
1.716	0.850
1.740	0.850
1.764	0.850
1.788	0.850
1.812	0.850
1.836	0.850
1.860	0.850
1.884	0.850
1.908	0.850
1.932	0.850
1.956	0.850
1.980	0.850
2.004	0.850
2.028	0.850
2.052	0.850
2.076	0.850
2.100	0.850
2.124	0.850
2.148	0.850
2.172	0.850
2.196	0.850
2.220	0.850
2.244	0.850
2.268	0.850
2.292	0.850
2.316	0.850
2.340	0.850
2.364	0.850
2.388	0.850
0.012	0.870
0.036	0.870			12.515	13.546				12.268	12.394	13.432		12.493						13.373	13.360	12.940	13.355	12.998		13.938		13.437		13.591		12.964	13.565	13.697				14.030
0.060	0.870	2.436	2.433	2.561	2.758		10.378		2.400	2.615	2.617	2.873	3.291						2.780	2.459	2.225	2.472	3.043	2.652	2.448	4.347	3.298	8.669	2.474	2.636	2.548	2.559	3.140	2.809	2.382	2.609	2.982	4.373
0.084	0.870	0.929	0.928	0.966	0.905		8.506		0.769	0.665	0.999	0.528	1.137						0.968	0.510	0.390	0.525	1.237	0.476	0.432	2.143	1.207	6.713	0.659	0.614	0.862	0.591	1.344	0.554	0.397	0.517	0.902	1.809
0.108	0.870	1.497	1.443	1.629	1.265		8.180		1.393	0.835	1.646	0.390	0.943						1.482	0.906	0.934	0.918	1.615	0.577	0.916	1.954	0.929	6.344	1.247	0.937	1.534	1.015	1.834	0.708	0.869	0.688	1.059	1.451
0.132	0.870	1.843	1.653	3.119	2.290		8.075		2.467	1.530	2.758	0.818	1.289						2.772	2.044	2.333	2.068	2.326	1.546	2.342	2.298	1.162	6.230	2.442	1.909	3.097	2.276	2.670	1.631	2.192	1.413	1.871	1.794
0.156	0.870	1.544	1.424	2.924	2.255	8.600	7.852		2.040	2.002	1.667	1.403	1.191						3.336	3.202	3.493	2.697	2.637	1.858	3.851	3.056	1.668	6.840	3.634	2.110	4.114	2.531	2.890	2.415	3.490	2.212	2.060	2.459
0.180	0.870	1.193	1.041	3.038	2.620	7.709	9.972		2.428	2.505	1.806	1.914	1.169						3.600	3.923	3.927	2.868	2.600	1.937	5.196	3.810	2.078	7.976	4.657	2.328	4.399	2.459	3.013	2.879	4.399	2.848	2.162	3.100
0.204	0.870	0.900	0.669	3.727	3.505	7.042	9.684		3.334	3.408	2.912	2.280	1.775						4.337	4.472	4.349	3.436	3.252	2.403	6.151	4.519	2.692	9.037	5.221	2.943	5.073	2.945	3.548	3.485	5.089	3.509	2.894	3.479
0.228	0.870	0.898	0.686	4.685	4.603	7.110			4.387	4.576	4.072	3.119	2.666						5.212	5.394	4.976	4.245	4.266	3.121	7.053	5.062	3.465	9.625	5.917	3.742	6.072	3.786	4.388	4.172	5.963	4.408	3.781	3.906
0.252	0.870	1.345	1.113	5.936	5.612	7.544			5.709	5.885	5.393	4.053	3.464						6.311	6.403	5.692	5.223	5.415	3.837	8.012	5.963	4.134	11.234	7.028	4.814	7.100	4.813	5.450	5.019	6.914	5.366	4.540	4.511
0.276	0.870	1.556	1.317	6.920	6.337	9.175			6.996	7.104	6.517	4.762	4.104						7.389	7.088	6.233	6.203	6.234	4.346	8.727	6.418	4.668	10.136	7.887	5.742	7.958	5.642	6.456	5.541	7.459	6.182	5.200	4.982
0.300	0.870	1.846	1.617	7.768	6.955	10.679			8.095	8.081	7.310	5.056	4.554		7.872				8.361	7.594	6.810	6.970	6.954	4.712	9.193	6.216	5.041	9.443	8.511	6.498	8.662	6.419	7.356	6.110	7.706	6.659	5.701	5.165
0.324	0.870	2.176	1.971	8.627	7.388	9.427	11.071		9.044	8.783	7.898	5.457	4.847		7.990				9.106	7.978	7.409	7.706	7.419	4.845	9.529	6.530	5.294	9.848	8.921	7.074	9.418	6.969	8.027	6.167	7.964	7.148	5.947	5.534
0.348	0.870	2.257	2.157	9.319	7.554	9.581			9.882	9.244	8.250	5.446	5.118		8.460				9.776	8.400	8.188	8.202	7.730	4.960	9.507	6.361	5.430	9.289	9.387	7.456	10.165	7.525	8.794	6.295	7.855	7.125	6.133	5.466
0.372	0.870	2.069	2.124	9.723	7.453	8.377			10.116	9.038	8.395	5.851	5.064		8.460				9.944	8.661	8.886	8.576	8.026	5.168	9.618	6.543	5.527	7.624	9.994	7.918	10.675	8.106	9.172	6.945	7.798	7.313	6.449	5.568
0.396	0.870	2.304	2.285	9.576	7.477	8.040	8.991		11.126	8.981	8.326	6.029	5.028		8.970	9.379	8.045		10.016	8.901	9.625	8.690	8.062	5.028	9.664	6.073	5.503	7.769	10.707	8.198	11.076	8.478	9.168	7.251	7.731	7.337	6.743	5.626
0.420	0.870	2.585	2.462	9.773	7.367	8.005	9.279		10.581	8.887	8.250	5.802	4.982		7.766	10.988	8.571		10.065	8.842	9.795	8.662	8.074	4.940	9.700	6.142	5.364	7.303	11.098	8.524	11.681	8.538	9.208	7.280	7.293	7.458	6.756	5.455
0.444	0.870	2.762	2.641	9.627	7.274	7.817	9.125		10.487	9.365	7.926	5.983	4.924		10.069	10.295	7.640		9.957	8.804	9.811	8.821	8.249	4.821	9.803	5.824	5.131	7.227	10.601	8.602	11.989	8.285	9.009	7.280	7.040	7.125	6.603	5.248
0.468	0.870	2.648	2.609	9.935	7.149	6.942	8.768		10.594	9.966	7.491	5.705	4.704	8.231	10.069	9.889	7.878		9.828	8.677	9.824	8.574	8.204	4.429	9.735	6.236	4.940	6.571	10.533	8.677	12.093	8.279	8.575	6.544	6.920	7.088	6.556	5.251
0.492	0.870	2.652	2.656	9.893	7.011	6.585	8.126		10.569	10.160	7.339	5.933	4.585	8.924	8.683	9.042	7.204		9.813	8.629	9.809	8.677	8.150	4.143	9.525	5.696	4.745	5.946	10.418	8.631	12.149	8.195	8.411	6.663	6.874	7.074	6.499	4.939
0.516	0.870	3.142	3.082	9.919	6.970	6.424	7.813		10.465	10.196	7.409	5.720	4.310	9.212	9.376	10.295	6.742		10.063	8.584	9.617	8.397	7.725	4.121	9.473	5.725	4.537	6.237	10.701	8.708	11.346	8.183	8.386	6.475	6.847	6.847	6.314	4.903
0.540	0.870	3.540	3.477	9.983	6.758	5.835	8.586		10.391	10.314	7.193	5.556	4.005	9.618	9.376	8.503	6.391	11.111	9.915	8.721	9.422	8.242	7.472	4.072	9.569	5.463	4.334	6.390	10.231	8.451	11.232	8.046	8.305	6.027	6.740	6.834	6.142	4.721
0.564	0.870	3.411	3.330	9.652	6.512	5.686	7.980		10.432	10.091	6.838	5.309	3.763	8.519	10.069	9.379	6.216	9.320	9.913	8.943	9.230	8.125	7.085	3.968	9.331	5.144	4.110	6.237	10.002	8.236	11.083	7.789	8.065	6.221	6.658	6.530	5.894	4.439
0.588	0.870	2.825	2.785	9.422	6.179	5.454	7.242		10.312	10.659	6.492	5.103	3.480	8.701	7.584	8.909	6.036	9.502	9.913	8.946	8.893	7.816	6.674	3.770	9.022	4.907	3.892	5.796	9.769	7.964	10.640	7.446	7.835	6.456	6.401	6.351	5.733	4.157
0.612	0.870	3.017	2.976	9.265	5.840	5.332	7.544		10.027	10.853	6.043	5.181	3.284	9.394	8.277	9.196	5.927	10.418	9.749	8.853	8.649	7.615	6.399	3.604	8.969	4.907	3.702	5.750	9.490	7.727	10.108	7.243	7.646	6.181	6.015	6.018	5.562	4.017
0.636	0.870	3.867	3.783	9.209	5.595	4.919	7.574		10.140	11.007	5.601	5.101	2.991	8.114	8.123	8.791	5.823		9.538	8.725	8.316	7.447	6.108	3.535	8.815	4.605	3.491	5.551	9.192	7.438	10.067	6.953	7.282	5.920	5.692	5.914	5.429	3.950
0.660	0.870	3.811	3.794	9.074	5.308	4.588	7.287		9.499	11.007	5.168	5.210	2.835	8.606	9.376	8.590	5.603		9.435	8.559	8.088	7.142	5.837	3.371	8.597	4.569	3.314	5.721	9.020	7.267	9.846	6.860	6.951	6.057	5.305	5.814	5.261	3.855
0.684	0.870	3.401	3.470	8.941	5.058	4.481	7.221		9.327	12.106	4.820	5.014	2.667	8.296	7.872	8.909	5.247		9.193	8.422	7.865	6.901	5.607	3.273	8.476	4.169	3.193	5.343	8.810	6.960	9.618	6.686	6.679	5.737	5.008	5.538	5.148	3.809
0.708	0.870	2.979	3.053	8.723	4.807	4.324	8.298		9.265	11.546	4.526	4.917	2.499	8.439	6.850	8.686	5.419		9.186	8.543	7.653	6.873	5.388	3.159	8.198	4.235	3.050	5.313	8.495	6.857	9.545	6.495	6.395	5.599	4.708	5.480	5.056	3.779
0.732	0.870	2.936	2.925	8.705	4.596	4.090	8.363		8.926	11.190	4.256	4.703	2.365	7.478	6.431	8.909	5.036		8.940	8.342	7.365	6.825	5.154	3.039	8.072	4.237	2.927	5.171	8.363	6.739	9.330	6.363	6.196	5.551	4.449	5.296	4.966	3.853
0.756	0.870	2.988	2.884	8.653	4.437	3.950	8.873		8.694	11.701	4.045	4.437	2.284	6.686	6.380	8.686	5.040	10.013	8.843	8.153	7.248	6.757	4.985	2.929	7.942	3.982	2.839	5.006	8.215	6.617	9.304	6.237	5.976	5.562	4.254	5.311	4.891	3.682
0.780	0.870	2.739	2.643	8.474	4.335	3.990	8.991		8.755	12.106	3.832	4.389	2.228	7.507	6.514	7.522	5.152	10.418	8.736	8.098	7.112	6.658	4.875	2.860	7.909	3.957	2.794	5.030	8.152	6.539	9.310	6.183	5.809	5.267	4.076	5.391	4.824	3.701
0.804	0.870	2.789	2.642	8.488	4.259	4.029	8.432		8.810	10.853	3.668	4.600	2.146	7.243	6.891	7.621	5.093	9.320	8.680	8.051	6.977	6.696	4.780	2.802	7.770	3.933	2.764	4.914	8.088	6.539	9.164	6.197	5.762	5.217	3.966	5.398	4.794	3.631
0.828	0.870	2.938	2.698	8.439	4.255	4.035	8.026		8.875	13.492	3.574	4.562	2.161	7.112	6.811	8.098	5.135	9.725	8.607	8.077	6.895	6.787	4.732	2.844	7.670	3.928	2.733	4.984	7.941	6.528	9.147	6.289	5.709	5.279	3.904	5.228	4.806	3.527
0.852	0.870	3.045	2.721	8.514	4.303	4.154	8.026		9.275	10.273	3.504	4.518	2.243	7.175	7.504	9.379	5.217		8.625	8.102	6.911	6.892	4.742	2.910	7.713	4.042	2.780	5.024	7.987	6.552	9.096	6.235	5.703	5.330	3.895	5.210	4.831	3.591
0.876	0.870	3.070	2.785	8.636	4.395	4.430	9.279		9.396	9.909	3.494	4.658	2.361	7.290	7.504	10.295	5.377		8.678	8.299	6.968	6.911	4.795	3.050	7.842	4.071	2.858	5.084	8.066	6.660	9.209	6.355	5.732	5.247	3.946	5.325	4.971	3.674
0.900	0.870	3.539	3.252	8.987	4.573	4.669	9.972		9.564	10.357	3.519	4.891	2.576	6.727	9.376	8.686	5.689		8.833	8.404	7.083	7.106	4.904	3.259	8.037	4.226	3.053	5.294	8.261	6.715	9.237	6.584	5.846	5.551	4.073	5.540	5.164	3.845
0.924	0.870	4.172	3.888	9.344	4.890	5.121	9.279		10.147	11.883	3.657	4.948	2.976	7.197			6.180	9.320	8.989	8.771	7.391	7.519	5.099	3.498	8.298	4.751	3.342	5.571	8.434	7.110	9.543	6.872	6.002	5.840	4.283	5.776	5.495	4.427
0.948	0.870	4.971	4.627	9.841	5.326	5.896	9.279		10.231	10.659	3.892	5.818	3.490	7.290		10.295	6.846	9.502	9.192	9.424	7.696	8.057	5.410	3.890	8.839	5.270	3.801	6.230	8.845	7.532	9.910	7.223	6.287	6.412	4.623	6.366	6.041	4.946
0.972	0.870	6.090	5.781	10.315	5.835	6.460			10.727	11.413	4.210	6.458	4.201	8.059			7.702		9.664	10.006	8.153	8.421	5.933	4.587	9.599	5.905	4.468	6.629	9.274	7.950	10.603	7.813	6.736	7.325	5.083	7.053	6.644	5.583
0.996	0.870	7.235	7.209	11.280	6.474	7.245			11.479		4.679	6.858	5.092	9.212			8.001		10.221	10.779	8.695	9.348	6.650	5.821	10.494	7.305	5.369	7.624	9.908	8.670	11.130	8.642	7.230	8.364	5.782	8.094	7.470	6.521
1.020	0.870	8.265	8.291	12.576	7.207	7.938			12.896		5.325	8.088	6.395				9.190		11.009	11.834	9.569	10.390	7.513	7.306	12.082	10.861	6.586	8.401	11.058	9.901	12.168	9.558	7.983	9.708	6.745	9.486	8.854	8.197
1.044	0.870	10.041	10.188	13.962	8.378	9.293			13.366		6.083		8.244				10.443		12.098		10.285	11.920	8.718	10.674	12.945		8.420	9.625	11.962	10.841	13.267	11.368	8.760	9.708	7.822	12.025	9.987	10.640
1.068	0.870				9.576						7.088		9.928						13.098		11.423	13.578	10.492		15.142		10.393		12.759	13.269		11.773	9.805	10.113	9.241	12.025	13.337
1.092	0.870				11.721						8.247								16.317		12.940	14.272	13.285						14.285				11.464		10.647
1.116	0.870										9.848										15.830						13.437						14.796		12.806
1.140	0.870										11.352
1.164	0.870
1.188	0.870
1.212	0.870
1.236	0.870
1.260	0.870
1.284	0.870
1.308	0.870
1.332	0.870
1.356	0.870
1.380	0.870
1.404	0.870
1.428	0.870
1.452	0.870
1.476	0.870
1.500	0.870
1.524	0.870
1.548	0.870
1.572	0.870
1.596	0.870
1.620	0.870
1.644	0.870
1.668	0.870
1.692	0.870
1.716	0.870
1.740	0.870
1.764	0.870
1.788	0.870
1.812	0.870
1.836	0.870
1.860	0.870
1.884	0.870
1.908	0.870
1.932	0.870
1.956	0.870
1.980	0.870
2.004	0.870
2.028	0.870
2.052	0.870
2.076	0.870
2.100	0.870
2.124	0.870
2.148	0.870
2.172	0.870
2.196	0.870
2.220	0.870
2.244	0.870
2.268	0.870
2.292	0.870
2.316	0.870
2.340	0.870
2.364	0.870
2.388	0.870
0.012	0.890
0.036	0.890
0.060	0.890								14.976										16.317	14.969	14.731	14.272							15.201	14.367						13.124
0.084	0.890	5.644	5.606	5.789	5.888		11.071		5.225	5.473	5.757	5.258	6.207						5.785	4.936	4.819	4.842	5.930	4.830	5.165	6.641	6.053	9.625	5.207	5.277	5.580	5.043	6.231	4.966	5.034	5.238	5.392	6.660
0.108	0.890	3.465	3.469	3.474	3.412		9.972		3.010	2.757	3.510	2.387	3.262						3.420	2.425	2.515	2.509	3.587	2.236	2.663	3.855	3.327	8.016	2.952	2.731	3.349	2.571	3.929	2.310	2.548	2.490	2.926	3.600
0.132	0.890	2.884	2.770	3.373	3.008		9.279		2.744	2.047	3.360	1.399	2.182						3.212	2.052	2.358	2.267	2.983	1.804	2.421	2.657	2.174	6.516	2.738	2.265	3.326	2.294	3.504	1.799	2.260	1.731	2.457	2.474
0.156	0.890	2.204	2.066	3.803	3.165		8.432		2.764	1.859	3.349	1.077	1.785						3.646	2.440	3.003	2.639	2.822	1.969	2.951	2.350	1.899	6.244	3.000	2.312	4.096	2.691	3.448	2.132	2.732	1.719	2.594	2.204
0.180	0.890	1.427	1.330	3.457	3.225	8.808	8.506		2.621	2.103	2.827	1.234	1.671						3.811	3.141	3.572	2.803	2.992	1.935	3.887	2.823	2.169	7.030	3.659	2.293	4.516	2.638	3.562	2.533	3.412	2.193	2.704	2.441
0.204	0.890	0.838	0.669	3.503	3.512	8.005	7.775		2.935	2.613	3.085	1.521	1.763						4.066	3.713	3.901	3.021	3.307	2.029	4.991	3.435	2.623	7.428	4.437	2.455	4.936	2.853	3.802	2.827	4.156	2.706	3.100	2.814
0.228	0.890	0.636	0.452	3.969	4.066	7.229	7.813		3.602	3.271	3.702	1.878	2.205						4.590	4.105	4.309	3.531	3.906	2.458	5.859	4.057	3.238	8.190	4.824	2.804	5.640	3.439	4.276	3.139	4.845	3.202	3.737	3.208
0.252	0.890	0.791	0.610	4.912	4.779	7.402	9.461		4.630	4.314	4.709	2.548	2.860				11.136		5.554	4.903	4.917	4.358	4.785	3.036	6.745	4.934	3.910	9.289	5.701	3.554	6.356	4.184	5.093	3.741	5.616	3.947	4.337	3.622
0.276	0.890	0.867	0.659	5.847	5.324	8.281	8.991		5.771	5.497	5.919	3.264	3.541		10.069		11.136		6.673	5.755	5.365	5.261	5.430	3.638	7.426	5.160	4.390	8.099	6.716	4.470	6.971	4.793	5.999	4.256	6.329	4.741	4.833	4.069
0.300	0.890	1.057	0.858	6.560	5.723	8.600	8.586		6.816	6.535	6.887	3.741	4.079		7.766				7.606	6.243	5.856	5.969	5.961	3.853	7.953	5.259	4.669	7.902	7.484	5.231	7.617	5.367	6.758	4.742	6.755	5.394	5.182	4.514
0.324	0.890	1.297	1.161	7.349	6.172	8.377	8.180		7.742	7.218	7.632	4.167	4.419		8.123				8.361	6.664	6.442	6.653	6.450	4.064	8.334	5.331	4.958	9.037	8.024	5.886	8.498	6.025	7.467	5.168	7.106	5.921	5.513	4.662
0.348	0.890	1.491	1.396	8.357	6.611	8.888	9.684		8.494	8.050	8.126	4.485	4.607		9.376				8.905	7.000	7.237	7.135	6.908	4.144	8.465	5.817	5.076	8.190	8.555	6.445	9.136	6.769	8.066	5.419	7.165	6.173	5.668	4.732
0.372	0.890	1.482	1.487	9.111	6.870	8.005	9.684		9.070	7.999	8.138	4.771	4.697	9.212	8.123		9.527		9.187	7.475	8.002	7.558	7.225	4.250	8.650	5.538	5.175	7.473	9.095	7.058	9.792	7.375	8.550	5.816	7.199	6.302	5.991	4.818
0.396	0.890	1.593	1.576	9.467	6.903	7.735	8.298		9.693	8.230	7.746	5.021	4.689	9.618	7.430	9.889	8.364		9.310	7.679	8.702	7.865	7.425	4.371	8.805	5.410	5.133	6.571	9.758	7.335	10.254	7.641	8.612	6.152	7.184	6.458	6.077	4.782
0.420	0.890	1.703	1.590	9.435	6.835	8.154	8.180		9.629	8.423	7.679	5.002	4.645	11.004	7.872	9.889	7.525		9.409	7.746	9.134	7.818	7.599	4.371	8.871	5.150	4.972	6.472	9.983	7.721	11.037	7.925	8.780	6.312	6.970	6.489	6.148	4.775
0.444	0.890	1.740	1.600	9.276	6.711	7.762	8.363		9.504	8.455	7.511	4.867	4.526	8.365	7.671	8.349	6.729		9.268	7.703	9.107	7.746	7.764	4.049	8.871	5.032	4.727	6.390	9.994	7.758	10.869	7.672	8.424	6.133	6.796	6.289	6.131	4.635
0.468	0.890	1.879	1.768	9.214	6.681	6.808	7.775		9.381	8.783	7.273	4.710	4.422	7.959	7.236	8.590	6.946		9.087	7.549	9.067	7.789	7.537	3.780	8.916	5.251	4.543	5.689	9.854	7.648	10.842	7.328	8.084	6.263	6.438	6.171	6.015	4.343
0.492	0.890	2.036	1.950	9.350	6.533	6.467	7.010		9.090	8.475	7.185	4.568	4.193	7.570	6.978	7.522	6.391		9.093	7.550	8.993	7.729	7.506	3.593	8.924	4.802	4.340	5.145	9.552	7.723	10.880	7.383	7.987	6.044	6.203	6.078	5.898	4.118
0.516	0.890	2.245	2.130	9.280	6.501	6.099	6.851		9.226	8.887	7.001	4.460	3.928	7.708	6.850	8.590	6.202		9.117	7.594	8.794	7.526	7.263	3.443	8.726	4.573	4.119	5.052	9.396	7.585	10.578	7.387	7.888	5.608	6.231	5.916	5.769	3.903
0.540	0.890	2.462	2.348	9.290	6.391	5.532	7.199		9.359	8.672	6.781	4.605	3.663	8.606	7.236	7.204	5.523	10.418	9.036	7.672	8.728	7.553	7.121	3.419	8.766	4.533	3.892	5.040	9.442	7.461	10.575	7.163	7.813	5.364	6.192	6.022	5.541	3.740
0.564	0.890	2.267	2.177	9.208	6.250	5.570	6.767		9.619	9.015	6.458	4.544	3.427	7.175	6.603	6.845	5.413	9.320	9.083	7.938	8.552	7.426	6.795	3.234	8.785	4.195	3.685	4.912	9.388	7.414	10.178	7.053	7.760	5.513	6.109	5.754	5.383	3.578
0.588	0.890	1.762	1.717	8.980	5.991	5.203	6.486		9.638	9.258	6.230	4.422	3.196	7.220	5.942	7.587	5.337	10.418	9.034	8.120	8.296	7.172	6.489	3.074	8.515	4.075	3.462	4.705	9.097	7.284	10.036	6.806	7.548	5.580	5.900	5.573	5.269	3.337
0.612	0.890	1.969	1.935	8.832	5.654	4.902	6.676		9.327	9.829	5.852	4.384	2.949	7.133	6.080	7.377	5.152	9.032	9.038	7.916	8.035	6.933	6.118	2.886	8.292	3.808	3.249	4.669	8.848	7.009	9.628	6.530	7.344	5.336	5.534	5.267	5.080	3.172
0.636	0.890	2.496	2.445	8.697	5.430	4.598	6.352		9.446	9.318	5.393	4.245	2.693	6.770	6.177	7.433	4.854	9.320	8.858	7.775	7.769	6.734	5.896	2.764	8.179	3.790	3.043	4.552	8.702	6.827	9.418	6.302	6.957	5.204	5.280	5.057	4.902	3.001
0.660	0.890	2.701	2.636	8.607	5.185	4.478	6.417		9.348	9.288	5.013	4.135	2.503	6.634	6.355	7.159	4.667		8.740	7.592	7.553	6.483	5.605	2.745	8.022	3.609	2.856	4.492	8.407	6.626	9.226	6.122	6.697	5.283	4.962	4.927	4.768	2.975
0.684	0.890	2.710	2.615	8.437	4.931	4.218	6.407		8.979	9.601	4.667	4.111	2.340	6.597	6.285	7.587	4.614		8.594	7.586	7.288	6.303	5.361	2.639	7.816	3.440	2.724	4.374	8.356	6.374	9.099	5.961	6.432	5.107	4.682	4.811	4.623	2.935
0.708	0.890	2.505	2.345	8.291	4.684	4.037	6.664		8.623	8.938	4.406	3.951	2.181	6.200	5.650	7.037	4.508	10.418	8.426	7.679	7.107	6.262	5.122	2.455	7.671	3.338	2.608	4.129	8.105	6.240	8.962	5.773	6.179	5.119	4.414	4.759	4.538	2.866
0.732	0.890	2.221	2.024	8.254	4.482	3.893	6.993		8.481	9.015	4.126	3.846	2.053	6.091	5.675	7.096	4.464	8.714	8.283	7.449	6.900	6.203	4.952	2.325	7.549	3.164	2.483	4.081	7.900	6.103	8.920	5.688	5.939	4.926	4.185	4.626	4.469	2.801
0.756	0.890	2.202	2.006	8.235	4.308	3.865	6.740		8.510	9.621	3.914	3.689	1.958	5.757	5.569	7.181	4.448	8.914	8.233	7.478	6.747	6.086	4.751	2.296	7.423	3.031	2.387	3.926	7.830	5.983	8.657	5.662	5.762	4.825	3.976	4.574	4.402	2.762
0.780	0.890	2.092	1.924	8.204	4.199	3.746	6.808	11.534	8.289	9.621	3.756	3.584	1.889	5.666	5.536	6.725	4.358	8.627	8.148	7.389	6.595	6.092	4.624	2.196	7.429	3.018	2.321	3.939	7.748	5.954	8.648	5.597	5.626	4.844	3.781	4.552	4.337	2.745
0.804	0.890	2.083	1.892	8.149	4.114	3.785	7.063	10.148	8.204	9.467	3.577	3.674	1.842	5.929	5.738	6.534	4.420	8.221	8.101	7.301	6.519	6.067	4.504	2.130	7.289	2.977	2.289	3.989	7.721	5.875	8.599	5.534	5.498	4.715	3.656	4.516	4.286	2.726
0.828	0.890	2.129	1.881	8.121	4.095	3.799	6.476		8.233	9.621	3.473	3.710	1.836	6.144	5.926	7.810	4.375	8.167	8.112	7.346	6.465	6.107	4.417	2.102	7.249	3.098	2.265	3.924	7.647	5.938	8.597	5.593	5.459	4.714	3.589	4.541	4.261	2.667
0.852	0.890	2.235	1.987	8.104	4.113	3.785	6.740		8.428	9.288	3.408	3.753	1.890	5.874	6.177	7.944	4.457	8.809	8.042	7.437	6.481	6.157	4.414	2.248	7.278	3.089	2.319	3.929	7.622	5.993	8.613	5.556	5.449	4.771	3.547	4.481	4.312	2.710
0.876	0.890	2.372	2.167	8.265	4.187	4.076	7.221		8.777	9.318	3.372	3.789	1.984	6.216	6.603	7.621	4.771		8.074	7.386	6.522	6.307	4.456	2.302	7.336	3.156	2.396	4.023	7.688	6.081	8.681	5.640	5.460	4.705	3.601	4.570	4.391	2.751
0.900	0.890	2.690	2.484	8.532	4.356	4.310	7.433		9.112	9.098	3.408	4.050	2.192	5.910	6.285	7.204	4.966		8.164	7.598	6.615	6.476	4.581	2.493	7.477	3.307	2.542	4.162	7.807	6.210	8.730	5.876	5.569	4.871	3.714	4.766	4.550	2.880
0.924	0.890	3.142	2.900	8.782	4.605	4.611	8.506		9.374	10.497	3.517	4.389	2.507	6.136	7.430	8.155	5.170	8.714	8.329	7.853	6.835	6.705	4.724	2.731	7.735	3.746	2.815	4.492	7.973	6.486	8.924	6.115	5.722	5.123	3.929	4.989	4.853	3.221
0.948	0.890	3.689	3.428	9.342	4.973	5.148	8.237		9.750	9.909	3.718	4.760	2.976	6.961	8.277	8.791	5.761	8.403	8.611	8.358	7.131	7.229	4.991	3.156	8.119	4.130	3.173	4.889	8.257	6.940	9.218	6.420	5.969	5.722	4.196	5.453	5.272	3.737
0.972	0.890	4.517	4.243	9.821	5.434	5.863	8.506		10.331	11.701	3.995	5.280	3.609	8.365	9.376	9.196	6.682		9.119	8.880	7.541	7.753	5.395	3.723	8.743	4.928	3.749	5.400	8.647	7.351	9.820	6.966	6.347	6.157	4.608	6.072	5.906	4.448
0.996	0.890	5.765	5.481	10.811	6.002	6.873	11.071		10.713		4.408	5.879	4.441	9.394			7.329		9.662	9.334	8.117	8.444	5.977	4.538	9.487	5.547	4.535	6.064	9.253	7.937	10.640	7.706	6.751	7.069	5.190	6.999	6.624	5.288
1.020	0.890	6.946	6.930	11.477	6.712	8.281			12.143		5.021	6.843	5.625	11.004			8.092		10.212	10.287	8.698	9.285	6.815	5.509	10.743	6.969	5.607	7.227	10.048	8.822	11.304	8.690	7.359	8.098	5.958	7.841	7.611	6.384
1.044	0.890	8.518	8.342	12.486	7.689	8.975			13.590		5.618	9.087	6.924				9.344		11.193	12.772	9.448	10.454	7.795	7.090	11.859	7.603	7.009	8.462	11.149	10.091	12.250	9.827	8.197	8.609	6.922	9.435	8.999	7.899
1.068	0.890	9.763	10.188		8.833						6.580		8.202						12.405		10.262	11.531	9.580	9.287	13.296	8.663	9.081		12.110	11.423	14.491	10.824	9.294	10.401	8.146	10.726	10.852	9.723
1.092	0.890				10.464						7.753		10.701						14.525	13.870	11.671	14.272	11.440		16.241		11.135		13.004	13.674			10.576		9.510		14.030
1.116	0.890				12.265						9.183										13.884						13.437		14.508				12.311		11.602
1.140	0.890										10.829																						13.004
1.164	0.890
1.188	0.890
1.212	0.890
1.236	0.890
1.260	0.890
1.284	0.890
1.308	0.890
1.332	0.890
1.356	0.890
1.380	0.890
1.404	0.890
1.428	0.890
1.452	0.890
1.476	0.890
1.500	0.890
1.524	0.890
1.548	0.890
1.572	0.890
1.596	0.890
1.620	0.890
1.644	0.890
1.668	0.890
1.692	0.890
1.716	0.890
1.740	0.890
1.764	0.890
1.788	0.890
1.812	0.890
1.836	0.890
1.860	0.890
1.884	0.890
1.908	0.890
1.932	0.890
1.956	0.890
1.980	0.890
2.004	0.890
2.028	0.890
2.052	0.890
2.076	0.890
2.100	0.890
2.124	0.890
2.148	0.890
2.172	0.890
2.196	0.890
2.220	0.890
2.244	0.890
2.268	0.890
2.292	0.890
2.316	0.890
2.340	0.890
2.364	0.890
2.388	0.890
0.012	0.910
0.036	0.910
0.060	0.910
0.084	0.910
0.108	0.910	11.443	10.593	10.653	10.725				9.766	9.829	10.792	9.087	10.295						10.372	9.179	9.152	9.025	10.027	9.575	9.805	10.861	10.179		9.828	9.936	10.304	9.111	10.718	8.666	9.548	9.460	9.587	9.946
0.132	0.910	6.451	6.381	6.907	6.826				5.984	5.766	6.859	5.093	6.065						6.696	5.228	5.480	5.358	6.454	5.121	5.748	5.912	5.948	9.625	6.079	5.754	6.770	5.301	7.116	4.770	5.605	5.251	5.668	5.939
0.156	0.910	4.521	4.367	5.626	5.163				4.419	3.830	5.460	2.834	3.852						5.380	3.737	4.306	4.021	4.622	3.501	4.261	3.948	3.823	7.679	4.586	4.008	5.661	4.034	5.415	3.482	4.118	3.306	4.162	3.757
0.180	0.910	2.916	2.805	4.866	4.389		8.673		3.498	2.804	4.530	1.720	2.776						4.775	3.202	3.965	3.465	3.718	2.742	3.818	3.119	2.913	6.904	3.866	3.073	5.309	3.459	4.546	3.014	3.501	2.549	3.570	2.819
0.204	0.910	1.761	1.662	4.161	4.194	9.427	7.669		3.168	2.629	4.001	1.382	2.347						4.466	3.330	3.943	3.266	3.573	2.372	4.078	3.102	2.825	6.590	3.931	2.723	5.234	3.253	4.359	2.905	3.580	2.547	3.522	2.694
0.228	0.910	0.967	0.802	4.041	4.303	7.907	7.045		3.366	2.947	3.989	1.525	2.324		8.277				4.548	3.728	4.156	3.387	3.826	2.440	4.862	3.456	3.131	7.191	4.471	2.697	5.584	3.480	4.497	2.977	4.120	2.857	3.799	2.903
0.252	0.910	0.552	0.354	4.548	4.557	7.544	7.893		3.867	3.419	4.365	1.785	2.525		8.460		11.136		5.088	4.068	4.551	3.847	4.271	2.727	5.714	3.999	3.641	7.738	4.930	2.960	6.007	3.888	4.859	3.129	4.716	3.148	4.231	3.237
0.276	0.910	0.558	0.346	5.259	4.918	7.295	7.980		4.688	4.187	5.083	2.239	2.939		9.376		9.527		5.957	4.630	4.893	4.539	4.781	3.202	6.381	4.540	4.125	7.227	5.667	3.556	6.350	4.207	5.476	3.536	5.324	3.654	4.655	3.496
0.300	0.910	0.705	0.483	5.816	5.139	7.876	8.075		5.535	5.206	5.943	2.784	3.401		8.970	9.042	9.527		6.785	5.211	5.287	5.198	5.247	3.415	6.875	4.781	4.504	6.958	6.474	4.238	6.909	4.634	6.195	3.893	5.920	4.237	4.954	3.815
0.324	0.910	0.872	0.707	6.495	5.229	8.077	7.574		6.302	6.121	6.788	3.212	3.827		8.123	10.988			7.471	5.650	5.861	5.758	5.704	3.739	7.206	4.797	4.661	7.363	7.140	4.918	7.617	5.259	6.829	4.230	6.251	4.753	5.124	4.094
0.348	0.910	1.006	0.892	7.449	5.549	8.077	7.980		7.066	6.715	7.528	3.651	4.185		8.683	10.988	10.443		8.096	6.078	6.533	6.300	6.122	3.858	7.568	4.936	4.801	7.406	7.742	5.526	8.409	5.995	7.445	4.730	6.563	5.256	5.305	4.217
0.372	0.910	1.148	1.079	8.383	6.002	8.428	8.506		7.755	7.256	7.745	3.971	4.411	11.004	7.766	9.602	9.527		8.526	6.338	7.372	6.785	6.612	3.810	7.730	4.799	4.855	6.852	8.285	6.061	9.024	6.698	8.014	5.013	6.718	5.574	5.565	4.212
0.396	0.910	1.260	1.194	8.928	6.366	7.481	8.506		8.285	7.422	7.772	4.026	4.453	8.807	7.361	9.042	7.917		8.756	6.625	8.038	7.033	6.856	3.775	7.958	4.584	4.886	6.105	8.864	6.521	9.677	7.057	8.278	5.188	6.663	5.657	5.699	4.060
0.420	0.910	1.281	1.176	9.062	6.454	7.501	8.180		8.391	7.785	7.585	4.304	4.427	8.519	8.123		7.553		8.713	6.666	8.468	7.128	7.068	3.748	8.076	4.553	4.740	5.832	8.961	6.831	10.186	7.202	8.297	5.466	6.658	5.599	5.752	3.968
0.444	0.910	1.237	1.107	8.953	6.367	7.110	7.179		8.289	7.544	7.415	4.060	4.408	7.340	6.380	7.621	6.682		8.719	6.711	8.550	7.077	7.125	3.605	8.187	4.472	4.541	5.451	9.025	7.040	10.036	7.123	8.020	5.383	6.563	5.529	5.699	3.872
0.468	0.910	1.334	1.180	8.765	6.320	7.183	6.714		8.130	7.705	7.146	3.904	4.200	7.220	6.543	7.227	6.209		8.527	6.538	8.531	6.978	7.013	3.296	8.178	4.344	4.390	5.099	9.076	6.945	10.208	6.870	7.769	5.247	6.379	5.303	5.533	3.574
0.492	0.910	1.467	1.308	8.602	6.255	6.115	6.616		7.948	7.595	6.890	3.876	4.078	6.609	6.240	7.897	5.889		8.408	6.496	8.396	6.941	6.878	3.001	8.262	4.004	4.172	4.561	8.754	6.812	10.069	6.879	7.763	4.935	6.055	5.307	5.398	3.481
0.516	0.910	1.564	1.398	8.774	6.237	5.859	6.292		8.187	7.521	6.764	3.753	3.777	6.573	6.177	7.587	5.583		8.393	6.625	8.304	6.860	6.832	2.913	8.114	3.905	3.877	4.304	8.629	6.662	9.939	6.766	7.659	4.998	5.892	5.203	5.342	3.189
0.540	0.910	1.731	1.569	8.759	6.153	5.515	5.935		8.536	7.681	6.555	3.773	3.492	6.647	6.355	6.684	5.352	10.013	8.475	6.789	8.168	6.937	6.809	2.786	8.073	3.715	3.636	4.103	8.661	6.709	10.006	6.611	7.569	5.007	5.884	5.181	5.228	2.991
0.564	0.910	1.741	1.604	8.792	6.067	5.302	5.867		8.858	8.169	6.271	3.786	3.248	6.114	5.806	6.631	4.906	10.013	8.480	7.105	8.010	6.769	6.598	2.675	8.112	3.525	3.439	4.111	8.745	6.760	9.774	6.481	7.479	5.074	5.780	5.053	5.120	2.818
0.588	0.910	1.473	1.387	8.667	5.860	4.938	5.829		8.960	8.267	6.003	3.784	3.013	5.993	5.662	6.098	4.588	8.809	8.600	7.200	7.837	6.687	6.319	2.469	8.031	3.421	3.216	3.876	8.651	6.742	9.635	6.309	7.343	4.968	5.575	4.946	4.912	2.648
0.612	0.910	1.486	1.433	8.487	5.581	4.773	5.691		8.749	8.230	5.721	3.644	2.771	5.474	5.369	6.511	4.516	8.547	8.517	7.267	7.624	6.478	5.987	2.352	7.909	3.188	2.980	3.635	8.424	6.514	9.340	6.032	7.144	4.843	5.326	4.720	4.737	2.509
0.636	0.910	1.712	1.663	8.310	5.334	4.503	5.646		8.880	8.362	5.362	3.664	2.550	5.647	5.592	6.511	4.251	8.627	8.303	7.190	7.363	6.245	5.744	2.200	7.717	3.045	2.772	3.524	8.328	6.310	9.050	5.900	6.883	4.898	4.996	4.505	4.580	2.364
0.660	0.910	1.982	1.895	8.296	5.102	4.319	5.650		8.804	8.245	4.981	3.539	2.343	5.163	5.249	6.261	4.027	7.976	8.244	6.989	7.184	6.027	5.459	2.110	7.575	2.836	2.576	3.498	8.137	6.104	8.931	5.707	6.618	4.668	4.764	4.372	4.424	2.328
0.684	0.910	2.099	1.950	8.113	4.849	4.006	5.677		8.481	8.299	4.643	3.493	2.172	5.297	5.039	6.136	4.124	8.403	8.149	7.008	6.961	5.885	5.190	2.038	7.368	2.737	2.425	3.434	7.941	5.900	8.701	5.456	6.264	4.578	4.483	4.228	4.307	2.219
0.708	0.910	1.995	1.766	8.018	4.612	3.849	5.793		8.242	8.722	4.373	3.299	1.994	5.025	5.113	6.424	3.967	8.627	7.980	6.940	6.733	5.769	4.952	1.884	7.272	2.610	2.310	3.328	7.782	5.819	8.492	5.311	6.091	4.513	4.240	4.185	4.204	2.197
0.732	0.910	1.662	1.382	7.856	4.401	3.695	5.808		8.147	8.713	4.110	3.105	1.872	4.917	5.135	6.192	3.903	8.547	7.847	6.820	6.528	5.669	4.787	1.877	7.138	2.518	2.198	3.244	7.663	5.703	8.441	5.201	5.857	4.411	3.988	4.091	4.099	2.133
0.756	0.910	1.639	1.367	7.839	4.229	3.683	5.719		8.098	8.468	3.883	3.091	1.772	4.773	5.039	6.511	3.786	7.976	7.777	6.727	6.394	5.594	4.595	1.771	7.043	2.434	2.091	3.112	7.528	5.544	8.297	5.182	5.677	4.347	3.788	4.020	4.040	2.076
0.780	0.910	1.608	1.368	7.833	4.106	3.616	5.872		8.004	8.516	3.702	2.918	1.695	4.742	4.871	5.901	3.826	7.779	7.715	6.719	6.265	5.595	4.427	1.689	7.019	2.342	2.013	3.143	7.445	5.518	8.243	5.089	5.512	4.349	3.600	3.943	3.993	2.011
0.804	0.910	1.520	1.314	7.767	4.025	3.562	5.607	9.924	7.883	8.449	3.567	2.969	1.658	4.864	4.843	5.746	3.787	7.615	7.643	6.740	6.166	5.544	4.336	1.596	6.957	2.359	1.973	3.063	7.414	5.446	8.211	5.097	5.354	4.163	3.461	3.926	3.929	2.000
0.828	0.910	1.556	1.350	7.856	3.970	3.584	5.598		7.946	8.625	3.443	3.020	1.675	4.875	4.945	6.393	3.847	7.779	7.661	6.719	6.134	5.595	4.241	1.554	6.911	2.340	1.956	3.041	7.357	5.469	8.163	5.077	5.299	4.249	3.354	3.967	3.911	1.955
0.852	0.910	1.618	1.441	7.899	3.993	3.641	5.813		8.086	8.747	3.363	3.019	1.690	4.783	5.434	6.252	3.888	8.167	7.617	6.750	6.142	5.661	4.201	1.615	6.894	2.363	1.985	3.086	7.322	5.568	8.148	5.077	5.306	4.411	3.326	3.894	3.961	1.971
0.876	0.910	1.775	1.619	8.030	4.048	3.794	5.861	9.588	8.196	8.867	3.309	3.057	1.800	4.820	5.273	6.261	4.184	9.032	7.638	6.842	6.189	5.788	4.252	1.726	6.979	2.432	2.057	3.166	7.347	5.625	8.311	5.161	5.316	4.443	3.358	3.896	4.017	2.006
0.900	0.910	2.064	1.894	8.158	4.187	4.034	6.195	9.454	8.426	9.073	3.348	3.232	1.979	4.966	5.194	6.334	4.245	9.032	7.703	6.936	6.242	5.942	4.306	1.880	7.100	2.585	2.167	3.335	7.515	5.760	8.416	5.346	5.388	4.372	3.447	4.080	4.158	2.154
0.924	0.910	2.475	2.278	8.513	4.403	4.414	6.780	10.841	8.792	8.918	3.442	3.528	2.223	5.205	5.675	6.545	4.358	8.547	7.847	7.266	6.435	6.186	4.455	2.173	7.298	2.885	2.392	3.573	7.585	5.988	8.583	5.539	5.534	4.683	3.606	4.343	4.401	2.415
0.948	0.910	2.914	2.701	8.876	4.676	4.831	7.242	10.841	9.198	8.981	3.579	3.934	2.635	5.499	6.811	7.405	4.908	7.710	8.129	7.639	6.691	6.561	4.693	2.496	7.591	3.312	2.730	3.872	7.878	6.325	8.828	5.845	5.739	5.081	3.851	4.733	4.760	2.793
0.972	0.910	3.587	3.366	9.383	5.124	5.459	7.813		9.761	9.686	3.814	4.475	3.203	6.233	7.236	7.992	5.698	8.914	8.551	8.186	7.043	7.009	5.056	3.062	8.150	3.753	3.202	4.283	8.187	6.745	9.274	6.323	6.016	5.599	4.203	5.326	5.293	3.370
0.996	0.910	4.590	4.332	10.040	5.641	6.273	8.673		9.894	10.853	4.163	5.064	3.956	7.913	8.277	9.602	6.400	9.320	9.031	8.696	7.527	7.663	5.489	3.742	8.877	4.487	3.856	5.054	8.696	7.329	9.945	6.950	6.461	6.101	4.672	5.969	5.960	4.138
1.020	0.910	5.879	5.624	10.860	6.275	6.990	9.125		10.632		4.641	6.015	4.857	8.296	8.683		7.640		9.559	9.754	8.177	8.456	6.212	4.519	9.670	5.552	4.751	5.887	9.237	8.098	10.671	7.706	6.888	6.865	5.347	6.909	6.774	5.290
1.044	0.910	7.518	7.038	12.710	7.097	8.154			11.718		5.283	7.422	6.071				9.527		10.401	11.119	8.795	9.312	7.060	5.798	10.695	6.598	5.998	7.227	10.129	9.163	11.272	8.816	7.636	7.738	6.191	8.113	7.815	6.529
1.068	0.910	9.177	8.984	15.349	8.164	9.070			13.877		6.035	10.340	7.649						11.397	12.666	9.671	10.432	8.361	7.965	11.992	7.099	7.675	8.932	11.107	10.539	12.804	9.759	8.718	9.302	7.113	9.905	9.686	9.253
1.092	0.910	11.931	10.593		9.496						6.942		9.720						13.321	12.571	10.867	12.257	10.067		13.756	10.861	9.545	11.234	12.759	12.421	15.407	14.258	9.905	11.499	8.525	12.431	11.545
1.116	0.910				11.629						8.192									13.360	12.695	14.965	13.285		16.241		12.744		14.508				11.362		9.953
1.140	0.910				14.057						9.510												12.775										13.409		12.113
1.164	0.910										11.727
1.188	0.910
1.212	0.910
1.236	0.910
1.260	0.910
1.284	0.910
1.308	0.910
1.332	0.910
1.356	0.910
1.380	0.910
1.404	0.910
1.428	0.910
1.452	0.910
1.476	0.910
1.500	0.910
1.524	0.910
1.548	0.910
1.572	0.910
1.596	0.910
1.620	0.910
1.644	0.910
1.668	0.910
1.692	0.910
1.716	0.910
1.740	0.910
1.764	0.910
1.788	0.910
1.812	0.910
1.836	0.910
1.860	0.910
1.884	0.910
1.908	0.910
1.932	0.910
1.956	0.910
1.980	0.910
2.004	0.910
2.028	0.910
2.052	0.910
2.076	0.910
2.100	0.910
2.124	0.910
2.148	0.910
2.172	0.910
2.196	0.910
2.220	0.910
2.244	0.910
2.268	0.910
2.292	0.910
2.316	0.910
2.340	0.910
2.364	0.910
2.388	0.910
0.012	0.930
0.036	0.930
0.060	0.930
0.084	0.930
0.108	0.930
0.132	0.930			14.656					14.976										15.624	14.276	14.444	13.866	14.384		15.548				15.201		15.407	13.160			13.212
0.156	0.930	9.742	9.341	10.774	10.612				9.619	9.149	10.989	7.665	9.448						10.311	8.787	8.915	8.810	9.930	7.495	9.333	8.663	9.360	11.234	9.840	9.280	10.827	8.725	10.735	8.280	9.177	8.570	8.961	8.500
0.180	0.930	6.639	6.359	8.023	7.529				6.495	6.042	7.854	4.614	6.014						7.718	5.882	6.509	6.117	6.646	5.475	6.413	5.731	5.882	8.462	6.819	6.085	8.236	6.111	7.755	5.336	6.302	5.317	6.219	5.331
0.204	0.930	3.906	3.814	6.034	5.776		9.684		4.644	4.225	5.931	2.672	4.140						6.099	4.314	5.156	4.608	4.949	3.868	4.953	4.027	4.177	7.597	5.099	4.224	6.727	4.614	5.989	4.009	4.607	3.673	4.812	3.838
0.228	0.930	2.501	2.387	5.025	5.020	10.679	8.298		3.853	3.541	5.140	1.841	3.249						5.330	3.776	4.617	3.961	4.284	3.099	4.551	3.529	3.574	6.891	4.532	3.387	6.114	3.958	5.256	3.440	4.060	3.143	4.268	3.164
0.252	0.930	1.465	1.296	4.985	4.859	10.679	8.126		3.847	3.543	4.936	1.719	2.973						5.323	3.848	4.724	3.930	4.266	3.076	4.936	3.708	3.597	7.140	4.784	3.268	6.229	3.977	5.183	3.370	4.250	3.185	4.338	3.204
0.276	0.930	0.934	0.722	5.238	4.929	8.194	8.075		4.240	3.816	5.085	1.841	2.993		8.277		9.527		5.741	4.106	4.915	4.256	4.485	3.302	5.576	3.928	3.928	7.283	5.252	3.433	6.399	4.070	5.389	3.473	4.734	3.358	4.587	3.289
0.300	0.930	0.857	0.615	5.500	5.086	7.971	7.574		4.770	4.290	5.421	2.160	3.153		9.376	8.791	9.344		6.247	4.407	5.107	4.663	4.766	3.329	6.058	4.270	4.260	6.816	5.767	3.738	6.648	4.284	5.769	3.620	5.259	3.676	4.825	3.490
0.324	0.930	0.876	0.660	5.984	5.141	8.077	7.544		5.392	5.032	6.015	2.461	3.373	9.212	8.277	9.379	8.651		6.747	4.770	5.517	5.132	5.152	3.474	6.390	4.418	4.583	7.140	6.394	4.216	7.178	4.768	6.230	3.806	5.676	4.091	4.966	3.659
0.348	0.930	0.919	0.755	6.720	5.219	7.876	7.333		6.109	5.731	6.634	2.867	3.654	9.394	7.671	9.602	11.136		7.308	5.154	6.158	5.605	5.559	3.597	6.675	4.806	4.705	7.322	6.964	4.806	7.807	5.367	6.713	4.022	5.941	4.460	5.107	3.888
0.372	0.930	1.013	0.889	7.632	5.428	7.383	7.460		6.718	6.278	7.063	3.241	3.972		7.504	9.196	9.190		7.800	5.451	6.880	6.058	5.971	3.541	6.951	4.491	4.794	6.590	7.538	5.337	8.451	6.013	7.213	4.197	6.117	4.852	5.280	3.732
0.396	0.930	1.120	1.007	8.210	5.760	7.124	8.075		7.218	6.671	7.384	3.448	4.104		6.934	8.909	7.917		8.097	5.665	7.534	6.335	6.269	3.444	7.183	4.281	4.797	6.081	7.989	5.781	9.005	6.370	7.597	4.408	6.275	4.958	5.403	3.715
0.420	0.930	1.109	0.989	8.475	5.995	6.873	7.738		7.399	6.851	7.435	3.536	4.197	7.420	7.025	8.686	7.352		8.226	5.805	7.961	6.502	6.480	3.261	7.384	4.125	4.687	5.479	8.199	6.082	9.404	6.659	7.717	4.454	6.296	4.955	5.368	3.609
0.444	0.930	1.099	0.938	8.508	6.045	6.978	6.960		7.284	6.795	7.162	3.548	4.183	6.647	6.773	7.522	6.463		8.180	5.847	8.103	6.485	6.479	3.128	7.490	3.980	4.512	5.101	8.268	6.256	9.526	6.657	7.593	4.523	6.149	4.861	5.357	3.412
0.468	0.930	1.074	0.900	8.420	6.074	6.873	6.466		7.183	6.845	7.061	3.441	4.111	6.409	5.821	6.814	6.024		8.085	5.801	8.148	6.452	6.480	3.007	7.529	3.831	4.305	4.658	8.238	6.170	9.557	6.507	7.440	4.324	6.068	4.787	5.251	3.070
0.492	0.930	1.108	0.923	8.264	6.102	6.219	6.143		7.154	6.828	6.798	3.317	3.942	5.935	5.687	7.018	5.568		7.950	5.797	8.076	6.507	6.576	2.706	7.600	3.520	4.114	4.321	8.248	6.006	9.499	6.381	7.403	4.345	5.924	4.732	5.190	2.940
0.516	0.930	1.183	0.972	8.320	6.107	6.120	5.883		7.349	6.924	6.556	3.301	3.740	5.341	5.360	7.159	5.061	9.502	7.981	5.923	7.938	6.495	6.674	2.517	7.612	3.397	3.836	3.831	8.084	6.043	9.546	6.290	7.491	4.283	5.862	4.724	5.131	2.673
0.540	0.930	1.285	1.074	8.395	6.058	5.696	5.367		7.719	6.834	6.453	3.372	3.481	5.341	5.186	6.121	4.771	9.166	8.092	6.132	7.844	6.510	6.677	2.364	7.605	3.198	3.586	3.633	8.136	6.057	9.590	6.162	7.434	4.518	5.803	4.602	5.059	2.460
0.564	0.930	1.364	1.207	8.415	5.991	5.195	5.370		8.178	7.085	6.167	3.338	3.263	5.220	5.045	5.680	4.664	8.809	8.167	6.473	7.710	6.413	6.519	2.227	7.650	3.100	3.352	3.460	8.283	6.209	9.409	6.054	7.388	4.718	5.681	4.612	4.934	2.305
0.588	0.930	1.285	1.170	8.314	5.804	5.055	5.187		8.481	7.383	5.945	3.241	3.005	5.107	4.791	5.725	4.426	8.020	8.155	6.710	7.532	6.316	6.356	2.054	7.654	2.890	3.116	3.214	8.312	6.270	9.403	5.890	7.296	4.601	5.478	4.484	4.776	2.119
0.612	0.930	1.219	1.148	8.195	5.586	4.773	4.970		8.522	7.609	5.659	3.094	2.737	4.847	4.761	5.604	4.073	7.528	8.173	6.737	7.320	6.178	6.007	1.960	7.557	2.652	2.869	2.949	8.202	6.163	9.150	5.750	7.073	4.505	5.238	4.301	4.585	2.014
0.636	0.930	1.379	1.302	8.091	5.329	4.497	4.905		8.524	7.709	5.352	3.040	2.522	4.525	4.505	5.431	3.881	7.350	8.032	6.693	7.119	5.927	5.646	1.840	7.404	2.478	2.658	2.857	8.084	6.040	8.854	5.479	6.841	4.484	4.925	4.118	4.397	1.891
0.660	0.930	1.629	1.502	7.979	5.108	4.294	4.876		8.446	7.753	5.031	2.983	2.335	4.332	4.560	5.248	3.678	7.677	7.860	6.525	6.886	5.751	5.383	1.748	7.282	2.305	2.451	2.704	7.896	5.883	8.576	5.360	6.557	4.267	4.676	3.963	4.233	1.810
0.684	0.930	1.699	1.530	7.911	4.853	4.039	4.783		8.253	7.433	4.663	2.909	2.129	4.376	4.359	5.223	3.672	7.261	7.741	6.513	6.704	5.542	5.160	1.641	7.106	2.187	2.272	2.633	7.809	5.614	8.497	5.163	6.253	4.296	4.410	3.838	4.099	1.708
0.708	0.930	1.595	1.384	7.766	4.603	3.887	4.979		8.076	7.601	4.369	2.768	1.965	4.229	4.605	5.563	3.526	8.020	7.613	6.407	6.473	5.388	4.863	1.500	6.974	2.118	2.136	2.588	7.612	5.500	8.273	4.960	6.033	4.165	4.111	3.731	3.978	1.658
0.732	0.930	1.382	1.087	7.660	4.388	3.666	5.007		7.882	7.951	4.123	2.548	1.814	4.096	4.427	5.232	3.504	7.779	7.518	6.356	6.275	5.293	4.694	1.446	6.843	2.006	2.023	2.488	7.523	5.326	8.139	4.843	5.821	4.069	3.912	3.655	3.887	1.604
0.756	0.930	1.287	0.997	7.600	4.226	3.623	5.038		7.742	7.816	3.909	2.546	1.702	3.979	4.382	5.150	3.414	7.779	7.404	6.208	6.146	5.230	4.511	1.396	6.767	1.936	1.921	2.419	7.312	5.222	8.086	4.804	5.633	3.972	3.707	3.586	3.814	1.524
0.780	0.930	1.234	0.986	7.549	4.082	3.593	4.884		7.831	7.816	3.708	2.474	1.617	3.859	4.362	5.122	3.432	6.807	7.361	6.230	6.013	5.185	4.356	1.289	6.706	1.861	1.846	2.403	7.230	5.157	7.955	4.720	5.481	3.924	3.514	3.548	3.777	1.468
0.804	0.930	1.120	0.921	7.494	3.977	3.505	4.912	10.435	7.729	7.513	3.561	2.429	1.582	3.838	4.279	4.997	3.365	6.922	7.324	6.221	5.906	5.178	4.245	1.189	6.652	1.772	1.781	2.378	7.161	5.140	7.958	4.678	5.351	3.882	3.366	3.510	3.725	1.444
0.828	0.930	1.032	0.886	7.578	3.908	3.492	4.768	9.337	7.750	7.663	3.449	2.389	1.577	3.842	4.237	5.339	3.372	7.240	7.299	6.178	5.882	5.191	4.140	1.181	6.639	1.793	1.755	2.353	7.063	5.146	7.846	4.713	5.259	3.920	3.257	3.462	3.677	1.413
0.852	0.930	0.991	0.931	7.705	3.899	3.558	5.089	10.148	7.833	7.721	3.336	2.409	1.599	4.012	4.365	5.232	3.406	6.937	7.307	6.292	5.862	5.250	4.112	1.203	6.642	1.800	1.773	2.364	7.062	5.219	7.854	4.698	5.266	4.019	3.194	3.491	3.684	1.393
0.876	0.930	1.216	1.137	7.811	3.953	3.710	5.187	9.924	7.863	7.826	3.301	2.469	1.682	3.900	4.564	5.298	3.542	7.556	7.342	6.405	5.898	5.338	4.129	1.256	6.697	1.838	1.819	2.447	7.116	5.295	7.892	4.756	5.257	4.055	3.183	3.518	3.762	1.425
0.900	0.930	1.615	1.483	7.999	4.066	3.850	5.204	9.742	8.039	8.204	3.317	2.601	1.835	3.958	4.622	5.520	3.786	7.933	7.385	6.483	5.989	5.484	4.173	1.397	6.787	1.940	1.929	2.487	7.196	5.396	8.067	4.876	5.320	4.157	3.260	3.641	3.877	1.536
0.924	0.930	2.057	1.884	8.193	4.231	4.255	5.624	10.435	8.208	8.245	3.365	2.845	2.069	4.158	4.746	5.768	3.937	8.116	7.545	6.621	6.124	5.749	4.298	1.660	6.995	2.209	2.114	2.732	7.369	5.622	8.283	5.103	5.426	4.201	3.401	3.872	4.103	1.767
0.948	0.930	2.488	2.300	8.521	4.475	4.612	6.398	9.742	8.623	8.442	3.480	3.168	2.408	4.563	5.307	5.907	4.398	7.350	7.754	7.014	6.334	6.058	4.483	1.989	7.251	2.583	2.388	3.053	7.558	5.917	8.539	5.380	5.564	4.550	3.578	4.239	4.367	2.125
0.972	0.930	3.083	2.883	8.845	4.833	5.211	7.159		9.087	8.572	3.682	3.704	2.868	4.816	6.285	7.096	4.912	7.976	8.126	7.360	6.649	6.450	4.764	2.438	7.593	3.020	2.819	3.486	7.795	6.342	8.808	5.804	5.843	5.029	3.880	4.678	4.830	2.650
0.996	0.930	3.803	3.650	9.412	5.303	5.763	7.242		9.672	9.664	3.962	4.295	3.519	5.960	6.668	8.216	5.623	9.166	8.586	7.914	7.056	7.006	5.171	3.149	8.247	3.639	3.385	4.080	8.217	6.825	9.410	6.350	6.174	5.450	4.276	5.300	5.463	3.270
1.020	0.930	4.873	4.687	10.501	5.841	6.544			10.078	11.094	4.343	4.995	4.376	6.713	7.872		6.482		9.053	8.690	7.638	7.617	5.694	3.883	8.961	4.577	4.137	4.941	8.745	7.542	9.975	7.062	6.652	6.186	4.845	6.077	6.280	4.282
1.044	0.930	6.420	6.077	11.427	6.508	8.428	10.378		11.312	13.492	4.886	6.091	5.418	7.603	8.683		7.640		9.796	10.165	8.194	8.444	6.487	4.836	9.866	5.449	5.129	6.185	9.393	8.363	10.706	7.830	7.197	7.117	5.522	7.086	7.229	5.274
1.068	0.930	7.955	7.549	13.962	7.398	9.175			13.590	11.701	5.587	7.942	6.688	11.004			9.750		10.675	10.515	8.969	9.744	7.453	5.920	10.889	6.491	6.427	7.227	10.496	9.440	12.040	9.123	7.997	8.321	6.428	8.461	8.363	6.660
1.092	0.930	9.911	9.677		8.585				13.877		6.436	9.423	8.216						11.973	11.443	9.824	11.354	9.018	7.901	13.105	7.816	8.278	9.289	11.550	10.704	12.842	10.497	9.040	10.806	7.498	9.905	10.341	10.640
1.116	0.930				10.483				14.283		7.379		10.095						14.371	13.177	11.034	13.173	10.950	10.674	15.548		9.748		13.329	14.367	15.001		10.401		8.695	11.738	11.465	11.333
1.140	0.930				12.265						8.899										13.122		12.438				12.051		15.894				12.398		10.727		11.833
1.164	0.930										10.906										15.830		14.384										14.796
1.188	0.930
1.212	0.930
1.236	0.930
1.260	0.930
1.284	0.930
1.308	0.930
1.332	0.930
1.356	0.930
1.380	0.930
1.404	0.930
1.428	0.930
1.452	0.930
1.476	0.930
1.500	0.930
1.524	0.930
1.548	0.930
1.572	0.930
1.596	0.930
1.620	0.930
1.644	0.930
1.668	0.930
1.692	0.930
1.716	0.930
1.740	0.930
1.764	0.930
1.788	0.930
1.812	0.930
1.836	0.930
1.860	0.930
1.884	0.930
1.908	0.930
1.932	0.930
1.956	0.930
1.980	0.930
2.004	0.930
2.028	0.930
2.052	0.930
2.076	0.930
2.100	0.930
2.124	0.930
2.148	0.930
2.172	0.930
2.196	0.930
2.220	0.930
2.244	0.930
2.268	0.930
2.292	0.930
2.316	0.930
2.340	0.930
2.364	0.930
2.388	0.930
0.012	0.950
0.036	0.950
0.060	0.950
0.084	0.950
0.108	0.950
0.132	0.950
0.156	0.950
0.180	0.950			14.943	14.462				13.184	12.106	14.125	11.033							14.525	12.571	12.463	12.480	12.998		13.150				13.496	14.367	14.714	12.312	14.103		13.212	11.738	13.337	10.234
0.204	0.950	8.052	7.853	10.267	10.250				9.062	8.351	10.213	6.799	8.731						10.270	8.299	8.929	8.447	8.972	7.147	8.888	7.970	8.562		9.360	8.562	10.874	8.421	10.591	7.456	8.582	7.507	8.461	7.462
0.228	0.950	5.224	5.158	7.521	7.359		9.684		6.286	5.925	7.774	4.237	5.971						7.732	5.810	6.676	6.055	6.518	5.176	6.468	5.319	5.905	8.932	6.770	5.755	8.430	6.076	7.769	5.457	6.026	5.244	6.371	5.230
0.252	0.950	3.512	3.394	6.264	5.953	11.372	9.972		4.839	4.653	6.454	2.687	4.456						6.495	4.533	5.627	4.875	5.257	4.005	5.387	4.428	4.672	8.099	5.491	4.400	7.203	4.783	6.407	4.280	4.833	4.068	5.258	4.019
0.276	0.950	2.236	2.075	5.820	5.374	9.986	8.586		4.398	4.172	5.859	2.159	3.753		8.970		10.443		6.176	4.097	5.366	4.540	4.830	3.804	5.233	4.280	4.221	7.976	5.222	3.958	6.848	4.335	5.918	3.778	4.562	3.642	4.875	3.570
0.300	0.950	1.530	1.316	5.674	5.195	8.600	7.357		4.529	4.197	5.719	2.038	3.536		7.671	9.602			6.208	4.070	5.321	4.591	4.741	3.662	5.518	4.199	4.254	6.713	5.495	3.880	6.848	4.243	5.837	3.771	4.772	3.595	4.876	3.508
0.324	0.950	1.197	0.959	5.859	5.201	7.735	7.264		4.928	4.495	5.806	2.112	3.431	9.905	7.990	10.295	8.939		6.406	4.206	5.469	4.784	4.886	3.574	5.827	4.227	4.441	6.552	5.901	4.018	7.091	4.524	5.974	3.800	5.140	3.785	4.941	3.596
0.348	0.950	1.087	0.858	6.343	5.331	7.907	7.221		5.351	4.924	6.023	2.330	3.472	9.212	7.430	9.042	8.738		6.740	4.466	5.936	5.093	5.157	3.588	6.049	4.436	4.675	6.609	6.329	4.378	7.484	4.940	6.297	3.925	5.378	4.075	5.021	3.635
0.372	0.950	1.053	0.884	7.049	5.460	7.029	6.944		5.873	5.322	6.447	2.614	3.661	8.365	6.702	9.196			7.189	4.777	6.557	5.468	5.502	3.512	6.244	4.385	4.799	6.166	6.799	4.805	7.981	5.462	6.667	3.873	5.544	4.294	5.100	3.639
0.396	0.950	1.097	0.947	7.775	5.606	6.777	7.407		6.374	5.862	6.809	2.872	3.910	8.519	6.891	8.216	8.001		7.593	4.993	7.107	5.781	5.809	3.397	6.536	4.123	4.809	5.883	7.217	5.243	8.500	5.901	7.041	3.848	5.774	4.488	5.198	3.490
0.420	0.950	1.048	0.906	8.143	5.778	6.709	7.119		6.661	6.163	7.080	3.019	4.078	7.220	6.891	7.587	8.092		7.810	5.183	7.576	6.021	6.008	3.090	6.762	4.085	4.696	5.400	7.567	5.493	8.782	6.082	7.270	3.832	5.912	4.566	5.196	3.405
0.444	0.950	0.981	0.818	8.239	5.905	6.767	6.267		6.690	6.235	6.969	3.119	3.961	6.538	6.177	6.845	6.902		7.844	5.248	7.801	6.066	6.095	2.888	6.940	3.731	4.533	4.775	7.702	5.638	9.048	6.164	7.401	3.817	5.872	4.496	5.165	3.037
0.468	0.950	0.929	0.739	8.127	5.987	6.520	6.002		6.637	6.347	6.861	3.097	3.969	6.409	5.992	6.297	6.187		7.780	5.290	7.820	6.131	6.220	2.622	7.043	3.470	4.347	4.440	7.716	5.638	9.020	6.135	7.233	3.966	5.894	4.422	5.133	2.800
0.492	0.950	0.951	0.734	8.082	6.029	6.323	5.677		6.657	6.358	6.738	3.074	3.858	5.507	5.592	6.201	5.615		7.733	5.303	7.790	6.135	6.389	2.453	7.138	3.295	4.163	3.970	7.826	5.597	9.200	6.001	7.227	3.996	5.829	4.420	5.078	2.568
0.516	0.950	0.974	0.751	8.106	6.049	6.231	5.401		6.846	6.440	6.640	3.156	3.757	4.938	4.969	6.098	5.242	8.627	7.729	5.446	7.643	6.153	6.494	2.329	7.245	3.090	3.920	3.643	7.838	5.637	9.146	5.897	7.268	3.997	5.829	4.393	5.084	2.338
0.540	0.950	1.057	0.832	8.137	6.012	5.917	4.907		7.295	6.653	6.555	3.167	3.535	4.845	4.708	5.670	4.739	8.472	7.795	5.704	7.566	6.220	6.579	2.162	7.321	2.870	3.668	3.302	7.955	5.683	9.156	5.828	7.266	4.234	5.819	4.310	5.068	2.145
0.564	0.950	1.166	0.965	8.130	5.943	5.270	4.680		7.826	6.727	6.255	3.005	3.358	4.620	4.365	5.322	4.542	8.067	7.881	6.019	7.473	6.183	6.472	2.012	7.414	2.769	3.392	3.008	8.045	5.800	9.327	5.745	7.297	4.381	5.718	4.270	4.931	1.991
0.588	0.950	1.189	1.036	8.097	5.829	5.025	4.615		8.162	6.833	5.961	2.957	3.088	4.261	4.255	5.198	4.223	8.167	7.937	6.291	7.311	6.129	6.291	1.825	7.447	2.560	3.137	2.763	8.044	5.918	9.142	5.670	7.186	4.252	5.482	4.150	4.703	1.809
0.612	0.950	1.160	1.057	8.044	5.623	4.849	4.483		8.346	6.851	5.654	2.839	2.800	4.017	4.177	4.895	3.956	6.742	7.964	6.424	7.132	5.991	6.020	1.706	7.367	2.335	2.888	2.544	7.975	5.919	9.006	5.447	7.046	4.236	5.244	4.015	4.563	1.669
0.636	0.950	1.219	1.131	7.989	5.361	4.453	4.315		8.348	6.850	5.368	2.693	2.615	3.856	4.186	4.746	3.671	6.448	7.790	6.377	6.911	5.732	5.685	1.560	7.256	2.153	2.648	2.336	7.913	5.810	8.755	5.263	6.864	4.083	4.951	3.856	4.356	1.527
0.660	0.950	1.411	1.282	7.871	5.119	4.272	4.271		8.315	7.003	5.080	2.579	2.406	3.617	3.989	4.658	3.451	6.448	7.623	6.211	6.674	5.504	5.398	1.468	7.058	1.932	2.429	2.204	7.812	5.655	8.522	5.129	6.611	4.145	4.643	3.708	4.156	1.416
0.684	0.950	1.472	1.298	7.716	4.860	3.982	4.205	10.435	8.232	6.953	4.730	2.431	2.207	3.716	3.955	4.590	3.342	6.411	7.512	6.119	6.481	5.317	5.138	1.335	6.896	1.790	2.251	2.084	7.582	5.460	8.367	4.954	6.280	3.971	4.366	3.582	4.006	1.324
0.708	0.950	1.401	1.190	7.615	4.636	3.789	4.266	10.148	7.954	7.025	4.420	2.299	2.001	3.616	3.885	4.505	3.231	6.558	7.386	6.052	6.328	5.167	4.926	1.260	6.771	1.674	2.086	2.035	7.473	5.294	8.198	4.737	6.071	3.926	4.124	3.443	3.884	1.250
0.732	0.950	1.241	0.980	7.478	4.427	3.749	4.430	11.534	7.765	6.988	4.207	2.191	1.855	3.416	3.982	4.413	3.071	6.742	7.266	5.971	6.138	5.044	4.688	1.150	6.663	1.583	1.951	1.910	7.355	5.115	7.992	4.614	5.859	3.767	3.876	3.389	3.778	1.179
0.756	0.950	1.127	0.836	7.421	4.252	3.625	4.344		7.621	6.959	3.972	2.123	1.727	3.228	3.791	4.460	3.051	6.984	7.189	5.826	5.963	4.959	4.507	1.051	6.569	1.481	1.842	1.880	7.226	5.017	7.954	4.535	5.665	3.661	3.670	3.267	3.703	1.119
0.780	0.950	1.036	0.781	7.376	4.112	3.552	4.379	10.148	7.632	7.105	3.780	2.064	1.642	3.230	3.615	4.376	3.002	6.568	7.125	5.825	5.835	4.901	4.339	0.972	6.486	1.426	1.752	1.815	7.088	4.936	7.870	4.449	5.511	3.614	3.474	3.209	3.622	1.060
0.804	0.950	0.927	0.718	7.321	3.996	3.475	4.232	11.534	7.526	7.023	3.619	1.950	1.597	3.185	3.835	4.317	3.010	6.299	7.065	5.788	5.753	4.874	4.214	0.912	6.437	1.339	1.693	1.803	6.986	4.928	7.773	4.438	5.404	3.615	3.316	3.176	3.575	1.026
0.828	0.950	0.859	0.704	7.385	3.918	3.470	4.277	9.742	7.508	6.899	3.486	1.903	1.572	3.110	3.791	4.431	3.020	6.402	7.073	5.786	5.677	4.885	4.112	0.850	6.448	1.321	1.656	1.806	6.926	4.895	7.715	4.438	5.326	3.601	3.218	3.143	3.559	0.983
0.852	0.950	0.763	0.698	7.466	3.877	3.583	4.355	10.841	7.563	7.116	3.386	1.913	1.588	3.152	3.792	4.377	3.031	6.267	7.068	5.862	5.663	4.923	4.074	0.888	6.437	1.350	1.655	1.788	6.960	4.993	7.699	4.424	5.260	3.666	3.128	3.134	3.546	0.981
0.876	0.950	0.866	0.821	7.571	3.894	3.601	4.437	10.435	7.725	7.066	3.333	1.999	1.648	3.170	3.906	4.391	3.172	6.199	7.072	5.924	5.670	5.007	4.066	0.933	6.456	1.401	1.699	1.824	6.990	5.079	7.723	4.470	5.276	3.719	3.097	3.170	3.587	1.013
0.900	0.950	1.249	1.165	7.685	3.970	3.758	4.586	9.136	7.849	7.327	3.308	2.106	1.783	3.280	3.960	4.381	3.280	6.191	7.123	6.046	5.746	5.157	4.079	1.028	6.559	1.492	1.782	1.882	7.043	5.154	7.818	4.586	5.298	3.869	3.127	3.296	3.691	1.081
0.924	0.950	1.741	1.597	7.964	4.116	4.143	4.916	8.538	7.986	7.649	3.325	2.303	1.993	3.396	4.225	4.713	3.491	6.324	7.251	6.253	5.846	5.386	4.181	1.182	6.709	1.641	1.940	2.112	7.117	5.296	8.011	4.738	5.340	4.038	3.222	3.479	3.901	1.272
0.948	0.950	2.180	2.013	8.278	4.318	4.402	5.561	8.969	8.278	7.669	3.442	2.548	2.278	3.714	4.838	5.315	3.874	6.794	7.477	6.498	6.054	5.662	4.337	1.508	6.949	1.941	2.183	2.416	7.295	5.611	8.179	5.010	5.502	4.210	3.379	3.824	4.144	1.612
0.972	0.950	2.621	2.505	8.626	4.596	4.882	6.203	10.841	8.743	7.951	3.603	3.002	2.683	4.132	5.282	5.991	4.357	7.779	7.765	6.866	6.300	5.971	4.581	1.989	7.268	2.347	2.541	2.749	7.554	5.980	8.502	5.376	5.737	4.564	3.620	4.214	4.524	2.018
0.996	0.950	3.210	3.119	8.934	5.003	5.509	7.179		9.217	8.697	3.830	3.557	3.243	4.560	5.850	6.534	4.824	8.547	8.115	7.192	6.650	6.389	4.912	2.539	7.832	2.917	3.030	3.312	7.904	6.444	8.894	5.843	6.045	5.003	3.974	4.702	5.127	2.682
1.020	0.950	4.100	3.964	9.640	5.470	6.016	8.298		9.939	9.365	4.142	4.301	3.986	5.428	7.025	7.944	5.707		8.647	7.997	7.102	6.994	5.378	3.277	8.397	3.723	3.674	4.141	8.386	7.117	9.400	6.483	6.419	5.368	4.428	5.342	5.792	3.391
1.044	0.950	5.342	5.237	10.565	6.027	7.229	8.768		10.172	10.401	4.552	5.017	4.850	6.527	8.123	9.042	6.625		9.284	8.948	7.728	7.785	5.988	4.025	9.189	4.558	4.472	4.844	8.978	7.688	10.104	7.183	6.968	5.943	5.052	6.281	6.732	4.300
1.068	0.950	6.676	6.586	11.915	6.836	7.441			11.980	10.720	5.190	6.150	6.019	7.785	8.277	9.889	8.651		10.171	9.787	8.324	8.778	6.831	5.312	10.156	5.941	5.642	6.185	9.821	8.518	10.964	8.269	7.684	7.182	5.782	7.168	7.720	5.543
1.092	0.950	8.450	7.954	13.739	7.805	10.679			13.184	10.927	5.958	9.087	7.357	10.311					11.091	10.749	9.099	10.002	7.845	6.369	11.504	7.099	7.029	7.679	10.857	9.523	12.057	9.614	8.454	9.553	6.810	8.182	9.095	7.441
1.116	0.950	10.374	9.677		9.022				13.877		6.764	9.934	8.541						12.467	11.924	9.893	11.073	9.303	7.840	13.468	8.781	8.728	11.234	12.428	10.933	13.797	11.000	9.714		7.913	9.946	10.985	8.848
1.140	0.950				10.749						7.934		10.095						14.931		11.640	13.019	11.293		14.631		11.491		13.329	14.367			10.753		9.134		12.084	11.333
1.164	0.950				13.769						9.280										13.884		13.691										13.409		10.960
1.188	0.950										12.045										15.137
1.212	0.950
1.236	0.950
1.260	0.950
1.284	0.950
1.308	0.950
1.332	0.950
1.356	0.950
1.380	0.950
1.404	0.950
1.428	0.950
1.452	0.950
1.476	0.950
1.500	0.950
1.524	0.950
1.548	0.950
1.572	0.950
1.596	0.950
1.620	0.950
1.644	0.950
1.668	0.950
1.692	0.950
1.716	0.950
1.740	0.950
1.764	0.950
1.788	0.950
1.812	0.950
1.836	0.950
1.860	0.950
1.884	0.950
1.908	0.950
1.932	0.950
1.956	0.950
1.980	0.950
2.004	0.950
2.028	0.950
2.052	0.950
2.076	0.950
2.100	0.950
2.124	0.950
2.148	0.950
2.172	0.950
2.196	0.950
2.220	0.950
2.244	0.950
2.268	0.950
2.292	0.950
2.316	0.950
2.340	0.950
2.364	0.950
2.388	0.950
0.012	0.970
0.036	0.970
0.060	0.970
0.084	0.970
0.108	0.970
0.132	0.970
0.156	0.970
0.180	0.970
0.204	0.970	12.938	11.287																16.317	14.969	15.830				16.241											12.431
0.228	0.970	11.478	10.188	12.328	12.853				11.718	10.720	12.045	9.646	11.800						13.273	10.926	10.793	10.499	11.388	9.287	11.559	9.762	11.645		12.493	10.704	14.308	10.569	14.796	9.890	11.507	10.559	10.698	9.387
0.252	0.970	6.610	6.499	9.216	9.335				8.244	7.769	9.550	5.686	8.244						9.608	7.642	8.356	7.696	8.555	6.802	8.328	7.683	8.154	11.234	8.724	7.412	10.357	7.609	9.648	7.169	7.684	7.070	8.323	6.698
0.276	0.970	4.509	4.434	7.503	7.207				6.150	5.877	7.904	3.961	6.116						7.946	5.685	6.827	6.077	6.655	5.464	6.560	6.082	6.173	8.837	6.761	5.632	8.548	5.798	7.785	5.242	5.918	5.251	6.542	4.999
0.300	0.970	2.988	2.848	6.510	6.143	9.427	10.378		5.161	5.023	6.976	2.910	4.813		10.069				7.091	4.703	6.093	5.311	5.715	4.473	5.846	5.127	5.189	7.738	5.928	4.744	7.573	4.866	6.717	4.470	5.138	4.340	5.610	4.245
0.324	0.970	2.014	1.809	6.216	5.697	8.377	9.684		4.929	4.769	6.531	2.421	4.131	9.905	8.683	9.042			6.716	4.286	5.846	5.004	5.288	3.967	5.730	4.601	4.797	6.507	5.790	4.387	7.357	4.566	6.379	4.139	4.973	3.991	5.246	3.855
0.348	0.970	1.475	1.246	6.397	5.577	8.114	8.026		5.069	4.789	6.342	2.299	3.770	8.807	7.766	8.503	8.571		6.716	4.267	5.979	5.014	5.208	3.780	5.808	4.467	4.710	6.272	5.980	4.386	7.531	4.730	6.341	3.888	5.071	4.027	5.087	3.660
0.372	0.970	1.238	1.017	6.810	5.653	7.735	7.738		5.335	4.940	6.416	2.308	3.620	8.365	7.125	8.791	8.834		6.917	4.387	6.400	5.144	5.369	3.603	5.949	4.200	4.794	5.956	6.322	4.561	7.799	5.110	6.437	3.774	5.293	4.113	5.011	3.526
0.396	0.970	1.174	0.980	7.401	5.780	7.262	8.180		5.672	5.260	6.563	2.571	3.678	8.059	6.773	7.587	8.428		7.218	4.563	6.869	5.406	5.561	3.372	6.115	4.029	4.823	5.758	6.665	4.847	8.142	5.443	6.669	3.712	5.563	4.200	4.987	3.330
0.420	0.970	1.101	0.932	7.873	5.926	6.777	7.082		6.008	5.581	6.764	2.721	3.853	7.290	6.240	7.204	7.525		7.477	4.762	7.333	5.645	5.767	3.161	6.332	3.979	4.771	5.571	7.008	5.114	8.365	5.630	6.982	3.767	5.703	4.370	5.036	3.167
0.444	0.970	0.956	0.799	8.031	5.993	6.862	6.486		6.239	5.820	6.892	2.894	3.906	6.622	6.308	6.814	7.025		7.609	4.890	7.576	5.807	5.900	2.926	6.521	3.811	4.631	4.901	7.230	5.307	8.640	5.744	7.126	3.714	5.697	4.354	5.019	2.978
0.468	0.970	0.893	0.704	8.023	6.078	6.628	6.060		6.343	5.931	6.809	2.885	3.884	5.954	5.638	6.144	6.276		7.641	4.950	7.641	5.881	6.033	2.614	6.697	3.444	4.461	4.472	7.438	5.354	8.785	5.856	7.115	3.778	5.783	4.319	5.010	2.720
0.492	0.970	0.914	0.700	7.999	6.072	6.213	5.465		6.456	6.111	6.791	3.001	3.899	5.380	5.164	5.926	5.828		7.663	5.025	7.635	5.895	6.198	2.382	6.836	3.259	4.286	3.945	7.487	5.376	8.892	5.794	7.142	3.836	5.757	4.298	5.068	2.452
0.516	0.970	0.958	0.740	7.947	6.130	6.089	5.233		6.619	6.273	6.708	3.058	3.863	4.705	4.781	5.685	5.400	9.032	7.680	5.154	7.530	5.947	6.417	2.266	6.968	3.037	4.085	3.475	7.598	5.341	9.029	5.698	7.181	3.919	5.773	4.278	5.062	2.227
0.540	0.970	1.037	0.787	7.913	6.112	6.105	4.891		6.912	6.380	6.605	3.010	3.689	4.476	4.417	5.232	4.990	7.933	7.659	5.390	7.410	6.010	6.488	2.069	7.195	2.765	3.841	3.081	7.681	5.351	8.987	5.636	7.165	4.115	5.798	4.243	5.071	1.995
0.564	0.970	1.090	0.862	8.006	6.075	5.781	4.451		7.367	6.369	6.500	2.833	3.560	4.080	4.134	4.840	4.495	7.677	7.785	5.723	7.328	6.013	6.490	1.872	7.301	2.490	3.581	2.755	7.893	5.457	9.142	5.589	7.251	4.119	5.738	4.218	4.975	1.802
0.588	0.970	1.177	0.983	8.011	5.924	5.274	4.222		7.928	6.459	6.078	2.739	3.292	3.867	3.936	4.788	4.138	7.474	7.861	6.024	7.154	5.975	6.318	1.693	7.346	2.287	3.304	2.445	7.894	5.641	9.102	5.514	7.243	4.099	5.603	4.050	4.803	1.631
0.612	0.970	1.194	1.051	8.088	5.712	4.946	4.063		8.087	6.496	5.795	2.619	3.014	3.546	3.953	4.634	3.864	6.527	7.774	6.222	6.948	5.879	6.095	1.576	7.304	2.113	3.013	2.188	7.906	5.755	8.933	5.373	7.128	4.111	5.347	3.882	4.628	1.443
0.636	0.970	1.245	1.117	7.918	5.449	4.633	3.878		8.192	6.442	5.486	2.431	2.772	3.327	3.703	4.276	3.519	5.970	7.669	6.200	6.774	5.650	5.834	1.448	7.145	1.873	2.751	2.001	7.848	5.726	8.744	5.217	6.923	4.014	5.039	3.681	4.410	1.275
0.660	0.970	1.344	1.206	7.757	5.193	4.278	3.716		8.148	6.474	5.197	2.219	2.555	3.107	3.598	4.114	3.397	5.695	7.503	6.021	6.564	5.422	5.486	1.310	6.964	1.671	2.517	1.834	7.699	5.578	8.516	5.026	6.643	3.899	4.730	3.575	4.199	1.167
0.684	0.970	1.411	1.231	7.593	4.937	4.012	3.765	9.231	8.046	6.423	4.876	2.108	2.318	3.097	3.424	3.986	3.181	5.635	7.363	5.894	6.402	5.202	5.213	1.149	6.779	1.495	2.305	1.688	7.583	5.388	8.369	4.809	6.401	3.832	4.481	3.395	4.036	1.056
0.708	0.970	1.360	1.142	7.534	4.685	3.891	3.786	8.538	7.842	6.365	4.566	1.979	2.132	2.914	3.370	3.930	2.991	5.652	7.247	5.802	6.215	5.025	4.989	1.032	6.670	1.370	2.125	1.603	7.436	5.215	8.207	4.654	6.101	3.670	4.184	3.289	3.874	0.949
0.732	0.970	1.218	0.964	7.353	4.477	3.757	3.775	8.761	7.639	6.331	4.298	1.846	1.962	2.875	3.464	3.813	2.921	5.760	7.153	5.662	5.998	4.888	4.737	0.932	6.552	1.225	1.960	1.507	7.273	5.030	7.999	4.514	5.940	3.562	3.920	3.188	3.773	0.893
0.756	0.970	1.091	0.802	7.268	4.304	3.604	3.758	9.924	7.507	6.466	4.098	1.738	1.825	2.762	3.327	3.677	2.773	5.897	7.044	5.577	5.849	4.795	4.525	0.831	6.453	1.129	1.829	1.431	7.140	4.906	7.866	4.382	5.759	3.465	3.684	3.080	3.668	0.816
0.780	0.970	0.988	0.711	7.227	4.150	3.575	3.769	11.534	7.394	6.589	3.880	1.704	1.731	2.652	3.159	3.627	2.714	5.859	6.965	5.529	5.734	4.722	4.380	0.746	6.350	1.080	1.730	1.357	6.959	4.820	7.781	4.298	5.606	3.433	3.522	3.025	3.570	0.762
0.804	0.970	0.887	0.649	7.206	4.026	3.558	3.697	10.435	7.436	6.451	3.708	1.630	1.654	2.593	3.095	3.691	2.705	5.401	6.906	5.488	5.629	4.638	4.243	0.654	6.300	1.008	1.661	1.342	6.888	4.786	7.753	4.250	5.430	3.463	3.354	2.929	3.517	0.715
0.828	0.970	0.827	0.645	7.242	3.929	3.533	3.684	11.534	7.393	6.474	3.560	1.561	1.623	2.513	3.104	3.803	2.698	5.547	6.898	5.525	5.555	4.667	4.116	0.583	6.280	0.974	1.616	1.316	6.891	4.755	7.632	4.223	5.351	3.391	3.210	2.882	3.473	0.675
0.852	0.970	0.811	0.687	7.310	3.875	3.531	3.821	9.337	7.480	6.507	3.467	1.534	1.628	2.544	3.183	3.719	2.711	5.808	6.892	5.545	5.531	4.682	4.054	0.601	6.276	0.976	1.607	1.328	6.877	4.797	7.619	4.223	5.307	3.360	3.121	2.896	3.473	0.659
0.876	0.970	0.821	0.747	7.392	3.886	3.661	3.903	10.841	7.458	6.724	3.406	1.599	1.690	2.557	3.280	3.819	2.827	5.618	6.892	5.580	5.511	4.736	4.033	0.640	6.301	1.034	1.634	1.334	6.863	4.849	7.601	4.232	5.295	3.460	3.077	2.923	3.495	0.673
0.900	0.970	1.064	0.989	7.473	3.929	3.724	3.925	9.136	7.530	6.635	3.361	1.671	1.793	2.570	3.386	3.777	2.895	5.463	6.979	5.667	5.527	4.875	4.062	0.743	6.386	1.091	1.703	1.397	6.898	4.921	7.660	4.350	5.315	3.504	3.071	2.986	3.565	0.719
0.924	0.970	1.509	1.379	7.677	4.026	3.954	4.177	8.238	7.746	6.910	3.361	1.838	1.987	2.794	3.557	4.212	3.151	5.709	7.060	5.867	5.652	5.063	4.131	0.886	6.508	1.278	1.829	1.559	6.968	5.110	7.790	4.478	5.356	3.648	3.111	3.142	3.746	0.885
0.948	0.970	1.958	1.816	8.033	4.199	4.238	4.628	7.750	7.952	6.985	3.414	2.089	2.239	2.977	3.862	4.284	3.367	5.902	7.247	6.118	5.818	5.276	4.269	1.123	6.701	1.487	2.047	1.812	7.186	5.336	8.004	4.734	5.505	3.823	3.225	3.415	3.963	1.145
0.972	0.970	2.341	2.252	8.381	4.423	4.625	5.216	9.231	8.436	7.298	3.546	2.444	2.609	3.353	4.362	4.687	3.761	6.547	7.459	6.349	6.024	5.601	4.460	1.513	7.030	1.860	2.345	2.194	7.375	5.731	8.169	5.058	5.653	4.153	3.412	3.811	4.320	1.513
0.996	0.970	2.823	2.770	8.700	4.746	5.100	5.861		9.150	7.727	3.753	2.870	3.044	3.648	4.988	5.236	4.329	7.240	7.808	6.784	6.302	5.927	4.748	2.037	7.458	2.330	2.744	2.619	7.614	6.110	8.581	5.430	5.921	4.580	3.705	4.254	4.782	2.033
1.020	0.970	3.570	3.462	9.271	5.159	5.952	6.506		9.392	8.230	4.001	3.568	3.668	4.469	5.806	5.984	5.135	7.816	8.239	7.228	6.662	6.436	5.085	2.635	7.957	2.992	3.300	3.193	7.977	6.709	9.027	5.843	6.259	4.995	4.119	4.796	5.397	2.692
1.044	0.970	4.507	4.396	9.866	5.670	6.663	8.237		9.913	9.318	4.317	4.372	4.436	5.303	6.811	6.945	6.119	10.418	8.789	8.037	7.157	7.121	5.606	3.430	8.583	3.747	3.982	4.010	8.542	7.173	9.695	6.558	6.682	5.377	4.642	5.588	6.176	3.498
1.068	0.970	5.680	5.631	10.918	6.371	7.198	10.378		10.950	10.091	4.822	5.299	5.433	6.515	10.069	8.044	7.307		9.522	8.806	7.743	7.974	6.339	4.272	9.414	4.892	4.919	4.885	9.217	7.895	10.295	7.430	7.257	6.530	5.323	6.439	7.177	4.537
1.092	0.970	6.885	6.956	12.235	7.179	9.581			11.608	11.295	5.453	6.332	6.724	7.340	8.970		11.136		10.479	9.919	8.485	9.043	7.110	5.550	10.554	6.246	6.104	6.367	10.025	8.736	11.076	8.478	8.130	8.098	6.165	7.397	8.343	6.145
1.116	0.970	9.757	8.984	13.845	8.174	10.679			13.590	11.546	6.274	8.260	7.908						11.654	11.098	9.413	10.237	8.413	6.936	11.478	7.770	7.697	8.344	11.066	9.580	13.009	9.941	9.168	10.113	7.203	8.397	9.871	7.899
1.140	0.970	9.873	10.593		9.429				13.184	13.492	7.175	9.423	9.785						12.328	12.404	10.573	11.597	10.040	9.980	12.873		10.105	10.541	11.962	11.802	14.491	12.312	10.426	10.806	8.458	11.332	11.085	9.723
1.164	0.970				11.659						8.250								16.317		12.219		11.612		15.142				14.102				12.231		9.671
1.188	0.970										9.781										13.884		13.285												10.960
1.212	0.970										12.333																								13.905
1.236	0.970
1.260	0.970
1.284	0.970
1.308	0.970
1.332	0.970
1.356	0.970
1.380	0.970
1.404	0.970
1.428	0.970
1.452	0.970
1.476	0.970
1.500	0.970
1.524	0.970
1.548	0.970
1.572	0.970
1.596	0.970
1.620	0.970
1.644	0.970
1.668	0.970
1.692	0.970
1.716	0.970
1.740	0.970
1.764	0.970
1.788	0.970
1.812	0.970
1.836	0.970
1.860	0.970
1.884	0.970
1.908	0.970
1.932	0.970
1.956	0.970
1.980	0.970
2.004	0.970
2.028	0.970
2.052	0.970
2.076	0.970
2.100	0.970
2.124	0.970
2.148	0.970
2.172	0.970
2.196	0.970
2.220	0.970
2.244	0.970
2.268	0.970
2.292	0.970
2.316	0.970
2.340	0.970
2.364	0.970
2.388	0.970
0.012	0.990
0.036	0.990
0.060	0.990
0.084	0.990
0.108	0.990
0.132	0.990
0.156	0.990
0.180	0.990
0.204	0.990
0.228	0.990
0.252	0.990	11.969	11.287	13.477	15.155				13.877	12.106	14.125	10.340	12.493						14.120	13.360	12.786	13.578			14.295		13.437		14.795	13.269		11.956				12.431	12.420
0.276	0.990	7.597	7.549	10.485	11.327				10.156	9.318	11.291	7.737	10.295						11.513	9.712	9.797	9.312	10.433	8.728	10.374	9.251	10.346	10.541	10.890	9.152	12.293	9.331	11.660	8.241	9.561	8.613	9.825	7.695
0.300	0.990	5.499	5.389	8.607	8.875	10.679			7.662	7.340	9.415	5.283	7.792						9.489	7.133	8.096	7.351	8.225	6.454	7.981	6.835	8.048	9.443	8.350	6.915	10.009	7.055	9.201	6.640	7.120	6.697	7.914	6.086
0.324	0.990	3.722	3.527	7.453	7.348	10.679	9.684		6.255	5.992	8.169	3.885	6.104			10.295			8.169	5.654	6.994	6.245	6.875	5.442	6.791	5.941	6.466	7.800	6.953	5.657	8.616	5.645	7.821	5.375	5.942	5.424	6.647	5.030
0.348	0.990	2.465	2.256	6.995	6.542	10.679	8.768		5.562	5.519	7.495	3.141	4.991	9.618	8.970	9.042	10.037		7.508	4.892	6.553	5.636	6.137	4.631	6.244	5.121	5.632	6.792	6.404	5.016	7.980	4.997	7.135	4.622	5.442	4.704	5.864	4.470
0.372	0.990	1.778	1.566	6.999	6.148	9.427	9.279		5.344	5.236	7.068	2.756	4.260	10.311	8.277	10.295	9.527		7.207	4.582	6.558	5.367	5.805	4.190	6.055	4.648	5.167	6.516	6.267	4.774	7.914	4.981	6.835	4.056	5.247	4.392	5.305	3.853
0.396	0.990	1.424	1.221	7.174	6.065	7.789	9.125		5.299	5.171	6.916	2.551	3.852	8.924	7.236	7.853	8.651		7.227	4.489	6.826	5.356	5.675	3.869	6.068	4.223	4.936	5.878	6.441	4.791	8.061	5.166	6.693	3.860	5.353	4.299	4.966	3.581
0.420	0.990	1.272	1.084	7.475	6.098	7.096	7.460		5.419	5.390	6.731	2.627	3.710	7.637	6.198	6.783	9.190		7.340	4.540	7.203	5.441	5.715	3.331	6.152	4.059	4.807	5.582	6.644	4.933	8.185	5.280	6.701	3.812	5.509	4.305	4.840	3.311
0.444	0.990	1.111	0.939	7.703	6.193	6.738	6.652		5.683	5.601	6.821	2.716	3.728	6.609	6.262	6.814	7.553		7.521	4.639	7.462	5.564	5.856	3.177	6.322	3.825	4.748	4.988	6.903	5.066	8.404	5.460	6.885	3.797	5.562	4.313	4.835	3.078
0.468	0.990	0.997	0.814	7.843	6.240	6.369	6.073		5.970	5.712	6.830	2.824	3.834	6.121	5.806	6.393	6.717		7.610	4.756	7.521	5.697	6.007	2.769	6.522	3.622	4.625	4.593	7.096	5.157	8.529	5.612	6.996	3.768	5.646	4.368	4.902	2.809
0.492	0.990	0.980	0.770	7.915	6.256	6.445	5.454		6.200	5.974	6.924	2.905	3.926	5.358	5.526	6.353	6.132	9.502	7.638	4.876	7.597	5.813	6.197	2.568	6.685	3.361	4.498	4.148	7.307	5.221	8.574	5.660	7.037	3.928	5.720	4.357	5.075	2.606
0.516	0.990	1.062	0.823	7.812	6.307	6.021	5.074		6.480	6.109	6.845	2.947	3.984	4.737	4.963	5.762	5.643	8.472	7.714	5.023	7.501	5.864	6.370	2.330	6.860	3.139	4.365	3.557	7.425	5.214	8.857	5.600	7.056	3.939	5.798	4.357	5.151	2.310
0.540	0.990	1.132	0.889	7.876	6.314	5.943	4.635		6.684	6.040	6.789	2.968	3.892	4.247	4.261	5.242	5.142	7.779	7.727	5.244	7.337	5.915	6.420	2.075	7.039	2.795	4.143	3.052	7.556	5.228	8.935	5.532	7.169	3.949	5.861	4.272	5.197	2.017
0.564	0.990	1.190	0.939	7.890	6.286	5.682	4.279		7.020	6.163	6.636	2.815	3.772	3.714	3.929	4.732	4.641	6.937	7.797	5.540	7.196	5.918	6.509	1.897	7.227	2.511	3.851	2.675	7.665	5.262	9.071	5.538	7.245	3.979	5.849	4.208	5.128	1.787
0.588	0.990	1.247	1.025	7.888	6.191	5.351	4.051		7.511	6.294	6.354	2.650	3.504	3.375	3.921	4.450	4.245	6.259	7.804	5.862	7.055	5.908	6.417	1.706	7.304	2.164	3.526	2.319	7.811	5.391	9.165	5.494	7.295	4.047	5.771	4.021	4.968	1.549
0.612	0.990	1.284	1.109	7.926	5.923	4.954	3.691		7.931	6.296	6.076	2.475	3.277	3.259	3.636	4.089	3.803	6.012	7.789	6.105	6.897	5.820	6.270	1.550	7.295	1.984	3.235	2.037	7.821	5.583	9.022	5.344	7.268	4.056	5.538	3.844	4.758	1.350
0.636	0.990	1.311	1.170	7.884	5.622	4.548	3.493	10.841	8.061	6.184	5.694	2.340	2.970	2.944	3.374	3.816	3.586	5.713	7.677	6.101	6.718	5.611	5.947	1.396	7.152	1.745	2.961	1.808	7.847	5.659	8.855	5.156	7.021	3.848	5.203	3.654	4.536	1.167
0.660	0.990	1.382	1.231	7.813	5.316	4.309	3.399	9.454	8.106	6.055	5.403	2.100	2.731	2.713	3.152	3.694	3.327	5.265	7.511	5.946	6.501	5.420	5.658	1.238	6.941	1.528	2.701	1.537	7.724	5.524	8.628	4.978	6.728	3.862	4.888	3.488	4.318	1.014
0.684	0.990	1.430	1.249	7.579	5.041	4.071	3.317	10.841	7.982	5.957	5.075	1.859	2.517	2.600	3.132	3.580	3.118	5.174	7.326	5.812	6.346	5.192	5.437	1.049	6.778	1.291	2.447	1.392	7.606	5.369	8.315	4.789	6.516	3.772	4.591	3.322	4.132	0.891
0.708	0.990	1.387	1.173	7.445	4.815	3.946	3.292	9.742	7.760	5.919	4.747	1.688	2.320	2.477	3.026	3.402	2.901	5.288	7.180	5.609	6.142	4.938	5.121	0.884	6.613	1.158	2.230	1.266	7.399	5.155	8.206	4.618	6.282	3.664	4.302	3.202	3.959	0.756
0.732	0.990	1.253	0.990	7.309	4.573	3.840	3.289	9.337	7.611	5.856	4.465	1.572	2.142	2.271	2.936	3.284	2.767	5.057	7.082	5.478	5.931	4.798	4.862	0.796	6.492	1.044	2.046	1.175	7.233	4.995	8.011	4.442	6.055	3.392	4.067	3.044	3.806	0.664
0.756	0.990	1.113	0.822	7.265	4.379	3.736	3.301	8.398	7.407	5.966	4.214	1.476	1.988	2.214	2.871	3.143	2.648	5.120	6.971	5.379	5.792	4.670	4.644	0.688	6.368	0.937	1.894	1.075	7.133	4.875	7.842	4.338	5.893	3.291	3.798	2.962	3.696	0.582
0.780	0.990	1.043	0.746	7.147	4.211	3.624	3.254	9.231	7.347	5.908	4.041	1.407	1.862	2.092	2.881	3.117	2.558	4.982	6.861	5.270	5.647	4.601	4.455	0.601	6.265	0.821	1.777	1.006	6.966	4.763	7.747	4.236	5.706	3.293	3.619	2.870	3.594	0.516
0.804	0.990	0.968	0.697	7.129	4.078	3.553	3.258	9.924	7.339	6.050	3.840	1.361	1.771	2.069	2.783	3.124	2.510	4.679	6.807	5.243	5.536	4.535	4.305	0.490	6.223	0.746	1.701	0.976	6.858	4.686	7.728	4.105	5.521	3.255	3.437	2.777	3.513	0.465
0.828	0.990	0.911	0.681	7.162	3.989	3.603	3.240	9.588	7.328	6.087	3.677	1.315	1.731	2.073	2.806	3.148	2.499	4.934	6.789	5.279	5.471	4.485	4.195	0.415	6.180	0.707	1.647	0.920	6.810	4.619	7.651	4.092	5.438	3.115	3.279	2.728	3.477	0.419
0.852	0.990	0.912	0.732	7.195	3.918	3.591	3.190	9.454	7.306	6.138	3.561	1.254	1.724	2.022	2.742	3.179	2.491	4.860	6.748	5.292	5.410	4.518	4.117	0.390	6.160	0.684	1.625	0.926	6.785	4.653	7.582	4.073	5.397	3.167	3.158	2.715	3.432	0.423
0.876	0.990	0.953	0.824	7.285	3.908	3.658	3.288	9.454	7.413	6.166	3.493	1.278	1.750	2.024	2.773	3.193	2.567	4.942	6.753	5.322	5.391	4.529	4.044	0.409	6.189	0.725	1.630	0.954	6.809	4.722	7.568	4.103	5.333	3.224	3.087	2.736	3.461	0.412
0.900	0.990	1.079	0.967	7.371	3.933	3.787	3.385	8.761	7.476	6.252	3.418	1.342	1.847	2.046	2.859	3.274	2.644	4.972	6.807	5.378	5.388	4.621	4.055	0.514	6.254	0.797	1.686	1.013	6.810	4.815	7.604	4.144	5.349	3.252	3.056	2.772	3.510	0.467
0.924	0.990	1.389	1.277	7.514	3.999	3.891	3.540	8.489	7.546	6.378	3.416	1.457	2.001	2.183	3.042	3.383	2.844	4.993	6.887	5.514	5.458	4.801	4.106	0.639	6.358	0.957	1.785	1.127	6.884	4.947	7.698	4.267	5.422	3.369	3.072	2.898	3.677	0.601
0.948	0.990	1.833	1.693	7.810	4.130	4.154	3.878	8.100	7.715	6.498	3.449	1.642	2.216	2.382	3.242	3.569	3.112	5.274	7.070	5.740	5.620	4.998	4.214	0.851	6.548	1.113	1.965	1.333	7.039	5.173	7.806	4.489	5.488	3.573	3.131	3.116	3.869	0.817
0.972	0.990	2.215	2.101	8.167	4.319	4.460	4.399	8.276	8.191	6.837	3.529	1.983	2.529	2.662	3.659	3.853	3.420	5.463	7.268	5.960	5.804	5.271	4.392	1.181	6.817	1.419	2.215	1.651	7.199	5.504	8.005	4.749	5.625	3.784	3.291	3.397	4.166	1.109
0.996	0.990	2.626	2.547	8.466	4.573	4.883	4.927	9.742	8.618	7.077	3.691	2.375	2.927	3.031	4.329	4.311	4.004	6.024	7.537	6.313	6.028	5.600	4.623	1.627	7.161	1.828	2.572	2.034	7.399	5.850	8.329	5.111	5.860	4.178	3.507	3.816	4.569	1.555
1.020	0.990	3.167	3.101	8.843	4.910	5.546	5.529		8.997	7.563	3.898	2.888	3.429	3.586	5.000	5.004	4.575	6.547	7.965	6.751	6.344	5.963	4.936	2.194	7.615	2.379	3.037	2.530	7.714	6.306	8.765	5.500	6.150	4.588	3.862	4.280	5.087	2.164
1.044	0.990	3.937	3.858	9.458	5.363	6.273	6.436	11.534	9.525	8.339	4.189	3.564	4.076	4.430	5.895	6.252	5.480	8.020	8.427	7.369	6.759	6.522	5.345	2.935	8.150	3.057	3.624	3.245	8.128	6.768	9.156	6.064	6.523	5.083	4.297	4.897	5.760	2.885
1.068	0.990	4.840	4.756	10.264	5.952	6.663	7.637		10.093	9.642	4.573	4.320	4.883	5.245	7.361	7.405	6.511	8.472	9.115	8.159	7.233	7.308	5.891	3.746	8.843	3.864	4.360	4.123	8.748	7.361	9.799	6.810	7.036	5.843	4.819	5.630	6.630	3.823
1.092	0.990	6.193	6.040	11.288	6.689	7.709	8.873		11.025	10.273	5.118	5.446	6.049	6.647	8.277	8.590	7.958		9.889	9.128	7.886	8.168	6.649	4.776	9.765	5.177	5.372	5.231	9.652	8.285	10.539	7.656	7.658	6.808	5.521	6.699	7.727	4.996
1.116	0.990	7.733	7.649	12.951	7.552	9.763	10.378		11.644	11.190	5.749	6.972	7.587	8.924			9.527		11.009	10.109	8.712	9.333	7.687	6.001	10.676	6.612	6.786	6.490	10.561	9.191	11.880	8.761	8.758	7.810	6.495	7.595	9.053	6.632
1.140	0.990	8.947	9.341	14.656	8.518	9.427			14.976	13.492	6.560	9.646	8.909						12.040	11.331	9.582	10.340	8.816	7.678	12.066	9.069	8.601	8.595	11.631	10.416	12.339	10.430	9.678	9.553	7.686	8.847	10.419	8.388
1.164	0.990				10.093				13.590		7.474		11.394						13.919	14.969	11.026	12.662	10.225	9.980	13.602	10.168	11.358		13.255	12.981	13.210	11.860	11.082	11.499	8.787	12.431	12.931
1.188	0.990				11.823						9.219										13.527		12.305		16.241		13.437		15.894			14.258	13.186		10.055
1.212	0.990										10.487										15.830		12.775												12.518
1.236	0.990										13.432
1.260	0.990
1.284	0.990
1.308	0.990
1.332	0.990
1.356	0.990
1.380	0.990
1.404	0.990
1.428	0.990
1.452	0.990
1.476	0.990
1.500	0.990
1.524	0.990
1.548	0.990
1.572	0.990
1.596	0.990
1.620	0.990
1.644	0.990
1.668	0.990
1.692	0.990
1.716	0.990
1.740	0.990
1.764	0.990
1.788	0.990
1.812	0.990
1.836	0.990
1.860	0.990
1.884	0.990
1.908	0.990
1.932	0.990
1.956	0.990
1.980	0.990
2.004	0.990
2.028	0.990
2.052	0.990
2.076	0.990
2.100	0.990
2.124	0.990
2.148	0.990
2.172	0.990
2.196	0.990
2.220	0.990
2.244	0.990
2.268	0.990
2.292	0.990
2.316	0.990
2.340	0.990
2.364	0.990
2.388	0.990
0.012	1.010
0.036	1.010
0.060	1.010
0.084	1.010
0.108	1.010
0.132	1.010
0.156	1.010
0.180	1.010
0.204	1.010
0.228	1.010
0.252	1.010
0.276	1.010			15.349					14.976												15.137	13.019								14.367					13.212			11.333
0.300	1.010	9.030	8.889	11.623	13.364				12.203	11.007	12.179	9.087							14.014	11.185	10.940	10.661	12.187	9.064	12.233		12.339	10.541	12.562	10.496	13.903	10.732	13.409	9.890	10.686	9.792	11.545	8.388
0.324	1.010	6.513	6.331	9.669	10.645	10.274			9.255	8.316	10.461	6.813	9.720						10.984	8.795	8.994	8.721	9.779	7.729	9.533	8.558	9.525	9.443	10.062	8.177	11.248	8.147	10.925	8.132	8.497	8.000	9.162	6.844
0.348	1.010	4.322	4.134	8.456	8.955				7.401	7.290	9.461	5.204	7.765						9.432	6.902	7.876	7.293	8.136	6.068	7.926	6.800	7.948	10.136	8.286	6.642	9.850	6.458	9.015	6.536	7.188	6.615	7.862	5.776
0.372	1.010	3.077	2.833	7.735	7.586	11.372	11.071		6.444	6.430	8.431	3.883	6.145						8.459	5.809	7.366	6.406	7.146	5.453	7.028	5.743	6.617	8.932	7.313	5.689	8.967	5.606	7.914	5.136	6.245	5.662	6.745	5.092
0.396	1.010	2.181	1.944	7.573	6.964	8.975			5.970	5.869	7.970	3.336	5.038		8.277	9.602			7.910	5.224	7.248	5.952	6.497	4.544	6.578	5.174	5.894	6.804	6.942	5.293	8.583	5.315	7.358	4.553	5.808	5.026	5.799	4.405
0.420	1.010	1.721	1.496	7.567	6.658	7.347	7.221		5.670	5.806	7.409	3.079	4.458	8.807	6.811	8.423	10.037		7.697	4.894	7.290	5.735	6.210	4.044	6.383	4.830	5.400	5.998	6.815	5.109	8.454	5.285	6.994	4.262	5.725	4.783	5.291	3.868
0.444	1.010	1.417	1.221	7.672	6.573	6.709	7.357		5.600	5.707	7.226	2.874	4.054	7.507	6.262	8.044	8.738		7.699	4.772	7.401	5.673	6.060	3.531	6.361	4.199	5.107	5.524	6.878	5.100	8.524	5.335	6.960	4.018	5.651	4.661	5.042	3.627
0.468	1.010	1.201	1.032	7.727	6.492	6.185	6.496		5.725	5.762	7.117	2.941	3.943	6.482	6.118	6.569	7.398	10.418	7.753	4.756	7.486	5.733	6.135	3.247	6.471	3.905	4.933	4.793	7.001	5.116	8.586	5.453	6.985	3.914	5.732	4.610	4.973	3.164
0.492	1.010	1.130	0.958	7.888	6.499	6.180	5.598		5.971	5.951	7.065	3.020	4.081	5.706	5.725	6.671	6.427	8.472	7.726	4.861	7.594	5.807	6.234	2.943	6.665	3.587	4.815	4.255	7.170	5.235	8.587	5.526	6.932	3.962	5.833	4.560	5.182	2.905
0.516	1.010	1.185	0.963	7.881	6.549	5.930	5.296		6.280	5.997	7.007	3.046	4.154	4.709	5.202	5.773	5.879	8.278	7.786	5.041	7.560	5.874	6.426	2.592	6.864	3.276	4.704	3.775	7.367	5.235	8.861	5.581	7.103	4.016	5.869	4.464	5.338	2.532
0.540	1.010	1.258	1.026	7.879	6.570	5.816	4.798		6.576	5.942	7.035	3.032	4.114	4.221	4.508	5.045	5.196	7.448	7.854	5.254	7.368	5.893	6.520	2.243	7.067	3.003	4.519	3.213	7.532	5.222	8.974	5.576	7.164	4.084	6.016	4.412	5.413	2.201
0.564	1.010	1.340	1.090	7.843	6.511	5.686	4.239		6.958	6.018	6.866	2.869	4.032	3.737	4.029	4.488	4.884	6.634	7.863	5.503	7.173	5.926	6.525	2.025	7.228	2.605	4.200	2.702	7.638	5.255	9.136	5.519	7.236	4.049	6.032	4.319	5.379	1.917
0.588	1.010	1.383	1.150	7.776	6.435	5.614	3.919		7.409	6.078	6.667	2.648	3.827	3.307	3.918	4.225	4.398	6.516	7.923	5.851	7.038	5.948	6.461	1.858	7.367	2.278	3.886	2.311	7.785	5.308	9.263	5.473	7.242	4.131	6.030	4.141	5.202	1.590
0.612	1.010	1.424	1.226	7.797	6.238	5.036	3.668		7.737	6.032	6.307	2.451	3.529	3.009	3.620	3.876	4.012	5.854	7.887	6.101	6.881	5.870	6.341	1.607	7.342	1.974	3.534	1.960	7.856	5.478	9.170	5.374	7.337	4.111	5.841	3.932	4.964	1.337
0.636	1.010	1.441	1.280	7.854	5.904	4.750	3.329	10.148	8.013	6.011	5.927	2.292	3.239	2.719	3.288	3.649	3.674	5.590	7.735	6.122	6.693	5.683	6.132	1.424	7.231	1.711	3.229	1.671	7.894	5.554	9.028	5.221	7.180	3.966	5.463	3.713	4.766	1.127
0.660	1.010	1.436	1.296	7.807	5.575	4.399	3.187	10.148	8.111	5.872	5.615	1.992	2.999	2.486	3.036	3.289	3.407	5.078	7.599	5.910	6.532	5.461	5.852	1.223	7.023	1.490	2.942	1.456	7.753	5.557	8.728	5.022	6.918	3.865	5.121	3.492	4.541	0.943
0.684	1.010	1.449	1.276	7.576	5.267	4.270	3.074	10.148	7.875	5.734	5.306	1.739	2.782	2.255	2.837	3.156	3.158	4.768	7.377	5.720	6.338	5.235	5.563	1.061	6.822	1.265	2.648	1.237	7.622	5.386	8.417	4.845	6.665	3.698	4.835	3.329	4.299	0.785
0.708	1.010	1.431	1.241	7.374	4.973	4.021	2.979	8.895	7.674	5.629	4.952	1.551	2.553	2.110	2.640	3.058	2.905	4.867	7.221	5.542	6.139	4.987	5.278	0.856	6.623	1.033	2.414	1.073	7.425	5.200	8.274	4.638	6.410	3.589	4.494	3.181	4.095	0.661
0.732	1.010	1.330	1.122	7.316	4.692	3.905	2.930	9.924	7.539	5.546	4.625	1.414	2.342	1.943	2.520	2.965	2.714	4.552	7.098	5.395	5.935	4.776	4.989	0.716	6.458	0.921	2.212	0.951	7.253	5.054	8.066	4.453	6.239	3.410	4.228	3.017	3.921	0.547
0.756	1.010	1.228	0.956	7.219	4.494	3.721	2.802	8.644	7.313	5.518	4.401	1.273	2.162	1.839	2.498	2.816	2.541	4.472	6.954	5.244	5.755	4.623	4.782	0.610	6.327	0.784	2.036	0.853	7.106	4.868	7.848	4.322	6.056	3.186	3.975	2.881	3.798	0.456
0.780	1.010	1.151	0.847	7.155	4.321	3.699	2.856	8.644	7.270	5.633	4.191	1.205	2.036	1.728	2.475	2.728	2.432	4.412	6.868	5.124	5.603	4.520	4.559	0.502	6.226	0.659	1.890	0.761	6.989	4.759	7.700	4.200	5.870	3.167	3.742	2.763	3.674	0.362
0.804	1.010	1.087	0.798	7.122	4.182	3.723	2.880	10.148	7.174	5.624	4.002	1.116	1.938	1.672	2.559	2.653	2.383	4.261	6.780	5.070	5.494	4.429	4.381	0.399	6.159	0.569	1.789	0.700	6.918	4.641	7.624	4.102	5.717	3.125	3.569	2.693	3.595	0.310
0.828	1.010	1.037	0.768	7.069	4.079	3.591	2.811	8.761	7.254	5.692	3.832	1.071	1.860	1.605	2.489	2.624	2.359	4.265	6.701	5.111	5.408	4.387	4.280	0.306	6.130	0.516	1.721	0.654	6.832	4.632	7.595	4.026	5.576	3.053	3.368	2.629	3.504	0.241
0.852	1.010	1.022	0.790	7.088	4.001	3.580	2.824	8.238	7.237	5.732	3.718	1.009	1.833	1.579	2.345	2.739	2.324	4.301	6.706	5.094	5.343	4.404	4.176	0.284	6.087	0.501	1.689	0.643	6.771	4.580	7.602	3.993	5.495	2.975	3.237	2.577	3.476	0.234
0.876	1.010	1.068	0.870	7.186	3.954	3.626	2.856	7.491	7.290	5.736	3.608	0.998	1.862	1.572	2.416	2.690	2.341	4.285	6.683	5.131	5.306	4.396	4.106	0.290	6.121	0.488	1.682	0.631	6.753	4.624	7.540	3.979	5.431	3.042	3.141	2.600	3.472	0.243
0.900	1.010	1.178	1.018	7.217	3.951	3.828	2.911	7.622	7.374	5.830	3.518	1.026	1.927	1.592	2.489	2.772	2.436	4.516	6.724	5.171	5.301	4.467	4.096	0.341	6.165	0.550	1.716	0.698	6.799	4.702	7.555	4.042	5.435	3.102	3.091	2.628	3.503	0.278
0.924	1.010	1.419	1.274	7.366	4.002	3.924	3.024	8.895	7.480	5.890	3.479	1.135	2.071	1.700	2.576	2.927	2.563	4.408	6.792	5.293	5.337	4.587	4.128	0.453	6.282	0.674	1.804	0.780	6.849	4.804	7.606	4.128	5.453	3.239	3.075	2.731	3.612	0.370
0.948	1.010	1.751	1.610	7.586	4.084	4.093	3.258	8.443	7.628	6.052	3.494	1.285	2.240	1.906	2.684	3.075	2.832	4.565	6.916	5.455	5.435	4.729	4.215	0.619	6.416	0.813	1.951	0.943	6.915	5.025	7.668	4.292	5.512	3.352	3.095	2.903	3.809	0.556
0.972	1.010	2.139	1.998	7.865	4.247	4.302	3.698	8.443	7.977	6.252	3.548	1.530	2.523	2.089	2.996	3.226	3.100	4.899	7.081	5.630	5.590	4.970	4.354	0.911	6.646	1.038	2.172	1.179	7.071	5.240	7.883	4.522	5.613	3.529	3.191	3.146	4.072	0.818
0.996	1.010	2.528	2.406	8.172	4.457	4.658	4.100	9.742	8.304	6.440	3.664	1.877	2.828	2.426	3.419	3.730	3.491	5.254	7.349	5.950	5.806	5.283	4.541	1.301	6.952	1.444	2.450	1.582	7.255	5.584	8.146	4.819	5.838	3.823	3.352	3.508	4.434	1.180
1.020	1.010	2.966	2.872	8.554	4.721	5.306	4.736	10.148	8.790	6.994	3.853	2.309	3.283	2.923	4.080	4.351	4.110	5.849	7.671	6.371	6.062	5.605	4.789	1.759	7.308	1.872	2.856	2.008	7.535	5.975	8.505	5.165	6.039	4.175	3.629	3.889	4.869	1.695
1.044	1.010	3.618	3.508	9.130	5.088	5.767	5.522	9.454	9.186	7.431	4.083	2.937	3.833	3.553	5.000	5.105	4.814	6.547	8.108	6.848	6.418	6.049	5.119	2.380	7.839	2.545	3.354	2.619	7.909	6.448	8.841	5.649	6.337	4.626	4.015	4.422	5.457	2.330
1.068	1.010	4.395	4.207	9.860	5.569	6.059	6.881	10.841	9.688	8.219	4.394	3.666	4.498	4.432	5.879	5.901	5.938	7.283	8.706	7.509	6.835	6.675	5.555	3.082	8.388	3.177	3.978	3.412	8.369	7.078	9.245	6.201	6.868	5.267	4.470	5.115	6.151	3.162
1.092	1.010	5.279	5.173	10.644	6.190	6.757	8.363		10.322	9.909	4.817	4.684	5.425	5.662	7.990	7.275	7.025	9.166	9.418	8.384	7.390	7.505	6.154	3.956	9.142	4.295	4.761	4.385	8.890	7.669	9.918	6.918	7.366	5.916	5.097	5.973	7.078	4.106
1.116	1.010	6.603	6.568	11.499	6.931	7.876	9.972		11.392	12.106	5.379	5.868	6.809	6.741	10.069	9.379	8.140		10.089	9.356	8.085	8.422	7.025	5.128	10.000	5.449	5.837	5.618	9.761	8.647	10.837	7.850	8.178	6.609	5.886	6.872	8.316	5.522
1.140	1.010	8.013	8.151	12.710	7.891	9.427			11.931		6.085	7.814	8.074	8.606			10.037		11.119	10.515	8.944	10.052	8.063	6.579	11.159	7.865	7.388	7.045	11.167	9.563	12.362	9.123	8.918	7.862	6.824	7.994	9.497	7.070
1.164	1.010	9.348	9.900	14.250	9.108	9.986			12.673		6.984	9.423	9.602						12.762	12.772	10.001	12.326	9.347	9.287	12.369	9.474	9.147	9.848	12.398	11.882	14.154	11.000	10.201	8.609	7.978	10.033	11.139	8.768
1.188	1.010				10.799				14.976		8.070		11.800						13.752	14.276	11.671		10.194		13.843		11.645		14.508	13.269		12.061	11.905	9.302	9.372	13.124
1.212	1.010				13.364						9.242										13.191		12.082		15.548		13.437						13.409	9.553	10.860
1.236	1.010										10.947												12.775										14.796		12.113
1.260	1.010
1.284	1.010
1.308	1.010
1.332	1.010
1.356	1.010
1.380	1.010
1.404	1.010
1.428	1.010
1.452	1.010
1.476	1.010
1.500	1.010
1.524	1.010
1.548	1.010
1.572	1.010
1.596	1.010
1.620	1.010
1.644	1.010
1.668	1.010
1.692	1.010
1.716	1.010
1.740	1.010
1.764	1.010
1.788	1.010
1.812	1.010
1.836	1.010
1.860	1.010
1.884	1.010
1.908	1.010
1.932	1.010
1.956	1.010
1.980	1.010
2.004	1.010
2.028	1.010
2.052	1.010
2.076	1.010
2.100	1.010
2.124	1.010
2.148	1.010
2.172	1.010
2.196	1.010
2.220	1.010
2.244	1.010
2.268	1.010
2.292	1.010
2.316	1.010
2.340	1.010
2.364	1.010
2.388	1.010
0.012	1.030
0.036	1.030
0.060	1.030
0.084	1.030
0.108	1.030
0.132	1.030
0.156	1.030
0.180	1.030
0.204	1.030
0.228	1.030
0.252	1.030
0.276	1.030
0.300	1.030
0.324	1.030	10.965	10.593	12.864					12.896		13.432	9.934							15.218	13.583	12.001	12.020	13.691	10.674	13.468			10.541	14.285	12.170	15.001	12.649	14.103		11.825	11.738	12.238	11.333
0.348	1.030	7.207	6.905	10.906	12.447				10.351	9.829	11.417	8.953	10.413						12.446	10.325	9.819	9.608	10.950	7.582	11.141	10.861	11.240	11.234	11.279	9.158	12.316	9.165	11.905	9.101	10.241	9.212	10.698	8.337
0.372	1.030	5.024	4.782	9.274	10.327	11.372			8.553	8.572	11.291	6.237	8.855						10.610	8.456	8.752	8.343	9.297	6.782	9.309	7.916	8.995		9.512	7.414	11.044	7.362	10.171	7.209	8.407	7.811	9.033	6.989
0.396	1.030	3.593	3.319	8.543	8.782	9.070	11.071		7.392	7.555	9.807	4.769	7.170			10.988	9.190		9.475	6.964	8.134	7.319	7.966	5.711	8.026	6.207	7.781	7.939	8.358	6.432	10.009	6.238	8.845	5.685	7.320	6.576	7.684	5.869
0.420	1.030	2.597	2.347	8.164	7.953	8.428	10.378		6.790	6.897	8.736	4.091	6.237	10.311	8.277	9.379	10.443		8.694	6.045	7.805	6.620	7.190	4.899	7.322	5.668	6.746	6.746	7.749	5.745	9.465	5.701	8.008	5.202	6.756	5.816	6.705	4.887
0.444	1.030	2.051	1.818	8.033	7.385	7.481	8.432		6.331	6.503	8.106	3.623	5.380	8.365	6.934	9.196	9.527		8.348	5.580	7.767	6.279	6.702	4.154	6.928	5.000	6.201	5.946	7.407	5.477	9.103	5.557	7.562	4.610	6.348	5.352	6.003	4.239
0.468	1.030	1.707	1.478	7.921	7.161	6.610	7.199		6.123	6.268	7.746	3.439	4.804	7.092	6.934	7.621	8.045	10.418	8.220	5.305	7.698	6.141	6.515	3.775	6.784	4.334	5.699	5.245	7.365	5.414	8.854	5.487	7.244	4.364	6.209	5.211	5.678	3.758
0.492	1.030	1.471	1.279	7.902	7.017	6.362	6.143		6.082	6.299	7.541	3.361	4.559	5.941	5.738	7.138	7.307	8.278	8.060	5.248	7.648	6.018	6.500	3.354	6.836	3.904	5.370	4.622	7.357	5.377	8.912	5.561	7.218	4.370	6.146	4.983	5.580	3.327
0.516	1.030	1.415	1.223	7.929	6.928	5.970	5.872		6.248	6.223	7.321	3.231	4.455	4.935	5.638	5.806	6.531	7.976	8.051	5.323	7.586	6.088	6.619	2.987	6.937	3.574	5.239	4.069	7.469	5.402	9.119	5.673	7.266	4.345	6.198	4.821	5.620	2.931
0.540	1.030	1.459	1.243	8.002	6.933	5.752	5.057		6.557	6.249	7.264	3.187	4.390	4.407	5.039	5.239	5.672	7.528	8.096	5.491	7.517	6.052	6.602	2.590	7.139	3.337	4.983	3.558	7.558	5.345	9.175	5.622	7.370	4.364	6.235	4.681	5.724	2.516
0.564	1.030	1.510	1.291	7.959	6.897	5.793	4.418		6.942	6.151	7.204	2.962	4.272	3.798	4.631	4.758	5.278	6.601	8.116	5.753	7.283	6.030	6.593	2.299	7.348	2.915	4.625	2.898	7.673	5.316	9.249	5.639	7.479	4.340	6.295	4.500	5.729	2.139
0.588	1.030	1.568	1.352	7.914	6.773	5.456	4.007		7.314	6.025	7.012	2.757	4.118	3.291	4.034	4.265	4.574	6.244	8.169	5.956	7.064	6.022	6.592	2.066	7.512	2.540	4.276	2.457	7.788	5.341	9.422	5.561	7.495	4.363	6.198	4.377	5.537	1.787
0.612	1.030	1.594	1.381	7.881	6.550	5.168	3.613	10.841	7.658	6.019	6.660	2.552	3.823	2.935	3.631	3.839	4.113	5.818	8.101	6.178	6.892	5.892	6.515	1.771	7.488	2.088	3.887	2.001	7.930	5.504	9.388	5.462	7.522	4.262	6.013	4.106	5.297	1.504
0.636	1.030	1.596	1.426	7.797	6.272	4.991	3.264	9.588	7.960	5.940	6.335	2.374	3.565	2.603	3.379	3.471	3.725	5.156	7.953	6.211	6.751	5.764	6.317	1.572	7.367	1.809	3.550	1.647	7.939	5.534	9.187	5.270	7.335	4.090	5.734	3.894	5.044	1.217
0.660	1.030	1.586	1.435	7.776	5.901	4.639	3.080	10.435	8.116	5.775	5.925	2.012	3.281	2.256	3.015	3.134	3.524	5.013	7.760	6.046	6.596	5.517	6.049	1.317	7.135	1.556	3.236	1.426	7.829	5.611	8.944	5.141	7.132	3.859	5.396	3.627	4.796	0.967
0.684	1.030	1.552	1.392	7.579	5.525	4.372	2.861	10.148	8.047	5.659	5.565	1.738	3.057	2.054	2.729	2.943	3.164	4.521	7.564	5.778	6.388	5.305	5.727	1.116	6.918	1.285	2.937	1.153	7.707	5.514	8.620	4.912	6.839	3.795	5.079	3.373	4.517	0.793
0.708	1.030	1.488	1.327	7.428	5.204	4.208	2.708	8.761	7.745	5.490	5.211	1.499	2.805	1.872	2.416	2.767	2.959	4.570	7.304	5.564	6.175	5.064	5.477	0.926	6.684	1.054	2.657	0.971	7.527	5.301	8.391	4.709	6.625	3.583	4.769	3.209	4.285	0.631
0.732	1.030	1.401	1.221	7.342	4.906	3.951	2.529	8.761	7.575	5.358	4.868	1.316	2.562	1.686	2.362	2.632	2.738	4.230	7.142	5.381	5.946	4.807	5.179	0.718	6.476	0.869	2.431	0.812	7.333	5.105	8.173	4.507	6.338	3.373	4.457	3.034	4.047	0.524
0.756	1.030	1.309	1.108	7.232	4.663	3.789	2.491	8.489	7.404	5.331	4.568	1.190	2.397	1.552	2.299	2.462	2.556	3.954	7.006	5.245	5.752	4.631	4.943	0.577	6.323	0.707	2.217	0.708	7.149	4.880	7.897	4.355	6.130	3.289	4.192	2.859	3.925	0.400
0.780	1.030	1.237	0.996	7.175	4.470	3.691	2.445	8.100	7.227	5.324	4.354	1.030	2.224	1.450	2.179	2.352	2.369	3.896	6.877	5.086	5.594	4.484	4.702	0.462	6.217	0.559	2.056	0.595	7.053	4.733	7.736	4.220	6.005	3.163	3.920	2.744	3.795	0.294
0.804	1.030	1.222	0.918	7.104	4.307	3.684	2.438	8.538	7.193	5.356	4.149	0.962	2.089	1.328	2.168	2.304	2.305	3.879	6.795	5.005	5.483	4.390	4.473	0.352	6.146	0.447	1.928	0.523	6.969	4.621	7.651	4.115	5.818	3.051	3.713	2.657	3.690	0.214
0.828	1.030	1.179	0.886	7.035	4.183	3.657	2.428	8.008	7.142	5.409	3.995	0.895	1.995	1.273	2.170	2.264	2.240	3.756	6.725	4.977	5.373	4.317	4.356	0.258	6.105	0.388	1.839	0.448	6.892	4.605	7.597	3.994	5.713	3.009	3.536	2.572	3.592	0.150
0.852	1.030	1.185	0.901	7.047	4.084	3.572	2.407	7.796	7.230	5.410	3.861	0.828	1.960	1.206	2.098	2.258	2.187	3.687	6.696	4.939	5.291	4.282	4.250	0.220	6.079	0.340	1.781	0.408	6.785	4.571	7.576	3.981	5.560	2.941	3.353	2.521	3.540	0.114
0.876	1.030	1.216	0.963	7.081	4.029	3.619	2.489	7.705	7.218	5.472	3.741	0.819	1.971	1.194	2.069	2.317	2.224	3.855	6.645	4.968	5.239	4.297	4.183	0.210	6.081	0.303	1.761	0.404	6.776	4.526	7.565	3.936	5.531	2.906	3.260	2.492	3.531	0.118
0.900	1.030	1.299	1.088	7.143	3.998	3.820	2.583	7.473	7.327	5.518	3.620	0.800	2.028	1.222	2.114	2.326	2.282	3.901	6.663	4.986	5.224	4.341	4.155	0.227	6.135	0.349	1.774	0.442	6.801	4.592	7.533	3.981	5.508	2.997	3.162	2.528	3.546	0.139
0.924	1.030	1.478	1.290	7.247	4.016	3.863	2.631	7.896	7.443	5.528	3.582	0.858	2.130	1.309	2.282	2.404	2.349	3.951	6.711	5.099	5.254	4.455	4.155	0.309	6.216	0.428	1.854	0.512	6.818	4.686	7.595	4.029	5.546	3.028	3.117	2.593	3.604	0.214
0.948	1.030	1.763	1.590	7.427	4.096	4.137	2.837	8.068	7.657	5.712	3.550	0.989	2.308	1.394	2.381	2.602	2.558	3.978	6.802	5.231	5.319	4.545	4.217	0.457	6.363	0.552	1.976	0.637	6.846	4.883	7.686	4.156	5.587	3.174	3.097	2.736	3.760	0.356
0.972	1.030	2.097	1.947	7.675	4.221	4.279	3.107	8.895	7.787	5.862	3.585	1.173	2.495	1.598	2.629	2.799	2.864	4.413	6.998	5.388	5.455	4.747	4.306	0.731	6.515	0.755	2.162	0.861	6.978	5.100	7.800	4.344	5.654	3.276	3.154	2.923	3.970	0.575
0.996	1.030	2.466	2.316	7.964	4.368	4.694	3.552	8.826	8.060	6.005	3.684	1.485	2.789	1.867	2.908	3.170	3.134	4.750	7.197	5.622	5.634	4.985	4.479	1.042	6.795	1.083	2.406	1.140	7.119	5.400	7.979	4.606	5.830	3.467	3.278	3.224	4.263	0.912
1.020	1.030	2.833	2.721	8.375	4.585	5.111	3.973	9.742	8.457	6.305	3.835	1.862	3.163	2.282	3.507	3.676	3.603	5.093	7.453	6.018	5.868	5.327	4.685	1.435	7.150	1.491	2.737	1.572	7.358	5.680	8.239	4.895	6.031	3.931	3.479	3.612	4.690	1.351
1.044	1.030	3.306	3.173	8.788	4.881	5.665	4.667	9.231	9.012	6.769	4.023	2.348	3.662	2.824	4.093	4.221	4.289	5.976	7.777	6.390	6.136	5.703	4.972	1.931	7.523	1.998	3.149	2.110	7.692	6.090	8.685	5.272	6.247	4.263	3.777	4.077	5.220	1.894
1.068	1.030	3.866	3.750	9.496	5.297	6.089	5.650		9.663	7.403	4.279	2.973	4.202	3.624	4.916	5.075	5.231	6.568	8.281	6.901	6.481	6.162	5.338	2.560	8.026	2.637	3.665	2.775	8.035	6.613	9.025	5.770	6.616	4.680	4.182	4.608	5.811	2.583
1.092	1.030	4.597	4.489	10.089	5.828	6.520	6.928		9.920	8.436	4.605	3.814	4.937	4.610	6.080	6.061	6.024	7.646	8.827	7.523	6.924	6.825	5.787	3.311	8.640	3.499	4.317	3.700	8.457	7.174	9.670	6.394	7.108	5.219	4.709	5.379	6.490	3.444
1.116	1.030	5.604	5.464	10.854	6.475	7.501	8.298		10.432	9.803	5.046	4.859	6.060	5.973	8.123	7.730	7.244	9.502	9.509	8.312	7.530	7.711	6.446	4.378	9.466	4.491	5.201	4.732	9.003	8.018	10.313	7.116	7.679	6.247	5.390	6.158	7.503	4.515
1.140	1.030	7.119	7.067	12.213	7.310	8.077	10.378		11.757	11.413	5.654	6.369	7.305	7.603		9.196	8.738		10.437	9.420	8.281	8.750	7.359	6.049	10.357	5.919	6.461	6.128	9.972	8.956	11.557	8.262	8.426	6.671	6.154	7.359	8.673	5.903
1.164	1.030	10.502	9.495	13.209	8.350	9.070			13.590		6.483	8.037	8.541	8.807					11.457	11.535	9.217	10.634	8.677	7.678	11.487	9.474	7.904	8.462	10.782	10.496	12.250	9.360	9.420	7.628	7.157	8.388	10.159	7.899
1.188	1.030	13.199	11.287	16.042	9.823				13.877		7.468	8.730	9.928						12.791	13.360	10.366	13.173	9.622		12.807		10.003		12.675	11.109	15.001	11.263	10.562	8.860	8.242	10.351
1.212	1.030				11.754						8.493										11.719	14.965	11.819		15.142		11.828		13.948	12.758			11.905	8.934	10.098	12.025
1.236	1.030				13.769						9.862										14.221		12.305						15.894				13.186		11.420
1.260	1.030										12.515										15.830														13.905
1.284	1.030
1.308	1.030
1.332	1.030
1.356	1.030
1.380	1.030
1.404	1.030
1.428	1.030
1.452	1.030
1.476	1.030
1.500	1.030
1.524	1.030
1.548	1.030
1.572	1.030
1.596	1.030
1.620	1.030
1.644	1.030
1.668	1.030
1.692	1.030
1.716	1.030
1.740	1.030
1.764	1.030
1.788	1.030
1.812	1.030
1.836	1.030
1.860	1.030
1.884	1.030
1.908	1.030
1.932	1.030
1.956	1.030
1.980	1.030
2.004	1.030
2.028	1.030
2.052	1.030
2.076	1.030
2.100	1.030
2.124	1.030
2.148	1.030
2.172	1.030
2.196	1.030
2.220	1.030
2.244	1.030
2.268	1.030
2.292	1.030
2.316	1.030
2.340	1.030
2.364	1.030
2.388	1.030
0.012	1.050
0.036	1.050
0.060	1.050
0.084	1.050
0.108	1.050
0.132	1.050
0.156	1.050
0.180	1.050
0.204	1.050
0.228	1.050
0.252	1.050
0.276	1.050
0.300	1.050
0.324	1.050																				15.830
0.348	1.050	10.501	11.287	13.962					14.283		13.432		12.493							13.870	13.751	13.173			15.142				14.508	12.981		14.258
0.372	1.050	8.268	8.028	11.564		11.372			11.542	10.720	12.333	8.037	11.106						13.139	12.025	10.736	10.745	12.305	9.980	12.503				12.716	10.208	14.154	10.233	12.311	10.806	11.266	9.792	12.084	10.234
0.396	1.050	5.532	5.303	10.102	11.721	9.581	11.071		9.648	8.858	12.179	7.395	9.659				10.443		11.817	9.760	9.453	9.326	10.165	6.722	10.661	8.558	10.302	11.234	10.510	8.506	12.057	8.062	11.082	8.098	9.993	8.861	9.969	7.965
0.420	1.050	4.099	3.776	9.222	10.106	11.372	11.071		8.380	8.126	10.213	6.002	8.366			9.602	9.527		10.420	8.237	8.771	8.140	8.687	5.964	9.321	7.032	8.601	8.239	9.323	7.186	10.913	6.724	9.570	6.746	8.395	7.440	8.504	6.489
0.444	1.050	3.084	2.777	8.721	9.110	8.888	8.768		7.592	7.646	9.121	5.009	7.160	11.004	7.990	9.602			9.580	7.106	8.374	7.360	7.812	5.650	8.263	6.151	7.744	6.639	8.606	6.385	10.236	6.144	8.856	5.508	7.490	6.535	7.360	5.438
0.468	1.050	2.442	2.168	8.416	8.466	7.347	7.893		7.026	7.214	8.537	4.430	6.262	7.393	7.766	8.280	9.527		9.052	6.477	8.059	6.889	7.374	4.525	7.702	5.372	6.843	5.883	8.183	5.961	9.625	5.779	8.177	5.267	7.079	6.222	6.746	4.690
0.492	1.050	2.045	1.800	8.233	8.022	6.654	6.881		6.741	6.880	8.504	4.162	5.661	6.609	6.635	7.992	8.246	10.013	8.771	6.141	7.909	6.605	7.003	4.059	7.412	4.727	6.372	5.157	7.934	5.744	9.452	5.728	7.796	4.994	6.805	5.777	6.393	4.108
0.516	1.050	1.817	1.603	8.159	7.690	6.180	6.211		6.656	6.760	8.166	3.791	5.135	5.402	5.792	6.383	7.166	7.816	8.607	6.010	7.788	6.412	6.850	3.528	7.381	4.136	5.966	4.520	7.812	5.675	9.425	5.816	7.660	4.678	6.775	5.499	6.146	3.559
0.540	1.050	1.761	1.546	8.155	7.543	5.997	5.290		6.779	6.638	7.784	3.569	4.992	4.775	5.194	5.568	6.086	7.398	8.538	6.030	7.676	6.414	6.770	3.032	7.434	3.712	5.511	3.879	7.826	5.594	9.582	5.838	7.614	4.581	6.638	5.165	6.143	2.944
0.564	1.050	1.781	1.569	8.176	7.371	5.724	4.836	10.841	7.188	6.359	7.536	3.238	4.746	4.108	4.653	4.778	5.480	6.968	8.522	6.188	7.482	6.367	6.798	2.765	7.612	3.230	5.155	3.208	7.913	5.549	9.816	5.753	7.689	4.680	6.658	4.913	6.077	2.507
0.588	1.050	1.827	1.598	8.082	7.178	5.492	4.231		7.502	6.290	7.397	3.050	4.500	3.484	4.161	4.467	4.661	6.221	8.547	6.422	7.251	6.262	6.727	2.437	7.735	2.893	4.696	2.708	7.981	5.518	9.716	5.662	7.751	4.659	6.562	4.603	5.968	2.082
0.612	1.050	1.812	1.609	7.971	6.942	5.186	3.781	9.742	7.753	6.150	7.045	2.758	4.121	2.956	3.825	3.933	4.444	5.627	8.472	6.479	7.002	6.090	6.634	2.066	7.722	2.352	4.293	2.174	8.101	5.554	9.701	5.578	7.694	4.516	6.394	4.418	5.721	1.719
0.636	1.050	1.780	1.604	7.805	6.674	5.001	3.337	10.148	7.924	6.087	6.784	2.439	3.852	2.567	3.419	3.537	3.932	5.209	8.163	6.430	6.795	5.929	6.477	1.764	7.540	2.017	3.906	1.836	8.125	5.588	9.529	5.463	7.587	4.312	6.090	4.171	5.418	1.423
0.660	1.050	1.721	1.577	7.807	6.287	4.673	2.987	10.148	8.035	5.809	6.234	2.116	3.596	2.246	3.061	3.107	3.646	4.731	7.941	6.215	6.659	5.664	6.245	1.525	7.311	1.671	3.524	1.480	8.058	5.622	9.262	5.310	7.279	4.119	5.772	3.860	5.059	1.130
0.684	1.050	1.657	1.531	7.744	5.888	4.396	2.756	9.136	7.997	5.737	5.802	1.808	3.303	1.938	2.713	2.808	3.308	4.513	7.792	5.937	6.472	5.448	6.001	1.273	7.023	1.400	3.218	1.202	7.805	5.591	8.924	5.098	7.026	3.840	5.391	3.566	4.782	0.887
0.708	1.050	1.548	1.421	7.499	5.482	4.174	2.504	9.049	7.809	5.472	5.435	1.535	3.066	1.774	2.443	2.595	3.065	4.218	7.523	5.668	6.244	5.154	5.705	1.015	6.792	1.105	2.947	0.969	7.650	5.426	8.617	4.883	6.835	3.713	5.019	3.328	4.518	0.695
0.732	1.050	1.416	1.307	7.350	5.174	4.019	2.369	8.356	7.632	5.317	5.121	1.297	2.783	1.550	2.241	2.404	2.783	4.071	7.286	5.441	6.010	4.892	5.403	0.828	6.559	0.886	2.678	0.776	7.432	5.158	8.333	4.603	6.559	3.495	4.720	3.143	4.287	0.554
0.756	1.050	1.342	1.204	7.292	4.868	3.935	2.252	8.398	7.446	5.251	4.781	1.135	2.629	1.382	2.137	2.290	2.541	3.798	7.112	5.263	5.820	4.719	5.102	0.613	6.402	0.704	2.446	0.613	7.249	4.990	8.106	4.437	6.252	3.275	4.431	2.935	4.110	0.412
0.780	1.050	1.290	1.098	7.175	4.652	3.709	2.159	8.133	7.334	5.181	4.528	0.956	2.439	1.236	2.031	2.071	2.388	3.566	6.945	5.076	5.627	4.529	4.867	0.464	6.253	0.541	2.255	0.495	7.089	4.794	7.938	4.266	6.095	3.135	4.130	2.780	3.938	0.274
0.804	1.050	1.294	1.030	7.088	4.453	3.696	2.123	7.896	7.101	5.154	4.340	0.833	2.299	1.101	1.926	2.038	2.248	3.404	6.873	4.944	5.472	4.413	4.618	0.324	6.169	0.386	2.103	0.409	7.024	4.676	7.758	4.153	5.969	3.023	3.903	2.647	3.798	0.180
0.828	1.050	1.310	1.000	7.061	4.317	3.722	2.078	7.663	7.083	5.197	4.165	0.765	2.199	1.020	1.915	1.941	2.126	3.419	6.745	4.908	5.356	4.312	4.478	0.248	6.119	0.315	1.989	0.317	6.936	4.596	7.694	4.017	5.823	2.959	3.708	2.559	3.689	0.121
0.852	1.050	1.305	0.986	7.032	4.194	3.638	2.092	6.843	7.159	5.191	4.000	0.710	2.121	0.896	1.908	1.917	2.097	3.277	6.687	4.873	5.270	4.229	4.362	0.164	6.090	0.243	1.920	0.260	6.822	4.575	7.596	3.980	5.731	2.828	3.507	2.484	3.606	0.076
0.876	1.050	1.326	1.032	7.017	4.118	3.691	2.101	7.564	7.248	5.138	3.908	0.648	2.107	0.881	1.868	1.890	2.048	3.327	6.655	4.847	5.188	4.210	4.283	0.138	6.082	0.202	1.878	0.246	6.804	4.522	7.575	3.956	5.607	2.836	3.378	2.442	3.595	0.038
0.900	1.050	1.414	1.147	7.051	4.078	3.732	2.190	7.216	7.263	5.230	3.780	0.637	2.120	0.919	1.841	1.888	2.134	3.311	6.652	4.873	5.188	4.237	4.239	0.150	6.123	0.188	1.863	0.241	6.794	4.534	7.540	3.947	5.613	2.873	3.289	2.467	3.593	0.045
0.924	1.050	1.560	1.335	7.118	4.085	3.828	2.274	7.177	7.276	5.295	3.704	0.654	2.209	0.941	1.904	2.006	2.235	3.437	6.677	4.943	5.198	4.316	4.195	0.202	6.215	0.251	1.918	0.296	6.795	4.619	7.593	3.995	5.646	2.917	3.199	2.518	3.627	0.114
0.948	1.050	1.800	1.599	7.250	4.120	3.973	2.396	7.727	7.540	5.349	3.660	0.736	2.368	1.070	2.006	2.166	2.364	3.552	6.730	5.081	5.252	4.421	4.224	0.326	6.294	0.371	2.018	0.411	6.816	4.771	7.618	4.049	5.672	2.958	3.163	2.619	3.726	0.218
0.972	1.050	2.105	1.935	7.466	4.205	4.257	2.646	8.356	7.666	5.466	3.666	0.879	2.540	1.224	2.310	2.364	2.555	3.720	6.882	5.210	5.348	4.555	4.295	0.559	6.455	0.538	2.177	0.589	6.915	4.970	7.744	4.236	5.725	3.099	3.187	2.754	3.933	0.393
0.996	1.050	2.387	2.254	7.738	4.333	4.451	2.994	8.644	7.987	5.681	3.701	1.132	2.787	1.438	2.521	2.654	2.815	4.184	7.069	5.391	5.487	4.760	4.464	0.830	6.683	0.778	2.372	0.856	7.080	5.252	7.851	4.425	5.881	3.276	3.263	2.988	4.189	0.682
1.020	1.050	2.760	2.615	8.060	4.508	4.802	3.418	8.895	8.260	5.925	3.817	1.477	3.078	1.795	2.962	3.061	3.282	4.464	7.260	5.680	5.647	5.026	4.617	1.166	6.963	1.130	2.649	1.226	7.245	5.509	8.064	4.707	5.987	3.552	3.387	3.337	4.557	1.068
1.044	1.050	3.197	3.007	8.413	4.746	5.209	3.945	8.969	8.709	6.343	3.979	1.918	3.474	2.260	3.419	3.688	3.820	5.113	7.580	6.039	5.898	5.350	4.846	1.631	7.301	1.578	3.005	1.731	7.478	5.851	8.395	5.025	6.180	3.885	3.587	3.715	5.044	1.534
1.068	1.050	3.612	3.461	8.991	5.057	5.835	4.725	10.841	9.520	6.931	4.215	2.420	3.978	2.900	4.175	4.337	4.460	5.741	7.896	6.412	6.182	5.802	5.168	2.192	7.715	2.072	3.445	2.329	7.781	6.261	8.764	5.460	6.485	4.169	3.919	4.183	5.610	2.150
1.092	1.050	4.214	4.085	9.730	5.514	6.467	6.021		10.063	7.521	4.471	3.150	4.629	3.770	5.039	5.258	5.264	6.496	8.360	6.932	6.612	6.313	5.565	2.808	8.334	2.859	3.991	3.042	8.210	6.854	9.218	5.989	6.850	4.678	4.373	4.866	6.189	2.931
1.116	1.050	4.934	4.827	10.318	6.084	7.138	7.119		10.197	8.417	4.827	3.984	5.431	4.805	5.895	6.306	6.119	7.474	9.004	7.597	7.072	7.026	6.062	3.707	8.965	3.749	4.697	3.954	8.660	7.400	9.850	6.600	7.307	5.572	4.918	5.562	6.981	3.805
1.140	1.050	5.940	5.870	11.079	6.759	7.383	8.363		10.801	9.541	5.317	5.198	6.579	6.041	7.584	8.098	7.499	9.320	9.727	8.475	7.699	7.934	6.795	4.918	9.850	5.014	5.658	5.121	9.393	8.147	10.528	7.320	7.953	6.393	5.598	6.706	7.835	4.984
1.164	1.050	7.751	7.623	12.458	7.553	8.808			12.085	10.784	5.983	6.522	7.587	8.606	9.376	8.791	8.834	10.418	10.804	9.636	8.572	9.145	7.676	6.291	10.968	7.011	6.883	6.490	10.110	9.105	11.796	8.305	8.595	7.325	6.468	7.721	8.930	6.890
1.188	1.050	9.543	9.495	14.432	8.663	9.427			12.896	13.492	7.029	8.548	9.357	9.618		10.988		9.725	12.027	10.810	9.625	10.854	8.801	7.582	12.051	10.168	8.710	9.155	11.675	10.496	13.327	9.770	9.608	8.132	7.526	9.046	10.734	9.723
1.212	1.050				9.974						7.938	9.423	11.106	9.058					14.014	13.023	10.767	12.074	10.257	10.674	13.533		10.393		13.948	11.659		12.179	10.718	9.302	9.045	10.927	11.950
1.236	1.050				11.754						9.037	9.646									12.940		12.305				12.744			12.981			11.905		10.647
1.260	1.050										10.723										15.137		12.775												13.212
1.284	1.050																																		13.905
1.308	1.050
1.332	1.050
1.356	1.050
1.380	1.050
1.404	1.050
1.428	1.050
1.452	1.050
1.476	1.050
1.500	1.050
1.524	1.050
1.548	1.050
1.572	1.050
1.596	1.050
1.620	1.050
1.644	1.050
1.668	1.050
1.692	1.050
1.716	1.050
1.740	1.050
1.764	1.050
1.788	1.050
1.812	1.050
1.836	1.050
1.860	1.050
1.884	1.050
1.908	1.050
1.932	1.050
1.956	1.050
1.980	1.050
2.004	1.050
2.028	1.050
2.052	1.050
2.076	1.050
2.100	1.050
2.124	1.050
2.148	1.050
2.172	1.050
2.196	1.050
2.220	1.050
2.244	1.050
2.268	1.050
2.292	1.050
2.316	1.050
2.340	1.050
2.364	1.050
2.388	1.050
0.012	1.070
0.036	1.070
0.060	1.070
0.084	1.070
0.108	1.070
0.132	1.070
0.156	1.070
0.180	1.070
0.204	1.070
0.228	1.070
0.252	1.070
0.276	1.070
0.300	1.070
0.324	1.070
0.348	1.070
0.372	1.070			15.349								9.646								13.583	14.038				16.241				15.894	13.269		13.565
0.396	1.070	8.199	8.109	12.431	15.155				12.896	11.295		8.836							14.525	12.136	11.567	12.767	14.384		13.843		11.135		13.815	11.371		10.732	12.716		13.212	13.124		9.946
0.420	1.070	6.211	6.045	10.930	13.210		11.071		10.801	10.659	13.432	7.422	10.295						12.467	10.826	10.103	10.273	10.721	7.036	11.964	8.296	10.393	10.136	11.675	9.433	12.964	8.753	12.493	8.860	10.471	10.079	11.034	8.848
0.444	1.070	4.602	4.275	9.819	11.572	9.175	9.972		9.538	9.258	10.487	6.828	9.659				9.344		11.465	9.207	9.488	9.014	9.132	7.118	10.377	7.305	9.006	8.526	10.210	7.780	11.427	7.405	10.606	6.904	9.126	8.175	9.125	7.029
0.468	1.070	3.562	3.235	9.050	10.074	8.975	8.768		8.508	8.558	9.461	5.915	7.774	8.519	7.872	9.889	9.344		10.328	8.294	8.805	8.127	8.457	6.120	9.277	6.383	8.164	6.986	9.552	6.925	10.767	6.492	9.430	6.462	8.371	7.227	8.252	5.792
0.492	1.070	2.827	2.538	8.725	9.347	7.611	7.637		7.953	7.967	8.778	5.264	7.000	7.175	7.125	7.944	9.057	10.013	9.762	7.655	8.447	7.573	7.663	5.109	8.575	5.673	7.399	5.878	9.084	6.399	10.310	6.153	8.850	5.857	8.013	6.884	7.536	4.991
0.516	1.070	2.458	2.173	8.590	8.685	6.978	6.808		7.567	7.579	8.627	4.597	6.053	6.515	5.958	7.159	7.423	7.893	9.508	7.118	8.095	7.171	7.297	4.449	8.168	4.977	6.759	4.875	8.668	6.068	10.189	6.066	8.369	5.498	7.493	6.269	7.046	4.298
0.540	1.070	2.224	1.984	8.370	8.358	6.445	5.965		7.496	7.177	8.537	4.261	5.549	5.242	5.351	6.113	7.059	7.122	9.174	6.883	7.955	6.946	7.134	3.696	8.069	4.203	6.236	4.207	8.395	5.927	9.922	6.032	8.119	5.242	7.358	5.885	6.766	3.614
0.564	1.070	2.161	1.918	8.285	8.122	5.675	5.309	11.534	7.679	6.863	8.075	3.819	5.185	4.426	4.860	5.122	5.799	7.305	9.193	6.874	7.747	6.732	7.146	3.239	8.048	3.795	5.708	3.611	8.375	5.770	10.027	5.970	8.093	5.140	7.188	5.444	6.619	3.016
0.588	1.070	2.143	1.920	8.246	7.724	5.495	4.601	10.148	7.972	6.749	7.839	3.418	4.833	3.917	4.410	4.533	5.301	6.717	8.964	6.872	7.496	6.580	6.881	2.798	8.076	3.232	5.164	3.067	8.450	5.696	10.099	5.926	8.016	5.111	7.117	5.075	6.394	2.548
0.612	1.070	2.129	1.916	8.200	7.475	5.270	4.079	9.924	7.999	6.302	7.430	3.059	4.531	3.193	4.161	4.118	4.621	5.760	8.803	6.884	7.215	6.374	6.755	2.411	8.022	2.783	4.742	2.488	8.319	5.656	9.969	5.789	8.095	4.804	6.792	4.863	6.123	2.103
0.636	1.070	2.031	1.862	8.024	7.073	4.943	3.530	11.534	7.956	6.268	6.942	2.638	4.272	2.701	3.732	3.634	4.097	5.062	8.519	6.719	6.968	6.210	6.551	2.059	7.806	2.331	4.289	2.041	8.244	5.701	9.751	5.643	7.902	4.621	6.499	4.479	5.788	1.664
0.660	1.070	1.904	1.756	7.938	6.698	4.645	3.084		7.964	5.979	6.644	2.250	3.911	2.328	3.217	3.225	3.731	4.683	8.224	6.502	6.767	5.932	6.353	1.716	7.492	1.894	3.888	1.630	8.189	5.772	9.555	5.473	7.470	4.323	6.203	4.186	5.433	1.381
0.684	1.070	1.790	1.671	7.861	6.288	4.473	2.776	9.049	7.937	5.743	6.223	1.940	3.591	2.002	2.872	2.830	3.473	4.122	7.991	6.174	6.572	5.579	6.162	1.445	7.196	1.566	3.546	1.298	7.967	5.694	9.268	5.239	7.230	4.120	5.798	3.781	5.090	1.086
0.708	1.070	1.666	1.566	7.660	5.860	4.259	2.522	8.489	7.884	5.541	5.766	1.696	3.293	1.701	2.501	2.503	3.127	3.954	7.726	5.896	6.315	5.343	5.928	1.192	6.944	1.266	3.246	1.050	7.802	5.565	9.011	5.044	7.044	3.860	5.369	3.515	4.791	0.820
0.732	1.070	1.511	1.436	7.507	5.485	4.041	2.297	8.315	7.727	5.377	5.396	1.390	3.085	1.485	2.263	2.284	2.858	3.814	7.471	5.602	6.089	5.054	5.610	0.916	6.702	0.991	2.939	0.787	7.640	5.267	8.636	4.797	6.846	3.668	5.018	3.281	4.531	0.616
0.756	1.070	1.409	1.318	7.368	5.146	3.976	2.099	7.473	7.481	5.247	5.069	1.127	2.847	1.259	2.055	2.112	2.622	3.650	7.239	5.350	5.897	4.830	5.327	0.718	6.497	0.741	2.694	0.601	7.416	5.066	8.292	4.587	6.516	3.374	4.712	3.082	4.324	0.464
0.780	1.070	1.347	1.222	7.234	4.873	3.812	1.984	7.923	7.309	5.104	4.784	0.945	2.657	1.084	1.949	1.912	2.440	3.336	7.075	5.133	5.673	4.621	5.058	0.549	6.331	0.569	2.487	0.459	7.224	4.888	8.036	4.387	6.298	3.214	4.429	2.879	4.110	0.326
0.804	1.070	1.378	1.157	7.104	4.668	3.648	1.916	7.727	7.162	5.046	4.571	0.786	2.480	0.923	1.829	1.804	2.243	3.160	6.946	4.974	5.505	4.458	4.800	0.385	6.217	0.386	2.315	0.349	7.085	4.727	7.961	4.240	6.136	3.038	4.123	2.720	3.942	0.208
0.828	1.070	1.388	1.114	7.029	4.471	3.648	1.820	7.545	7.072	5.015	4.363	0.683	2.348	0.835	1.721	1.746	2.140	3.113	6.831	4.866	5.378	4.327	4.616	0.248	6.158	0.275	2.168	0.242	6.984	4.639	7.793	4.127	5.954	2.955	3.903	2.599	3.824	0.129
0.852	1.070	1.419	1.106	6.993	4.352	3.659	1.830	7.473	7.070	5.051	4.193	0.611	2.269	0.727	1.686	1.668	2.024	3.019	6.755	4.805	5.269	4.237	4.469	0.171	6.141	0.195	2.077	0.155	6.906	4.606	7.680	4.029	5.869	2.843	3.718	2.519	3.744	0.047
0.876	1.070	1.433	1.106	7.017	4.244	3.655	1.800	7.012	7.140	4.969	4.073	0.547	2.234	0.644	1.682	1.603	1.977	2.954	6.701	4.790	5.206	4.198	4.360	0.112	6.117	0.135	2.004	0.124	6.865	4.560	7.607	3.977	5.771	2.847	3.557	2.452	3.667	0.011
0.900	1.070	1.490	1.200	7.032	4.175	3.645	1.860	6.919	7.235	4.985	3.942	0.502	2.248	0.667	1.731	1.579	2.019	2.929	6.681	4.777	5.173	4.189	4.284	0.116	6.130	0.113	1.982	0.122	6.793	4.565	7.581	3.963	5.725	2.851	3.436	2.427	3.639	0.004
0.924	1.070	1.632	1.378	7.059	4.158	3.799	1.941	6.899	7.298	5.011	3.853	0.505	2.281	0.665	1.730	1.670	2.117	2.950	6.655	4.832	5.165	4.234	4.245	0.131	6.201	0.131	2.007	0.153	6.776	4.593	7.604	4.002	5.734	2.810	3.326	2.449	3.674	0.036
0.948	1.070	1.850	1.635	7.163	4.169	3.940	2.019	7.080	7.473	5.114	3.772	0.561	2.388	0.763	1.845	1.788	2.284	3.083	6.714	4.901	5.195	4.330	4.252	0.225	6.298	0.237	2.074	0.228	6.841	4.718	7.618	4.056	5.760	2.870	3.266	2.521	3.769	0.127
0.972	1.070	2.138	1.957	7.366	4.214	4.142	2.204	8.276	7.698	5.160	3.742	0.658	2.559	0.898	1.956	1.948	2.372	3.202	6.816	5.040	5.257	4.410	4.333	0.434	6.418	0.360	2.207	0.392	6.940	4.854	7.715	4.142	5.831	2.979	3.234	2.662	3.905	0.286
0.996	1.070	2.429	2.269	7.578	4.322	4.307	2.507	8.398	7.859	5.212	3.768	0.844	2.746	1.085	2.219	2.233	2.587	3.424	6.954	5.192	5.368	4.588	4.415	0.650	6.565	0.566	2.381	0.592	7.039	5.036	7.768	4.322	5.924	3.110	3.271	2.817	4.118	0.509
1.020	1.070	2.699	2.554	7.885	4.464	4.632	2.911	8.826	8.092	5.584	3.830	1.157	3.030	1.381	2.540	2.585	2.917	3.808	7.122	5.388	5.500	4.799	4.585	0.968	6.825	0.872	2.600	0.944	7.184	5.342	7.961	4.534	6.042	3.268	3.370	3.099	4.445	0.825
1.044	1.070	3.087	2.925	8.201	4.681	4.979	3.473	8.895	8.634	5.891	3.963	1.551	3.365	1.771	2.914	3.098	3.408	4.299	7.336	5.715	5.705	5.098	4.768	1.307	7.135	1.239	2.910	1.363	7.375	5.645	8.219	4.772	6.173	3.642	3.517	3.396	4.898	1.266
1.068	1.070	3.499	3.298	8.609	4.930	5.598	4.157	10.841	9.302	6.336	4.176	1.988	3.810	2.344	3.592	3.625	3.914	5.177	7.668	6.018	5.966	5.389	5.019	1.782	7.490	1.729	3.276	1.920	7.626	5.974	8.571	5.130	6.407	4.010	3.752	3.813	5.402	1.786
1.092	1.070	3.955	3.753	9.081	5.289	5.993	4.955		9.858	6.819	4.409	2.577	4.301	3.026	4.301	4.376	4.698	5.513	8.043	6.439	6.292	5.877	5.364	2.380	7.963	2.319	3.744	2.517	7.997	6.521	9.016	5.636	6.646	4.215	4.115	4.412	5.978	2.470
1.116	1.070	4.512	4.341	9.953	5.763	6.654	5.947		10.240	7.539	4.660	3.296	5.047	3.933	5.149	5.680	5.501	6.236	8.580	7.100	6.713	6.493	5.746	3.151	8.561	3.081	4.298	3.352	8.266	7.087	9.443	6.162	6.994	4.815	4.566	5.095	6.657	3.389
1.140	1.070	5.398	5.216	10.418	6.335	7.198	6.881		10.658	8.345	5.083	4.205	5.902	4.895	6.331	7.159	6.647	7.744	9.176	7.774	7.203	7.264	6.297	4.160	9.333	4.241	5.058	4.319	8.791	7.794	10.025	6.893	7.533	5.706	5.169	5.904	7.518	4.411
1.164	1.070	6.518	6.427	11.190	7.035	8.808	9.279		11.238	9.779	5.641	5.552	6.936	6.340	7.584	8.503	8.140	8.339	10.011	8.646	7.923	8.199	7.049	5.375	10.227	5.690	6.125	5.400	9.648	8.550	10.758	7.544	8.277	6.418	5.882	7.010	8.296	5.666
1.188	1.070	8.380	8.242	12.641	7.954	9.763			14.976	11.190	6.468	6.756	8.601	8.296	10.069	9.196	9.527	10.013	11.340	9.456	8.747	9.463	7.996	6.685	11.412	8.222	7.466	7.245	10.800	9.547	12.006	8.865	9.122	7.280	6.779	8.100	9.726	7.526
1.212	1.070			16.042	9.055	11.372			14.976	13.492	7.362	9.087	9.720	8.807		9.042			12.985	11.280	10.199	11.073	9.284	10.674	13.407	10.861	9.326	9.155	12.368	10.756	13.156	10.164	10.132	8.241	8.214	9.317	12.931	9.946
1.236	1.070	10.377	11.287		10.530						8.385	9.934	12.493						15.218	13.870	11.553	13.173	10.888	9.287	14.449		11.135		15.201	10.784	14.714	14.258	11.185	9.708	9.548	10.927
1.260	1.070				12.853						9.982										15.137	14.965	12.305												11.340
1.284	1.070				14.462						12.179																								12.806
1.308	1.070
1.332	1.070
1.356	1.070
1.380	1.070
1.404	1.070
1.428	1.070
1.452	1.070
1.476	1.070
1.500	1.070
1.524	1.070
1.548	1.070
1.572	1.070
1.596	1.070
1.620	1.070
1.644	1.070
1.668	1.070
1.692	1.070
1.716	1.070
1.740	1.070
1.764	1.070
1.788	1.070
1.812	1.070
1.836	1.070
1.860	1.070
1.884	1.070
1.908	1.070
1.932	1.070
1.956	1.070
1.980	1.070
2.004	1.070
2.028	1.070
2.052	1.070
2.076	1.070
2.100	1.070
2.124	1.070
2.148	1.070
2.172	1.070
2.196	1.070
2.220	1.070
2.244	1.070
2.268	1.070
2.292	1.070
2.316	1.070
2.340	1.070
2.364	1.070
2.388	1.070
0.012	1.090
0.036	1.090
0.060	1.090
0.084	1.090
0.108	1.090
0.132	1.090
0.156	1.090
0.180	1.090
0.204	1.090
0.228	1.090
0.252	1.090
0.276	1.090
0.300	1.090
0.324	1.090
0.348	1.090
0.372	1.090
0.396	1.090			15.349																	14.444
0.420	1.090	9.508	9.495	13.209	14.462				14.283	13.492		9.241							16.317	14.969	12.364	12.767	13.285	8.728	16.241				14.795	11.969	15.407	11.693	13.186		13.212	13.124		10.640
0.444	1.090	6.863	6.614	11.388	13.769				12.031	10.659	13.432	8.325	12.493				9.750		13.609	11.185	10.688	10.994	10.888	8.728	12.839	10.861	11.491	9.155	12.180	9.973	13.903	9.082	13.004	9.708	10.408	10.416	10.985	9.253
0.468	1.090	5.139	4.875	10.258	11.754	10.274	9.684		10.422	9.803	10.411	7.101	9.091		7.872	8.791	9.344		11.828	9.939	9.809	9.505	9.789	7.538	11.184	8.153	9.724	8.595	11.115	8.388	11.989	7.781	11.330	8.098	9.671	9.064	9.767	7.806
0.492	1.090	4.059	3.722	9.617	10.612	8.539	8.075		9.370	9.050	9.530	6.015	8.062	11.004	7.872	8.423	9.344		10.832	9.213	9.252	8.703	8.863	6.120	10.156	7.197	8.433	7.045	10.164	7.414	11.256	6.911	10.201	6.935	8.963	8.068	8.673	6.151
0.516	1.090	3.304	2.977	9.203	10.020	7.684	7.382		8.884	8.288	9.362	5.144	7.046	7.340	6.850	7.405	7.804	7.779	10.366	8.525	8.699	8.073	8.025	5.308	9.449	6.049	7.505	5.946	9.554	6.831	10.935	6.524	9.597	6.482	8.441	7.263	8.163	5.230
0.540	1.090	2.889	2.587	8.828	9.213	7.365	6.851		8.571	7.749	9.304	4.847	6.519	6.176	5.835	6.798	7.166	7.556	9.863	8.022	8.341	7.605	7.635	4.457	8.972	5.304	6.823	4.889	9.155	6.512	10.645	6.283	9.105	6.061	7.997	6.589	7.562	4.453
0.564	1.090	2.655	2.369	8.635	8.929	6.110	5.748		8.360	7.571	8.862	4.476	5.797	5.132	5.558	6.344	6.349	7.423	9.785	7.699	8.021	7.348	7.346	3.762	8.771	4.347	6.288	4.163	8.994	6.222	10.248	6.246	8.763	5.624	7.843	6.108	7.293	3.718
0.588	1.090	2.569	2.312	8.490	8.417	5.720	5.069	11.534	8.443	7.128	8.479	3.995	5.255	4.356	4.882	5.043	5.664	6.411	9.560	7.498	7.818	7.009	7.178	3.346	8.682	3.779	5.707	3.459	8.878	6.090	10.483	6.189	8.542	5.417	7.602	5.676	6.910	3.097
0.612	1.090	2.561	2.306	8.330	8.056	5.218	4.335	11.534	8.564	6.709	7.934	3.388	4.933	3.534	4.516	4.227	5.207	6.055	9.291	7.299	7.551	6.804	7.028	2.918	8.464	3.225	5.253	2.878	8.778	5.956	10.195	6.121	8.344	5.273	7.325	5.257	6.619	2.623
0.636	1.090	2.436	2.210	8.196	7.611	4.842	3.742	11.534	8.290	6.503	7.467	3.000	4.623	2.972	4.048	3.720	4.532	5.271	8.876	7.113	7.267	6.538	6.858	2.495	8.209	2.695	4.769	2.339	8.610	5.975	10.165	5.936	8.189	4.935	7.108	4.868	6.258	2.119
0.660	1.090	2.227	2.032	8.037	7.176	4.621	3.258		8.087	6.259	7.012	2.596	4.264	2.490	3.569	3.291	3.954	4.718	8.535	6.879	6.989	6.209	6.571	2.102	7.832	2.177	4.292	1.888	8.357	6.074	9.858	5.761	7.777	4.663	6.658	4.490	5.830	1.698
0.684	1.090	2.045	1.882	7.914	6.725	4.412	2.874	8.167	7.956	5.979	6.580	2.177	3.923	2.124	3.005	2.966	3.539	4.111	8.271	6.522	6.717	5.846	6.344	1.690	7.502	1.788	3.916	1.492	8.257	5.873	9.493	5.504	7.491	4.326	6.234	4.135	5.433	1.369
0.708	1.090	1.859	1.764	7.783	6.249	4.250	2.535	8.276	7.971	5.712	6.145	1.841	3.565	1.754	2.560	2.596	3.251	3.805	7.982	6.192	6.471	5.552	6.080	1.424	7.178	1.458	3.594	1.165	8.062	5.737	9.328	5.261	7.317	4.025	5.779	3.758	5.101	1.046
0.732	1.090	1.669	1.615	7.686	5.857	4.068	2.297	7.923	7.810	5.482	5.735	1.527	3.308	1.465	2.338	2.309	2.990	3.678	7.711	5.824	6.227	5.227	5.824	1.132	6.892	1.146	3.245	0.919	7.844	5.508	8.978	5.027	7.000	3.793	5.391	3.475	4.781	0.811
0.756	1.090	1.539	1.480	7.481	5.470	3.926	2.081	7.314	7.695	5.249	5.374	1.208	3.068	1.198	2.123	2.071	2.743	3.392	7.469	5.526	5.996	4.963	5.518	0.854	6.661	0.851	2.969	0.682	7.563	5.247	8.578	4.814	6.727	3.471	5.062	3.266	4.539	0.571
0.780	1.090	1.466	1.370	7.303	5.146	3.814	1.871	7.344	7.449	5.172	5.067	1.006	2.839	1.012	1.861	1.806	2.472	3.145	7.250	5.233	5.763	4.727	5.256	0.641	6.460	0.637	2.735	0.487	7.309	4.983	8.279	4.543	6.476	3.341	4.740	3.027	4.307	0.421
0.804	1.090	1.453	1.291	7.155	4.909	3.624	1.768	7.243	7.240	5.053	4.817	0.814	2.680	0.836	1.686	1.661	2.289	2.978	7.082	5.056	5.587	4.546	5.006	0.462	6.341	0.445	2.541	0.345	7.191	4.811	8.032	4.352	6.299	3.137	4.423	2.850	4.128	0.288
0.828	1.090	1.539	1.284	7.112	4.681	3.655	1.667	7.329	7.100	5.003	4.565	0.667	2.525	0.709	1.612	1.543	2.125	2.819	6.930	4.906	5.441	4.385	4.765	0.306	6.254	0.293	2.371	0.235	7.092	4.737	7.937	4.209	6.119	2.974	4.169	2.673	3.974	0.185
0.852	1.090	1.562	1.255	7.037	4.532	3.690	1.624	7.115	7.152	4.894	4.397	0.565	2.411	0.562	1.536	1.454	2.012	2.755	6.862	4.812	5.302	4.289	4.623	0.217	6.186	0.187	2.244	0.146	7.011	4.627	7.812	4.104	5.959	2.819	3.956	2.572	3.862	0.090
0.876	1.090	1.568	1.240	7.039	4.389	3.709	1.557	6.949	7.135	4.846	4.281	0.480	2.341	0.497	1.537	1.420	1.925	2.666	6.758	4.771	5.229	4.198	4.479	0.121	6.213	0.108	2.156	0.076	6.906	4.592	7.759	4.017	5.883	2.802	3.752	2.477	3.766	0.024
0.900	1.090	1.607	1.293	7.012	4.285	3.653	1.569	6.824	7.185	4.808	4.098	0.439	2.318	0.460	1.525	1.360	1.913	2.671	6.727	4.727	5.155	4.159	4.369	0.089	6.189	0.046	2.117	0.037	6.883	4.546	7.644	4.001	5.859	2.811	3.612	2.436	3.702	0.000
0.924	1.090	1.716	1.446	7.025	4.243	3.698	1.653	6.939	7.272	4.802	4.000	0.417	2.371	0.448	1.544	1.385	1.969	2.605	6.692	4.752	5.150	4.180	4.326	0.100	6.198	0.059	2.109	0.042	6.871	4.591	7.646	4.015	5.839	2.769	3.475	2.429	3.715	0.024
0.948	1.090	1.918	1.674	7.089	4.225	3.799	1.702	6.949	7.461	4.880	3.918	0.420	2.443	0.489	1.644	1.454	2.067	2.684	6.700	4.811	5.160	4.219	4.311	0.148	6.274	0.113	2.151	0.094	6.893	4.656	7.617	4.063	5.889	2.758	3.377	2.480	3.809	0.066
0.972	1.090	2.169	1.972	7.260	4.233	3.997	1.839	7.663	7.687	4.915	3.866	0.486	2.575	0.620	1.713	1.631	2.270	2.770	6.778	4.897	5.198	4.325	4.336	0.301	6.367	0.209	2.244	0.216	6.940	4.811	7.682	4.122	5.910	2.857	3.326	2.536	3.928	0.184
0.996	1.090	2.462	2.298	7.386	4.300	4.154	2.105	7.360	7.781	4.990	3.853	0.634	2.746	0.805	1.909	1.823	2.468	2.950	6.913	5.024	5.269	4.432	4.428	0.502	6.536	0.384	2.393	0.389	7.046	4.935	7.733	4.273	5.967	2.930	3.313	2.676	4.101	0.387
1.020	1.090	2.689	2.552	7.687	4.413	4.529	2.462	7.622	7.967	5.169	3.881	0.854	2.976	1.022	2.156	2.170	2.701	3.279	7.045	5.203	5.389	4.602	4.499	0.757	6.724	0.630	2.571	0.661	7.143	5.200	7.902	4.425	6.111	3.101	3.382	2.906	4.352	0.668
1.044	1.090	3.038	2.870	7.970	4.588	4.826	2.881	9.049	8.300	5.539	3.965	1.190	3.264	1.360	2.537	2.506	3.118	3.728	7.212	5.452	5.553	4.851	4.713	1.111	6.974	0.957	2.821	1.031	7.276	5.454	8.172	4.629	6.210	3.367	3.486	3.168	4.748	1.003
1.068	1.090	3.398	3.246	8.297	4.821	5.297	3.472	8.761	8.785	5.803	4.154	1.626	3.669	1.839	3.010	3.020	3.560	4.247	7.471	5.721	5.775	5.124	4.918	1.508	7.306	1.421	3.134	1.537	7.497	5.776	8.447	4.968	6.346	3.664	3.633	3.510	5.197	1.470
1.092	1.090	3.778	3.579	8.754	5.109	5.939	4.163	11.534	9.226	6.179	4.348	2.104	4.101	2.436	3.619	3.654	4.255	4.805	7.791	6.077	6.054	5.551	5.163	1.932	7.704	1.951	3.524	2.089	7.711	6.156	8.822	5.331	6.537	3.923	3.908	3.939	5.791	2.065
1.116	1.090	4.256	4.112	9.300	5.497	6.497	4.998	11.534	9.999	6.909	4.611	2.809	4.581	3.282	4.332	4.552	4.942	5.459	8.208	6.512	6.400	6.020	5.472	2.590	8.247	2.617	4.015	2.879	8.095	6.632	9.152	5.868	6.807	4.294	4.272	4.655	6.335	2.839
1.140	1.090	4.890	4.743	10.002	5.990	7.003	6.060		10.214	7.749	4.875	3.619	5.313	4.250	5.120	5.599	5.742	6.547	8.652	7.171	6.851	6.593	5.946	3.487	8.816	3.421	4.598	3.698	8.453	7.349	9.665	6.496	7.231	4.850	4.765	5.358	7.051	3.758
1.164	1.090	5.781	5.659	10.739	6.606	8.281	7.433		10.510	8.680	5.306	4.518	6.172	5.405	5.910	7.204	6.902	8.020	9.423	8.031	7.466	7.527	6.545	4.508	9.652	4.638	5.344	4.884	9.017	7.912	10.490	7.101	7.824	5.656	5.443	6.318	7.782	4.856
1.188	1.090	6.823	6.832	11.341	7.400	8.733	9.684		11.980	10.125	5.987	5.720	7.184	6.799	7.296	8.686	7.958	8.914	10.482	8.970	8.277	8.538	7.280	5.650	10.752	5.955	6.435	6.058	9.925	8.850	10.880	8.034	8.583	6.687	6.224	7.322	8.793	6.554
1.212	1.090	9.231	9.495	13.403	8.396	9.763				13.492	6.778	6.938	8.485	8.606		10.295	9.527		11.828	9.992	9.273	9.928	8.579	8.034	12.215	8.153	7.961	7.833	11.500	10.240	13.009	9.399	9.270	7.325	7.130	8.433	10.503	8.768
1.236	1.090	10.536	10.188	14.250	9.735				14.976		7.654	8.548	10.008	10.311		10.295			13.544	12.196	10.730	12.662	9.789	9.064	14.295	10.168	9.653		13.329	10.654	15.001	10.326	10.318	8.280	8.616	9.627	12.644	9.387
1.260	1.090				10.997						8.872	11.033	12.493							13.583	11.879	14.272	11.126		14.854		12.744		13.255	13.269	16.100	13.565	13.186		10.378	12.025
1.284	1.090				12.591						10.792										15.137		13.285						14.508						11.071
1.308	1.090				15.155						13.432
1.332	1.090
1.356	1.090
1.380	1.090
1.404	1.090
1.428	1.090
1.452	1.090
1.476	1.090
1.500	1.090
1.524	1.090
1.548	1.090
1.572	1.090
1.596	1.090
1.620	1.090
1.644	1.090
1.668	1.090
1.692	1.090
1.716	1.090
1.740	1.090
1.764	1.090
1.788	1.090
1.812	1.090
1.836	1.090
1.860	1.090
1.884	1.090
1.908	1.090
1.932	1.090
1.956	1.090
1.980	1.090
2.004	1.090
2.028	1.090
2.052	1.090
2.076	1.090
2.100	1.090
2.124	1.090
2.148	1.090
2.172	1.090
2.196	1.090
2.220	1.090
2.244	1.090
2.268	1.090
2.292	1.090
2.316	1.090
2.340	1.090
2.364	1.090
[truncated: 8,001 more rows]
