# Supplementary material for: Learning data-efficient coarse-grained molecular dynamics from forces and noise
Source: Nat Commun. 2026 Mar 15;17:2493. doi: 10.1038/s41467-026-70818-0 (PMC12992897; doi:10.1038/s41467-026-70818-0)
Supplement: Supplementary file 6 — Source Data Supplementary Information [file 41467_2026_70818_MOESM6_ESM.zip › SI_source_data/fig_s3b.csv]

x_simulation_time_in_million_steps	y_TIC1_trj57_moving_avg	y_C_alpha_RMSD_trj57_moving_avg
0.020	-0.569	7.251
0.020	-0.564	7.221
0.021	-0.562	7.189
0.021	-0.560	7.163
0.022	-0.558	7.136
0.022	-0.558	7.103
0.023	-0.555	7.083
0.023	-0.553	7.078
0.024	-0.556	7.076
0.024	-0.559	7.063
0.025	-0.564	7.044
0.025	-0.570	7.020
0.026	-0.576	6.983
0.026	-0.583	6.951
0.027	-0.588	6.903
0.027	-0.591	6.858
0.028	-0.590	6.819
0.028	-0.592	6.791
0.029	-0.591	6.764
0.029	-0.592	6.738
0.030	-0.597	6.724
0.030	-0.602	6.738
0.031	-0.606	6.762
0.031	-0.615	6.797
0.032	-0.624	6.825
0.032	-0.630	6.873
0.033	-0.634	6.941
0.033	-0.638	7.008
0.034	-0.641	7.079
0.034	-0.646	7.154
0.035	-0.650	7.226
0.035	-0.652	7.287
0.036	-0.654	7.340
0.036	-0.654	7.385
0.037	-0.654	7.406
0.037	-0.656	7.403
0.038	-0.656	7.384
0.038	-0.652	7.364
0.039	-0.648	7.330
0.039	-0.648	7.289
0.040	-0.653	7.246
0.040	-0.657	7.197
0.041	-0.659	7.150
0.041	-0.661	7.122
0.042	-0.668	7.101
0.042	-0.674	7.081
0.043	-0.676	7.068
0.043	-0.677	7.041
0.044	-0.678	7.000
0.044	-0.680	6.955
0.045	-0.682	6.909
0.045	-0.683	6.869
0.046	-0.683	6.817
0.046	-0.679	6.746
0.047	-0.674	6.675
0.047	-0.670	6.618
0.048	-0.664	6.582
0.048	-0.656	6.572
0.049	-0.651	6.591
0.049	-0.642	6.605
0.050	-0.634	6.604
0.050	-0.625	6.600
0.051	-0.617	6.583
0.051	-0.609	6.552
0.052	-0.602	6.538
0.052	-0.598	6.522
0.053	-0.590	6.504
0.053	-0.585	6.501
0.054	-0.580	6.525
0.054	-0.576	6.569
0.055	-0.574	6.607
0.055	-0.569	6.635
0.056	-0.567	6.661
0.056	-0.563	6.668
0.057	-0.562	6.671
0.057	-0.561	6.669
0.058	-0.556	6.662
0.058	-0.553	6.666
0.059	-0.549	6.680
0.059	-0.547	6.697
0.060	-0.548	6.729
0.060	-0.548	6.772
0.061	-0.546	6.828
0.061	-0.545	6.885
0.062	-0.544	6.929
0.062	-0.541	6.961
0.063	-0.543	6.971
0.063	-0.545	6.980
0.064	-0.546	7.012
0.064	-0.549	7.061
0.065	-0.551	7.121
0.065	-0.551	7.182
0.066	-0.553	7.251
0.066	-0.556	7.321
0.067	-0.561	7.403
0.067	-0.565	7.483
0.068	-0.567	7.538
0.068	-0.567	7.578
0.069	-0.567	7.624
0.069	-0.570	7.671
0.070	-0.570	7.708
0.070	-0.572	7.721
0.071	-0.572	7.720
0.071	-0.571	7.718
0.072	-0.573	7.722
0.072	-0.575	7.719
0.073	-0.575	7.705
0.073	-0.575	7.695
0.074	-0.574	7.673
0.074	-0.570	7.633
0.075	-0.570	7.591
0.075	-0.571	7.558
0.076	-0.569	7.514
0.076	-0.569	7.468
0.077	-0.570	7.443
0.077	-0.569	7.435
0.078	-0.567	7.433
0.078	-0.568	7.437
0.079	-0.566	7.442
0.079	-0.565	7.434
0.080	-0.563	7.424
0.080	-0.566	7.418
0.081	-0.570	7.419
0.081	-0.573	7.416
0.082	-0.574	7.423
0.082	-0.574	7.423
0.083	-0.576	7.425
0.083	-0.577	7.430
0.084	-0.574	7.436
0.084	-0.571	7.442
0.085	-0.569	7.446
0.085	-0.569	7.440
0.086	-0.565	7.429
0.086	-0.569	7.427
0.087	-0.571	7.430
0.087	-0.573	7.417
0.088	-0.577	7.398
0.088	-0.582	7.380
0.089	-0.587	7.353
0.089	-0.593	7.348
0.090	-0.601	7.364
0.090	-0.609	7.380
0.091	-0.614	7.409
0.091	-0.619	7.440
0.092	-0.625	7.449
0.092	-0.628	7.454
0.093	-0.631	7.467
0.093	-0.634	7.480
0.094	-0.629	7.467
0.094	-0.626	7.427
0.095	-0.626	7.382
0.095	-0.630	7.343
0.096	-0.634	7.307
0.096	-0.635	7.293
0.097	-0.638	7.280
0.097	-0.640	7.264
0.098	-0.642	7.262
0.098	-0.644	7.253
0.099	-0.646	7.243
0.099	-0.649	7.236
0.100	-0.649	7.217
0.100	-0.648	7.185
0.101	-0.646	7.142
0.101	-0.647	7.097
0.102	-0.648	7.068
0.102	-0.650	7.073
0.103	-0.651	7.078
0.103	-0.653	7.059
0.104	-0.654	7.025
0.104	-0.654	7.004
0.105	-0.652	6.982
0.105	-0.653	6.953
0.106	-0.651	6.915
0.106	-0.644	6.853
0.107	-0.639	6.782
0.107	-0.634	6.715
0.108	-0.634	6.666
0.108	-0.634	6.625
0.109	-0.633	6.580
0.109	-0.630	6.541
0.110	-0.630	6.495
0.110	-0.630	6.446
0.111	-0.631	6.391
0.111	-0.627	6.339
0.112	-0.626	6.296
0.112	-0.624	6.257
0.113	-0.624	6.222
0.113	-0.627	6.186
0.114	-0.632	6.162
0.114	-0.636	6.168
0.115	-0.637	6.204
0.115	-0.636	6.255
0.116	-0.635	6.317
0.116	-0.634	6.377
0.117	-0.632	6.423
0.117	-0.627	6.448
0.118	-0.621	6.455
0.118	-0.616	6.455
0.119	-0.612	6.448
0.119	-0.606	6.458
0.120	-0.598	6.485
0.120	-0.585	6.500
0.121	-0.576	6.513
0.121	-0.570	6.520
0.122	-0.555	6.505
0.122	-0.534	6.478
0.123	-0.512	6.444
0.123	-0.494	6.415
0.124	-0.484	6.389
0.124	-0.469	6.356
0.125	-0.451	6.323
0.125	-0.432	6.310
0.126	-0.414	6.300
0.126	-0.392	6.270
0.127	-0.374	6.233
0.127	-0.356	6.209
0.128	-0.339	6.193
0.128	-0.318	6.182
0.129	-0.298	6.167
0.129	-0.283	6.136
0.130	-0.263	6.078
0.130	-0.243	6.007
0.131	-0.223	5.925
0.131	-0.205	5.839
0.132	-0.182	5.760
0.132	-0.167	5.696
0.133	-0.151	5.625
0.133	-0.134	5.546
0.134	-0.117	5.478
0.134	-0.097	5.417
0.135	-0.075	5.365
0.135	-0.053	5.328
0.136	-0.037	5.280
0.136	-0.027	5.213
0.137	-0.017	5.135
0.137	-0.007	5.060
0.138	0.001	4.985
0.138	0.010	4.921
0.139	0.019	4.860
0.139	0.026	4.810
0.140	0.031	4.773
0.140	0.031	4.755
0.141	0.030	4.759
0.141	0.034	4.776
0.142	0.036	4.806
0.142	0.042	4.830
0.143	0.047	4.854
0.143	0.048	4.881
0.144	0.051	4.898
0.144	0.059	4.895
0.145	0.070	4.877
0.145	0.082	4.859
0.146	0.087	4.843
0.146	0.088	4.840
0.147	0.086	4.836
0.147	0.085	4.834
0.148	0.091	4.834
0.148	0.099	4.827
0.149	0.110	4.828
0.149	0.114	4.855
0.150	0.120	4.888
0.150	0.127	4.920
0.151	0.132	4.966
0.151	0.133	5.018
0.152	0.134	5.064
0.152	0.137	5.091
0.153	0.142	5.116
0.153	0.152	5.142
0.154	0.159	5.157
0.154	0.163	5.149
0.155	0.170	5.115
0.155	0.175	5.069
0.156	0.179	5.016
0.156	0.182	4.970
0.157	0.185	4.931
0.157	0.185	4.911
0.158	0.186	4.899
0.158	0.188	4.883
0.159	0.193	4.872
0.159	0.196	4.868
0.160	0.200	4.861
0.160	0.198	4.868
0.161	0.199	4.885
0.161	0.198	4.919
0.162	0.192	4.963
0.162	0.180	5.025
0.163	0.170	5.092
0.163	0.161	5.156
0.164	0.158	5.223
0.164	0.150	5.292
0.165	0.140	5.349
0.165	0.132	5.370
0.166	0.121	5.385
0.166	0.108	5.418
0.167	0.095	5.475
0.167	0.082	5.534
0.168	0.072	5.580
0.168	0.060	5.624
0.169	0.050	5.662
0.169	0.042	5.694
0.170	0.035	5.731
0.170	0.025	5.763
0.171	0.017	5.803
0.171	0.010	5.849
0.172	0.002	5.878
0.172	0.004	5.890
0.173	-0.000	5.903
0.173	-0.004	5.921
0.174	-0.013	5.946
0.174	-0.023	5.974
0.175	-0.040	6.009
0.175	-0.059	6.051
0.176	-0.071	6.107
0.176	-0.080	6.167
0.177	-0.090	6.231
0.177	-0.099	6.295
0.178	-0.110	6.366
0.178	-0.121	6.458
0.179	-0.132	6.563
0.179	-0.141	6.674
0.180	-0.147	6.785
0.180	-0.151	6.869
0.181	-0.154	6.918
0.181	-0.160	6.945
0.182	-0.163	6.962
0.182	-0.168	6.965
0.183	-0.173	6.973
0.183	-0.177	6.992
0.184	-0.178	7.020
0.184	-0.187	7.054
0.185	-0.197	7.089
0.185	-0.210	7.130
0.186	-0.215	7.166
0.186	-0.220	7.197
0.187	-0.222	7.220
0.187	-0.224	7.233
0.188	-0.230	7.251
0.188	-0.243	7.278
0.189	-0.258	7.284
0.189	-0.263	7.269
0.190	-0.268	7.258
0.190	-0.275	7.257
0.191	-0.281	7.249
0.191	-0.286	7.237
0.192	-0.293	7.225
0.192	-0.300	7.217
0.193	-0.310	7.208
0.193	-0.322	7.205
0.194	-0.331	7.223
0.194	-0.340	7.246
0.195	-0.347	7.251
0.195	-0.352	7.252
0.196	-0.359	7.262
0.196	-0.365	7.262
0.197	-0.369	7.255
0.197	-0.373	7.241
0.198	-0.379	7.234
0.198	-0.385	7.248
0.199	-0.392	7.281
0.199	-0.401	7.301
0.200	-0.414	7.309
0.200	-0.421	7.306
0.201	-0.428	7.284
0.201	-0.434	7.246
0.202	-0.439	7.213
0.202	-0.448	7.185
0.203	-0.460	7.149
0.203	-0.470	7.112
0.204	-0.482	7.062
0.204	-0.490	7.009
0.205	-0.497	6.964
0.205	-0.501	6.936
0.206	-0.502	6.919
0.206	-0.504	6.904
0.207	-0.507	6.877
0.207	-0.511	6.859
0.208	-0.516	6.843
0.208	-0.520	6.827
0.209	-0.525	6.819
0.209	-0.531	6.833
0.210	-0.533	6.859
0.210	-0.536	6.888
0.211	-0.538	6.902
0.211	-0.532	6.908
0.212	-0.525	6.920
0.212	-0.520	6.924
0.213	-0.511	6.918
0.213	-0.508	6.916
0.214	-0.513	6.922
0.214	-0.522	6.948
0.215	-0.520	6.959
0.215	-0.516	6.945
0.216	-0.514	6.925
0.216	-0.510	6.913
0.217	-0.503	6.907
0.217	-0.496	6.897
0.218	-0.493	6.867
0.218	-0.489	6.811
0.219	-0.485	6.762
0.219	-0.477	6.711
0.220	-0.474	6.660
0.220	-0.471	6.623
0.221	-0.468	6.594
0.221	-0.464	6.553
0.222	-0.459	6.495
0.222	-0.454	6.445
0.223	-0.444	6.396
0.223	-0.439	6.340
0.224	-0.436	6.271
0.224	-0.433	6.211
0.225	-0.430	6.172
0.225	-0.425	6.139
0.226	-0.421	6.108
0.226	-0.416	6.083
0.227	-0.411	6.073
0.227	-0.404	6.079
0.228	-0.396	6.098
0.228	-0.386	6.119
0.229	-0.375	6.135
0.229	-0.367	6.139
0.230	-0.358	6.135
0.230	-0.345	6.115
0.231	-0.329	6.084
0.231	-0.313	6.040
0.232	-0.297	6.005
0.232	-0.280	5.976
0.233	-0.262	5.941
0.233	-0.243	5.903
0.234	-0.224	5.856
0.234	-0.209	5.813
0.235	-0.200	5.795
0.235	-0.193	5.796
0.236	-0.185	5.798
0.236	-0.176	5.789
0.237	-0.171	5.773
0.237	-0.166	5.771
0.238	-0.158	5.774
0.238	-0.153	5.781
0.239	-0.150	5.770
0.239	-0.142	5.762
0.240	-0.134	5.751
0.240	-0.123	5.736
0.241	-0.119	5.725
0.241	-0.114	5.714
0.242	-0.113	5.707
0.242	-0.109	5.696
0.243	-0.103	5.701
0.243	-0.097	5.714
0.244	-0.088	5.713
0.244	-0.087	5.724
0.245	-0.086	5.751
0.245	-0.091	5.775
0.246	-0.091	5.780
0.246	-0.092	5.775
0.247	-0.095	5.762
0.247	-0.097	5.742
0.248	-0.098	5.723
0.248	-0.102	5.715
0.249	-0.098	5.709
0.249	-0.096	5.688
0.250	-0.099	5.671
0.250	-0.101	5.657
0.251	-0.108	5.647
0.251	-0.123	5.639
0.252	-0.135	5.625
0.252	-0.149	5.622
0.253	-0.166	5.641
0.253	-0.180	5.653
0.254	-0.184	5.657
0.254	-0.183	5.643
0.255	-0.181	5.623
0.255	-0.180	5.601
0.256	-0.180	5.575
0.256	-0.182	5.549
0.257	-0.182	5.524
0.257	-0.178	5.497
0.258	-0.171	5.478
0.258	-0.166	5.455
0.259	-0.166	5.411
0.259	-0.168	5.367
0.260	-0.168	5.335
0.260	-0.167	5.306
0.261	-0.167	5.260
0.261	-0.167	5.223
0.262	-0.168	5.198
0.262	-0.172	5.174
0.263	-0.177	5.149
0.263	-0.180	5.138
0.264	-0.186	5.137
0.264	-0.186	5.126
0.265	-0.190	5.113
0.265	-0.194	5.102
0.266	-0.198	5.115
0.266	-0.203	5.126
0.267	-0.207	5.135
0.267	-0.214	5.138
0.268	-0.221	5.141
0.268	-0.229	5.149
0.269	-0.240	5.168
0.269	-0.252	5.185
0.270	-0.264	5.204
0.270	-0.283	5.234
0.271	-0.303	5.275
0.271	-0.321	5.328
0.272	-0.336	5.370
0.272	-0.349	5.405
0.273	-0.367	5.439
0.273	-0.383	5.473
0.274	-0.397	5.513
0.274	-0.408	5.544
0.275	-0.414	5.566
0.275	-0.417	5.571
0.276	-0.413	5.575
0.276	-0.408	5.602
0.277	-0.406	5.628
0.277	-0.404	5.632
0.278	-0.407	5.622
0.278	-0.407	5.598
0.279	-0.411	5.575
0.279	-0.412	5.539
0.280	-0.413	5.519
0.280	-0.418	5.515
0.281	-0.419	5.526
0.281	-0.422	5.529
0.282	-0.419	5.510
0.282	-0.422	5.494
0.283	-0.428	5.474
0.283	-0.436	5.462
0.284	-0.445	5.487
0.284	-0.450	5.526
0.285	-0.457	5.562
0.285	-0.460	5.590
0.286	-0.468	5.631
0.286	-0.476	5.672
0.287	-0.481	5.705
0.287	-0.487	5.737
0.288	-0.493	5.778
0.288	-0.496	5.830
0.289	-0.507	5.894
0.289	-0.519	5.965
0.290	-0.528	6.034
0.290	-0.535	6.095
0.291	-0.539	6.167
0.291	-0.543	6.237
0.292	-0.548	6.312
0.292	-0.553	6.378
0.293	-0.558	6.426
0.293	-0.561	6.471
0.294	-0.564	6.519
0.294	-0.568	6.566
0.295	-0.574	6.609
0.295	-0.579	6.662
0.296	-0.578	6.716
0.296	-0.580	6.759
0.297	-0.584	6.797
0.297	-0.590	6.831
0.298	-0.592	6.862
0.298	-0.592	6.899
0.299	-0.592	6.934
0.299	-0.592	6.962
0.300	-0.591	6.982
0.300	-0.591	7.011
0.301	-0.590	7.069
0.301	-0.590	7.120
0.302	-0.588	7.163
0.302	-0.584	7.196
0.303	-0.582	7.230
0.303	-0.578	7.262
0.304	-0.573	7.301
0.304	-0.571	7.353
0.305	-0.567	7.395
0.305	-0.565	7.424
0.306	-0.557	7.443
0.306	-0.550	7.462
0.307	-0.542	7.472
0.307	-0.538	7.461
0.308	-0.531	7.435
0.308	-0.525	7.408
0.309	-0.521	7.380
0.309	-0.514	7.356
0.310	-0.507	7.334
0.310	-0.500	7.304
0.311	-0.492	7.280
0.311	-0.482	7.262
0.312	-0.476	7.242
0.312	-0.473	7.231
0.313	-0.466	7.227
0.313	-0.459	7.223
0.314	-0.457	7.214
0.314	-0.456	7.215
0.315	-0.456	7.213
0.315	-0.455	7.212
0.316	-0.459	7.215
0.316	-0.466	7.223
0.317	-0.469	7.246
0.317	-0.470	7.286
0.318	-0.470	7.336
0.318	-0.469	7.387
0.319	-0.467	7.436
0.319	-0.470	7.496
0.320	-0.470	7.538
0.320	-0.469	7.556
0.321	-0.467	7.543
0.321	-0.462	7.529
0.322	-0.459	7.530
0.322	-0.453	7.539
0.323	-0.446	7.555
0.323	-0.440	7.582
0.324	-0.437	7.595
0.324	-0.435	7.595
0.325	-0.435	7.594
0.325	-0.436	7.588
0.326	-0.434	7.582
0.326	-0.429	7.577
0.327	-0.420	7.580
0.327	-0.414	7.579
0.328	-0.409	7.564
0.328	-0.403	7.529
0.329	-0.398	7.488
0.329	-0.392	7.456
0.330	-0.386	7.434
0.330	-0.382	7.419
0.331	-0.379	7.395
0.331	-0.374	7.376
0.332	-0.370	7.362
0.332	-0.365	7.353
0.333	-0.357	7.339
0.333	-0.350	7.326
0.334	-0.346	7.325
0.334	-0.342	7.324
0.335	-0.342	7.319
0.335	-0.342	7.315
0.336	-0.345	7.302
0.336	-0.345	7.285
0.337	-0.344	7.277
0.337	-0.344	7.281
0.338	-0.345	7.283
0.338	-0.345	7.290
0.339	-0.344	7.299
0.339	-0.342	7.300
0.340	-0.340	7.281
0.340	-0.338	7.243
0.341	-0.337	7.200
0.341	-0.336	7.151
0.342	-0.335	7.098
0.342	-0.334	7.056
0.343	-0.333	7.016
0.343	-0.334	6.972
0.344	-0.335	6.908
0.344	-0.334	6.843
0.345	-0.331	6.788
0.345	-0.328	6.742
0.346	-0.326	6.703
0.346	-0.321	6.645
0.347	-0.321	6.588
0.347	-0.315	6.552
0.348	-0.313	6.528
0.348	-0.314	6.528
0.349	-0.313	6.552
0.349	-0.311	6.583
0.350	-0.306	6.609
0.350	-0.303	6.635
0.351	-0.305	6.654
0.351	-0.309	6.668
0.352	-0.311	6.685
0.352	-0.311	6.689
0.353	-0.309	6.683
0.353	-0.311	6.677
0.354	-0.309	6.669
0.354	-0.308	6.664
0.355	-0.307	6.670
0.355	-0.309	6.687
0.356	-0.311	6.715
0.356	-0.311	6.737
0.357	-0.312	6.751
0.357	-0.312	6.757
0.358	-0.310	6.756
0.358	-0.311	6.758
0.359	-0.311	6.774
0.359	-0.312	6.778
0.360	-0.317	6.789
0.360	-0.320	6.796
0.361	-0.321	6.825
0.361	-0.324	6.869
0.362	-0.325	6.912
0.362	-0.324	6.941
0.363	-0.324	6.950
0.363	-0.322	6.938
0.364	-0.316	6.924
0.364	-0.309	6.914
0.365	-0.301	6.901
0.365	-0.293	6.893
0.366	-0.287	6.878
0.366	-0.284	6.884
0.367	-0.285	6.900
0.367	-0.283	6.917
0.368	-0.283	6.922
0.368	-0.282	6.914
0.369	-0.283	6.902
0.369	-0.285	6.881
0.370	-0.286	6.854
0.370	-0.288	6.837
0.371	-0.290	6.831
0.371	-0.294	6.832
0.372	-0.299	6.836
0.372	-0.302	6.843
0.373	-0.308	6.856
0.373	-0.310	6.848
0.374	-0.312	6.817
0.374	-0.315	6.799
0.375	-0.316	6.794
0.375	-0.316	6.782
0.376	-0.315	6.778
0.376	-0.317	6.786
0.377	-0.317	6.782
0.377	-0.317	6.774
0.378	-0.317	6.766
0.378	-0.319	6.752
0.379	-0.323	6.744
0.379	-0.327	6.738
0.380	-0.331	6.737
0.380	-0.336	6.738
0.381	-0.338	6.739
0.381	-0.342	6.756
0.382	-0.347	6.781
0.382	-0.351	6.809
0.383	-0.354	6.830
0.383	-0.355	6.847
0.384	-0.357	6.881
0.384	-0.363	6.904
0.385	-0.368	6.922
0.385	-0.373	6.938
0.386	-0.377	6.950
0.386	-0.383	6.981
0.387	-0.386	7.000
0.387	-0.393	7.014
0.388	-0.399	7.024
0.388	-0.400	7.019
0.389	-0.404	7.000
0.389	-0.404	6.980
0.390	-0.408	6.977
0.390	-0.406	6.985
0.391	-0.401	6.987
0.391	-0.398	6.990
0.392	-0.397	6.996
0.392	-0.397	7.009
0.393	-0.396	7.025
0.393	-0.396	7.045
0.394	-0.396	7.052
0.394	-0.397	7.041
0.395	-0.392	7.015
0.395	-0.388	6.990
0.396	-0.386	6.960
0.396	-0.385	6.925
0.397	-0.385	6.896
0.397	-0.387	6.873
0.398	-0.387	6.846
0.398	-0.384	6.805
0.399	-0.382	6.765
0.399	-0.380	6.744
0.400	-0.377	6.736
0.400	-0.376	6.756
0.401	-0.374	6.774
0.401	-0.370	6.778
0.402	-0.365	6.781
0.402	-0.365	6.794
0.403	-0.365	6.810
0.403	-0.364	6.820
0.404	-0.363	6.810
0.404	-0.361	6.788
0.405	-0.362	6.769
0.405	-0.363	6.757
0.406	-0.363	6.749
0.406	-0.363	6.713
0.407	-0.360	6.661
0.407	-0.359	6.618
0.408	-0.353	6.582
0.408	-0.350	6.558
0.409	-0.342	6.526
0.409	-0.334	6.486
0.410	-0.328	6.443
0.410	-0.321	6.388
0.411	-0.314	6.332
0.411	-0.309	6.285
0.412	-0.304	6.258
0.412	-0.301	6.242
0.413	-0.302	6.232
0.413	-0.299	6.226
0.414	-0.295	6.219
0.414	-0.290	6.214
0.415	-0.284	6.212
0.415	-0.282	6.218
0.416	-0.278	6.228
0.416	-0.272	6.218
0.417	-0.267	6.203
0.417	-0.261	6.188
0.418	-0.252	6.178
0.418	-0.247	6.178
0.419	-0.241	6.175
0.419	-0.236	6.171
0.420	-0.231	6.159
0.420	-0.224	6.148
0.421	-0.220	6.145
0.421	-0.215	6.141
0.422	-0.211	6.137
0.422	-0.205	6.122
0.423	-0.198	6.105
0.423	-0.191	6.095
0.424	-0.185	6.092
0.424	-0.182	6.104
0.425	-0.182	6.126
0.425	-0.182	6.140
0.426	-0.187	6.163
0.426	-0.188	6.198
0.427	-0.189	6.255
0.427	-0.185	6.310
0.428	-0.186	6.366
0.428	-0.185	6.405
0.429	-0.185	6.434
0.429	-0.190	6.460
0.430	-0.192	6.469
0.430	-0.195	6.471
0.431	-0.196	6.476
0.431	-0.190	6.476
0.432	-0.189	6.474
0.432	-0.189	6.469
0.433	-0.191	6.457
0.433	-0.193	6.434
0.434	-0.196	6.415
0.434	-0.199	6.411
0.435	-0.204	6.411
0.435	-0.207	6.403
0.436	-0.207	6.411
0.436	-0.207	6.437
0.437	-0.208	6.457
0.437	-0.210	6.485
0.438	-0.214	6.514
0.438	-0.220	6.535
0.439	-0.224	6.540
0.439	-0.225	6.542
0.440	-0.228	6.541
0.440	-0.232	6.523
0.441	-0.239	6.498
0.441	-0.246	6.488
0.442	-0.253	6.487
0.442	-0.256	6.503
0.443	-0.259	6.518
0.443	-0.265	6.529
0.444	-0.271	6.552
0.444	-0.276	6.586
0.445	-0.282	6.609
0.445	-0.286	6.619
0.446	-0.286	6.620
0.446	-0.287	6.625
0.447	-0.293	6.622
0.447	-0.301	6.615
0.448	-0.312	6.621
0.448	-0.319	6.629
0.449	-0.328	6.668
0.449	-0.337	6.718
0.450	-0.346	6.760
0.450	-0.355	6.799
0.451	-0.365	6.837
0.451	-0.375	6.873
0.452	-0.383	6.897
0.452	-0.391	6.902
0.453	-0.397	6.909
0.453	-0.406	6.926
0.454	-0.415	6.943
0.454	-0.425	6.942
0.455	-0.435	6.940
0.455	-0.443	6.926
0.456	-0.453	6.907
0.456	-0.463	6.897
0.457	-0.473	6.893
0.457	-0.487	6.888
0.458	-0.503	6.875
0.458	-0.516	6.869
0.459	-0.526	6.868
0.459	-0.536	6.852
0.460	-0.546	6.859
0.460	-0.556	6.878
0.461	-0.567	6.900
0.461	-0.578	6.924
0.462	-0.585	6.940
0.462	-0.597	6.962
0.463	-0.608	6.986
0.463	-0.619	6.989
0.464	-0.630	6.972
0.464	-0.637	6.937
0.465	-0.641	6.906
0.465	-0.643	6.887
0.466	-0.649	6.866
0.466	-0.658	6.850
0.467	-0.668	6.844
0.467	-0.677	6.835
0.468	-0.681	6.801
0.468	-0.690	6.761
0.469	-0.695	6.712
0.469	-0.698	6.652
0.470	-0.700	6.598
0.470	-0.707	6.549
0.471	-0.714	6.499
0.471	-0.727	6.459
0.472	-0.734	6.425
0.472	-0.739	6.392
0.473	-0.744	6.370
0.473	-0.745	6.355
0.474	-0.748	6.364
0.474	-0.752	6.381
0.475	-0.758	6.408
0.475	-0.763	6.427
0.476	-0.768	6.417
0.476	-0.771	6.391
0.477	-0.773	6.377
0.477	-0.777	6.374
0.478	-0.781	6.380
0.478	-0.785	6.385
0.479	-0.789	6.386
0.479	-0.792	6.378
0.480	-0.794	6.356
0.480	-0.797	6.340
0.481	-0.796	6.329
0.481	-0.796	6.319
0.482	-0.797	6.309
0.482	-0.797	6.277
0.483	-0.800	6.247
0.483	-0.798	6.236
0.484	-0.796	6.224
0.484	-0.793	6.215
0.485	-0.788	6.217
0.485	-0.786	6.216
0.486	-0.784	6.212
0.486	-0.785	6.217
0.487	-0.778	6.227
0.487	-0.771	6.242
0.488	-0.765	6.246
0.488	-0.762	6.243
0.489	-0.758	6.219
0.489	-0.751	6.185
0.490	-0.745	6.155
0.490	-0.736	6.117
0.491	-0.726	6.072
0.491	-0.718	6.010
0.492	-0.706	5.945
0.492	-0.697	5.893
0.493	-0.687	5.836
0.493	-0.676	5.783
0.494	-0.665	5.737
0.494	-0.655	5.701
0.495	-0.643	5.665
0.495	-0.636	5.642
0.496	-0.628	5.633
0.496	-0.619	5.642
0.497	-0.616	5.658
0.497	-0.613	5.670
0.498	-0.609	5.686
0.498	-0.605	5.688
0.499	-0.600	5.688
0.499	-0.594	5.710
0.500	-0.592	5.749
0.500	-0.592	5.793
0.501	-0.588	5.837
0.501	-0.585	5.871
0.502	-0.584	5.897
0.502	-0.580	5.917
0.503	-0.578	5.942
0.503	-0.575	5.975
0.504	-0.570	6.001
0.504	-0.565	6.015
0.505	-0.565	6.017
0.505	-0.563	6.004
0.506	-0.556	5.995
0.506	-0.553	5.981
0.507	-0.547	5.951
0.507	-0.540	5.936
0.508	-0.530	5.941
0.508	-0.520	5.960
0.509	-0.514	5.990
0.509	-0.512	6.022
0.510	-0.509	6.057
0.510	-0.504	6.087
0.511	-0.501	6.112
0.511	-0.497	6.129
0.512	-0.497	6.144
0.512	-0.497	6.163
0.513	-0.493	6.193
0.513	-0.490	6.223
0.514	-0.487	6.231
0.514	-0.484	6.223
0.515	-0.479	6.200
0.515	-0.478	6.177
0.516	-0.474	6.154
0.516	-0.473	6.136
0.517	-0.468	6.099
0.517	-0.462	6.048
0.518	-0.458	5.998
0.518	-0.454	5.960
0.519	-0.453	5.936
0.519	-0.456	5.920
0.520	-0.456	5.914
0.520	-0.457	5.908
0.521	-0.459	5.906
0.521	-0.461	5.893
0.522	-0.460	5.859
0.522	-0.462	5.832
0.523	-0.460	5.806
0.523	-0.456	5.781
0.524	-0.454	5.760
0.524	-0.455	5.733
0.525	-0.454	5.714
0.525	-0.453	5.713
0.526	-0.455	5.711
0.526	-0.454	5.706
0.527	-0.455	5.701
0.527	-0.457	5.697
0.528	-0.457	5.703
0.528	-0.454	5.698
0.529	-0.453	5.690
0.529	-0.456	5.690
0.530	-0.459	5.706
0.530	-0.463	5.746
0.531	-0.470	5.801
0.531	-0.476	5.867
0.532	-0.485	5.926
0.532	-0.487	5.972
0.533	-0.492	6.030
0.533	-0.497	6.094
0.534	-0.503	6.145
0.534	-0.506	6.194
0.535	-0.511	6.257
0.535	-0.511	6.323
0.536	-0.509	6.387
0.536	-0.509	6.430
0.537	-0.503	6.461
0.537	-0.496	6.492
0.538	-0.487	6.513
0.538	-0.478	6.554
0.539	-0.476	6.600
0.539	-0.472	6.635
0.540	-0.467	6.628
0.540	-0.463	6.604
0.541	-0.461	6.592
0.541	-0.459	6.580
0.542	-0.461	6.570
0.542	-0.463	6.565
0.543	-0.462	6.538
0.543	-0.463	6.512
0.544	-0.464	6.493
0.544	-0.461	6.481
0.545	-0.458	6.472
0.545	-0.459	6.467
0.546	-0.457	6.452
0.546	-0.453	6.434
0.547	-0.454	6.417
0.547	-0.455	6.402
0.548	-0.461	6.410
0.548	-0.460	6.423
0.549	-0.457	6.442
0.549	-0.453	6.463
0.550	-0.453	6.468
0.550	-0.452	6.473
0.551	-0.450	6.471
0.551	-0.450	6.465
0.552	-0.445	6.467
0.552	-0.443	6.472
0.553	-0.446	6.462
0.553	-0.446	6.455
0.554	-0.445	6.462
0.554	-0.444	6.470
0.555	-0.445	6.481
0.555	-0.444	6.506
0.556	-0.443	6.544
0.556	-0.443	6.598
0.557	-0.448	6.659
0.557	-0.451	6.707
0.558	-0.454	6.746
0.558	-0.456	6.792
0.559	-0.455	6.836
0.559	-0.450	6.881
0.560	-0.444	6.922
0.560	-0.439	6.955
0.561	-0.435	6.965
0.561	-0.432	6.967
0.562	-0.431	6.971
0.562	-0.426	6.969
0.563	-0.428	6.972
0.563	-0.433	6.971
0.564	-0.434	6.968
0.564	-0.435	6.963
0.565	-0.439	6.963
0.565	-0.444	6.969
0.566	-0.449	6.992
0.566	-0.453	7.028
0.567	-0.454	7.072
0.567	-0.453	7.102
0.568	-0.456	7.122
0.568	-0.458	7.160
0.569	-0.459	7.202
0.569	-0.458	7.229
0.570	-0.458	7.246
0.570	-0.458	7.254
0.571	-0.451	7.249
0.571	-0.446	7.242
0.572	-0.444	7.247
0.572	-0.444	7.246
0.573	-0.446	7.223
0.573	-0.446	7.197
0.574	-0.446	7.188
0.574	-0.448	7.185
0.575	-0.450	7.175
0.575	-0.453	7.164
0.576	-0.457	7.151
0.576	-0.459	7.153
0.577	-0.463	7.172
0.577	-0.469	7.197
0.578	-0.478	7.227
0.578	-0.484	7.228
0.579	-0.485	7.230
0.579	-0.488	7.244
0.580	-0.490	7.261
0.580	-0.487	7.273
0.581	-0.486	7.263
0.581	-0.484	7.258
0.582	-0.478	7.257
0.582	-0.473	7.249
0.583	-0.467	7.251
0.583	-0.462	7.249
0.584	-0.457	7.253
0.584	-0.451	7.259
0.585	-0.445	7.257
0.585	-0.435	7.249
0.586	-0.429	7.252
0.586	-0.424	7.260
0.587	-0.417	7.280
0.587	-0.409	7.292
0.588	-0.405	7.295
0.588	-0.405	7.287
0.589	-0.409	7.281
0.589	-0.413	7.288
0.590	-0.411	7.309
0.590	-0.410	7.312
0.591	-0.405	7.313
0.591	-0.399	7.304
0.592	-0.397	7.295
0.592	-0.395	7.292
0.593	-0.391	7.295
0.593	-0.387	7.292
0.594	-0.383	7.280
0.594	-0.378	7.265
0.595	-0.371	7.238
0.595	-0.370	7.207
0.596	-0.375	7.174
0.596	-0.378	7.128
0.597	-0.376	7.083
0.597	-0.368	7.052
0.598	-0.356	7.024
0.598	-0.347	6.982
0.599	-0.337	6.940
0.599	-0.321	6.904
0.600	-0.307	6.873
0.600	-0.289	6.850
0.601	-0.270	6.837
0.601	-0.251	6.822
0.602	-0.234	6.801
0.602	-0.215	6.768
0.603	-0.195	6.731
0.603	-0.176	6.696
0.604	-0.157	6.668
0.604	-0.137	6.637
0.605	-0.117	6.593
0.605	-0.097	6.546
0.606	-0.078	6.486
0.606	-0.058	6.408
0.607	-0.040	6.332
0.607	-0.024	6.269
0.608	-0.004	6.215
0.608	0.014	6.162
0.609	0.031	6.111
0.609	0.048	6.067
0.610	0.067	6.016
0.610	0.085	5.963
0.611	0.102	5.905
0.611	0.121	5.830
0.612	0.140	5.757
0.612	0.158	5.704
0.613	0.178	5.669
0.613	0.197	5.625
0.614	0.217	5.575
0.614	0.237	5.520
0.615	0.257	5.452
0.615	0.278	5.364
0.616	0.298	5.283
0.616	0.317	5.194
0.617	0.337	5.103
0.617	0.357	5.016
0.618	0.379	4.929
0.618	0.398	4.855
0.619	0.418	4.781
0.619	0.440	4.708
0.620	0.459	4.644
0.620	0.468	4.596
0.621	0.478	4.556
0.621	0.488	4.525
0.622	0.495	4.495
0.622	0.506	4.475
0.623	0.520	4.473
0.623	0.534	4.477
0.624	0.549	4.478
0.624	0.562	4.483
0.625	0.572	4.482
0.625	0.580	4.469
0.626	0.591	4.436
0.626	0.605	4.396
0.627	0.616	4.344
0.627	0.625	4.302
0.628	0.638	4.261
0.628	0.649	4.231
0.629	0.665	4.197
0.629	0.682	4.152
0.630	0.695	4.093
0.630	0.705	4.048
0.631	0.720	4.014
0.631	0.736	3.990
0.632	0.753	3.956
0.632	0.771	3.915
0.633	0.787	3.871
0.633	0.802	3.830
0.634	0.815	3.795
0.634	0.824	3.775
0.635	0.830	3.773
0.635	0.847	3.752
0.636	0.865	3.718
0.636	0.879	3.699
0.637	0.887	3.695
0.637	0.894	3.683
0.638	0.901	3.669
0.638	0.910	3.663
0.639	0.919	3.648
0.639	0.921	3.616
0.640	0.924	3.583
0.640	0.926	3.544
0.641	0.926	3.509
0.641	0.927	3.496
0.642	0.926	3.508
0.642	0.925	3.537
0.643	0.924	3.574
0.643	0.924	3.604
0.644	0.923	3.614
0.644	0.922	3.634
0.645	0.918	3.667
0.645	0.918	3.697
0.646	0.917	3.724
0.646	0.912	3.751
0.647	0.913	3.758
0.647	0.913	3.760
0.648	0.912	3.752
0.648	0.912	3.739
0.649	0.912	3.732
0.649	0.912	3.723
0.650	0.913	3.730
0.650	0.912	3.740
0.651	0.909	3.759
0.651	0.908	3.793
0.652	0.906	3.823
0.652	0.906	3.835
0.653	0.905	3.828
0.653	0.904	3.823
0.654	0.905	3.810
0.654	0.906	3.794
0.655	0.905	3.794
0.655	0.903	3.803
0.656	0.902	3.791
0.656	0.900	3.777
0.657	0.899	3.751
0.657	0.899	3.728
0.658	0.900	3.713
0.658	0.900	3.685
0.659	0.900	3.652
0.659	0.900	3.624
0.660	0.900	3.595
0.660	0.910	3.557
0.661	0.919	3.515
0.661	0.929	3.482
0.662	0.940	3.449
0.662	0.947	3.417
0.663	0.949	3.382
0.663	0.951	3.348
0.664	0.953	3.309
0.664	0.953	3.265
0.665	0.955	3.240
0.665	0.959	3.225
0.666	0.961	3.218
0.666	0.962	3.208
0.667	0.964	3.192
0.667	0.966	3.158
0.668	0.970	3.112
0.668	0.976	3.062
0.669	0.977	3.007
0.669	0.978	2.962
0.670	0.978	2.938
0.670	0.983	2.909
0.671	0.984	2.882
0.671	0.984	2.863
0.672	0.983	2.843
0.672	0.985	2.822
0.673	0.984	2.801
0.673	0.986	2.787
0.674	0.985	2.767
0.674	0.986	2.727
0.675	0.990	2.685
0.675	0.988	2.667
0.676	0.989	2.657
0.676	0.994	2.623
0.677	1.002	2.585
0.677	1.007	2.550
0.678	1.010	2.520
0.678	1.012	2.491
0.679	1.013	2.471
0.679	1.014	2.460
0.680	1.014	2.449
0.680	1.012	2.438
0.681	1.008	2.440
0.681	1.001	2.434
0.682	1.000	2.421
0.682	0.996	2.408
0.683	0.991	2.393
0.683	0.991	2.371
0.684	0.992	2.355
0.684	0.991	2.347
0.685	0.994	2.329
0.685	0.989	2.310
0.686	0.991	2.298
0.686	0.996	2.282
0.687	0.996	2.273
0.687	0.996	2.269
0.688	0.996	2.274
0.688	0.997	2.270
0.689	0.998	2.263
0.689	0.997	2.261
0.690	0.997	2.245
0.690	0.998	2.219
0.691	1.000	2.195
0.691	1.002	2.164
0.692	1.003	2.130
0.692	1.005	2.105
0.693	1.007	2.098
0.693	1.008	2.091
0.694	1.007	2.091
0.694	1.007	2.098
0.695	1.007	2.098
0.695	1.008	2.096
0.696	1.009	2.101
0.696	1.011	2.106
0.697	1.012	2.111
0.697	1.011	2.104
0.698	1.009	2.093
0.698	1.008	2.106
0.699	1.003	2.123
0.699	0.992	2.139
0.700	0.981	2.159
0.700	0.965	2.184
0.701	0.947	2.207
0.701	0.931	2.210
0.702	0.911	2.221
0.702	0.894	2.229
0.703	0.879	2.238
0.703	0.863	2.242
0.704	0.846	2.255
0.704	0.834	2.269
0.705	0.818	2.286
0.705	0.798	2.312
0.706	0.781	2.345
0.706	0.763	2.390
0.707	0.747	2.453
0.707	0.729	2.531
0.708	0.709	2.633
0.708	0.687	2.746
0.709	0.666	2.858
0.709	0.648	2.958
0.710	0.633	3.042
0.710	0.614	3.132
0.711	0.593	3.222
0.711	0.573	3.308
0.712	0.553	3.394
0.712	0.532	3.488
0.713	0.512	3.578
0.713	0.492	3.648
0.714	0.479	3.715
0.714	0.464	3.799
0.715	0.447	3.882
0.715	0.428	3.961
0.716	0.406	4.051
0.716	0.384	4.149
0.717	0.363	4.230
0.717	0.342	4.307
0.718	0.322	4.379
0.718	0.300	4.456
0.719	0.276	4.541
0.719	0.251	4.624
0.720	0.228	4.695
0.720	0.205	4.763
0.721	0.186	4.809
0.721	0.174	4.831
0.722	0.162	4.843
0.722	0.149	4.859
0.723	0.137	4.873
0.723	0.120	4.906
0.724	0.101	4.945
0.724	0.082	4.979
0.725	0.066	5.009
0.725	0.049	5.043
0.726	0.025	5.078
0.726	0.004	5.117
0.727	-0.018	5.174
0.727	-0.040	5.252
0.728	-0.064	5.340
0.728	-0.087	5.425
0.729	-0.110	5.507
0.729	-0.131	5.594
0.730	-0.154	5.680
0.730	-0.174	5.772
0.731	-0.197	5.869
0.731	-0.220	5.971
0.732	-0.243	6.066
0.732	-0.265	6.160
0.733	-0.290	6.246
0.733	-0.313	6.335
0.734	-0.332	6.422
0.734	-0.356	6.502
0.735	-0.382	6.582
0.735	-0.407	6.662
0.736	-0.430	6.738
0.736	-0.453	6.814
0.737	-0.476	6.898
0.737	-0.499	6.996
0.738	-0.522	7.082
0.738	-0.546	7.156
0.739	-0.559	7.222
0.739	-0.570	7.271
0.740	-0.579	7.306
0.740	-0.587	7.338
0.741	-0.594	7.366
0.741	-0.601	7.398
0.742	-0.607	7.427
0.742	-0.616	7.458
0.743	-0.626	7.494
0.743	-0.636	7.544
0.744	-0.644	7.592
0.744	-0.654	7.646
0.745	-0.654	7.692
0.745	-0.655	7.735
0.746	-0.661	7.756
0.746	-0.665	7.766
0.747	-0.668	7.767
0.747	-0.669	7.750
0.748	-0.671	7.701
0.748	-0.664	7.633
0.749	-0.661	7.576
0.749	-0.663	7.542
0.750	-0.668	7.525
0.750	-0.668	7.508
0.751	-0.671	7.492
0.751	-0.674	7.484
0.752	-0.677	7.479
0.752	-0.681	7.461
0.753	-0.686	7.447
0.753	-0.689	7.451
0.754	-0.694	7.450
0.754	-0.694	7.438
0.755	-0.695	7.417
0.755	-0.691	7.399
0.756	-0.687	7.378
0.756	-0.683	7.366
0.757	-0.680	7.356
0.757	-0.672	7.349
0.758	-0.667	7.352
0.758	-0.663	7.343
0.759	-0.658	7.320
0.759	-0.656	7.290
0.760	-0.654	7.283
0.760	-0.647	7.301
0.761	-0.641	7.342
0.761	-0.648	7.400
0.762	-0.655	7.451
0.762	-0.660	7.489
0.763	-0.663	7.520
0.763	-0.668	7.530
0.764	-0.672	7.519
0.764	-0.674	7.488
0.765	-0.677	7.461
0.765	-0.675	7.446
0.766	-0.673	7.443
0.766	-0.673	7.452
0.767	-0.673	7.435
0.767	-0.671	7.385
0.768	-0.669	7.318
0.768	-0.669	7.269
0.769	-0.668	7.230
0.769	-0.669	7.194
0.770	-0.670	7.170
0.770	-0.674	7.133
0.771	-0.674	7.086
0.771	-0.674	7.047
0.772	-0.674	7.023
0.772	-0.674	7.004
0.773	-0.669	6.990
0.773	-0.669	6.984
0.774	-0.671	6.985
0.774	-0.669	6.987
0.775	-0.667	6.989
0.775	-0.667	6.994
0.776	-0.668	7.011
0.776	-0.669	7.033
0.777	-0.667	7.046
0.777	-0.669	7.047
0.778	-0.668	7.040
0.778	-0.667	7.027
0.779	-0.667	7.027
0.779	-0.664	7.045
0.780	-0.661	7.062
0.780	-0.657	7.074
0.781	-0.657	7.086
0.781	-0.658	7.106
0.782	-0.657	7.142
0.782	-0.656	7.173
0.783	-0.655	7.187
0.783	-0.654	7.184
0.784	-0.652	7.170
0.784	-0.648	7.154
0.785	-0.652	7.139
0.785	-0.652	7.124
0.786	-0.649	7.121
0.786	-0.642	7.113
0.787	-0.638	7.094
0.787	-0.635	7.072
0.788	-0.633	7.060
0.788	-0.639	7.053
0.789	-0.642	7.043
0.789	-0.644	7.026
0.790	-0.640	6.990
0.790	-0.638	6.940
0.791	-0.636	6.903
0.791	-0.634	6.871
0.792	-0.632	6.847
0.792	-0.630	6.834
0.793	-0.628	6.808
0.793	-0.627	6.786
0.794	-0.627	6.794
0.794	-0.628	6.811
0.795	-0.627	6.848
0.795	-0.624	6.882
0.796	-0.621	6.900
0.796	-0.618	6.908
0.797	-0.615	6.926
0.797	-0.620	6.936
0.798	-0.623	6.930
0.798	-0.621	6.930
0.799	-0.617	6.928
0.799	-0.612	6.926
0.800	-0.609	6.921
0.800	-0.608	6.898
0.801	-0.605	6.867
0.801	-0.593	6.843
0.802	-0.583	6.835
0.802	-0.574	6.841
0.803	-0.564	6.853
0.803	-0.551	6.867
0.804	-0.539	6.891
0.804	-0.526	6.925
0.805	-0.510	6.955
0.805	-0.497	6.988
0.806	-0.486	7.004
0.806	-0.474	7.015
0.807	-0.461	7.054
0.807	-0.448	7.104
0.808	-0.437	7.140
0.808	-0.418	7.155
0.809	-0.406	7.159
0.809	-0.398	7.162
0.810	-0.390	7.174
0.810	-0.383	7.213
0.811	-0.377	7.269
0.811	-0.372	7.317
0.812	-0.367	7.341
0.812	-0.366	7.369
0.813	-0.366	7.408
0.813	-0.363	7.444
0.814	-0.362	7.484
0.814	-0.362	7.523
0.815	-0.358	7.549
0.815	-0.354	7.565
0.816	-0.353	7.568
0.816	-0.350	7.559
0.817	-0.350	7.553
0.817	-0.349	7.564
0.818	-0.349	7.590
0.818	-0.350	7.607
0.819	-0.353	7.613
0.819	-0.357	7.620
0.820	-0.360	7.640
0.820	-0.361	7.665
0.821	-0.360	7.700
0.821	-0.359	7.730
0.822	-0.361	7.748
0.822	-0.362	7.762
0.823	-0.361	7.771
0.823	-0.360	7.783
0.824	-0.363	7.801
0.824	-0.367	7.824
0.825	-0.369	7.847
0.825	-0.373	7.872
0.826	-0.379	7.891
0.826	-0.388	7.919
0.827	-0.396	7.965
0.827	-0.403	8.017
0.828	-0.407	8.063
0.828	-0.407	8.085
0.829	-0.399	8.091
0.829	-0.392	8.089
0.830	-0.391	8.108
0.830	-0.396	8.154
0.831	-0.393	8.198
0.831	-0.393	8.232
0.832	-0.391	8.244
0.832	-0.388	8.258
0.833	-0.389	8.288
0.833	-0.390	8.316
0.834	-0.392	8.326
0.834	-0.394	8.317
0.835	-0.395	8.282
0.835	-0.398	8.247
0.836	-0.403	8.230
0.836	-0.410	8.208
0.837	-0.417	8.172
0.837	-0.418	8.144
0.838	-0.418	8.136
0.838	-0.426	8.146
0.839	-0.432	8.172
0.839	-0.436	8.200
0.840	-0.439	8.210
0.840	-0.446	8.219
0.841	-0.454	8.242
0.841	-0.465	8.252
0.842	-0.474	8.253
0.842	-0.483	8.243
0.843	-0.493	8.238
0.843	-0.505	8.247
0.844	-0.519	8.267
0.844	-0.533	8.288
0.845	-0.553	8.295
0.845	-0.568	8.287
0.846	-0.580	8.280
0.846	-0.595	8.276
0.847	-0.613	8.260
0.847	-0.630	8.253
0.848	-0.646	8.271
0.848	-0.665	8.299
0.849	-0.679	8.319
0.849	-0.689	8.330
0.850	-0.697	8.319
0.850	-0.706	8.295
0.851	-0.712	8.256
0.851	-0.716	8.213
0.852	-0.723	8.192
0.852	-0.726	8.166
0.853	-0.731	8.134
0.853	-0.733	8.092
0.854	-0.735	8.047
0.854	-0.738	8.013
0.855	-0.740	7.987
0.855	-0.742	7.973
0.856	-0.741	7.962
0.856	-0.742	7.959
0.857	-0.742	7.946
0.857	-0.742	7.923
0.858	-0.739	7.902
0.858	-0.740	7.907
0.859	-0.740	7.913
0.859	-0.734	7.911
0.860	-0.732	7.906
0.860	-0.735	7.913
0.861	-0.737	7.901
0.861	-0.737	7.895
0.862	-0.734	7.892
0.862	-0.731	7.894
0.863	-0.726	7.913
0.863	-0.718	7.935
0.864	-0.711	7.956
0.864	-0.703	7.959
0.865	-0.694	7.937
0.865	-0.685	7.909
0.866	-0.677	7.884
0.866	-0.670	7.853
0.867	-0.668	7.827
0.867	-0.664	7.795
0.868	-0.658	7.768
0.868	-0.651	7.754
0.869	-0.651	7.744
0.869	-0.649	7.732
0.870	-0.649	7.724
0.870	-0.648	7.712
0.871	-0.652	7.696
0.871	-0.654	7.679
0.872	-0.653	7.680
0.872	-0.651	7.681
0.873	-0.642	7.671
0.873	-0.634	7.637
0.874	-0.625	7.591
0.874	-0.616	7.559
0.875	-0.610	7.542
0.875	-0.601	7.511
0.876	-0.593	7.476
0.876	-0.585	7.457
0.877	-0.576	7.454
0.877	-0.568	7.465
0.878	-0.560	7.455
0.878	-0.548	7.420
0.879	-0.541	7.374
0.879	-0.537	7.347
0.880	-0.533	7.345
0.880	-0.529	7.353
0.881	-0.526	7.345
0.881	-0.520	7.343
0.882	-0.517	7.335
0.882	-0.515	7.314
0.883	-0.514	7.284
0.883	-0.510	7.258
0.884	-0.503	7.236
0.884	-0.494	7.230
0.885	-0.487	7.239
0.885	-0.484	7.254
0.886	-0.481	7.281
0.886	-0.476	7.293
0.887	-0.474	7.303
0.887	-0.472	7.309
0.888	-0.470	7.302
0.888	-0.467	7.291
0.889	-0.464	7.284
0.889	-0.459	7.263
0.890	-0.456	7.250
0.890	-0.453	7.227
0.891	-0.454	7.199
0.891	-0.456	7.164
0.892	-0.454	7.130
0.892	-0.452	7.090
0.893	-0.447	7.050
0.893	-0.444	7.014
0.894	-0.442	6.980
0.894	-0.439	6.958
0.895	-0.440	6.954
0.895	-0.443	6.949
0.896	-0.445	6.945
0.896	-0.447	6.945
0.897	-0.445	6.959
0.897	-0.440	6.974
0.898	-0.440	6.994
0.898	-0.439	7.001
0.899	-0.441	7.004
0.899	-0.448	7.008
0.900	-0.453	7.009
0.900	-0.451	6.990
0.901	-0.449	6.976
0.901	-0.447	6.960
0.902	-0.447	6.941
0.902	-0.447	6.931
0.903	-0.447	6.912
0.903	-0.453	6.891
0.904	-0.461	6.877
0.904	-0.468	6.886
0.905	-0.476	6.916
0.905	-0.482	6.940
0.906	-0.491	6.951
0.906	-0.497	6.959
0.907	-0.501	6.960
0.907	-0.506	6.974
0.908	-0.515	7.003
0.908	-0.526	7.038
0.909	-0.535	7.083
0.909	-0.543	7.127
0.910	-0.547	7.157
0.910	-0.545	7.165
0.911	-0.543	7.180
0.911	-0.544	7.196
0.912	-0.547	7.203
0.912	-0.553	7.206
0.913	-0.559	7.214
0.913	-0.570	7.233
0.914	-0.581	7.251
0.914	-0.593	7.268
0.915	-0.602	7.280
0.915	-0.611	7.298
0.916	-0.617	7.308
0.916	-0.627	7.331
0.917	-0.639	7.367
0.917	-0.654	7.396
0.918	-0.667	7.429
0.918	-0.678	7.469
0.919	-0.685	7.516
0.919	-0.692	7.530
0.920	-0.698	7.520
0.920	-0.701	7.508
0.921	-0.702	7.501
0.921	-0.706	7.488
0.922	-0.709	7.477
0.922	-0.710	7.473
0.923	-0.713	7.479
0.923	-0.720	7.488
0.924	-0.726	7.485
0.924	-0.733	7.462
0.925	-0.739	7.438
0.925	-0.741	7.403
0.926	-0.744	7.361
0.926	-0.747	7.331
0.927	-0.747	7.299
0.927	-0.750	7.270
0.928	-0.749	7.246
0.928	-0.750	7.223
0.929	-0.753	7.210
0.929	-0.756	7.207
0.930	-0.756	7.205
0.930	-0.755	7.214
0.931	-0.752	7.232
0.931	-0.751	7.260
0.932	-0.751	7.270
0.932	-0.751	7.280
0.933	-0.754	7.292
0.933	-0.756	7.301
0.934	-0.757	7.308
0.934	-0.757	7.293
0.935	-0.757	7.266
0.935	-0.757	7.236
0.936	-0.758	7.212
0.936	-0.760	7.189
0.937	-0.763	7.154
0.937	-0.768	7.117
0.938	-0.769	7.068
0.938	-0.769	7.022
0.939	-0.769	6.981
0.939	-0.764	6.938
0.940	-0.759	6.898
0.940	-0.754	6.869
0.941	-0.753	6.851
0.941	-0.752	6.833
0.942	-0.754	6.827
0.942	-0.754	6.816
0.943	-0.759	6.808
0.943	-0.759	6.805
0.944	-0.756	6.805
0.944	-0.756	6.802
0.945	-0.757	6.795
0.945	-0.756	6.785
0.946	-0.752	6.785
0.946	-0.753	6.790
0.947	-0.752	6.786
0.947	-0.752	6.777
0.948	-0.751	6.759
0.948	-0.747	6.746
0.949	-0.743	6.731
0.949	-0.741	6.722
0.950	-0.741	6.724
0.950	-0.742	6.735
0.951	-0.744	6.729
0.951	-0.743	6.710
0.952	-0.744	6.683
0.952	-0.743	6.646
0.953	-0.746	6.613
0.953	-0.745	6.603
0.954	-0.742	6.613
0.954	-0.740	6.628
0.955	-0.739	6.638
0.955	-0.743	6.641
0.956	-0.748	6.647
0.956	-0.747	6.630
0.957	-0.747	6.592
0.957	-0.746	6.555
0.958	-0.744	6.527
0.958	-0.745	6.509
0.959	-0.746	6.488
0.959	-0.744	6.479
0.960	-0.746	6.479
0.960	-0.749	6.483
0.961	-0.754	6.486
0.961	-0.761	6.487
0.962	-0.764	6.489
0.962	-0.770	6.510
0.963	-0.770	6.540
0.963	-0.768	6.558
0.964	-0.767	6.574
0.964	-0.766	6.599
0.965	-0.762	6.613
0.965	-0.760	6.620
0.966	-0.760	6.640
0.966	-0.758	6.665
0.967	-0.757	6.696
0.967	-0.754	6.737
0.968	-0.752	6.779
0.968	-0.752	6.811
0.969	-0.755	6.836
0.969	-0.757	6.863
0.970	-0.758	6.894
0.970	-0.761	6.925
0.971	-0.763	6.952
0.971	-0.765	6.997
0.972	-0.764	7.054
0.972	-0.764	7.113
0.973	-0.764	7.157
0.973	-0.764	7.204
0.974	-0.765	7.251
0.974	-0.766	7.288
0.975	-0.765	7.307
0.975	-0.761	7.313
0.976	-0.757	7.318
0.976	-0.754	7.332
0.977	-0.755	7.352
0.977	-0.752	7.373
0.978	-0.752	7.402
0.978	-0.750	7.421
0.979	-0.751	7.446
0.979	-0.753	7.483
0.980	-0.755	7.531
0.980	-0.759	7.577
0.981	-0.758	7.605
0.981	-0.755	7.608
0.982	-0.755	7.595
0.982	-0.756	7.578
0.983	-0.752	7.560
0.983	-0.751	7.548
0.984	-0.750	7.545
0.984	-0.743	7.538
0.985	-0.738	7.532
0.985	-0.735	7.531
0.986	-0.730	7.531
0.986	-0.724	7.541
0.987	-0.719	7.559
0.987	-0.715	7.582
0.988	-0.714	7.606
0.988	-0.715	7.627
0.989	-0.718	7.646
0.989	-0.721	7.651
0.990	-0.722	7.658
0.990	-0.723	7.661
0.991	-0.722	7.658
0.991	-0.721	7.663
0.992	-0.716	7.670
0.992	-0.707	7.677
0.993	-0.698	7.685
0.993	-0.687	7.690
0.994	-0.677	7.690
0.994	-0.670	7.683
0.995	-0.661	7.677
0.995	-0.643	7.675
0.996	-0.629	7.673
0.996	-0.613	7.682
0.997	-0.596	7.697
0.997	-0.581	7.708
0.998	-0.569	7.703
0.998	-0.556	7.686
0.999	-0.543	7.673
0.999	-0.530	7.683
1.000	-0.514	7.692
1.000	-0.495	7.699
1.001	-0.474	7.694
1.001	-0.456	7.701
1.002	-0.445	7.724
1.002	-0.439	7.718
1.003	-0.434	7.683
1.003	-0.429	7.655
1.004	-0.424	7.636
1.004	-0.420	7.615
1.005	-0.414	7.607
1.005	-0.413	7.625
1.006	-0.407	7.632
1.006	-0.400	7.640
1.007	-0.396	7.636
1.007	-0.394	7.620
1.008	-0.393	7.611
1.008	-0.386	7.621
1.009	-0.382	7.640
1.009	-0.380	7.661
1.010	-0.375	7.672
1.010	-0.367	7.677
1.011	-0.360	7.675
1.011	-0.352	7.649
1.012	-0.348	7.621
1.012	-0.345	7.595
1.013	-0.341	7.572
1.013	-0.338	7.537
1.014	-0.334	7.494
1.014	-0.331	7.465
1.015	-0.331	7.461
1.015	-0.328	7.469
1.016	-0.323	7.459
1.016	-0.314	7.427
1.017	-0.306	7.390
1.017	-0.299	7.364
1.018	-0.293	7.343
1.018	-0.292	7.334
1.019	-0.288	7.319
[truncated: 7,922 more rows]
