# Supplementary material for: Learning data-efficient coarse-grained molecular dynamics from forces and noise
Source: Nat Commun. 2026 Mar 15;17:2493. doi: 10.1038/s41467-026-70818-0 (PMC12992897; doi:10.1038/s41467-026-70818-0)
Supplement: Supplementary file 6 — Source Data Supplementary Information [file 41467_2026_70818_MOESM6_ESM.zip › SI_source_data/fig_s6.csv]

x_TIC1	y_TIC2	2DfreeE_ref_MSM_reweighted	z_2DfreeE_ref_Train_Data	z_2DfreeE_Model_Atomistic_and_Denoising_noise_level_0_stride1	z_2DfreeE_Model_Atomistic_and_Denoising_noise_level_0_stride5	z_2DfreeE_Model_Atomistic_and_Denoising_noise_level_0_stride20	z_2DfreeE_Model_Atomistic_and_Denoising_noise_level_0_stride50	z_2DfreeE_Model_Atomistic_and_Denoising_noise_level_0_stride100	z_2DfreeE_Model_Atomistic_and_Denoising_noise_level_0.0005_stride1	z_2DfreeE_Model_Denoising_only_noise_level_0.0005_stride1	z_2DfreeE_Model_Atomistic_and_Denoising_noise_level_0.0005_stride5	z_2DfreeE_Model_Denoising_only_noise_level_0.0005_stride5	z_2DfreeE_Model_Atomistic_and_Denoising_noise_level_0.0005_stride20	z_2DfreeE_Model_Denoising_only_noise_level_0.0005_stride20	z_2DfreeE_Model_Atomistic_and_Denoising_noise_level_0.0005_stride50	z_2DfreeE_Model_Denoising_only_noise_level_0.0005_stride50	z_2DfreeE_Model_Atomistic_and_Denoising_noise_level_0.0005_stride100	z_2DfreeE_Model_Denoising_only_noise_level_0.0005_stride100	z_2DfreeE_Model_Atomistic_and_Denoising_noise_level_0.003_stride1	z_2DfreeE_Model_Denoising_only_noise_level_0.003_stride1	z_2DfreeE_Model_Atomistic_and_Denoising_noise_level_0.003_stride5	z_2DfreeE_Model_Denoising_only_noise_level_0.003_stride5	z_2DfreeE_Model_Atomistic_and_Denoising_noise_level_0.003_stride20	z_2DfreeE_Model_Denoising_only_noise_level_0.003_stride20	z_2DfreeE_Model_Atomistic_and_Denoising_noise_level_0.003_stride50	z_2DfreeE_Model_Denoising_only_noise_level_0.003_stride50	z_2DfreeE_Model_Atomistic_and_Denoising_noise_level_0.003_stride100	z_2DfreeE_Model_Denoising_only_noise_level_0.003_stride100	z_2DfreeE_Model_Atomistic_and_Denoising_noise_level_0.005_stride1	z_2DfreeE_Model_Denoising_only_noise_level_0.005_stride1	z_2DfreeE_Model_Atomistic_and_Denoising_noise_level_0.005_stride5	z_2DfreeE_Model_Denoising_only_noise_level_0.005_stride5	z_2DfreeE_Model_Atomistic_and_Denoising_noise_level_0.005_stride20	z_2DfreeE_Model_Denoising_only_noise_level_0.005_stride20	z_2DfreeE_Model_Atomistic_and_Denoising_noise_level_0.005_stride50	z_2DfreeE_Model_Denoising_only_noise_level_0.005_stride50	z_2DfreeE_Model_Atomistic_and_Denoising_noise_level_0.005_stride100	z_2DfreeE_Model_Denoising_only_noise_level_0.005_stride100
-1.585	-2.181
-1.554	-2.181
-1.522	-2.181
-1.492	-2.181
-1.461	-2.181
-1.429	-2.181
-1.399	-2.181
-1.368	-2.181
-1.337	-2.181
-1.306	-2.181
-1.275	-2.181
-1.244	-2.181
-1.213	-2.181
-1.182	-2.181
-1.151	-2.181
-1.120	-2.181
-1.089	-2.181
-1.058	-2.181
-1.026	-2.181
-0.996	-2.181
-0.965	-2.181
-0.934	-2.181
-0.903	-2.181
-0.872	-2.181
-0.841	-2.181
-0.810	-2.181
-0.779	-2.181
-0.748	-2.181
-0.717	-2.181
-0.686	-2.181
-0.655	-2.181
-0.624	-2.181
-0.593	-2.181
-0.562	-2.181
-0.531	-2.181
-0.500	-2.181
-0.469	-2.181
-0.438	-2.181
-0.407	-2.181
-0.376	-2.181
-0.345	-2.181
-0.314	-2.181
-0.283	-2.181
-0.252	-2.181
-0.221	-2.181
-0.190	-2.181
-0.159	-2.181
-0.128	-2.181
-0.097	-2.181
-0.066	-2.181
-0.035	-2.181
-0.004	-2.181
0.027	-2.181
0.058	-2.181
0.089	-2.181
0.120	-2.181
0.151	-2.181
0.182	-2.181
0.213	-2.181
0.244	-2.181
0.275	-2.181
0.306	-2.181
0.337	-2.181
0.368	-2.181
0.399	-2.181
0.430	-2.181
0.461	-2.181
0.492	-2.181
0.523	-2.181
0.554	-2.181
0.585	-2.181
0.617	-2.181
0.647	-2.181
0.678	-2.181
0.710	-2.181
0.740	-2.181
0.771	-2.181
0.802	-2.181
0.833	-2.181
0.864	-2.181
0.895	-2.181
0.926	-2.181
0.957	-2.181
0.988	-2.181
1.019	-2.181
1.050	-2.181
1.081	-2.181
1.112	-2.181
1.143	-2.181
1.174	-2.181
1.206	-2.181
1.236	-2.181
1.267	-2.181
1.298	-2.181
1.329	-2.181
1.360	-2.181
1.391	-2.181
1.422	-2.181
1.453	-2.181
1.484	-2.181
-1.585	-2.143
-1.554	-2.143
-1.522	-2.143
-1.492	-2.143
-1.461	-2.143
-1.429	-2.143
-1.399	-2.143
-1.368	-2.143
-1.337	-2.143
-1.306	-2.143
-1.275	-2.143
-1.244	-2.143
-1.213	-2.143
-1.182	-2.143
-1.151	-2.143
-1.120	-2.143
-1.089	-2.143
-1.058	-2.143
-1.026	-2.143
-0.996	-2.143
-0.965	-2.143
-0.934	-2.143
-0.903	-2.143
-0.872	-2.143
-0.841	-2.143
-0.810	-2.143
-0.779	-2.143
-0.748	-2.143
-0.717	-2.143
-0.686	-2.143
-0.655	-2.143
-0.624	-2.143
-0.593	-2.143
-0.562	-2.143
-0.531	-2.143
-0.500	-2.143
-0.469	-2.143
-0.438	-2.143
-0.407	-2.143
-0.376	-2.143
-0.345	-2.143
-0.314	-2.143
-0.283	-2.143
-0.252	-2.143
-0.221	-2.143
-0.190	-2.143
-0.159	-2.143
-0.128	-2.143
-0.097	-2.143
-0.066	-2.143
-0.035	-2.143
-0.004	-2.143
0.027	-2.143
0.058	-2.143
0.089	-2.143
0.120	-2.143
0.151	-2.143
0.182	-2.143
0.213	-2.143
0.244	-2.143
0.275	-2.143
0.306	-2.143
0.337	-2.143
0.368	-2.143
0.399	-2.143
0.430	-2.143
0.461	-2.143
0.492	-2.143
0.523	-2.143
0.554	-2.143
0.585	-2.143
0.617	-2.143
0.647	-2.143
0.678	-2.143
0.710	-2.143
0.740	-2.143
0.771	-2.143
0.802	-2.143
0.833	-2.143
0.864	-2.143
0.895	-2.143
0.926	-2.143
0.957	-2.143
0.988	-2.143
1.019	-2.143
1.050	-2.143
1.081	-2.143
1.112	-2.143
1.143	-2.143
1.174	-2.143
1.206	-2.143
1.236	-2.143
1.267	-2.143
1.298	-2.143
1.329	-2.143
1.360	-2.143
1.391	-2.143
1.422	-2.143
1.453	-2.143
1.484	-2.143
-1.585	-2.105
-1.554	-2.105
-1.522	-2.105
-1.492	-2.105
-1.461	-2.105
-1.429	-2.105
-1.399	-2.105
-1.368	-2.105
-1.337	-2.105
-1.306	-2.105
-1.275	-2.105
-1.244	-2.105
-1.213	-2.105
-1.182	-2.105																												6.410
-1.151	-2.105
-1.120	-2.105
-1.089	-2.105
-1.058	-2.105
-1.026	-2.105
-0.996	-2.105
-0.965	-2.105
-0.934	-2.105
-0.903	-2.105
-0.872	-2.105
-0.841	-2.105
-0.810	-2.105
-0.779	-2.105
-0.748	-2.105
-0.717	-2.105		5.423
-0.686	-2.105
-0.655	-2.105
-0.624	-2.105
-0.593	-2.105
-0.562	-2.105
-0.531	-2.105
-0.500	-2.105
-0.469	-2.105
-0.438	-2.105
-0.407	-2.105
-0.376	-2.105
-0.345	-2.105
-0.314	-2.105
-0.283	-2.105
-0.252	-2.105
-0.221	-2.105
-0.190	-2.105
-0.159	-2.105
-0.128	-2.105
-0.097	-2.105
-0.066	-2.105
-0.035	-2.105
-0.004	-2.105
0.027	-2.105
0.058	-2.105
0.089	-2.105
0.120	-2.105
0.151	-2.105
0.182	-2.105
0.213	-2.105
0.244	-2.105
0.275	-2.105
0.306	-2.105
0.337	-2.105
0.368	-2.105
0.399	-2.105
0.430	-2.105
0.461	-2.105
0.492	-2.105
0.523	-2.105
0.554	-2.105
0.585	-2.105
0.617	-2.105
0.647	-2.105
0.678	-2.105
0.710	-2.105
0.740	-2.105
0.771	-2.105
0.802	-2.105
0.833	-2.105
0.864	-2.105
0.895	-2.105
0.926	-2.105
0.957	-2.105
0.988	-2.105
1.019	-2.105
1.050	-2.105
1.081	-2.105
1.112	-2.105
1.143	-2.105
1.174	-2.105
1.206	-2.105
1.236	-2.105
1.267	-2.105
1.298	-2.105
1.329	-2.105
1.360	-2.105
1.391	-2.105
1.422	-2.105
1.453	-2.105
1.484	-2.105
-1.585	-2.067
-1.554	-2.067
-1.522	-2.067
-1.492	-2.067
-1.461	-2.067
-1.429	-2.067
-1.399	-2.067
-1.368	-2.067
-1.337	-2.067
-1.306	-2.067
-1.275	-2.067
-1.244	-2.067
-1.213	-2.067
-1.182	-2.067
-1.151	-2.067
-1.120	-2.067
-1.089	-2.067
-1.058	-2.067
-1.026	-2.067
-0.996	-2.067
-0.965	-2.067
-0.934	-2.067
-0.903	-2.067
-0.872	-2.067
-0.841	-2.067
-0.810	-2.067
-0.779	-2.067
-0.748	-2.067	6.061
-0.717	-2.067
-0.686	-2.067
-0.655	-2.067
-0.624	-2.067
-0.593	-2.067
-0.562	-2.067
-0.531	-2.067
-0.500	-2.067
-0.469	-2.067
-0.438	-2.067
-0.407	-2.067
-0.376	-2.067
-0.345	-2.067
-0.314	-2.067
-0.283	-2.067
-0.252	-2.067
-0.221	-2.067
-0.190	-2.067
-0.159	-2.067
-0.128	-2.067
-0.097	-2.067
-0.066	-2.067
-0.035	-2.067
-0.004	-2.067
0.027	-2.067
0.058	-2.067
0.089	-2.067
0.120	-2.067
0.151	-2.067
0.182	-2.067
0.213	-2.067
0.244	-2.067
0.275	-2.067
0.306	-2.067
0.337	-2.067
0.368	-2.067
0.399	-2.067
0.430	-2.067
0.461	-2.067
0.492	-2.067
0.523	-2.067
0.554	-2.067
0.585	-2.067
0.617	-2.067
0.647	-2.067
0.678	-2.067
0.710	-2.067
0.740	-2.067
0.771	-2.067
0.802	-2.067
0.833	-2.067
0.864	-2.067
0.895	-2.067
0.926	-2.067
0.957	-2.067
0.988	-2.067
1.019	-2.067
1.050	-2.067
1.081	-2.067
1.112	-2.067
1.143	-2.067
1.174	-2.067
1.206	-2.067
1.236	-2.067
1.267	-2.067
1.298	-2.067
1.329	-2.067
1.360	-2.067
1.391	-2.067
1.422	-2.067
1.453	-2.067
1.484	-2.067
-1.585	-2.029
-1.554	-2.029
-1.522	-2.029
-1.492	-2.029
-1.461	-2.029
-1.429	-2.029
-1.399	-2.029
-1.368	-2.029
-1.337	-2.029
-1.306	-2.029
-1.275	-2.029
-1.244	-2.029
-1.213	-2.029
-1.182	-2.029
-1.151	-2.029	6.061
-1.120	-2.029
-1.089	-2.029	6.061
-1.058	-2.029
-1.026	-2.029
-0.996	-2.029	6.061
-0.965	-2.029
-0.934	-2.029
-0.903	-2.029
-0.872	-2.029	6.061
-0.841	-2.029		5.423
-0.810	-2.029
-0.779	-2.029
-0.748	-2.029
-0.717	-2.029
-0.686	-2.029
-0.655	-2.029
-0.624	-2.029
-0.593	-2.029	6.061
-0.562	-2.029
-0.531	-2.029
-0.500	-2.029
-0.469	-2.029
-0.438	-2.029
-0.407	-2.029
-0.376	-2.029
-0.345	-2.029
-0.314	-2.029
-0.283	-2.029
-0.252	-2.029
-0.221	-2.029
-0.190	-2.029
-0.159	-2.029
-0.128	-2.029
-0.097	-2.029
-0.066	-2.029
-0.035	-2.029
-0.004	-2.029
0.027	-2.029
0.058	-2.029
0.089	-2.029
0.120	-2.029
0.151	-2.029
0.182	-2.029
0.213	-2.029
0.244	-2.029
0.275	-2.029
0.306	-2.029
0.337	-2.029
0.368	-2.029
0.399	-2.029
0.430	-2.029
0.461	-2.029
0.492	-2.029
0.523	-2.029
0.554	-2.029
0.585	-2.029
0.617	-2.029
0.647	-2.029
0.678	-2.029
0.710	-2.029
0.740	-2.029
0.771	-2.029
0.802	-2.029
0.833	-2.029
0.864	-2.029
0.895	-2.029
0.926	-2.029
0.957	-2.029
0.988	-2.029
1.019	-2.029
1.050	-2.029
1.081	-2.029
1.112	-2.029
1.143	-2.029
1.174	-2.029
1.206	-2.029
1.236	-2.029
1.267	-2.029
1.298	-2.029
1.329	-2.029
1.360	-2.029
1.391	-2.029
1.422	-2.029
1.453	-2.029
1.484	-2.029
-1.585	-1.991
-1.554	-1.991
-1.522	-1.991
-1.492	-1.991
-1.461	-1.991
-1.429	-1.991
-1.399	-1.991
-1.368	-1.991
-1.337	-1.991
-1.306	-1.991
-1.275	-1.991																												6.410
-1.244	-1.991
-1.213	-1.991
-1.182	-1.991
-1.151	-1.991	6.061
-1.120	-1.991
-1.089	-1.991
-1.058	-1.991
-1.026	-1.991	6.061	6.116
-0.996	-1.991
-0.965	-1.991
-0.934	-1.991
-0.903	-1.991
-0.872	-1.991
-0.841	-1.991
-0.810	-1.991		5.423
-0.779	-1.991
-0.748	-1.991		6.116
-0.717	-1.991
-0.686	-1.991
-0.655	-1.991
-0.624	-1.991
-0.593	-1.991
-0.562	-1.991
-0.531	-1.991
-0.500	-1.991
-0.469	-1.991
-0.438	-1.991
-0.407	-1.991
-0.376	-1.991
-0.345	-1.991
-0.314	-1.991
-0.283	-1.991
-0.252	-1.991
-0.221	-1.991
-0.190	-1.991
-0.159	-1.991
-0.128	-1.991
-0.097	-1.991
-0.066	-1.991
-0.035	-1.991
-0.004	-1.991
0.027	-1.991
0.058	-1.991
0.089	-1.991
0.120	-1.991
0.151	-1.991
0.182	-1.991
0.213	-1.991
0.244	-1.991
0.275	-1.991
0.306	-1.991
0.337	-1.991
0.368	-1.991
0.399	-1.991
0.430	-1.991
0.461	-1.991
0.492	-1.991
0.523	-1.991
0.554	-1.991
0.585	-1.991
0.617	-1.991
0.647	-1.991
0.678	-1.991
0.710	-1.991
0.740	-1.991
0.771	-1.991
0.802	-1.991
0.833	-1.991
0.864	-1.991
0.895	-1.991
0.926	-1.991
0.957	-1.991
0.988	-1.991
1.019	-1.991
1.050	-1.991
1.081	-1.991
1.112	-1.991
1.143	-1.991
1.174	-1.991
1.206	-1.991
1.236	-1.991
1.267	-1.991
1.298	-1.991
1.329	-1.991
1.360	-1.991
1.391	-1.991
1.422	-1.991
1.453	-1.991
1.484	-1.991
-1.585	-1.953
-1.554	-1.953
-1.522	-1.953
-1.492	-1.953
-1.461	-1.953
-1.429	-1.953
-1.399	-1.953
-1.368	-1.953
-1.337	-1.953
-1.306	-1.953
-1.275	-1.953
-1.244	-1.953
-1.213	-1.953
-1.182	-1.953
-1.151	-1.953
-1.120	-1.953
-1.089	-1.953
-1.058	-1.953
-1.026	-1.953	6.061
-0.996	-1.953
-0.965	-1.953		6.116
-0.934	-1.953	5.368	5.423
-0.903	-1.953
-0.872	-1.953
-0.841	-1.953
-0.810	-1.953
-0.779	-1.953
-0.748	-1.953
-0.717	-1.953
-0.686	-1.953
-0.655	-1.953
-0.624	-1.953
-0.593	-1.953
-0.562	-1.953
-0.531	-1.953
-0.500	-1.953
-0.469	-1.953
-0.438	-1.953
-0.407	-1.953
-0.376	-1.953
-0.345	-1.953
-0.314	-1.953
-0.283	-1.953
-0.252	-1.953
-0.221	-1.953
-0.190	-1.953
-0.159	-1.953
-0.128	-1.953
-0.097	-1.953
-0.066	-1.953
-0.035	-1.953
-0.004	-1.953
0.027	-1.953
0.058	-1.953
0.089	-1.953
0.120	-1.953
0.151	-1.953
0.182	-1.953
0.213	-1.953
0.244	-1.953
0.275	-1.953
0.306	-1.953
0.337	-1.953
0.368	-1.953
0.399	-1.953
0.430	-1.953
0.461	-1.953
0.492	-1.953
0.523	-1.953
0.554	-1.953
0.585	-1.953
0.617	-1.953
0.647	-1.953
0.678	-1.953
0.710	-1.953
0.740	-1.953
0.771	-1.953
0.802	-1.953
0.833	-1.953
0.864	-1.953
0.895	-1.953
0.926	-1.953
0.957	-1.953
0.988	-1.953
1.019	-1.953
1.050	-1.953
1.081	-1.953
1.112	-1.953
1.143	-1.953
1.174	-1.953
1.206	-1.953
1.236	-1.953
1.267	-1.953
1.298	-1.953
1.329	-1.953
1.360	-1.953
1.391	-1.953
1.422	-1.953
1.453	-1.953
1.484	-1.953
-1.585	-1.915
-1.554	-1.915
-1.522	-1.915
-1.492	-1.915
-1.461	-1.915
-1.429	-1.915
-1.399	-1.915
-1.368	-1.915
-1.337	-1.915
-1.306	-1.915																												6.410
-1.275	-1.915
-1.244	-1.915
-1.213	-1.915
-1.182	-1.915		6.116
-1.151	-1.915
-1.120	-1.915		6.116
-1.089	-1.915
-1.058	-1.915
-1.026	-1.915
-0.996	-1.915	4.963	6.116
-0.965	-1.915	5.368
-0.934	-1.915		5.423
-0.903	-1.915	5.368
-0.872	-1.915	6.061	6.116
-0.841	-1.915
-0.810	-1.915
-0.779	-1.915	6.061
-0.748	-1.915
-0.717	-1.915
-0.686	-1.915
-0.655	-1.915
-0.624	-1.915
-0.593	-1.915
-0.562	-1.915
-0.531	-1.915
-0.500	-1.915	6.061
-0.469	-1.915
-0.438	-1.915
-0.407	-1.915
-0.376	-1.915
-0.345	-1.915
-0.314	-1.915
-0.283	-1.915
-0.252	-1.915
-0.221	-1.915
-0.190	-1.915
-0.159	-1.915
-0.128	-1.915
-0.097	-1.915
-0.066	-1.915
-0.035	-1.915
-0.004	-1.915
0.027	-1.915
0.058	-1.915
0.089	-1.915
0.120	-1.915
0.151	-1.915
0.182	-1.915
0.213	-1.915
0.244	-1.915
0.275	-1.915
0.306	-1.915
0.337	-1.915
0.368	-1.915
0.399	-1.915
0.430	-1.915
0.461	-1.915
0.492	-1.915
0.523	-1.915
0.554	-1.915
0.585	-1.915
0.617	-1.915
0.647	-1.915
0.678	-1.915
0.710	-1.915
0.740	-1.915
0.771	-1.915
0.802	-1.915
0.833	-1.915
0.864	-1.915
0.895	-1.915
0.926	-1.915
0.957	-1.915
0.988	-1.915
1.019	-1.915
1.050	-1.915
1.081	-1.915
1.112	-1.915
1.143	-1.915
1.174	-1.915
1.206	-1.915
1.236	-1.915
1.267	-1.915
1.298	-1.915
1.329	-1.915
1.360	-1.915
1.391	-1.915
1.422	-1.915
1.453	-1.915
1.484	-1.915
-1.585	-1.877
-1.554	-1.877
-1.522	-1.877
-1.492	-1.877
-1.461	-1.877
-1.429	-1.877
-1.399	-1.877
-1.368	-1.877
-1.337	-1.877
-1.306	-1.877
-1.275	-1.877
-1.244	-1.877
-1.213	-1.877
-1.182	-1.877
-1.151	-1.877
-1.120	-1.877
-1.089	-1.877	6.061
-1.058	-1.877	6.061
-1.026	-1.877	6.061	5.423
-0.996	-1.877		5.423
-0.965	-1.877		5.423
-0.934	-1.877		6.116
-0.903	-1.877	6.061	6.116
-0.872	-1.877	6.061	5.423
-0.841	-1.877	6.061
-0.810	-1.877	6.061
-0.779	-1.877
-0.748	-1.877	6.061	6.116
-0.717	-1.877
-0.686	-1.877
-0.655	-1.877
-0.624	-1.877
-0.593	-1.877
-0.562	-1.877
-0.531	-1.877
-0.500	-1.877
-0.469	-1.877
-0.438	-1.877
-0.407	-1.877
-0.376	-1.877
-0.345	-1.877
-0.314	-1.877
-0.283	-1.877
-0.252	-1.877
-0.221	-1.877
-0.190	-1.877
-0.159	-1.877
-0.128	-1.877
-0.097	-1.877
-0.066	-1.877
-0.035	-1.877
-0.004	-1.877
0.027	-1.877
0.058	-1.877
0.089	-1.877
0.120	-1.877
0.151	-1.877
0.182	-1.877
0.213	-1.877
0.244	-1.877
0.275	-1.877
0.306	-1.877
0.337	-1.877
0.368	-1.877
0.399	-1.877
0.430	-1.877
0.461	-1.877
0.492	-1.877
0.523	-1.877
0.554	-1.877
0.585	-1.877
0.617	-1.877
0.647	-1.877
0.678	-1.877
0.710	-1.877
0.740	-1.877
0.771	-1.877
0.802	-1.877
0.833	-1.877
0.864	-1.877
0.895	-1.877
0.926	-1.877
0.957	-1.877
0.988	-1.877
1.019	-1.877
1.050	-1.877
1.081	-1.877
1.112	-1.877
1.143	-1.877
1.174	-1.877
1.206	-1.877
1.236	-1.877
1.267	-1.877
1.298	-1.877
1.329	-1.877
1.360	-1.877
1.391	-1.877
1.422	-1.877
1.453	-1.877
1.484	-1.877
-1.585	-1.839
-1.554	-1.839
-1.522	-1.839
-1.492	-1.839
-1.461	-1.839
-1.429	-1.839
-1.399	-1.839
-1.368	-1.839
-1.337	-1.839
-1.306	-1.839
-1.275	-1.839
-1.244	-1.839
-1.213	-1.839		6.116
-1.182	-1.839																												6.410
-1.151	-1.839
-1.120	-1.839
-1.089	-1.839		6.116
-1.058	-1.839
-1.026	-1.839		6.116
-0.996	-1.839	4.963	6.116
-0.965	-1.839	4.675	5.423
-0.934	-1.839		6.116
-0.903	-1.839	6.061	5.423
-0.872	-1.839	5.368	4.730
-0.841	-1.839	5.368	5.423
-0.810	-1.839
-0.779	-1.839	5.368
-0.748	-1.839	6.061	4.506
-0.717	-1.839	6.061
-0.686	-1.839
-0.655	-1.839		6.116
-0.624	-1.839
-0.593	-1.839
-0.562	-1.839
-0.531	-1.839
-0.500	-1.839
-0.469	-1.839
-0.438	-1.839
-0.407	-1.839
-0.376	-1.839
-0.345	-1.839
-0.314	-1.839
-0.283	-1.839
-0.252	-1.839
-0.221	-1.839
-0.190	-1.839
-0.159	-1.839
-0.128	-1.839
-0.097	-1.839
-0.066	-1.839
-0.035	-1.839
-0.004	-1.839
0.027	-1.839
0.058	-1.839
0.089	-1.839
0.120	-1.839
0.151	-1.839
0.182	-1.839
0.213	-1.839
0.244	-1.839
0.275	-1.839
0.306	-1.839
0.337	-1.839
0.368	-1.839
0.399	-1.839
0.430	-1.839
0.461	-1.839
0.492	-1.839
0.523	-1.839
0.554	-1.839
0.585	-1.839
0.617	-1.839
0.647	-1.839
0.678	-1.839
0.710	-1.839
0.740	-1.839
0.771	-1.839
0.802	-1.839
0.833	-1.839
0.864	-1.839
0.895	-1.839
0.926	-1.839
0.957	-1.839
0.988	-1.839
1.019	-1.839
1.050	-1.839
1.081	-1.839
1.112	-1.839
1.143	-1.839
1.174	-1.839
1.206	-1.839
1.236	-1.839
1.267	-1.839
1.298	-1.839
1.329	-1.839
1.360	-1.839
1.391	-1.839
1.422	-1.839
1.453	-1.839
1.484	-1.839
-1.585	-1.801
-1.554	-1.801
-1.522	-1.801
-1.492	-1.801
-1.461	-1.801
-1.429	-1.801
-1.399	-1.801
-1.368	-1.801
-1.337	-1.801
-1.306	-1.801
-1.275	-1.801
-1.244	-1.801
-1.213	-1.801
-1.182	-1.801		6.116
-1.151	-1.801
-1.120	-1.801																		6.895
-1.089	-1.801
-1.058	-1.801	4.963
-1.026	-1.801	5.368	5.423																										6.410
-0.996	-1.801	6.061
-0.965	-1.801	5.368	6.116
-0.934	-1.801	4.963
-0.903	-1.801	6.061	5.423
-0.872	-1.801	4.963
-0.841	-1.801	5.368	6.116
-0.810	-1.801		6.116
-0.779	-1.801		5.423
-0.748	-1.801	6.061
-0.717	-1.801
-0.686	-1.801
-0.655	-1.801
-0.624	-1.801
-0.593	-1.801
-0.562	-1.801
-0.531	-1.801
-0.500	-1.801
-0.469	-1.801
-0.438	-1.801
-0.407	-1.801
-0.376	-1.801
-0.345	-1.801
-0.314	-1.801
-0.283	-1.801
-0.252	-1.801
-0.221	-1.801
-0.190	-1.801
-0.159	-1.801
-0.128	-1.801
-0.097	-1.801
-0.066	-1.801
-0.035	-1.801
-0.004	-1.801
0.027	-1.801
0.058	-1.801
0.089	-1.801
0.120	-1.801
0.151	-1.801
0.182	-1.801
0.213	-1.801
0.244	-1.801
0.275	-1.801
0.306	-1.801
0.337	-1.801
0.368	-1.801
0.399	-1.801
0.430	-1.801
0.461	-1.801
0.492	-1.801
0.523	-1.801
0.554	-1.801
0.585	-1.801
0.617	-1.801
0.647	-1.801
0.678	-1.801
0.710	-1.801
0.740	-1.801
0.771	-1.801
0.802	-1.801
0.833	-1.801
0.864	-1.801
0.895	-1.801
0.926	-1.801
0.957	-1.801
0.988	-1.801
1.019	-1.801
1.050	-1.801
1.081	-1.801
1.112	-1.801
1.143	-1.801
1.174	-1.801
1.206	-1.801
1.236	-1.801
1.267	-1.801
1.298	-1.801
1.329	-1.801
1.360	-1.801
1.391	-1.801
1.422	-1.801
1.453	-1.801
1.484	-1.801
-1.585	-1.763
-1.554	-1.763
-1.522	-1.763
-1.492	-1.763
-1.461	-1.763
-1.429	-1.763
-1.399	-1.763
-1.368	-1.763
-1.337	-1.763
-1.306	-1.763
-1.275	-1.763
-1.244	-1.763
-1.213	-1.763
-1.182	-1.763
-1.151	-1.763
-1.120	-1.763		6.116
-1.089	-1.763	5.368
-1.058	-1.763		4.036
-1.026	-1.763		4.730
-0.996	-1.763	6.061	6.116
-0.965	-1.763	5.368	6.116																			6.006							6.410
-0.934	-1.763	4.963	5.423
-0.903	-1.763	5.368
-0.872	-1.763	4.116																											6.410
-0.841	-1.763	6.061	6.116
-0.810	-1.763	4.963	5.423																												6.361
-0.779	-1.763	5.368
-0.748	-1.763
-0.717	-1.763
-0.686	-1.763
-0.655	-1.763
-0.624	-1.763
-0.593	-1.763
-0.562	-1.763
-0.531	-1.763
-0.500	-1.763
-0.469	-1.763
-0.438	-1.763
-0.407	-1.763
-0.376	-1.763
-0.345	-1.763
-0.314	-1.763
-0.283	-1.763
-0.252	-1.763
-0.221	-1.763
-0.190	-1.763
-0.159	-1.763
-0.128	-1.763
-0.097	-1.763
-0.066	-1.763
-0.035	-1.763
-0.004	-1.763
0.027	-1.763
0.058	-1.763
0.089	-1.763
0.120	-1.763
0.151	-1.763
0.182	-1.763
0.213	-1.763
0.244	-1.763
0.275	-1.763
0.306	-1.763
0.337	-1.763
0.368	-1.763
0.399	-1.763
0.430	-1.763
0.461	-1.763
0.492	-1.763
0.523	-1.763
0.554	-1.763
0.585	-1.763
0.617	-1.763
0.647	-1.763
0.678	-1.763
0.710	-1.763
0.740	-1.763
0.771	-1.763
0.802	-1.763
0.833	-1.763
0.864	-1.763
0.895	-1.763
0.926	-1.763
0.957	-1.763
0.988	-1.763
1.019	-1.763
1.050	-1.763
1.081	-1.763
1.112	-1.763
1.143	-1.763
1.174	-1.763
1.206	-1.763
1.236	-1.763
1.267	-1.763
1.298	-1.763
1.329	-1.763
1.360	-1.763
1.391	-1.763
1.422	-1.763
1.453	-1.763
1.484	-1.763
-1.585	-1.725
-1.554	-1.725
-1.522	-1.725
-1.492	-1.725
-1.461	-1.725
-1.429	-1.725
-1.399	-1.725
-1.368	-1.725
-1.337	-1.725
-1.306	-1.725
-1.275	-1.725		6.116
-1.244	-1.725
-1.213	-1.725
-1.182	-1.725
-1.151	-1.725																												5.717
-1.120	-1.725
-1.089	-1.725
-1.058	-1.725	5.368	5.423
-1.026	-1.725	3.982	4.036																6.895
-0.996	-1.725	6.061
-0.965	-1.725	4.675	5.423
-0.934	-1.725	4.963	5.423																														6.519
-0.903	-1.725	4.963	4.730
-0.872	-1.725	4.963							5.476
-0.841	-1.725	5.368																				6.006
-0.810	-1.725	6.061
-0.779	-1.725	5.368
-0.748	-1.725	6.061	6.116						4.783
-0.717	-1.725
-0.686	-1.725
-0.655	-1.725
-0.624	-1.725
-0.593	-1.725
-0.562	-1.725
-0.531	-1.725
-0.500	-1.725	6.061
-0.469	-1.725
-0.438	-1.725
-0.407	-1.725
-0.376	-1.725
-0.345	-1.725
-0.314	-1.725
-0.283	-1.725
-0.252	-1.725
-0.221	-1.725
-0.190	-1.725
-0.159	-1.725
-0.128	-1.725
-0.097	-1.725
-0.066	-1.725
-0.035	-1.725
-0.004	-1.725
0.027	-1.725
0.058	-1.725
0.089	-1.725
0.120	-1.725
0.151	-1.725
0.182	-1.725
0.213	-1.725
0.244	-1.725
0.275	-1.725
0.306	-1.725
0.337	-1.725
0.368	-1.725
0.399	-1.725
0.430	-1.725
0.461	-1.725
0.492	-1.725
0.523	-1.725
0.554	-1.725
0.585	-1.725
0.617	-1.725
0.647	-1.725
0.678	-1.725
0.710	-1.725
0.740	-1.725
0.771	-1.725
0.802	-1.725
0.833	-1.725
0.864	-1.725
0.895	-1.725
0.926	-1.725
0.957	-1.725
0.988	-1.725
1.019	-1.725
1.050	-1.725
1.081	-1.725
1.112	-1.725
1.143	-1.725
1.174	-1.725
1.206	-1.725
1.236	-1.725
1.267	-1.725
1.298	-1.725
1.329	-1.725
1.360	-1.725
1.391	-1.725
1.422	-1.725
1.453	-1.725
1.484	-1.725
-1.585	-1.687
-1.554	-1.687
-1.522	-1.687
-1.492	-1.687
-1.461	-1.687
-1.429	-1.687
-1.399	-1.687
-1.368	-1.687
-1.337	-1.687
-1.306	-1.687
-1.275	-1.687
-1.244	-1.687
-1.213	-1.687
-1.182	-1.687
-1.151	-1.687	6.061
-1.120	-1.687		6.116
-1.089	-1.687	6.061
-1.058	-1.687	6.061	6.116																6.895
-1.026	-1.687	5.368	5.017
-0.996	-1.687	5.368	6.116
-0.965	-1.687	4.963	4.730
-0.934	-1.687	4.270	5.017
-0.903	-1.687	4.963	5.423						5.476
-0.872	-1.687	4.963	5.017																														6.519
-0.841	-1.687	4.963
-0.810	-1.687	6.061
-0.779	-1.687	6.061
-0.748	-1.687
-0.717	-1.687	6.061
-0.686	-1.687
-0.655	-1.687
-0.624	-1.687
-0.593	-1.687
-0.562	-1.687
-0.531	-1.687
-0.500	-1.687
-0.469	-1.687
-0.438	-1.687
-0.407	-1.687
-0.376	-1.687		6.116
-0.345	-1.687
-0.314	-1.687
-0.283	-1.687
-0.252	-1.687
-0.221	-1.687
-0.190	-1.687
-0.159	-1.687
-0.128	-1.687
-0.097	-1.687
-0.066	-1.687
-0.035	-1.687
-0.004	-1.687
0.027	-1.687
0.058	-1.687
0.089	-1.687
0.120	-1.687
0.151	-1.687
0.182	-1.687
0.213	-1.687
0.244	-1.687
0.275	-1.687
0.306	-1.687
0.337	-1.687
0.368	-1.687
0.399	-1.687
0.430	-1.687
0.461	-1.687
0.492	-1.687
0.523	-1.687
0.554	-1.687
0.585	-1.687
0.617	-1.687
0.647	-1.687
0.678	-1.687
0.710	-1.687
0.740	-1.687
0.771	-1.687
0.802	-1.687
0.833	-1.687
0.864	-1.687
0.895	-1.687
0.926	-1.687
0.957	-1.687
0.988	-1.687
1.019	-1.687
1.050	-1.687
1.081	-1.687
1.112	-1.687
1.143	-1.687
1.174	-1.687
1.206	-1.687
1.236	-1.687
1.267	-1.687
1.298	-1.687
1.329	-1.687
1.360	-1.687
1.391	-1.687
1.422	-1.687
1.453	-1.687
1.484	-1.687
-1.585	-1.649
-1.554	-1.649
-1.522	-1.649
-1.492	-1.649
-1.461	-1.649
-1.429	-1.649
-1.399	-1.649
-1.368	-1.649
-1.337	-1.649
-1.306	-1.649
-1.275	-1.649
-1.244	-1.649
-1.213	-1.649
-1.182	-1.649
-1.151	-1.649		6.116
-1.120	-1.649	6.061
-1.089	-1.649	5.368
-1.058	-1.649	6.061	6.116
-1.026	-1.649	4.452	5.423																										6.410
-0.996	-1.649	6.061																	6.895
-0.965	-1.649	3.864	4.730
-0.934	-1.649	4.452	5.423						5.476																				6.410
-0.903	-1.649	3.759	4.730	5.668																		6.006
-0.872	-1.649	4.452	3.919																														6.519
-0.841	-1.649	4.675																				6.006
-0.810	-1.649	5.368	6.116
-0.779	-1.649	6.061	6.116
-0.748	-1.649	6.061	6.116
-0.717	-1.649																																6.519
-0.686	-1.649
-0.655	-1.649	6.061
-0.624	-1.649
-0.593	-1.649	6.061
-0.562	-1.649
-0.531	-1.649
-0.500	-1.649
-0.469	-1.649
-0.438	-1.649
-0.407	-1.649
-0.376	-1.649
-0.345	-1.649
-0.314	-1.649
-0.283	-1.649																														6.361
-0.252	-1.649
-0.221	-1.649
-0.190	-1.649
-0.159	-1.649
-0.128	-1.649
-0.097	-1.649
-0.066	-1.649
-0.035	-1.649
-0.004	-1.649
0.027	-1.649
0.058	-1.649
0.089	-1.649
0.120	-1.649
0.151	-1.649
0.182	-1.649
0.213	-1.649
0.244	-1.649
0.275	-1.649
0.306	-1.649
0.337	-1.649
0.368	-1.649
0.399	-1.649
0.430	-1.649
0.461	-1.649
0.492	-1.649
0.523	-1.649
0.554	-1.649
0.585	-1.649
0.617	-1.649
0.647	-1.649
0.678	-1.649
0.710	-1.649
0.740	-1.649
0.771	-1.649
0.802	-1.649
0.833	-1.649
0.864	-1.649
0.895	-1.649
0.926	-1.649
0.957	-1.649
0.988	-1.649
1.019	-1.649
1.050	-1.649
1.081	-1.649
1.112	-1.649
1.143	-1.649
1.174	-1.649
1.206	-1.649
1.236	-1.649
1.267	-1.649
1.298	-1.649
1.329	-1.649
1.360	-1.649
1.391	-1.649
1.422	-1.649
1.453	-1.649
1.484	-1.649
-1.585	-1.611
-1.554	-1.611
-1.522	-1.611
-1.492	-1.611
-1.461	-1.611
-1.429	-1.611
-1.399	-1.611
-1.368	-1.611
-1.337	-1.611
-1.306	-1.611
-1.275	-1.611
-1.244	-1.611		6.116
-1.213	-1.611
-1.182	-1.611
-1.151	-1.611	6.061	6.116
-1.120	-1.611	6.061
-1.089	-1.611		5.423																6.895
-1.058	-1.611		5.423																										6.410
-1.026	-1.611		6.116
-0.996	-1.611	4.963																											6.410				6.519
-0.965	-1.611	4.963	4.506																										6.410
-0.934	-1.611	4.116	5.017
-0.903	-1.611	4.452	4.730	6.361					4.783																						6.361		6.519
-0.872	-1.611	4.452	5.423	6.361																									6.410
-0.841	-1.611	4.963	4.730																			6.006
-0.810	-1.611	4.270	5.423																														6.519
-0.779	-1.611	6.061
-0.748	-1.611	6.061	6.116
-0.717	-1.611	6.061
-0.686	-1.611	6.061	6.116
-0.655	-1.611	6.061
-0.624	-1.611	6.061
-0.593	-1.611
-0.562	-1.611
-0.531	-1.611
-0.500	-1.611
-0.469	-1.611
-0.438	-1.611	6.061
-0.407	-1.611
-0.376	-1.611
-0.345	-1.611
-0.314	-1.611
-0.283	-1.611
-0.252	-1.611
-0.221	-1.611
-0.190	-1.611
-0.159	-1.611
-0.128	-1.611
-0.097	-1.611
-0.066	-1.611
-0.035	-1.611
-0.004	-1.611
0.027	-1.611
0.058	-1.611
0.089	-1.611
0.120	-1.611
0.151	-1.611
0.182	-1.611
0.213	-1.611
0.244	-1.611
0.275	-1.611
0.306	-1.611
0.337	-1.611
0.368	-1.611
0.399	-1.611
0.430	-1.611
0.461	-1.611
0.492	-1.611
0.523	-1.611
0.554	-1.611
0.585	-1.611
0.617	-1.611
0.647	-1.611
0.678	-1.611
0.710	-1.611
0.740	-1.611
0.771	-1.611
0.802	-1.611
0.833	-1.611
0.864	-1.611
0.895	-1.611
0.926	-1.611
0.957	-1.611
0.988	-1.611
1.019	-1.611
1.050	-1.611
1.081	-1.611
1.112	-1.611
1.143	-1.611
1.174	-1.611
1.206	-1.611
1.236	-1.611
1.267	-1.611
1.298	-1.611
1.329	-1.611
1.360	-1.611
1.391	-1.611
1.422	-1.611
1.453	-1.611
1.484	-1.611
-1.585	-1.573
-1.554	-1.573
-1.522	-1.573
-1.492	-1.573
-1.461	-1.573
-1.429	-1.573
-1.399	-1.573
-1.368	-1.573
-1.337	-1.573
-1.306	-1.573
-1.275	-1.573
-1.244	-1.573
-1.213	-1.573
-1.182	-1.573
-1.151	-1.573
-1.120	-1.573
-1.089	-1.573	6.061	6.116
-1.058	-1.573	4.675																															6.519
-1.026	-1.573	5.368	6.116																6.895
-0.996	-1.573	6.061	6.116																6.895			6.006
-0.965	-1.573	5.368
-0.934	-1.573	3.864	4.506	6.361
-0.903	-1.573	3.422	4.324						5.476
-0.872	-1.573	4.270	4.730
-0.841	-1.573	3.864	4.506
-0.810	-1.573	3.864	4.506
-0.779	-1.573	4.675	5.423
-0.748	-1.573	5.368	6.116
-0.717	-1.573	5.368
-0.686	-1.573	6.061
-0.655	-1.573																																6.519
-0.624	-1.573
-0.593	-1.573
-0.562	-1.573
-0.531	-1.573
-0.500	-1.573
-0.469	-1.573
-0.438	-1.573
-0.407	-1.573
-0.376	-1.573
-0.345	-1.573
-0.314	-1.573
-0.283	-1.573
-0.252	-1.573
-0.221	-1.573
-0.190	-1.573
-0.159	-1.573
-0.128	-1.573
-0.097	-1.573
-0.066	-1.573
-0.035	-1.573
-0.004	-1.573
0.027	-1.573
0.058	-1.573
0.089	-1.573
0.120	-1.573
0.151	-1.573
0.182	-1.573
0.213	-1.573
0.244	-1.573
0.275	-1.573
0.306	-1.573
0.337	-1.573
0.368	-1.573
0.399	-1.573
0.430	-1.573
0.461	-1.573
0.492	-1.573
0.523	-1.573
0.554	-1.573
0.585	-1.573
0.617	-1.573
0.647	-1.573
0.678	-1.573
0.710	-1.573
0.740	-1.573
0.771	-1.573
0.802	-1.573
0.833	-1.573
0.864	-1.573
0.895	-1.573
0.926	-1.573
0.957	-1.573
0.988	-1.573
1.019	-1.573
1.050	-1.573
1.081	-1.573
1.112	-1.573
1.143	-1.573
1.174	-1.573
1.206	-1.573
1.236	-1.573
1.267	-1.573
1.298	-1.573
1.329	-1.573
1.360	-1.573
1.391	-1.573
1.422	-1.573
1.453	-1.573
1.484	-1.573
-1.585	-1.535
-1.554	-1.535
-1.522	-1.535
-1.492	-1.535
-1.461	-1.535
-1.429	-1.535
-1.399	-1.535
-1.368	-1.535
-1.337	-1.535
-1.306	-1.535
-1.275	-1.535
-1.244	-1.535
-1.213	-1.535
-1.182	-1.535		6.116
-1.151	-1.535																		6.895
-1.120	-1.535		6.116
-1.089	-1.535																		6.895
-1.058	-1.535	4.963							5.476										6.895										6.410
-1.026	-1.535		6.116
-0.996	-1.535	4.675	6.116	5.668					5.476
-0.965	-1.535	4.270	6.116																												6.361
-0.934	-1.535	3.422	4.324	6.361																															6.413
-0.903	-1.535	3.577	4.506	6.361					5.476										6.895
-0.872	-1.535	4.270	5.017
-0.841	-1.535	3.759	4.506
-0.810	-1.535	4.452	5.017																														6.519
-0.779	-1.535	4.452	5.423																			6.006
-0.748	-1.535								5.476																								6.519
-0.717	-1.535	5.368							5.476
-0.686	-1.535	6.061																																	6.413
-0.655	-1.535		6.116																										6.410				6.519
-0.624	-1.535																														6.361
-0.593	-1.535																														6.361
-0.562	-1.535
-0.531	-1.535
-0.500	-1.535	6.061																													6.361
-0.469	-1.535
-0.438	-1.535
-0.407	-1.535
-0.376	-1.535
-0.345	-1.535
-0.314	-1.535
-0.283	-1.535
-0.252	-1.535
-0.221	-1.535
-0.190	-1.535
-0.159	-1.535																														6.361
-0.128	-1.535
-0.097	-1.535
-0.066	-1.535
-0.035	-1.535
-0.004	-1.535
0.027	-1.535
0.058	-1.535
0.089	-1.535
0.120	-1.535
0.151	-1.535
0.182	-1.535
0.213	-1.535
0.244	-1.535
0.275	-1.535
0.306	-1.535
0.337	-1.535
0.368	-1.535
0.399	-1.535
0.430	-1.535
0.461	-1.535
0.492	-1.535
0.523	-1.535
0.554	-1.535
0.585	-1.535
0.617	-1.535
0.647	-1.535
0.678	-1.535
0.710	-1.535
0.740	-1.535
0.771	-1.535
0.802	-1.535
0.833	-1.535
0.864	-1.535
0.895	-1.535
0.926	-1.535
0.957	-1.535
0.988	-1.535
1.019	-1.535
1.050	-1.535
1.081	-1.535
1.112	-1.535
1.143	-1.535
1.174	-1.535
1.206	-1.535
1.236	-1.535
1.267	-1.535
1.298	-1.535
1.329	-1.535
1.360	-1.535
1.391	-1.535
1.422	-1.535
1.453	-1.535
1.484	-1.535
-1.585	-1.497
-1.554	-1.497
-1.522	-1.497
-1.492	-1.497
-1.461	-1.497
-1.429	-1.497
-1.399	-1.497
-1.368	-1.497
-1.337	-1.497
-1.306	-1.497
-1.275	-1.497
-1.244	-1.497
-1.213	-1.497
-1.182	-1.497	6.061
-1.151	-1.497		6.116
-1.120	-1.497
-1.089	-1.497			6.361																													6.519
-1.058	-1.497	4.675	6.116																6.895
-1.026	-1.497		5.017						4.783										6.895
-0.996	-1.497	4.963
-0.965	-1.497	4.452	4.324	6.361																									6.410
-0.934	-1.497	3.497	5.017	6.361
-0.903	-1.497	3.759	5.017
-0.872	-1.497	3.577	5.423	6.361					4.783
-0.841	-1.497	4.452	5.017
-0.810	-1.497	3.664	4.730						5.476																						6.361
-0.779	-1.497	4.452	4.730																														6.519
-0.748	-1.497	4.452	5.423																										6.410
-0.717	-1.497	4.963	5.423																														5.826
-0.686	-1.497		6.116
-0.655	-1.497																																6.519
-0.624	-1.497
-0.593	-1.497																																6.519
-0.562	-1.497
-0.531	-1.497
-0.500	-1.497																		6.895
-0.469	-1.497
-0.438	-1.497
-0.407	-1.497	6.061
-0.376	-1.497
-0.345	-1.497
-0.314	-1.497
-0.283	-1.497																															6.172
-0.252	-1.497
-0.221	-1.497
-0.190	-1.497
-0.159	-1.497
-0.128	-1.497
-0.097	-1.497
-0.066	-1.497
-0.035	-1.497
-0.004	-1.497
0.027	-1.497
0.058	-1.497
0.089	-1.497
0.120	-1.497
0.151	-1.497
0.182	-1.497
0.213	-1.497
0.244	-1.497
0.275	-1.497
0.306	-1.497
0.337	-1.497
0.368	-1.497
0.399	-1.497
0.430	-1.497
0.461	-1.497
0.492	-1.497
0.523	-1.497
0.554	-1.497
0.585	-1.497
0.617	-1.497
0.647	-1.497
0.678	-1.497
0.710	-1.497
0.740	-1.497
0.771	-1.497
0.802	-1.497
0.833	-1.497
0.864	-1.497
0.895	-1.497
0.926	-1.497
0.957	-1.497
0.988	-1.497
1.019	-1.497
1.050	-1.497
1.081	-1.497
1.112	-1.497
1.143	-1.497
1.174	-1.497
1.206	-1.497
1.236	-1.497
1.267	-1.497
1.298	-1.497
1.329	-1.497
1.360	-1.497
1.391	-1.497
1.422	-1.497
1.453	-1.497
1.484	-1.497
-1.585	-1.459
-1.554	-1.459
-1.522	-1.459
-1.492	-1.459
-1.461	-1.459
-1.429	-1.459
-1.399	-1.459
-1.368	-1.459
-1.337	-1.459
-1.306	-1.459
-1.275	-1.459	6.061
-1.244	-1.459
-1.213	-1.459								5.476
-1.182	-1.459	6.061
-1.151	-1.459
-1.120	-1.459	6.061																	6.895
-1.089	-1.459																		6.895	6.583
-1.058	-1.459	4.963		5.668
-1.026	-1.459	6.061	6.116	6.361
-0.996	-1.459	5.368	4.506
-0.965	-1.459	4.270	5.017	6.361
-0.934	-1.459	3.664	4.324	6.361															6.895
-0.903	-1.459	4.270	4.170																			6.006							6.410
-0.872	-1.459	3.066	4.506
-0.841	-1.459	3.759	4.036						5.476										6.895										6.410				6.519
-0.810	-1.459	3.864	5.017																6.895										6.410
-0.779	-1.459	3.982	5.017
-0.748	-1.459	3.664	5.423
-0.717	-1.459	5.368	5.423																	6.583
-0.686	-1.459	5.368	6.116
-0.655	-1.459	5.368	6.116						5.476
-0.624	-1.459
-0.593	-1.459	6.061
-0.562	-1.459	5.368
-0.531	-1.459
-0.500	-1.459		4.730																													6.172
-0.469	-1.459
-0.438	-1.459																																6.519
-0.407	-1.459																		6.895
-0.376	-1.459
-0.345	-1.459																														6.361		6.519
-0.314	-1.459
-0.283	-1.459								5.476
-0.252	-1.459
-0.221	-1.459																														6.361
-0.190	-1.459
-0.159	-1.459
-0.128	-1.459
-0.097	-1.459
-0.066	-1.459																														6.361
-0.035	-1.459
-0.004	-1.459
0.027	-1.459
0.058	-1.459
0.089	-1.459
0.120	-1.459
0.151	-1.459
0.182	-1.459
0.213	-1.459
0.244	-1.459
0.275	-1.459
0.306	-1.459
0.337	-1.459
0.368	-1.459
0.399	-1.459
0.430	-1.459
0.461	-1.459
0.492	-1.459
0.523	-1.459
0.554	-1.459
0.585	-1.459
0.617	-1.459
0.647	-1.459
0.678	-1.459
0.710	-1.459
0.740	-1.459
0.771	-1.459
0.802	-1.459
0.833	-1.459
0.864	-1.459
0.895	-1.459
0.926	-1.459
0.957	-1.459
0.988	-1.459
1.019	-1.459
1.050	-1.459
1.081	-1.459
1.112	-1.459
1.143	-1.459
1.174	-1.459
1.206	-1.459
1.236	-1.459
1.267	-1.459
1.298	-1.459
1.329	-1.459
1.360	-1.459
1.391	-1.459
1.422	-1.459
1.453	-1.459
[truncated: 8,001 more rows]
