# Supplementary material for: Learning data-efficient coarse-grained molecular dynamics from forces and noise
Source: Nat Commun. 2026 Mar 15;17:2493. doi: 10.1038/s41467-026-70818-0 (PMC12992897; doi:10.1038/s41467-026-70818-0)
Supplement: Supplementary file 6 — Source Data Supplementary Information [file 41467_2026_70818_MOESM6_ESM.zip › SI_source_data/fig_s1a.csv]

y_Target_CG_R_index	x_Coordinate_index_0	x_Coordinate_index_1	x_Coordinate_index_2	x_Coordinate_index_3	x_Coordinate_index_4	x_Coordinate_index_5	x_Coordinate_index_6	x_Coordinate_index_7	x_Coordinate_index_8	x_Coordinate_index_9	x_Coordinate_index_10	x_Coordinate_index_11	x_Coordinate_index_12	x_Coordinate_index_13	x_Coordinate_index_14	x_Coordinate_index_15	x_Coordinate_index_16	x_Coordinate_index_17	x_Coordinate_index_18	x_Coordinate_index_19	x_Coordinate_index_20	x_Coordinate_index_21	x_Coordinate_index_22	x_Coordinate_index_23	x_Coordinate_index_24	x_Coordinate_index_25	x_Coordinate_index_26	x_Coordinate_index_27	x_Coordinate_index_28	x_Coordinate_index_29	x_Coordinate_index_30	x_Coordinate_index_31	x_Coordinate_index_32	x_Coordinate_index_33	x_Coordinate_index_34	x_Coordinate_index_35	x_Coordinate_index_36	x_Coordinate_index_37	x_Coordinate_index_38	x_Coordinate_index_39
0	5.520e-01	1.364e-01	4.150e-02	1.801e-02	8.540e-03	3.544e-03	1.359e-03	7.879e-04	3.539e-04	4.226e-04	5.227e-04	-1.728e-05	4.112e-04	3.043e-04	1.923e-04	5.538e-04	4.830e-04	6.776e-04	7.478e-04	4.544e-04	1.000e+00	0.000e+00	0.000e+00	0.000e+00	0.000e+00	0.000e+00	0.000e+00	0.000e+00	0.000e+00	0.000e+00	0.000e+00	0.000e+00	0.000e+00	0.000e+00	0.000e+00	0.000e+00	0.000e+00	0.000e+00	0.000e+00	0.000e+00
1	1.361e-01	5.415e-01	1.279e-01	3.707e-02	1.608e-02	7.831e-03	3.180e-03	9.818e-04	1.773e-04	2.728e-04	4.755e-04	3.371e-04	4.017e-04	2.612e-04	2.573e-04	4.681e-04	4.682e-04	1.161e-03	1.449e-03	6.422e-04	0.000e+00	1.000e+00	0.000e+00	0.000e+00	0.000e+00	0.000e+00	0.000e+00	0.000e+00	0.000e+00	0.000e+00	0.000e+00	0.000e+00	0.000e+00	0.000e+00	0.000e+00	0.000e+00	0.000e+00	0.000e+00	0.000e+00	0.000e+00
2	4.164e-02	1.279e-01	5.163e-01	1.259e-01	3.544e-02	1.651e-02	8.690e-03	3.145e-03	1.273e-03	5.306e-04	4.883e-04	3.171e-04	1.726e-04	-2.020e-05	5.265e-04	7.465e-04	1.169e-03	1.274e-03	1.341e-03	1.038e-03	0.000e+00	0.000e+00	1.000e+00	0.000e+00	0.000e+00	0.000e+00	0.000e+00	0.000e+00	0.000e+00	0.000e+00	0.000e+00	0.000e+00	0.000e+00	0.000e+00	0.000e+00	0.000e+00	0.000e+00	0.000e+00	0.000e+00	0.000e+00
3	1.783e-02	3.732e-02	1.262e-01	5.404e-01	1.248e-01	3.658e-02	1.542e-02	6.885e-03	2.146e-03	6.864e-04	7.866e-04	6.917e-04	4.240e-04	9.357e-05	4.164e-04	9.924e-04	6.747e-04	8.206e-04	1.037e-03	4.973e-04	0.000e+00	0.000e+00	0.000e+00	1.000e+00	0.000e+00	0.000e+00	0.000e+00	0.000e+00	0.000e+00	0.000e+00	0.000e+00	0.000e+00	0.000e+00	0.000e+00	0.000e+00	0.000e+00	0.000e+00	0.000e+00	0.000e+00	0.000e+00
4	8.409e-03	1.515e-02	3.593e-02	1.247e-01	5.058e-01	1.180e-01	3.431e-02	1.338e-02	5.214e-03	2.404e-03	2.742e-03	2.023e-03	1.017e-03	9.807e-04	6.424e-04	1.406e-03	1.346e-03	1.405e-03	1.136e-03	7.170e-04	0.000e+00	0.000e+00	0.000e+00	0.000e+00	1.000e+00	0.000e+00	0.000e+00	0.000e+00	0.000e+00	0.000e+00	0.000e+00	0.000e+00	0.000e+00	0.000e+00	0.000e+00	0.000e+00	0.000e+00	0.000e+00	0.000e+00	0.000e+00
5	3.419e-03	7.655e-03	1.651e-02	3.620e-02	1.179e-01	5.078e-01	1.239e-01	3.273e-02	1.103e-02	6.769e-03	8.128e-03	5.211e-03	2.191e-03	1.568e-03	1.714e-03	3.805e-03	4.293e-03	4.835e-03	2.432e-03	1.633e-03	0.000e+00	0.000e+00	0.000e+00	0.000e+00	0.000e+00	1.000e+00	0.000e+00	0.000e+00	0.000e+00	0.000e+00	0.000e+00	0.000e+00	0.000e+00	0.000e+00	0.000e+00	0.000e+00	0.000e+00	0.000e+00	0.000e+00	0.000e+00
6	1.470e-03	3.329e-03	8.685e-03	1.519e-02	3.447e-02	1.236e-01	5.325e-01	1.189e-01	2.935e-02	1.107e-02	6.948e-03	3.436e-03	1.201e-03	1.139e-03	9.283e-04	1.944e-03	1.523e-03	1.596e-03	4.670e-04	4.956e-04	0.000e+00	0.000e+00	0.000e+00	0.000e+00	0.000e+00	0.000e+00	1.000e+00	0.000e+00	0.000e+00	0.000e+00	0.000e+00	0.000e+00	0.000e+00	0.000e+00	0.000e+00	0.000e+00	0.000e+00	0.000e+00	0.000e+00	0.000e+00
7	8.782e-04	1.543e-03	2.937e-03	6.660e-03	1.354e-02	3.285e-02	1.186e-01	4.893e-01	1.066e-01	2.938e-02	8.971e-03	3.185e-03	1.179e-03	1.022e-03	9.699e-04	1.583e-03	1.093e-03	4.340e-04	5.365e-04	7.043e-04	0.000e+00	0.000e+00	0.000e+00	0.000e+00	0.000e+00	0.000e+00	0.000e+00	1.000e+00	0.000e+00	0.000e+00	0.000e+00	0.000e+00	0.000e+00	0.000e+00	0.000e+00	0.000e+00	0.000e+00	0.000e+00	0.000e+00	0.000e+00
8	5.398e-04	5.351e-04	1.068e-03	2.449e-03	5.357e-03	1.066e-02	2.951e-02	1.070e-01	4.711e-01	1.136e-01	2.884e-02	8.467e-03	3.255e-03	3.266e-03	2.286e-03	4.111e-03	1.256e-03	6.365e-04	3.077e-04	4.199e-04	0.000e+00	0.000e+00	0.000e+00	0.000e+00	0.000e+00	0.000e+00	0.000e+00	0.000e+00	1.000e+00	0.000e+00	0.000e+00	0.000e+00	0.000e+00	0.000e+00	0.000e+00	0.000e+00	0.000e+00	0.000e+00	0.000e+00	0.000e+00
9	3.229e-05	4.206e-04	8.075e-04	1.449e-03	2.803e-03	6.678e-03	1.080e-02	2.948e-02	1.141e-01	5.353e-01	1.265e-01	3.475e-02	1.180e-02	6.975e-03	2.727e-03	2.930e-03	1.308e-03	6.359e-04	1.331e-04	3.366e-04	0.000e+00	0.000e+00	0.000e+00	0.000e+00	0.000e+00	0.000e+00	0.000e+00	0.000e+00	0.000e+00	1.000e+00	0.000e+00	0.000e+00	0.000e+00	0.000e+00	0.000e+00	0.000e+00	0.000e+00	0.000e+00	0.000e+00	0.000e+00
10	2.048e-05	-2.479e-04	3.833e-04	6.883e-04	2.292e-03	8.149e-03	6.898e-03	9.085e-03	2.848e-02	1.270e-01	5.344e-01	1.348e-01	3.689e-02	1.422e-02	5.875e-03	4.171e-03	1.583e-03	7.806e-04	6.073e-04	3.952e-04	0.000e+00	0.000e+00	0.000e+00	0.000e+00	0.000e+00	0.000e+00	0.000e+00	0.000e+00	0.000e+00	0.000e+00	1.000e+00	0.000e+00	0.000e+00	0.000e+00	0.000e+00	0.000e+00	0.000e+00	0.000e+00	0.000e+00	0.000e+00
11	4.869e-05	6.611e-04	4.486e-04	8.399e-04	1.645e-03	5.005e-03	3.392e-03	2.507e-03	8.135e-03	3.515e-02	1.351e-01	5.355e-01	1.231e-01	3.361e-02	1.057e-02	4.557e-03	1.810e-03	7.320e-04	2.552e-04	4.304e-04	0.000e+00	0.000e+00	0.000e+00	0.000e+00	0.000e+00	0.000e+00	0.000e+00	0.000e+00	0.000e+00	0.000e+00	0.000e+00	1.000e+00	0.000e+00	0.000e+00	0.000e+00	0.000e+00	0.000e+00	0.000e+00	0.000e+00	0.000e+00
12	3.333e-04	3.731e-04	5.074e-04	3.262e-04	1.011e-03	2.131e-03	1.265e-03	1.106e-03	3.219e-03	1.176e-02	3.739e-02	1.227e-01	5.121e-01	1.192e-01	3.205e-02	9.559e-03	2.567e-03	1.368e-03	4.322e-04	2.694e-04	0.000e+00	0.000e+00	0.000e+00	0.000e+00	0.000e+00	0.000e+00	0.000e+00	0.000e+00	0.000e+00	0.000e+00	0.000e+00	0.000e+00	1.000e+00	0.000e+00	0.000e+00	0.000e+00	0.000e+00	0.000e+00	0.000e+00	0.000e+00
13	1.077e-05	2.677e-04	-1.289e-04	2.970e-04	6.378e-04	1.565e-03	1.475e-03	1.781e-03	3.404e-03	7.305e-03	1.445e-02	3.353e-02	1.190e-01	5.118e-01	1.241e-01	3.046e-02	8.312e-03	2.458e-03	7.752e-04	5.214e-04	0.000e+00	0.000e+00	0.000e+00	0.000e+00	0.000e+00	0.000e+00	0.000e+00	0.000e+00	0.000e+00	0.000e+00	0.000e+00	0.000e+00	0.000e+00	1.000e+00	0.000e+00	0.000e+00	0.000e+00	0.000e+00	0.000e+00	0.000e+00
14	4.334e-04	2.714e-04	2.854e-04	1.572e-04	6.682e-04	1.537e-03	7.672e-04	6.654e-04	2.282e-03	2.371e-03	5.967e-03	1.079e-02	3.158e-02	1.239e-01	5.382e-01	1.189e-01	3.111e-02	8.486e-03	2.645e-03	1.801e-03	0.000e+00	0.000e+00	0.000e+00	0.000e+00	0.000e+00	0.000e+00	0.000e+00	0.000e+00	0.000e+00	0.000e+00	0.000e+00	0.000e+00	0.000e+00	0.000e+00	1.000e+00	0.000e+00	0.000e+00	0.000e+00	0.000e+00	0.000e+00
15	3.946e-04	1.175e-04	4.112e-04	5.480e-04	1.412e-03	4.566e-03	1.720e-03	1.680e-03	4.120e-03	2.927e-03	3.957e-03	5.173e-03	9.606e-03	3.070e-02	1.193e-01	4.882e-01	1.242e-01	3.470e-02	1.127e-02	6.677e-03	0.000e+00	0.000e+00	0.000e+00	0.000e+00	0.000e+00	0.000e+00	0.000e+00	0.000e+00	0.000e+00	0.000e+00	0.000e+00	0.000e+00	0.000e+00	0.000e+00	0.000e+00	1.000e+00	0.000e+00	0.000e+00	0.000e+00	0.000e+00
16	1.323e-04	3.340e-04	1.096e-03	1.143e-03	1.030e-03	4.311e-03	1.358e-03	9.808e-04	1.455e-03	1.301e-03	1.519e-03	1.503e-03	2.432e-03	8.119e-03	3.131e-02	1.242e-01	5.263e-01	1.320e-01	4.073e-02	1.635e-02	0.000e+00	0.000e+00	0.000e+00	0.000e+00	0.000e+00	0.000e+00	0.000e+00	0.000e+00	0.000e+00	0.000e+00	0.000e+00	0.000e+00	0.000e+00	0.000e+00	0.000e+00	0.000e+00	1.000e+00	0.000e+00	0.000e+00	0.000e+00
17	4.943e-04	1.119e-03	1.812e-03	8.075e-04	1.538e-03	5.032e-03	1.599e-03	6.852e-04	8.339e-04	7.473e-04	8.702e-04	1.128e-03	1.271e-03	2.275e-03	8.482e-03	3.451e-02	1.323e-01	5.308e-01	1.363e-01	4.309e-02	0.000e+00	0.000e+00	0.000e+00	0.000e+00	0.000e+00	0.000e+00	0.000e+00	0.000e+00	0.000e+00	0.000e+00	0.000e+00	0.000e+00	0.000e+00	0.000e+00	0.000e+00	0.000e+00	0.000e+00	1.000e+00	0.000e+00	0.000e+00
18	6.743e-04	1.629e-03	1.625e-03	7.678e-04	7.906e-04	2.551e-03	9.547e-04	4.423e-04	5.354e-04	3.674e-04	2.359e-04	1.307e-04	7.182e-05	8.339e-04	3.087e-03	1.136e-02	4.045e-02	1.364e-01	5.380e-01	1.433e-01	0.000e+00	0.000e+00	0.000e+00	0.000e+00	0.000e+00	0.000e+00	0.000e+00	0.000e+00	0.000e+00	0.000e+00	0.000e+00	0.000e+00	0.000e+00	0.000e+00	0.000e+00	0.000e+00	0.000e+00	0.000e+00	1.000e+00	0.000e+00
19	3.785e-04	1.040e-03	1.067e-03	4.873e-04	8.598e-04	1.318e-03	3.488e-04	6.640e-04	5.475e-04	-1.388e-04	5.070e-04	3.917e-04	4.883e-04	7.215e-04	1.411e-03	6.863e-03	1.611e-02	4.303e-02	1.437e-01	5.995e-01	0.000e+00	0.000e+00	0.000e+00	0.000e+00	0.000e+00	0.000e+00	0.000e+00	0.000e+00	0.000e+00	0.000e+00	0.000e+00	0.000e+00	0.000e+00	0.000e+00	0.000e+00	0.000e+00	0.000e+00	0.000e+00	0.000e+00	1.000e+00
