# Supplementary material for: Learning data-efficient coarse-grained molecular dynamics from forces and noise
Source: Nat Commun. 2026 Mar 15;17:2493. doi: 10.1038/s41467-026-70818-0 (PMC12992897; doi:10.1038/s41467-026-70818-0)
Supplement: Supplementary file 6 — Source Data Supplementary Information [file 41467_2026_70818_MOESM6_ESM.zip › SI_source_data/fig_s3a.csv]

x_TIC1	y_free_E_MSM_ref	y_neg_log_freq_histo_0.0e6-0.5e6_steps	y_neg_log_freq_histo_0.5e6-1.0e6_steps	y_neg_log_freq_histo_1.0e6-1.5e6_steps	y_neg_log_freq_histo_1.5e6-2.0e6_steps	y_neg_log_freq_histo_2.0e6-2.5e6_steps	y_neg_log_freq_histo_2.5e6-3.0e6_steps	y_neg_log_freq_histo_3.0e6-3.5e6_steps	y_neg_log_freq_histo_3.5e6-4.0e6_steps	y_neg_log_freq_histo_4.0e6-4.5e6_steps	y_neg_log_freq_histo_4.5e6-5.0e6_steps
-1.485	11.300
-1.455	9.354					13.816	13.816
-1.425	8.815	13.816	13.122			13.122	13.122	13.122	13.816
-1.395	8.409	12.717		13.816	12.429	12.717	12.717	12.206	12.024	12.717	12.717
-1.365	7.773	13.816	12.206	11.870	12.024	11.618	11.331	11.418	11.618	12.206	11.618
-1.335	7.428	11.513	11.107	11.870	10.925	11.418	10.871	10.557	11.251	11.251	10.820
-1.305	7.009	10.350	10.520	10.680	10.448	10.771	10.414	10.350	10.520	10.232	10.414
-1.275	6.417	9.827	9.864	9.596	9.884	9.755	9.626	9.641	9.790	9.672	9.657
-1.245	5.943	9.053	9.124	9.115	8.948	9.079	8.933	8.979	9.020	8.918	9.071
-1.215	5.731	8.502	8.364	8.408	8.426	8.356	8.318	8.322	8.404	8.240	8.331
-1.185	5.316	7.752	7.797	7.752	7.787	7.715	7.678	7.713	7.862	7.797	7.799
-1.155	4.878	7.322	7.254	7.210	7.260	7.143	7.198	7.185	7.323	7.360	7.222
-1.125	4.604	6.746	6.740	6.692	6.630	6.662	6.632	6.681	6.697	6.778	6.682
-1.095	4.432	6.302	6.255	6.164	6.233	6.209	6.167	6.173	6.307	6.299	6.250
-1.065	4.154	5.844	5.788	5.761	5.796	5.786	5.726	5.744	5.802	5.872	5.792
-1.035	4.004	5.413	5.345	5.355	5.350	5.373	5.307	5.347	5.380	5.469	5.374
-1.005	3.842	5.083	4.988	4.993	5.039	5.026	4.929	4.956	5.031	5.074	5.018
-0.975	3.695	4.756	4.692	4.693	4.705	4.732	4.642	4.657	4.727	4.771	4.701
-0.945	3.588	4.483	4.439	4.451	4.430	4.448	4.369	4.396	4.457	4.468	4.433
-0.915	3.468	4.255	4.202	4.195	4.186	4.235	4.141	4.157	4.221	4.244	4.207
-0.885	3.429	4.064	4.020	4.015	4.010	4.019	3.969	3.975	4.019	4.027	4.007
-0.855	3.428	3.907	3.848	3.861	3.856	3.860	3.822	3.816	3.850	3.875	3.849
-0.825	3.415	3.786	3.729	3.723	3.715	3.729	3.686	3.688	3.739	3.751	3.717
-0.795	3.447	3.685	3.624	3.621	3.611	3.632	3.579	3.590	3.636	3.636	3.614
-0.765	3.451	3.598	3.529	3.530	3.539	3.551	3.511	3.501	3.560	3.552	3.540
-0.735	3.475	3.542	3.479	3.481	3.493	3.501	3.441	3.444	3.485	3.488	3.486
-0.705	3.544	3.504	3.428	3.414	3.429	3.452	3.404	3.404	3.434	3.443	3.436
-0.675	3.618	3.463	3.406	3.386	3.400	3.413	3.361	3.364	3.400	3.410	3.401
-0.645	3.599	3.429	3.376	3.353	3.375	3.375	3.335	3.344	3.365	3.366	3.366
-0.615	3.659	3.397	3.347	3.324	3.348	3.354	3.313	3.316	3.348	3.350	3.351
-0.585	3.638	3.386	3.337	3.303	3.333	3.341	3.297	3.315	3.332	3.325	3.331
-0.555	3.745	3.385	3.332	3.309	3.337	3.340	3.302	3.313	3.336	3.325	3.321
-0.525	3.792	3.402	3.334	3.317	3.339	3.348	3.327	3.331	3.351	3.337	3.337
-0.495	3.856	3.410	3.349	3.336	3.358	3.370	3.357	3.346	3.364	3.359	3.367
-0.465	3.909	3.450	3.389	3.375	3.397	3.402	3.386	3.385	3.397	3.394	3.389
-0.435	3.947	3.484	3.434	3.423	3.435	3.439	3.422	3.426	3.429	3.420	3.425
-0.405	4.013	3.521	3.478	3.458	3.477	3.484	3.488	3.472	3.479	3.470	3.484
-0.375	4.075	3.581	3.525	3.521	3.525	3.522	3.538	3.544	3.532	3.498	3.522
-0.345	4.217	3.611	3.582	3.579	3.568	3.565	3.602	3.582	3.586	3.569	3.588
-0.315	4.343	3.664	3.626	3.631	3.625	3.618	3.666	3.642	3.635	3.620	3.642
-0.285	4.446	3.720	3.711	3.691	3.687	3.677	3.732	3.717	3.695	3.675	3.703
-0.255	4.525	3.774	3.791	3.760	3.761	3.746	3.793	3.784	3.760	3.741	3.781
-0.225	4.599	3.838	3.845	3.838	3.824	3.813	3.865	3.866	3.842	3.815	3.849
-0.195	4.719	3.903	3.927	3.905	3.913	3.894	3.954	3.939	3.914	3.882	3.915
-0.165	4.816	3.988	4.010	4.004	4.009	3.971	4.037	4.035	3.991	3.971	4.006
-0.135	4.854	4.062	4.093	4.075	4.084	4.063	4.139	4.105	4.083	4.060	4.102
-0.105	5.038	4.165	4.202	4.182	4.181	4.150	4.240	4.193	4.190	4.154	4.196
-0.075	5.166	4.260	4.303	4.287	4.276	4.229	4.345	4.320	4.264	4.254	4.304
-0.045	5.190	4.360	4.401	4.385	4.395	4.349	4.435	4.413	4.376	4.357	4.383
-0.015	5.442	4.476	4.504	4.509	4.502	4.462	4.534	4.510	4.491	4.483	4.484
0.015	5.468	4.568	4.590	4.625	4.621	4.557	4.643	4.619	4.564	4.572	4.626
0.045	5.701	4.697	4.751	4.749	4.727	4.680	4.766	4.729	4.687	4.674	4.719
0.075	5.705	4.786	4.836	4.834	4.853	4.770	4.884	4.851	4.802	4.807	4.830
0.105	5.747	4.883	4.943	4.958	4.955	4.897	4.987	4.919	4.889	4.899	4.915
0.135	5.778	5.016	5.040	5.039	5.023	4.978	5.068	5.021	4.966	4.995	5.028
0.165	5.897	5.095	5.152	5.131	5.137	5.073	5.166	5.110	5.072	5.106	5.123
0.195	6.085	5.207	5.213	5.233	5.223	5.161	5.299	5.203	5.160	5.182	5.208
0.225	6.302	5.269	5.283	5.319	5.302	5.290	5.374	5.268	5.232	5.257	5.292
0.255	6.231	5.397	5.379	5.401	5.371	5.370	5.452	5.372	5.318	5.380	5.370
0.285	6.112	5.461	5.503	5.511	5.501	5.500	5.561	5.506	5.438	5.487	5.480
0.315	6.302	5.607	5.603	5.622	5.603	5.585	5.699	5.571	5.543	5.584	5.594
0.345	6.256	5.685	5.733	5.746	5.758	5.750	5.773	5.706	5.667	5.741	5.713
0.375	6.269	5.824	5.840	5.873	5.849	5.885	5.955	5.822	5.758	5.871	5.835
0.405	6.351	5.925	5.964	6.052	5.989	5.975	6.080	5.911	5.930	5.993	5.932
0.435	6.351	5.999	6.075	6.154	6.029	6.113	6.151	6.061	6.032	6.134	6.066
0.465	6.289	6.067	6.163	6.256	6.159	6.171	6.269	6.160	6.187	6.213	6.165
0.495	6.344	6.158	6.231	6.348	6.249	6.261	6.306	6.249	6.251	6.302	6.260
0.525	6.263	6.165	6.342	6.415	6.290	6.346	6.403	6.317	6.297	6.405	6.333
0.555	6.090	6.199	6.355	6.494	6.368	6.433	6.432	6.394	6.367	6.467	6.377
0.585	5.901	6.261	6.450	6.540	6.374	6.428	6.454	6.425	6.420	6.477	6.409
0.615	5.972	6.250	6.508	6.564	6.407	6.471	6.527	6.504	6.451	6.539	6.409
0.645	5.888	6.215	6.508	6.623	6.440	6.468	6.549	6.533	6.481	6.533	6.435
0.675	5.758	6.198	6.527	6.584	6.435	6.502	6.522	6.522	6.474	6.569	6.432
0.705	5.569	6.241	6.508	6.584	6.408	6.427	6.521	6.502	6.515	6.523	6.384
0.735	5.522	6.157	6.488	6.549	6.426	6.458	6.488	6.514	6.498	6.470	6.376
0.765	5.525	6.086	6.435	6.515	6.354	6.411	6.447	6.483	6.445	6.389	6.363
0.795	5.471	6.012	6.342	6.388	6.306	6.323	6.428	6.411	6.328	6.349	6.291
0.825	5.589	5.912	6.241	6.319	6.198	6.222	6.368	6.328	6.284	6.231	6.151
0.855	5.394	5.799	6.107	6.187	6.112	6.132	6.168	6.190	6.189	6.127	6.050
0.885	5.259	5.596	5.999	6.040	5.974	6.002	6.031	6.101	5.990	5.960	5.972
0.915	5.014	5.440	5.785	5.887	5.785	5.829	5.846	5.922	5.852	5.807	5.779
0.945	4.815	5.251	5.581	5.714	5.607	5.656	5.675	5.768	5.650	5.625	5.581
0.975	4.547	5.033	5.364	5.502	5.447	5.476	5.451	5.594	5.428	5.438	5.396
1.005	4.326	4.831	5.180	5.310	5.229	5.275	5.266	5.403	5.234	5.256	5.222
1.035	4.084	4.674	5.020	5.173	5.077	5.120	5.119	5.239	5.095	5.080	5.088
1.065	3.906	4.612	4.905	5.055	5.013	5.006	5.017	5.188	4.975	5.025	4.960
1.095	3.802	4.606	4.936	5.037	4.978	5.017	5.027	5.172	4.964	5.020	4.969
1.125	3.877	4.715	5.046	5.184	5.121	5.134	5.125	5.308	5.082	5.148	5.118
1.155	4.084	5.020	5.319	5.464	5.406	5.416	5.372	5.595	5.368	5.448	5.386
1.185	4.499	5.442	5.774	5.901	5.872	5.865	5.834	6.082	5.833	5.903	5.843
1.215	5.236	6.107	6.457	6.598	6.525	6.487	6.500	6.748	6.509	6.581	6.506
1.245	6.330	7.027	7.362	7.482	7.482	7.389	7.396	7.597	7.466	7.440	7.461
1.275	7.538	8.163	8.413	8.454	8.579	8.686	8.426	8.805	8.532	8.686	8.459
1.305	9.508	9.672	9.864	10.054	9.772	9.944	10.031	9.864	9.924	10.319	9.965
1.335	10.606	11.251	11.736	11.418	11.618	11.618	11.331	11.176	12.024	11.618	11.251
1.365		12.717	13.816	13.816	12.717	12.717	13.122	13.816	13.816	12.717	13.816
1.395					13.816	13.816
1.425
1.455
1.485
