# Supplementary material for: Learning data-efficient coarse-grained molecular dynamics from forces and noise
Source: Nat Commun. 2026 Mar 15;17:2493. doi: 10.1038/s41467-026-70818-0 (PMC12992897; doi:10.1038/s41467-026-70818-0)
Supplement: Supplementary file 6 — Source Data Supplementary Information [file 41467_2026_70818_MOESM6_ESM.zip › SI_source_data/fig_s12.csv]

x_C_alpha-RMSD_in_nm	y_R_g_in_nm	z_2DfreeE_ref_MSM_reweighted	z_2DfreeE_ref_Train_Data	z_2DfreeE_Model_Atomistic_and_Denoising_stride1	z_2DfreeE_Model_Denoising_only_stride1	z_2DfreeE_Model_Atomistic_only_stride1	z_2DfreeE_Model_Atomistic_and_Denoising_stride20	z_2DfreeE_Model_Denoising_only_stride20	z_2DfreeE_Model_Atomistic_only_stride20	z_2DfreeE_Model_Atomistic_and_Denoising_stride50	z_2DfreeE_Model_Denoising_only_stride50	z_2DfreeE_Model_Atomistic_only_stride50	z_2DfreeE_Model_Atomistic_and_Denoising_stride100	z_2DfreeE_Model_Denoising_only_stride100	z_2DfreeE_Model_Atomistic_only_stride100
0.004	0.403
0.012	0.403
0.020	0.403
0.028	0.403
0.036	0.403
0.044	0.403
0.052	0.403
0.060	0.403
0.068	0.403
0.076	0.403
0.084	0.403
0.092	0.403
0.100	0.403
0.108	0.403
0.116	0.403
0.124	0.403
0.132	0.403
0.140	0.403
0.148	0.403
0.156	0.403
0.164	0.403
0.172	0.403
0.180	0.403
0.188	0.403
0.196	0.403
0.204	0.403
0.212	0.403
0.220	0.403
0.228	0.403
0.236	0.403
0.244	0.403
0.252	0.403
0.260	0.403
0.268	0.403
0.276	0.403
0.284	0.403
0.292	0.403								8.572
0.300	0.403
0.308	0.403
0.316	0.403
0.324	0.403
0.332	0.403
0.340	0.403
0.348	0.403
0.356	0.403
0.364	0.403														8.218
0.372	0.403
0.380	0.403														8.218
0.388	0.403
0.396	0.403												8.013
0.404	0.403
0.412	0.403										8.791
0.420	0.403
0.428	0.403
0.436	0.403								8.572
0.444	0.403
0.452	0.403
0.460	0.403
0.468	0.403													8.018
0.476	0.403
0.484	0.403
0.492	0.403
0.500	0.403
0.508	0.403
0.516	0.403
0.524	0.403
0.532	0.403
0.540	0.403
0.548	0.403
0.556	0.403
0.564	0.403
0.572	0.403
0.580	0.403
0.588	0.403
0.596	0.403
0.604	0.403
0.612	0.403
0.620	0.403
0.628	0.403
0.636	0.403
0.644	0.403
0.652	0.403
0.660	0.403
0.668	0.403
0.676	0.403
0.684	0.403
0.692	0.403
0.700	0.403
0.708	0.403
0.716	0.403
0.724	0.403
0.732	0.403
0.740	0.403
0.748	0.403
0.756	0.403
0.764	0.403
0.772	0.403
0.780	0.403
0.788	0.403
0.796	0.403
0.004	0.408
0.012	0.408
0.020	0.408
0.028	0.408
0.036	0.408
0.044	0.408
0.052	0.408
0.060	0.408
0.068	0.408
0.076	0.408
0.084	0.408
0.092	0.408
0.100	0.408
0.108	0.408
0.116	0.408
0.124	0.408
0.132	0.408
0.140	0.408
0.148	0.408
0.156	0.408
0.164	0.408
0.172	0.408
0.180	0.408
0.188	0.408
0.196	0.408
0.204	0.408
0.212	0.408
0.220	0.408
0.228	0.408
0.236	0.408
0.244	0.408
0.252	0.408
0.260	0.408
0.268	0.408
0.276	0.408													8.018
0.284	0.408
0.292	0.408
0.300	0.408
0.308	0.408										8.791
0.316	0.408
0.324	0.408
0.332	0.408
0.340	0.408
0.348	0.408		9.494					8.010			8.791
0.356	0.408
0.364	0.408										8.791
0.372	0.408
0.380	0.408
0.388	0.408											8.232
0.396	0.408												8.013
0.404	0.408							8.010	8.572
0.412	0.408
0.420	0.408
0.428	0.408								8.572
0.436	0.408												8.013
0.444	0.408								8.572						8.218
0.452	0.408												7.320
0.460	0.408													8.018
0.468	0.408
0.476	0.408
0.484	0.408
0.492	0.408
0.500	0.408
0.508	0.408
0.516	0.408
0.524	0.408
0.532	0.408
0.540	0.408
0.548	0.408
0.556	0.408
0.564	0.408
0.572	0.408
0.580	0.408
0.588	0.408
0.596	0.408
0.604	0.408
0.612	0.408
0.620	0.408
0.628	0.408
0.636	0.408
0.644	0.408
0.652	0.408
0.660	0.408
0.668	0.408
0.676	0.408
0.684	0.408
0.692	0.408
0.700	0.408
0.708	0.408
0.716	0.408
0.724	0.408
0.732	0.408
0.740	0.408
0.748	0.408
0.756	0.408
0.764	0.408
0.772	0.408
0.780	0.408
0.788	0.408
0.796	0.408
0.004	0.413
0.012	0.413
0.020	0.413
0.028	0.413
0.036	0.413
0.044	0.413
0.052	0.413
0.060	0.413
0.068	0.413
0.076	0.413
0.084	0.413
0.092	0.413
0.100	0.413
0.108	0.413
0.116	0.413
0.124	0.413
0.132	0.413
0.140	0.413
0.148	0.413
0.156	0.413
0.164	0.413
0.172	0.413
0.180	0.413
0.188	0.413
0.196	0.413
0.204	0.413
0.212	0.413
0.220	0.413														8.218
0.228	0.413													8.018
0.236	0.413
0.244	0.413													8.018
0.252	0.413							8.010
0.260	0.413								8.572
0.268	0.413										8.791
0.276	0.413								8.572
0.284	0.413								8.572
0.292	0.413												8.013
0.300	0.413							8.010
0.308	0.413
0.316	0.413
0.324	0.413												8.013
0.332	0.413							8.010
0.340	0.413							8.010
0.348	0.413
0.356	0.413				9.469
0.364	0.413
0.372	0.413									8.196			8.013
0.380	0.413										8.791			8.018
0.388	0.413			10.536						8.196	8.791	7.539		7.325
0.396	0.413									8.196	7.405	8.232		7.325	8.218
0.404	0.413			10.536				8.010					8.013	8.018
0.412	0.413					9.698			8.572		8.791	8.232	7.320
0.420	0.413														7.525
0.428	0.413			10.536							8.791		8.013
0.436	0.413							8.010	8.572		8.791			7.325	8.218
0.444	0.413							8.010						8.018	8.218
0.452	0.413						7.643				8.791			8.018
0.460	0.413							8.010	8.572			8.232		8.018
0.468	0.413											8.232			8.218
0.476	0.413
0.484	0.413
0.492	0.413
0.500	0.413
0.508	0.413
0.516	0.413
0.524	0.413
0.532	0.413
0.540	0.413
0.548	0.413
0.556	0.413
0.564	0.413
0.572	0.413
0.580	0.413
0.588	0.413
0.596	0.413
0.604	0.413
0.612	0.413
0.620	0.413
0.628	0.413
0.636	0.413
0.644	0.413
0.652	0.413
0.660	0.413
0.668	0.413
0.676	0.413
0.684	0.413
0.692	0.413
0.700	0.413
0.708	0.413
0.716	0.413
0.724	0.413
0.732	0.413
0.740	0.413
0.748	0.413
0.756	0.413
0.764	0.413
0.772	0.413
0.780	0.413
0.788	0.413
0.796	0.413
0.004	0.418
0.012	0.418
0.020	0.418
0.028	0.418
0.036	0.418
0.044	0.418
0.052	0.418
0.060	0.418
0.068	0.418
0.076	0.418
0.084	0.418
0.092	0.418
0.100	0.418
0.108	0.418
0.116	0.418
0.124	0.418
0.132	0.418
0.140	0.418
0.148	0.418
0.156	0.418
0.164	0.418
0.172	0.418
0.180	0.418
0.188	0.418
0.196	0.418
0.204	0.418										8.791
0.212	0.418
0.220	0.418							8.010	8.572		8.791			8.018	8.218
0.228	0.418												8.013
0.236	0.418							8.010			8.791			8.018
0.244	0.418							8.010				8.232		8.018	8.218
0.252	0.418												8.013	7.325	8.218
0.260	0.418							8.010			8.791			8.018	8.218
0.268	0.418							7.317					8.013
0.276	0.418							8.010		8.196		8.232		7.325	8.218
0.284	0.418										8.791			8.018
0.292	0.418									8.196				8.018	7.119
0.300	0.418							8.010	8.572		8.098	8.232		8.018
0.308	0.418		9.494									8.232	8.013
0.316	0.418		9.494									7.134		8.018
0.324	0.418							7.317	7.474		8.791	7.539	8.013
0.332	0.418								7.879		8.791	8.232		7.325
0.340	0.418					9.005	6.544	8.010	8.572		8.791	8.232			7.525
0.348	0.418		9.494						7.879	8.196			8.013
0.356	0.418		9.494					8.010	7.879		8.098	8.232		6.920
0.364	0.418											8.232		8.018
0.372	0.418								8.572		8.791	7.539	8.013	8.018
0.380	0.418			10.536				8.010			8.791	7.539	7.320
0.388	0.418			10.536			7.643	7.317				8.232	6.627		7.525
0.396	0.418			9.437				7.317	7.879	8.196	8.791	8.232	8.013	6.632	8.218
0.404	0.418								7.879	8.196	8.791			6.632	8.218
0.412	0.418		9.494	10.536				7.317	8.572	8.196	8.791		8.013	5.939	7.525
0.420	0.418							8.010	7.474		8.098	8.232	7.320	7.325	8.218
0.428	0.418					9.698	6.949		7.474	8.196		8.232	8.013	7.325	8.218
0.436	0.418		9.494	10.536			7.643	8.010	7.474			7.134		6.409	8.218
0.444	0.418						7.643	7.317	7.186		8.791		7.320	6.227
0.452	0.418							8.010	7.474		8.791	7.539	8.013	6.920	8.218
0.460	0.418									8.196		7.539		6.920
0.468	0.418							8.010					6.914	6.920
0.476	0.418							8.010					7.320
0.484	0.418							8.010						8.018
0.492	0.418
0.500	0.418
0.508	0.418
0.516	0.418
0.524	0.418
0.532	0.418
0.540	0.418
0.548	0.418
0.556	0.418
0.564	0.418
0.572	0.418
0.580	0.418
0.588	0.418
0.596	0.418
0.604	0.418
0.612	0.418
0.620	0.418
0.628	0.418
0.636	0.418
0.644	0.418
0.652	0.418
0.660	0.418
0.668	0.418
0.676	0.418
0.684	0.418
0.692	0.418
0.700	0.418
0.708	0.418
0.716	0.418
0.724	0.418
0.732	0.418
0.740	0.418
0.748	0.418
0.756	0.418
0.764	0.418
0.772	0.418
0.780	0.418
0.788	0.418
0.796	0.418
0.004	0.423
0.012	0.423
0.020	0.423
0.028	0.423
0.036	0.423
0.044	0.423
0.052	0.423
0.060	0.423
0.068	0.423
0.076	0.423
0.084	0.423
0.092	0.423
0.100	0.423
0.108	0.423
0.116	0.423
0.124	0.423
0.132	0.423
0.140	0.423
0.148	0.423
0.156	0.423
0.164	0.423
0.172	0.423
0.180	0.423
0.188	0.423								8.572						7.119
0.196	0.423										8.791
0.204	0.423										8.791
0.212	0.423								8.572	8.196	8.791	8.232		7.325	7.525
0.220	0.423							6.624	7.186		8.098			7.325	8.218
0.228	0.423							7.317	7.474	7.097			8.013	7.325	7.119
0.236	0.423				9.469			8.010			8.791		8.013		6.609
0.244	0.423								7.879	7.502	8.791			8.018	7.525
0.252	0.423							6.624	8.572			7.134	8.013		7.525
0.260	0.423							7.317	7.474	7.502	8.098	7.539		6.920	7.525
0.268	0.423							6.624	7.474		8.098	7.134		7.325	8.218
0.276	0.423						7.643	8.010	7.879	8.196		7.539	8.013	7.325	7.119
0.284	0.423					9.005		8.010			8.791		6.627	6.632	8.218
0.292	0.423					9.698			7.474	8.196			7.320	8.018	7.525
0.300	0.423					9.698		7.317	6.963	8.196		8.232	8.013	8.018	8.218
0.308	0.423	8.161	9.494					7.317	8.572	8.196	8.791	7.539	8.013	8.018	8.218
0.316	0.423					9.698	6.544	8.010	8.572	7.097	7.693	7.134	7.320	7.325	7.525
0.324	0.423		8.801	10.536			6.949	8.010		8.196	7.405		8.013	8.018	8.218
0.332	0.423					9.698	7.643	7.317	8.572			7.134		8.018
0.340	0.423		8.801	9.843		9.698	7.643		8.572				8.013	6.632
0.348	0.423			10.536				6.624	8.572		7.693			6.632	7.525
0.356	0.423			10.536		9.698	6.949		7.474		7.693	8.232	6.914	6.227
0.364	0.423		8.801			9.698		6.911	7.879	7.502	8.791		7.320	6.632	6.832
0.372	0.423						7.643	8.010	8.572		7.182		6.914	6.227	7.525
0.380	0.423		7.884	9.843		9.698	7.643	6.911	7.186		7.693	8.232	7.320	6.920	6.832
0.388	0.423			10.536		9.005	6.544		7.474	7.097	7.182	7.539	7.320	6.409	7.525
0.396	0.423		9.494	9.150	9.469		6.949	6.624	6.493	7.097	7.000	6.846	7.320	5.939	8.218
0.404	0.423		8.395	9.843			6.544	6.624	6.780	7.502	7.405		6.914	5.716	7.525
0.412	0.423		8.801	9.150	9.469	8.600	6.033	7.317	7.186	7.502	7.405	8.232	6.627	6.227	7.119
0.420	0.423		9.494		9.469			7.317	6.780		7.693	7.539	6.404	6.920	8.218
0.428	0.423		9.494	9.843			6.949	8.010	7.474	8.196	7.693	8.232	6.627	5.310	6.609
0.436	0.423		8.108		9.469		6.256		6.963		7.000	7.134	6.221	6.409	6.609
0.444	0.423		9.494					7.317	8.572	8.196	7.693	7.134	6.914	6.227	6.139
0.452	0.423					9.698	6.256	6.624	6.626		8.098		6.627	6.409	7.119
0.460	0.423							8.010	7.474			8.232	8.013	6.227	7.119
0.468	0.423						7.643	7.317	8.572			8.232		7.325	8.218
0.476	0.423							8.010	8.572				8.013	8.018	8.218
0.484	0.423												8.013	6.920
0.492	0.423									8.196				8.018
0.500	0.423											8.232
0.508	0.423
0.516	0.423
0.524	0.423
0.532	0.423
0.540	0.423
0.548	0.423
0.556	0.423
0.564	0.423
0.572	0.423
0.580	0.423
0.588	0.423
0.596	0.423
0.604	0.423
0.612	0.423
0.620	0.423
0.628	0.423
0.636	0.423
0.644	0.423
0.652	0.423
0.660	0.423
0.668	0.423
0.676	0.423
0.684	0.423
0.692	0.423
0.700	0.423
0.708	0.423
0.716	0.423
0.724	0.423
0.732	0.423
0.740	0.423
0.748	0.423
0.756	0.423
0.764	0.423
0.772	0.423
0.780	0.423
0.788	0.423
0.796	0.423
0.004	0.428
0.012	0.428
0.020	0.428
0.028	0.428
0.036	0.428
0.044	0.428
0.052	0.428
0.060	0.428
0.068	0.428
0.076	0.428
0.084	0.428
0.092	0.428
0.100	0.428
0.108	0.428
0.116	0.428
0.124	0.428
0.132	0.428
0.140	0.428
0.148	0.428
0.156	0.428
0.164	0.428
0.172	0.428						7.643				8.791
0.180	0.428						7.643		8.572			8.232		8.018
0.188	0.428								8.572	8.196	8.791			7.325
0.196	0.428						7.643				8.098			8.018
0.204	0.428						6.949	8.010	8.572	8.196	7.693	7.134	8.013	6.409	6.832
0.212	0.428						7.643	6.911	8.572	7.097	6.846	8.232	8.013	7.325
0.220	0.428			10.536		9.698		6.064	8.572	8.196	7.000	8.232	8.013	6.920	7.525
0.228	0.428						7.643	6.401	7.879	8.196	8.098		6.627	7.325	7.119
0.236	0.428					8.312		6.624	7.879	6.809	7.405	7.539	7.320	6.632	7.119
0.244	0.428				9.469		6.256		6.963	8.196	7.000	6.623	7.320	6.409	7.525
0.252	0.428							6.401	8.572		7.182	7.539	8.013	6.632	7.525
0.260	0.428					8.600		6.624	6.626		8.098	8.232	8.013	6.227	7.119
0.268	0.428					8.312		7.317	7.186	7.502	6.846	7.539	7.320	5.821	6.832
0.276	0.428						7.643	6.911	7.879	8.196	7.405	8.232	6.627	6.632	7.119
0.284	0.428		8.801		9.469	9.005	7.643	8.010	7.186	6.586	7.693	7.539	6.067	7.325	6.609
0.292	0.428		8.801			9.005		8.010	7.474	7.502	8.791	6.623	6.067	6.632	6.139
0.300	0.428		8.801	9.437		9.005	6.949	6.911	6.963	8.196	7.405	7.134	6.404	6.632	7.119
0.308	0.428				9.469	9.005	5.563	6.624	7.186	6.404	6.846	8.232	6.221	6.072	8.218
0.316	0.428		8.395	10.536	8.370	8.089	6.033	6.401	7.186	5.998	6.846	6.623	6.627	6.632	6.832
0.324	0.428		7.884	8.590	8.776	8.600		6.911	7.879	6.250	7.405	7.134	6.067	6.409	6.609
0.332	0.428		7.884	8.744	8.776		6.544	6.624	7.186	6.586	8.098	6.440	6.221	6.227	8.218
0.340	0.428		6.929	10.536	9.469	8.600	5.697	6.911	7.474	6.250	7.000	7.134	6.067	5.821	7.119
0.348	0.428	8.161	7.414	9.843	8.776	9.005	6.949	8.010	7.186	7.097	7.000	6.623	6.627	6.227	6.832
0.356	0.428		7.702	10.536	8.370	8.600	7.643	6.624	7.186	7.502	6.489	8.232	6.067	5.939	6.832
0.364	0.428		8.395	9.150	9.469	8.312	6.949	6.401	6.780	8.196	7.000	6.846	6.067	5.310	6.832
0.372	0.428		8.395	9.437	8.083	8.600	6.256	7.317	6.626	7.097	7.000	6.440	5.934	5.533	6.272
0.380	0.428		8.108	10.536	7.859	8.089	5.563	5.931	6.375	6.809	6.489	6.440	6.914	4.840	6.426
0.388	0.428		7.414	9.843		8.600	5.340	5.612	6.626	6.250	6.083	6.846	5.305	5.023	5.915
0.396	0.428		7.884	8.744	7.677	8.312	5.851	5.931	6.375	6.586	6.307	6.153	5.710	4.584	6.609
0.404	0.428		7.702	9.843	8.776	8.089	6.256	5.813	6.087	6.250	6.083	6.846	5.710	4.686	6.609
0.412	0.428		7.702	9.437	9.469	7.619	6.544	6.624	6.174	6.250	6.394	6.623	5.710	5.074	5.915
0.420	0.428		7.702		8.776	9.005	6.949	5.707	6.493	6.586	7.000	6.846	5.615	5.185	5.733
0.428	0.428		7.702	9.437	8.776		6.544	6.064	6.007	7.502	6.846	7.539	5.816	5.074	6.609
0.436	0.428		8.395	9.437	9.469	8.600	5.851	6.401	5.864	7.502	6.846	6.623	6.221	5.074	6.426
0.444	0.428		7.548	9.843		9.005	6.949	6.218	6.493	8.196	6.846	7.539	6.914	5.379	7.119
0.452	0.428		8.801	10.536		9.005	6.544	6.064	6.493	8.196	7.693		6.627	5.533	6.609
0.460	0.428		8.395	9.843		9.698	7.643	6.218	7.186	8.196	7.405	7.134	6.627	6.920	6.426
0.468	0.428						6.949	7.317	8.572	7.502		8.232		6.920	6.609
0.476	0.428		9.494				7.643	8.010				8.232	7.320	6.632	7.525
0.484	0.428								8.572			8.232	7.320
0.492	0.428							8.010				8.232	8.013	8.018
0.500	0.428		9.494					8.010						8.018	7.525
0.508	0.428												8.013	8.018
0.516	0.428													8.018
0.524	0.428
0.532	0.428
0.540	0.428
0.548	0.428
0.556	0.428
0.564	0.428
0.572	0.428
0.580	0.428
0.588	0.428
0.596	0.428
0.604	0.428
0.612	0.428
0.620	0.428
0.628	0.428
0.636	0.428
0.644	0.428
0.652	0.428
0.660	0.428
0.668	0.428
0.676	0.428
0.684	0.428
0.692	0.428
0.700	0.428
0.708	0.428
0.716	0.428
0.724	0.428
0.732	0.428
0.740	0.428
0.748	0.428
0.756	0.428
0.764	0.428
0.772	0.428
0.780	0.428
0.788	0.428
0.796	0.428
0.004	0.433
0.012	0.433
0.020	0.433
0.028	0.433
0.036	0.433
0.044	0.433
0.052	0.433
0.060	0.433
0.068	0.433
0.076	0.433
0.084	0.433
0.092	0.433
0.100	0.433
0.108	0.433
0.116	0.433
0.124	0.433
0.132	0.433
0.140	0.433								8.572
0.148	0.433
0.156	0.433
0.164	0.433
0.172	0.433						7.643	8.010			8.791		7.320		7.525
0.180	0.433								7.879	8.196	8.791		6.627	6.632	7.525
0.188	0.433						6.544		7.186			7.134	7.320	7.325	6.832
0.196	0.433			10.536		9.698		6.911	6.493		8.791	8.232	6.914	6.632	6.609
0.204	0.433					9.698	6.949	6.911	6.493	7.502	7.405	6.623	6.221	6.227	5.653
0.212	0.433						6.544	6.401	6.493	6.404	7.000	6.623	6.404	5.821	6.272
0.220	0.433		9.494	10.536		8.089	6.949	5.525	6.493	6.809	7.000	7.539	7.320	5.128	7.119
0.228	0.433		8.801		8.776	8.600	6.949	5.813	6.087	6.116	6.712	7.539	6.627	5.620	6.609
0.236	0.433				8.776	9.698	6.949	6.064	6.174	6.404	6.307	6.846	7.320	5.620	6.272
0.244	0.433		9.494		8.776	8.600	7.643	5.707	6.493	5.998	7.182	6.846	6.404	5.310	6.609
0.252	0.433					9.005		6.218	6.270	6.809	7.182	6.846	7.320	5.620	6.426
0.260	0.433					8.089		6.218	6.174	7.097	7.405	8.232	5.816	5.821	5.915
0.268	0.433		8.801			8.600	6.949	5.612	6.780	6.809	7.182	6.846	6.404	5.821	6.021
0.276	0.433		8.801	9.843		9.698	6.949	6.218	6.174	8.196	7.182	6.623	6.627	6.072	6.272
0.284	0.433		9.494	9.843		9.698	6.949	6.911	6.626	7.502	6.489	7.134	6.221	5.716	5.510
0.292	0.433		8.395			7.752	6.949	6.064	6.493	6.809	6.712	5.930	5.615	5.620	5.820
0.300	0.433	8.161	7.414	9.437	8.776	7.752	6.033	5.302	6.375	6.586	6.394	6.440	5.448	5.620	6.272
0.308	0.433		7.096	9.843	7.523	7.396	5.445	4.919	6.007	6.116	6.489	6.623	4.878	5.533	5.915
0.316	0.433		5.805	8.051	7.677	7.133	5.078	5.120	5.739	5.200	5.424	7.134	5.180	5.379	6.021
0.324	0.433	8.161	5.217	7.646	7.389	8.089	5.563	5.371	6.174	5.711	6.394	6.035	5.305	4.883	6.021
0.332	0.433	7.468	4.909	7.491	7.389	7.619	5.697	5.371	6.007	5.998	6.489	6.153	5.180	5.128	6.021
0.340	0.433	6.775	5.582	7.540	8.083	7.133	5.340	5.612	6.626	6.404	5.958	6.846	5.180	5.379	5.653
0.348	0.433	7.062	6.127	8.051	8.083	7.501	5.851	5.612	6.087	6.586	7.000	7.539	5.180	5.185	6.139
0.356	0.433		6.549	8.590	8.083	7.396	5.851	5.371	6.493	6.250	6.227	6.846	5.180	4.686	6.426
0.364	0.433		6.549	7.828	7.389	6.808	5.851	5.931	5.864	6.404	5.496	6.623	5.374	4.492	5.820
0.372	0.433	7.468	5.939	7.646	7.071	6.703	4.870	5.445	5.394	5.998	5.459	6.035	4.922	4.553	6.021
0.380	0.433		6.093	7.592	6.473	6.607	4.934	5.302	5.437	6.250	5.357	5.747	4.794	4.355	6.021
0.388	0.433	7.062	6.093	7.592	6.636	6.754	4.870	5.237	5.240	5.557	5.496	5.834	4.794	4.305	5.653
0.396	0.433	8.161	6.358	7.828	6.761	6.990	5.078	5.612	5.353	5.362	5.613	5.834	5.305	4.281	5.915
0.404	0.433	8.161	7.414	7.828	7.859	6.865	5.245	4.832	5.481	6.116	5.700	5.930	4.717	4.381	5.510
0.412	0.433	8.161	6.498	7.646	7.523	7.501	5.445	5.612	6.007	5.711	5.326	6.623	4.922	4.086	5.653
0.420	0.433	8.161	6.855	8.233	8.083	7.752	6.544	5.445	5.682	5.711	5.700	6.440	4.922	4.553	5.820
0.428	0.433	8.161	6.855	8.233	7.859	8.312	5.851	5.707	5.682	5.998	6.083	6.440	5.528	4.355	5.733
0.436	0.433	8.161	6.786	8.927	8.370	8.600	6.256	5.525	5.800	5.998	6.227	6.035	5.180	4.840	5.653
0.444	0.433	8.161	7.414	8.590	9.469	9.698	5.851	5.931	6.174	6.809	6.712	5.747	5.816	4.799	6.426
0.452	0.433		7.548	9.437	8.776	9.698	6.949	5.707	6.270	7.097	7.000	7.539	6.067	5.128	5.915
0.460	0.433		7.548	9.843	9.469	9.005	6.949	5.931	6.375	8.196	7.000	6.035	6.221	6.072	5.915
0.468	0.433		7.702	9.843	9.469		7.643	7.317	7.474	8.196		6.623	6.404	5.939	6.609
0.476	0.433		8.108	9.843			6.949	8.010	7.474	8.196	8.098	6.846	7.320	6.632	7.119
0.484	0.433		8.801						7.879		8.791		7.320	6.632	8.218
0.492	0.433		8.801					8.010	7.879		8.791		8.013	7.325	8.218
0.500	0.433		9.494	10.536						8.196	8.791
0.508	0.433										8.791	7.539			8.218
0.516	0.433					9.698			7.879			8.232
0.524	0.433													8.018
0.532	0.433					9.698
0.540	0.433
0.548	0.433
0.556	0.433
0.564	0.433
0.572	0.433
0.580	0.433
0.588	0.433
0.596	0.433
0.604	0.433
0.612	0.433
0.620	0.433
0.628	0.433
0.636	0.433
0.644	0.433
0.652	0.433
0.660	0.433
0.668	0.433
0.676	0.433
0.684	0.433
0.692	0.433
0.700	0.433
0.708	0.433
0.716	0.433
0.724	0.433
0.732	0.433
0.740	0.433
0.748	0.433
0.756	0.433
0.764	0.433
0.772	0.433
0.780	0.433
0.788	0.433
0.796	0.433
0.004	0.438
0.012	0.438
0.020	0.438
0.028	0.438
0.036	0.438
0.044	0.438
0.052	0.438
0.060	0.438
0.068	0.438
0.076	0.438
0.084	0.438
0.092	0.438
0.100	0.438
0.108	0.438
0.116	0.438
0.124	0.438
0.132	0.438
0.140	0.438								8.572
0.148	0.438
0.156	0.438							8.010					8.013		7.525
0.164	0.438					9.698	7.643	7.317	7.474		8.791	7.539	7.320	8.018	7.119
0.172	0.438					9.698	6.949	8.010	7.186	8.196	7.693	7.539	6.627	6.409	7.525
0.180	0.438		9.494	9.843		8.600	7.643	7.317	5.933	7.502	7.182	6.846	5.710	6.227	5.915
0.188	0.438			9.437	9.469	9.698	6.256	6.624	5.739	6.809	7.182	6.440	5.528	5.716	5.328
0.196	0.438		9.494	10.536	9.469	8.600	5.158	5.612	5.739	7.502	6.227	6.440	5.615	5.379	5.222
0.204	0.438			9.843	9.469	8.089	7.643	5.302	5.682	6.250	6.152	6.035	5.615	4.927	4.999
0.212	0.438			10.536	9.469	7.619	6.544	5.445	5.800	5.423	5.901	6.623	5.448	4.584	6.426
0.220	0.438		8.395	10.536		9.005	5.851	5.014	5.481	5.557	5.901	6.440	5.934	5.185	4.999
0.228	0.438		9.494	10.536	8.776	9.005	6.544	4.919	5.314	5.893	6.307	5.747	5.528	4.840	5.510
0.236	0.438			10.536	9.469	8.089	6.256	5.813	5.800	6.116	6.083	6.846	5.816	4.927	5.222
0.244	0.438					7.619	6.544	5.177	5.577	6.404	5.901	5.930	6.067	5.128	5.328
0.252	0.438		8.801	9.843		8.312	6.256	5.302	6.007	6.586	6.227	6.440	5.934	5.246	6.139
0.260	0.438		8.801	10.536		9.005	6.544	5.237	5.628	6.116	5.958	5.747	6.067	5.023	5.733
0.268	0.438	7.468	8.395	10.536		8.312	6.949	6.064	6.007	6.404	6.227	6.035	5.528	4.974	5.579
0.276	0.438		8.395	9.843	9.469	7.752	6.033	5.302	5.577	6.116	6.846	6.035	5.123	4.840	5.445
0.284	0.438		7.191	9.843	8.370	7.752	6.256	5.066	6.174	6.250	6.594	6.846	5.017	5.128	4.960
0.292	0.438		7.702	8.927	7.677	7.396	6.033	4.919	5.528	5.423	5.700	5.399	4.717	4.760	5.040
0.300	0.438	8.161	6.358	9.150	7.166	6.808	4.870	4.514	5.577	4.863	5.656	5.236	4.579	4.760	5.510
0.308	0.438	7.468	5.150	7.445	7.071	6.990	4.647	4.484	5.276	4.532	5.295	5.747	4.184	4.651	4.851
0.316	0.438	6.775	4.312	6.686	6.333	6.703	4.464	4.455	5.205	4.863	5.103	5.593	4.299	4.584	5.445
0.324	0.438	5.676	3.689	6.245	6.003	6.264	4.310	4.181	5.138	5.018	5.181	5.288	4.547	4.883	5.510
0.332	0.438	5.676	3.642	6.142	6.102	6.607	5.003	4.966	4.909	5.631	5.459	5.747	4.487	4.305	5.040
0.340	0.438	6.369	4.171	6.377	5.972	6.440	4.809	4.752	4.835	5.151	5.128	5.667	4.458	4.257	5.173
0.348	0.438	7.468	4.690	7.278	6.137	6.520	4.698	4.514	4.744	5.423	5.326	5.930	4.517	4.029	5.579
0.356	0.438	6.775	4.930	7.070	5.577	6.297	4.647	4.966	4.788	5.423	4.821	5.288	4.349	3.993	5.579
0.364	0.438	6.775	4.749	6.442	5.480	5.638	4.384	4.714	4.883	5.151	4.840	5.930	4.429	3.742	5.222
0.372	0.438	6.775	4.503	6.362	5.087	5.268	4.241	4.609	4.935	5.018	4.714	5.747	4.101	3.756	5.820
0.380	0.438	6.081	4.524	6.036	5.165	5.166	4.116	4.321	4.621	4.794	5.007	5.342	4.062	3.770	5.127
0.388	0.438	6.551	5.017	6.259	5.264	5.587	4.464	4.832	5.017	4.324	4.784	5.288	4.299	3.541	5.579
0.396	0.438	6.215	5.505	6.393	5.640	5.870	4.598	4.484	5.076	4.863	4.784	5.054	4.142	3.576	5.445
0.404	0.438	7.468	5.562	6.872	6.173	5.914	5.245	4.643	5.171	4.863	4.714	5.593	4.163	3.770	5.173
0.412	0.438	7.062	5.665	6.847	6.137	6.865	4.809	4.544	4.989	5.251	5.007	5.399	4.487	4.011	5.328
0.420	0.438	8.161	5.939	7.169	7.166	6.607	5.340	4.966	5.276	5.423	5.236	5.593	4.717	4.257	4.817
0.428	0.438	7.468	6.093	7.703	6.696	8.089	5.851	5.120	5.353	5.151	5.573	5.930	4.968	4.147	4.634
0.436	0.438	7.468	6.403	7.763	7.272	7.300	4.934	5.302	5.481	5.893	5.747	6.153	5.069	4.584	5.385
0.444	0.438	7.062	6.236	8.590	6.984	8.089	5.563	5.525	5.933	5.711	6.846	6.153	5.448	4.974	5.445
0.452	0.438	7.062	6.403	8.457	8.776	9.005	6.256	5.612	6.270	5.998	6.489	6.440	5.180	4.974	5.445
0.460	0.438	8.161	7.096	9.437	8.776	9.005	6.544	6.064	6.007	7.097	7.182	6.846	5.448	5.246	5.820
0.468	0.438		8.395	8.744	9.469		7.643	5.813	6.963	6.809	7.000	8.232	7.320	5.533	6.272
0.476	0.438		7.548	9.843	9.469			6.911	7.186	7.097	7.000	6.623	6.914	6.072	6.272
0.484	0.438		7.884			9.698		8.010	7.474	7.502	7.182	8.232	6.404	6.632	8.218
0.492	0.438		8.801		9.469	9.005		8.010	7.474	7.502	8.791	7.539	8.013	6.409	7.119
0.500	0.438					9.698			7.879		8.791		8.013	7.325
0.508	0.438		8.395					7.317			8.791	7.134	7.320	8.018
0.516	0.438			10.536						8.196			6.914	8.018
0.524	0.438										8.791	8.232	8.013
0.532	0.438												8.013
0.540	0.438			10.536
0.548	0.438
0.556	0.438
0.564	0.438
0.572	0.438
0.580	0.438
0.588	0.438
0.596	0.438
0.604	0.438
0.612	0.438
0.620	0.438
0.628	0.438
0.636	0.438
0.644	0.438
0.652	0.438
0.660	0.438
0.668	0.438
0.676	0.438
0.684	0.438
0.692	0.438
0.700	0.438
0.708	0.438
0.716	0.438
0.724	0.438
0.732	0.438
0.740	0.438
0.748	0.438
0.756	0.438
0.764	0.438
0.772	0.438
0.780	0.438
0.788	0.438
0.796	0.438
0.004	0.443
0.012	0.443
0.020	0.443
0.028	0.443
0.036	0.443
0.044	0.443
0.052	0.443
0.060	0.443
0.068	0.443
0.076	0.443
0.084	0.443
0.092	0.443
0.100	0.443
0.108	0.443
0.116	0.443
0.124	0.443												8.013
0.132	0.443								8.572						8.218
0.140	0.443			10.536				8.010	7.879			8.232		8.018	7.525
0.148	0.443					8.600	7.643	7.317	7.474	8.196	7.693			6.920	7.119
0.156	0.443			10.536		9.698	7.643	6.401	7.879	7.502		7.134	8.013	6.920	7.525
0.164	0.443					9.698	6.256	7.317	6.270	6.809	6.489	6.623	6.627	6.632	6.272
0.172	0.443		9.494	8.927	8.083	8.600	5.851	6.218	5.528	6.116	6.394	6.440	5.934	5.821	5.579
0.180	0.443		8.395	10.536	8.776	7.752	5.563	5.177	4.835	5.998	6.394	5.667	4.612	4.927	5.082
0.188	0.443		7.548	8.927		6.703	5.445	5.302	4.811	5.631	6.227	5.399	4.717	4.492	5.328
0.196	0.443		7.702	8.744	8.083	7.396	5.563	5.066	4.621	5.557	5.424	5.747	4.968	4.463	4.663
0.204	0.443		7.884	8.927	8.370	7.907	6.544	4.919	4.766	5.423	5.357	5.288	5.123	4.234	4.692
0.212	0.443		8.395	8.927	7.677	7.300	6.949	4.544	4.766	5.151	5.459	5.667	5.240	4.281	4.752
0.220	0.443		8.395	9.150	8.776	7.501	5.445	5.445	4.935	5.060	5.390	5.097	4.922	4.234	5.040
0.228	0.443	8.161	7.702	8.927	8.370	7.752	6.033	4.875	5.076	5.362	5.357	5.236	4.612	4.584	5.040
0.236	0.443		7.884	9.843	7.859	8.089	6.949	4.678	4.989	5.711	5.613	5.013	5.123	4.584	5.385
0.244	0.443		8.108	9.843	8.370	7.752	6.033	5.177	5.353	5.798	5.747	5.399	5.240	4.553	5.173
0.252	0.443		7.414	8.744	8.370	7.501	6.256	5.066	5.394	5.893	5.796	5.747	5.180	4.435	4.922
0.260	0.443		7.884	10.536	8.370	8.312	5.851	4.966	5.628	6.250	5.390	6.440	4.835	4.329	5.222
0.268	0.443		8.108	8.927	8.776	7.133	5.245	4.791	5.276	5.488	5.533	5.460	4.547	4.553	4.752
0.276	0.443		7.702	9.437		7.907	5.563	4.752	4.788	5.200	5.613	5.342	4.579	4.305	4.752
0.284	0.443		7.096	8.233	8.776	6.808	5.563	4.791	5.205	5.200	5.459	5.236	4.402	4.305	4.634
0.292	0.443		6.093	8.233	8.083	6.703	5.445	4.203	4.859	4.938	5.128	4.936	3.953	4.407	4.286
0.300	0.443		4.899	6.925	6.696	6.520	5.078	3.967	4.621	4.640	4.529	5.013	3.779	4.190	5.173
0.308	0.443	7.062	4.201	6.442	6.173	6.479	4.146	3.616	4.640	4.188	4.731	5.054	3.750	3.958	4.529
0.316	0.443	5.964	3.221	6.003	5.326	6.061	3.954	3.733	4.478	4.170	4.409	4.621	3.919	4.011	4.306
0.324	0.443	5.070	2.792	5.321	5.326	5.524	3.792	3.666	4.495	4.101	4.397	4.736	3.794	4.067	4.411
0.332	0.443	5.596	2.846	5.430	5.151	5.479	4.087	3.899	4.106	4.532	4.337	4.865	3.619	3.564	4.158
0.340	0.443	5.453	3.376	6.093	5.151	5.621	4.087	3.747	4.190	4.640	4.474	4.706	3.750	3.336	4.663
0.348	0.443	6.551	3.926	6.025	5.235	5.555	3.979	4.040	4.095	4.612	4.385	4.900	3.594	3.309	4.607
0.356	0.443	5.858	3.790	5.873	4.733	5.064	3.881	3.899	4.084	4.482	4.248	4.706	3.513	3.166	4.434
0.364	0.443	5.216	3.394	5.448	4.217	4.305	3.408	4.181	4.029	4.507	4.207	4.543	3.524	3.206	4.434
0.372	0.443	5.116	3.259	4.991	4.062	4.177	3.312	4.139	4.118	4.153	4.100	4.543	3.559	3.182	4.692
0.380	0.443	5.763	3.430	4.991	3.980	4.161	3.236	4.226	4.050	4.153	4.157	4.649	3.408	3.128	4.326
0.388	0.443	5.388	4.047	5.194	4.506	4.674	3.792	4.059	4.228	4.304	4.186	4.677	3.470	3.265	4.922
0.396	0.443	5.964	4.444	5.631	4.969	5.342	3.654	3.985	4.383	4.507	4.557	4.865	3.682	3.291	4.663
0.404	0.443	7.062	4.619	6.179	5.326	5.555	4.347	4.139	4.565	4.794	4.543	4.900	3.902	3.624	4.634
0.412	0.443	5.964	4.793	6.093	5.598	5.786	4.507	4.139	4.788	4.828	4.543	5.236	3.808	3.624	4.886
0.420	0.443	7.062	4.909	6.014	5.780	5.961	5.563	4.514	4.909	5.105	4.784	5.188	4.043	3.756	4.721
0.428	0.443		4.994	6.393	5.943	6.703	4.809	4.678	5.107	5.018	5.533	5.188	4.612	3.799	4.817
0.436	0.443	7.062	5.367	6.752	6.579	6.990	5.563	5.014	5.353	5.423	5.390	5.141	4.458	4.106	5.510
0.444	0.443	7.468	5.856	7.278	6.904	7.619	5.445	4.966	5.107	5.557	5.747	6.035	4.794	4.584	5.040
0.452	0.443	7.468	6.275	7.971	8.083	7.396	5.851	5.931	5.739	5.893	6.019	5.930	5.017	4.617	5.040
0.460	0.443	7.468	6.403	7.971	7.859	8.089	6.544	5.931	6.007	6.250	6.152	6.440	5.448	4.584	5.127
0.468	0.443	7.468	6.721	9.437	8.083	8.089	6.544	5.707	6.493	6.250	8.098	6.440	5.615	4.927	5.820
0.476	0.443		6.855	9.843	8.083	8.600		6.064	6.493	6.809	7.182	8.232	6.067	6.227	6.426
0.484	0.443	8.161	7.702	9.437	9.469	9.005		8.010	6.780	7.097	7.693		5.615	5.716	6.609
0.492	0.443		7.096	9.150		9.005		8.010	7.879	7.502	7.693	7.539	6.404	6.227	6.832
0.500	0.443		7.884			9.005		8.010	6.963		7.182		6.914	6.632	8.218
0.508	0.443		8.395	9.437		9.005		8.010	7.474	8.196	7.693	7.134	6.914	6.920	8.218
0.516	0.443		8.108	10.536					8.572			7.539	8.013	8.018	8.218
0.524	0.443		9.494	10.536				8.010	7.474		8.098		8.013	7.325	7.525
0.532	0.443					9.698						8.232
0.540	0.443									8.196
0.548	0.443
0.556	0.443								8.572
0.564	0.443
0.572	0.443
0.580	0.443
0.588	0.443
0.596	0.443
0.604	0.443
0.612	0.443
0.620	0.443
0.628	0.443
0.636	0.443
0.644	0.443
0.652	0.443
0.660	0.443
0.668	0.443
0.676	0.443
0.684	0.443
0.692	0.443
0.700	0.443
0.708	0.443
0.716	0.443
0.724	0.443
0.732	0.443
0.740	0.443
0.748	0.443
0.756	0.443
0.764	0.443
0.772	0.443
0.780	0.443
0.788	0.443
0.796	0.443
0.004	0.448
0.012	0.448
0.020	0.448
0.028	0.448
0.036	0.448
0.044	0.448
0.052	0.448
0.060	0.448
0.068	0.448
0.076	0.448
0.084	0.448
0.092	0.448				9.469
0.100	0.448
0.108	0.448
0.116	0.448			10.536									8.013
0.124	0.448		9.494		9.469					8.196		8.232		6.632	8.218
0.132	0.448		8.801	9.437	9.469	8.312			7.474	8.196		7.539	8.013	7.325	8.218
0.140	0.448			8.590	8.370	8.600	7.643	7.317	7.186	8.196	8.098	7.134	7.320	6.227	6.609
0.148	0.448			9.843		8.312	6.949		6.087	7.502	7.693	6.846	6.914	6.632	6.832
0.156	0.448			10.536	8.776	7.059		6.218	5.628	7.097	6.019	5.834	6.404	5.310	5.579
0.164	0.448		9.494	9.437	8.370	7.396	6.033	5.302	5.046	5.305	5.656	6.035	5.123	4.651	5.222
0.172	0.448		7.548	8.744	7.272	6.865	5.340	4.714	4.583	4.828	5.459	5.013	4.375	4.305	5.040
0.180	0.448		6.549	7.897	7.071	6.440	4.698	4.576	4.050	4.828	4.963	4.649	4.101	3.742	4.554
0.188	0.448		6.603	8.051	7.166	6.403	4.752	4.296	4.008	4.558	5.357	4.766	3.870	3.958	4.306
0.196	0.448		6.198	7.703	6.761	6.440	5.078	4.484	4.445	5.105	5.007	4.543	4.375	3.662	4.411
0.204	0.448	7.062	6.929	7.897	7.166	6.297	5.003	4.484	4.141	4.863	4.840	5.013	4.252	3.587	4.267
0.212	0.448		7.414	8.339	6.904	6.607	5.245	4.427	4.413	4.507	4.784	4.865	4.349	3.433	4.434
0.220	0.448	8.161	6.198	8.590	6.904	7.396	4.870	4.372	4.178	4.730	4.900	4.766	4.681	3.770	4.326
0.228	0.448	7.062	6.316	8.457	7.166	6.754	5.697	4.160	4.268	4.699	5.078	4.677	4.458	3.829	4.368
0.236	0.448	6.551	5.997	8.744	8.776	7.501	4.752	4.059	4.722	4.863	4.748	4.900	4.681	3.784	4.368
0.244	0.448		6.093	8.927		7.213	5.445	4.272	4.835	4.900	5.326	5.342	4.299	4.106	4.721
0.252	0.448	7.468	6.275	8.457	7.166	6.808	5.245	4.399	4.788	5.105	5.078	5.054	4.349	3.975	4.457
0.260	0.448	8.161	6.449	8.927	7.677	6.926	5.563	4.059	4.495	5.151	4.963	5.097	4.375	3.784	4.306
0.268	0.448		6.603	8.927	7.523	6.607	5.445	4.576	4.701	5.105	4.900	4.798	4.043	4.011	4.248
0.276	0.448	8.161	6.449	8.051	7.166	6.865	5.003	4.296	4.368	4.762	4.900	4.543	4.101	3.784	4.193
0.284	0.448	8.161	5.883	7.491	6.696	6.654	5.158	4.078	4.565	4.794	4.840	4.621	3.709	3.701	4.091
0.292	0.448	7.062	5.063	7.317	6.761	6.202	4.177	3.805	4.061	4.244	4.648	4.320	3.408	3.518	4.175
0.300	0.448	6.551	4.329	6.529	5.858	6.087	3.814	3.435	4.141	4.037	4.385	4.320	3.201	3.327	3.914
0.308	0.448	5.676	3.554	5.873	5.326	5.509	3.565	3.300	3.890	4.037	4.055	4.361	3.050	3.374	4.013
0.316	0.448	5.270	2.940	5.539	5.026	5.450	3.582	3.347	3.899	3.826	4.147	4.281	3.303	3.223	3.969
0.324	0.448	4.865	2.541	5.238	4.681	5.221	3.711	3.395	3.793	4.068	3.996	4.340	3.193	3.028	3.984
0.332	0.448	5.216	2.696	5.294	4.768	5.093	3.565	3.446	3.674	3.933	3.815	4.073	3.071	2.831	3.887
0.340	0.448	5.522	3.129	5.424	4.609	4.953	3.672	3.405	3.582	3.947	3.632	4.340	3.009	2.882	3.811
0.348	0.448	5.676	3.285	5.360	4.232	4.462	3.132	3.182	3.582	3.777	3.829	4.207	2.782	2.648	3.914
0.356	0.448	4.983	2.982	5.068	3.736	4.157	3.273	3.292	3.460	3.789	3.650	4.155	2.661	2.643	3.824
0.364	0.448	4.760	2.652	4.530	3.482	3.725	2.989	3.385	3.431	3.718	3.577	3.942	2.944	2.648	3.928
0.372	0.448	4.269	2.595	4.197	3.318	3.498	3.047	3.616	3.602	3.571	3.781	4.189	2.901	2.607	4.158
0.380	0.448	4.605	2.792	4.298	3.405	3.646	2.822	3.405	3.744	3.561	3.748	4.089	3.177	2.956	4.193
0.388	0.448	4.983	3.304	4.593	3.803	4.126	3.132	3.762	3.899	3.753	3.815	4.281	3.193	2.745	4.211
0.396	0.448	5.763	3.817	5.102	4.351	4.694	3.582	3.616	3.793	4.021	3.947	4.569	3.251	2.988	4.175
0.404	0.448	6.369	4.105	5.360	4.641	4.989	4.005	3.967	4.178	4.188	4.021	4.865	3.398	3.113	4.347
0.412	0.448	5.964	4.201	5.594	4.992	5.571	4.032	3.867	4.242	4.507	4.128	5.054	3.808	3.497	4.480
0.420	0.448	6.215	4.181	5.388	5.295	5.638	4.507	4.372	4.310	4.585	4.515	4.595	3.902	3.701	4.306
0.428	0.448	6.369	4.346	5.546	5.342	5.961	4.752	4.272	4.701	4.794	4.803	5.054	4.101	3.587	4.504
0.436	0.448	6.551	4.552	5.982	5.480	6.297	4.870	4.609	4.640	4.669	5.030	5.524	4.375	3.975	4.692
0.444	0.448	6.551	5.137	6.425	6.137	6.520	5.340	5.371	5.107	5.200	5.390	5.141	4.646	4.126	4.817
0.452	0.448	7.062	5.756	6.981	6.424	7.501	5.697	4.966	5.800	5.998	5.747	5.667	4.835	4.381	4.886
0.460	0.448	6.775	5.830	8.138	7.166	7.300	5.445	5.120	5.682	5.998	5.747	6.035	5.615	4.686	5.733
0.468	0.448		6.721	7.897	6.984	9.005	6.544	5.371	6.174	5.998	6.307	5.667	5.180	5.074	5.274
0.476	0.448	7.062	6.786	8.339	8.370	9.005		5.707	5.864	6.404	6.227	6.846	5.528	4.840	6.021
0.484	0.448	7.468	6.549	8.457		8.312		6.218	6.626	6.809	7.000	6.846	5.934	5.128	5.915
0.492	0.448	7.468	7.009	8.590	8.370	8.312		6.911	6.493	6.586	7.405	7.539	5.615	5.620	6.021
0.500	0.448		7.009	9.843		9.005		6.218	7.186	7.097	6.846	7.134	6.067	5.453	7.525
0.508	0.448	8.161	7.414	9.150	9.469			7.317	7.474		7.693	7.539	5.816	6.632	8.218
0.516	0.448	8.161	7.702	9.843	9.469	9.698			7.879	7.502	8.098	7.134	6.914	6.920	7.525
0.524	0.448		8.395	9.437		9.698		6.911	7.879	8.196	8.791	8.232	6.914	6.920	8.218
0.532	0.448		9.494					8.010	8.572				8.013	7.325
0.540	0.448							8.010	8.572		7.405	7.539	7.320
0.548	0.448							8.010		6.809	8.791
0.556	0.448														8.218
0.564	0.448								8.572				8.013
0.572	0.448
0.580	0.448
0.588	0.448
0.596	0.448
0.604	0.448
0.612	0.448
0.620	0.448
0.628	0.448
0.636	0.448
0.644	0.448
0.652	0.448
0.660	0.448
0.668	0.448
0.676	0.448
0.684	0.448
0.692	0.448
0.700	0.448
0.708	0.448
0.716	0.448
0.724	0.448
0.732	0.448
0.740	0.448
0.748	0.448
0.756	0.448
0.764	0.448
0.772	0.448
0.780	0.448
0.788	0.448
0.796	0.448
0.004	0.453
0.012	0.453
0.020	0.453
0.028	0.453
0.036	0.453
0.044	0.453
0.052	0.453
0.060	0.453
0.068	0.453
0.076	0.453
0.084	0.453											8.232
0.092	0.453		9.494			9.698
0.100	0.453			9.843	8.776	9.698
0.108	0.453	8.161	8.395	9.843	8.083	8.089	7.643			8.196	8.791	7.539	6.914		8.218
0.116	0.453	8.161		8.744	6.904	7.501		8.010			8.791			8.018	7.525
0.124	0.453	7.062	7.548	8.051	6.696	6.703			6.963	8.196	8.098		8.013	6.920	6.832
0.132	0.453	8.161	6.661	7.763	6.378	6.264	7.643	7.317	7.186	7.097	7.405	6.846	7.320	6.072	6.426
0.140	0.453	7.062	7.096	7.703	6.761	6.366	6.949	5.931	5.628	6.404	6.594	6.153	6.221	4.927	5.915
0.148	0.453	8.161	7.414	7.592	7.677	6.264	6.033	5.931	5.481	6.586	6.152	5.834	5.816	5.246	5.173
0.156	0.453		8.108	8.744	8.083	6.202	5.245	5.066	4.722	5.711	5.573	5.460	5.069	4.281	4.663
0.164	0.453	8.161	6.929	8.590	7.272	6.607	4.934	4.399	4.413	4.938	4.681	4.569	4.006	3.799	4.368
0.172	0.453	7.468	5.997	8.051	6.761	5.961	4.551	3.693	3.682	4.170	4.314	4.207	3.209	3.239	3.811
0.180	0.453	7.062	4.793	6.624	5.943	5.342	3.814	3.467	3.264	4.052	4.303	3.850	3.016	2.798	3.718
0.188	0.453	6.369	4.444	6.093	5.408	5.073	3.836	3.851	3.341	3.962	3.872	4.121	3.259	3.091	3.664
0.196	0.453	6.369	4.419	6.129	5.264	5.436	3.814	3.733	3.442	3.892	4.138	4.207	3.408	3.055	3.707
0.204	0.453	6.775	4.419	5.941	5.003	5.268	4.116	3.693	3.522	3.933	4.281	4.207	3.619	3.128	3.887
0.212	0.453	6.551	4.749	6.179	4.980	5.587	4.241	3.616	3.503	3.962	4.138	4.404	3.808	3.008	3.623
0.220	0.453	7.468	5.137	6.822	5.295	5.914	4.384	3.899	3.705	4.367	4.281	4.448	4.121	3.151	3.849
0.228	0.453	6.775	5.260	7.592	6.102	6.264	4.551	3.776	3.836	4.304	4.515	4.569	3.935	3.300	4.013
0.236	0.453	7.062	5.203	7.646	7.071	6.403	4.464	3.791	4.203	4.345	4.270	4.831	4.006	3.464	3.998
0.244	0.453	7.468	5.383	8.138	7.272	6.808	5.078	3.762	4.413	4.207	4.238	4.766	4.043	3.486	4.091
0.252	0.453	7.468	5.665	7.763	7.272	6.754	4.809	3.791	4.095	4.458	4.985	4.495	3.854	3.701	3.955
0.260	0.453	7.468	5.623	8.051	7.071	6.233	4.809	3.791	4.050	4.699	4.766	4.155	3.723	3.541	3.900
0.268	0.453		5.469	7.763	6.579	6.403	4.870	3.916	4.061	4.458	4.373	4.207	3.491	3.599	3.675
0.276	0.453	6.551	5.687	7.102	6.524	6.202	4.275	3.720	3.760	4.170	4.409	4.027	3.226	3.355	3.603
0.284	0.453	7.062	5.163	7.204	6.068	5.985	4.087	3.456	3.967	3.947	4.119	3.888	3.234	3.166	3.654
0.292	0.453	6.775	4.658	6.259	5.858	5.539	3.814	3.061	3.568	3.765	3.850	3.838	2.957	3.084	3.764
0.300	0.453	5.964	4.051	5.892	5.708	5.316	3.408	2.857	3.379	3.590	3.656	3.790	2.720	2.842	3.643
0.308	0.453	6.081	3.530	5.609	5.206	5.113	3.121	2.828	3.264	3.523	3.577	3.901	2.730	2.715	3.643
0.316	0.453	5.270	3.040	5.461	4.805	4.870	3.188	2.834	3.211	3.442	3.459	3.744	2.562	2.681	3.764
0.324	0.453	5.676	2.774	5.412	4.485	4.681	3.058	3.090	3.083	3.416	3.362	3.721	2.396	2.458	3.390
0.332	0.453	4.760	2.926	5.253	4.232	4.688	3.286	2.857	2.892	3.459	3.362	3.461	2.464	2.305	3.517
0.340	0.453	4.760	2.930	5.014	3.943	4.366	2.989	2.973	3.051	3.425	3.189	3.657	2.273	2.427	3.248
0.348	0.453	4.332	2.879	4.678	3.564	3.965	2.872	2.886	3.000	3.298	3.204	3.404	2.289	2.172	3.343
0.356	0.453	4.447	2.605	4.387	3.297	3.582	2.659	2.892	2.934	3.268	3.088	3.559	2.260	2.412	3.517
0.364	0.453	4.066	2.383	3.971	2.935	3.376	2.687	2.742	3.071	3.226	3.139	3.657	2.333	2.169	3.414
0.372	0.453	4.400	2.294	3.811	2.921	3.354	2.599	2.980	3.192	3.400	3.449	3.850	2.368	2.380	3.555
0.380	0.453	4.497	2.489	3.927	3.097	3.401	2.567	2.947	3.192	3.320	3.362	3.838	2.756	2.439	3.787
0.388	0.453	4.903	2.939	4.203	3.455	3.761	2.783	3.190	3.390	3.753	3.488	4.138	2.815	2.576	3.764
0.396	0.453	5.116	3.405	4.746	3.904	4.269	3.177	3.425	3.652	3.674	3.836	4.105	2.907	2.803	4.124
0.404	0.453	5.964	3.546	4.849	4.206	4.801	3.771	3.488	3.752	3.947	3.836	4.426	3.209	2.842	4.091
0.412	0.453	5.328	3.656	4.905	4.298	5.166	3.792	3.791	4.061	4.284	4.259	4.706	3.408	3.106	4.140
0.420	0.453	5.453	3.602	4.806	4.733	5.268	4.087	3.867	4.268	4.482	4.487	4.677	3.582	3.300	4.326
0.428	0.453	5.676	3.671	4.968	4.733	5.587	4.752	4.346	4.565	4.458	4.697	5.013	3.794	3.530	4.211
0.436	0.453	6.081	4.191	5.406	5.112	5.655	4.752	4.372	4.660	5.060	4.633	4.974	3.953	3.714	4.504
0.444	0.453	6.775	4.658	5.892	5.731	6.143	5.003	4.346	4.529	4.977	4.748	5.834	4.252	3.993	4.752
0.452	0.453	6.551	5.416	6.665	6.068	6.990	5.697	5.014	5.205	5.105	5.424	5.399	4.717	4.190	4.922
0.460	0.453	8.161	5.805	6.952	6.473	8.089	6.544	4.791	5.171	5.488	5.459	5.054	5.017	4.355	4.817
0.468	0.453	7.062	6.127	8.051	7.389	8.600	6.256	4.875	5.628	6.250	5.796	6.153	4.681	4.553	5.082
0.476	0.453	8.161	6.028	7.703	7.859	7.619	6.949	5.525	6.174	6.809	6.019	5.834	4.968	4.686	5.445
0.484	0.453	7.468	5.997	7.828	8.776	7.752		5.525	6.963	6.586	6.227	6.440	5.240	5.185	5.445
0.492	0.453	8.161	7.009	8.138	7.677	8.312		5.931	6.007	6.586	6.712	7.539	5.816	5.074	5.820
0.500	0.453	8.161	6.449	8.457		8.312		6.911	6.493	6.809	6.394	7.134	5.374	6.227	6.609
0.508	0.453	8.161	6.855	8.590	7.859	7.213	7.643	7.317	7.474	8.196	6.019	7.134	5.240	5.716	6.609
0.516	0.453		6.786	8.744	8.776	8.600	7.643	7.317	6.780	6.809	7.405	7.539	5.934	7.325	7.119
0.524	0.453		8.801					6.624	7.186	8.196	8.098	7.539	8.013	8.018
0.532	0.453		7.548	10.536	9.469	9.698	7.643	6.911		7.502	8.098	8.232	8.013	7.325
0.540	0.453		9.494	10.536				8.010		8.196	8.791	7.539		6.632
0.548	0.453			10.536		9.698		7.317		8.196		8.232	8.013	7.325	7.525
0.556	0.453							8.010		8.196				8.018
0.564	0.453						7.643	8.010
0.572	0.453
0.580	0.453								8.572
0.588	0.453
0.596	0.453
0.604	0.453
0.612	0.453
0.620	0.453
0.628	0.453
0.636	0.453
0.644	0.453
0.652	0.453
0.660	0.453
0.668	0.453
0.676	0.453
0.684	0.453
0.692	0.453
0.700	0.453
0.708	0.453
0.716	0.453
0.724	0.453
0.732	0.453
0.740	0.453
0.748	0.453
0.756	0.453
0.764	0.453
0.772	0.453
0.780	0.453
0.788	0.453
0.796	0.453
0.004	0.458
0.012	0.458
0.020	0.458
0.028	0.458
0.036	0.458
0.044	0.458
0.052	0.458
0.060	0.458					9.698								8.018
0.068	0.458		9.494						8.572
0.076	0.458		9.494	10.536	9.469	9.698									7.525
0.084	0.458		9.494	9.843	8.370		7.643							6.920
0.092	0.458	8.161	8.108	8.927	7.523	7.501	7.643		7.879		8.791	8.232			8.218
0.100	0.458		7.548	7.828	6.211	6.865	7.643	8.010		7.502	8.791	8.232			7.525
0.108	0.458	6.775	6.358	6.822	5.444	5.709	6.256	8.010	8.572	8.196	7.405	7.539	6.404	7.325	8.218
0.116	0.458	5.858	5.543	6.316	5.112	5.093	6.256	7.317	7.186	7.097	7.000	6.846	7.320	5.939	6.832
0.124	0.458	5.070	5.099	6.003	4.796	4.854	5.851		6.007	7.502	6.152	6.846	6.221	5.821	6.426
0.132	0.458	5.270	5.260	5.982	4.926	5.044	6.544	5.612	5.353	6.404	6.307	6.153	5.305	4.883	5.385
0.140	0.458	5.453	5.623	6.331	5.151	5.256	5.445	5.302	4.701	5.557	5.656	6.623	5.528	4.355	4.922
0.148	0.458	5.858	6.127	6.686	5.685	5.807	5.340	5.066	4.621	5.018	4.900	4.900	4.579	4.126	4.457
0.156	0.458	8.161	6.855	7.400	6.761	5.914	4.507	4.181	3.909	4.794	4.397	4.300	3.794	3.423	3.969
0.164	0.458	6.551	6.275	7.828	6.333	5.728	4.464	3.533	3.562	4.153	4.091	3.875	3.185	2.809	3.787
0.172	0.458	6.215	4.749	6.362	6.211	4.839	3.836	3.083	2.779	3.590	3.650	3.550	2.532	2.489	3.328
0.180	0.458	5.070	3.625	5.175	4.657	3.927	3.110	2.790	2.439	3.219	3.303	3.073	2.229	2.149	3.124
0.188	0.458	5.070	2.994	4.565	4.146	3.642	2.924	2.845	2.546	2.917	3.298	3.255	2.336	2.183	3.070
0.196	0.458	5.328	2.787	4.373	3.550	3.609	3.068	2.874	2.697	3.003	3.468	3.710	2.460	2.285	3.398
0.204	0.458	5.116	2.747	4.156	3.219	3.846	3.110	2.823	2.909	3.008	3.435	3.678	2.771	2.559	3.439
0.212	0.458	5.453	2.930	4.525	3.460	3.985	3.177	3.020	3.000	3.198	3.587	3.813	3.153	2.554	3.291
0.220	0.458	6.215	3.505	5.161	4.031	4.451	3.121	2.993	3.130	3.459	3.644	4.013	3.251	2.745	3.593
0.228	0.458	5.964	4.128	5.993	4.915	4.808	3.751	3.256	3.396	3.685	3.822	4.138	3.251	2.837	3.603
0.236	0.458	6.369	4.470	6.775	5.499	5.555	3.836	3.385	3.503	3.789	3.768	4.073	3.418	2.761	3.555
0.244	0.458	6.081	4.666	6.925	6.333	5.767	3.954	3.366	3.768	3.933	3.971	3.984	3.428	2.925	3.545
0.252	0.458	6.369	4.869	7.135	6.378	5.709	4.347	3.456	3.660	4.118	4.038	3.721	3.268	3.021	3.643
0.260	0.458	7.468	4.961	7.317	6.378	5.807	4.507	3.405	3.529	3.718	4.259	3.755	3.322	2.888	3.603
0.268	0.458	7.062	4.749	7.135	6.003	5.638	4.087	3.256	3.419	3.947	4.082	3.825	2.970	2.894	3.574
0.276	0.458	6.775	5.017	6.872	5.755	5.691	3.599	3.292	3.460	3.685	4.038	3.766	2.837	2.994	3.374
0.284	0.458	6.551	4.775	6.493	5.885	5.408	3.484	2.941	3.299	3.685	3.632	3.689	2.592	2.848	3.374
0.292	0.458	7.062	4.323	6.014	4.980	4.919	3.188	2.732	3.012	3.305	3.524	3.825	2.488	2.554	3.320
0.300	0.458	5.964	3.870	5.892	5.099	4.778	3.132	2.598	2.966	3.066	3.231	3.532	2.378	2.315	3.106
0.308	0.458	5.328	3.425	5.371	4.884	4.649	2.822	2.525	2.902	3.102	3.278	3.342	2.223	2.213	3.175
0.316	0.458	5.216	3.225	5.213	4.499	4.375	2.715	2.497	2.640	3.233	3.122	3.202	2.264	2.110	3.106
0.324	0.458	4.760	3.115	5.133	4.243	4.252	2.798	2.513	2.645	2.992	2.897	3.050	2.068	1.971	2.945
0.332	0.458	4.760	2.993	4.842	3.972	4.119	2.715	2.607	2.591	2.923	2.928	3.208	1.906	1.948	2.880
0.340	0.458	4.664	2.854	4.672	3.634	3.835	2.822	2.423	2.689	2.912	2.878	3.034	1.906	1.896	2.992
0.348	0.458	4.135	2.493	4.346	3.291	3.512	2.455	2.408	2.711	2.970	2.737	3.079	1.854	1.806	2.930
0.356	0.458	4.002	2.287	4.050	3.028	3.344	2.380	2.427	2.798	2.766	2.808	2.990	1.924	1.849	3.094
0.364	0.458	3.830	2.206	3.791	2.888	3.215	2.300	2.457	2.804	2.938	2.798	3.222	1.945	1.932	3.168
0.372	0.458	4.066	2.189	3.686	2.779	3.181	2.472	2.415	2.913	2.877	2.989	3.420	2.232	2.152	3.181
0.380	0.458	4.002	2.389	3.748	2.992	3.376	2.444	2.742	3.063	3.159	3.167	3.559	2.411	2.238	3.343
0.388	0.458	4.983	2.774	4.033	3.375	3.690	2.659	2.922	3.325	3.290	3.315	3.801	2.460	2.325	3.574
0.396	0.458	5.116	3.155	4.484	3.852	3.933	2.970	3.142	3.336	3.789	3.449	4.073	2.826	2.454	3.685
0.404	0.458	4.903	3.387	4.737	4.094	4.405	3.438	3.347	3.660	3.753	3.577	4.262	3.071	2.690	3.741
0.412	0.458	5.270	3.369	4.520	4.094	4.778	3.771	3.616	3.689	3.905	3.971	4.300	3.209	2.906	3.900
0.420	0.458	5.270	3.335	4.560	4.238	5.044	3.751	3.653	4.118	4.458	4.119	4.189	3.369	3.206	4.013
0.428	0.458	4.829	3.451	4.562	4.564	5.054	4.347	4.040	4.268	4.585	4.385	4.798	3.750	3.345	4.013
0.436	0.458	5.328	3.937	5.107	4.947	5.524	4.464	4.040	4.296	4.507	4.303	4.569	3.631	3.374	4.634
0.444	0.458	5.858	4.431	5.532	5.310	6.366	4.870	4.226	4.529	4.794	4.617	4.595	3.823	3.814	4.411
0.452	0.458	6.551	4.919	6.245	6.068	6.403	4.752	4.346	4.909	4.977	4.963	5.097	4.681	3.924	4.634
0.460	0.458	6.369	5.505	6.624	6.473	7.501	5.445	4.609	4.961	5.251	5.078	5.399	4.579	4.355	4.784
0.468	0.458	6.775	5.644	7.240	6.830	7.752	6.033	4.832	5.739	5.631	5.533	5.460	4.681	4.381	5.082
0.476	0.458	7.062	5.910	7.763	7.071	7.501		5.066	5.276	5.893	5.847	6.286	4.968	4.305	5.222
0.484	0.458	6.369	5.805	8.138	8.370	7.752		5.177	5.864	6.250	5.901	6.286	5.123	4.760	5.082
0.492	0.458	8.161	6.093	7.828	7.677	8.312	7.643	5.445	6.007	6.116	5.958	6.623	4.922	4.799	5.127
0.500	0.458	8.161	5.687	7.971	8.370	7.501		5.931	6.375	7.097	5.958	6.846	5.123	5.379	6.021
0.508	0.458	8.161	6.275	7.828	8.370	8.600		6.624	6.270	7.097	6.307		5.448	6.072	6.272
0.516	0.458	7.468	6.855	8.339	7.677	8.089	7.643	6.911	6.375	6.586	6.594	6.623	6.067	5.246	6.139
0.524	0.458	8.161	6.855	8.927	8.370	9.005	7.643	6.911	6.493	8.196	7.000	8.232	5.710	6.409	6.426
0.532	0.458	8.161	7.297	9.843	8.776	9.698		6.624	6.780	8.196	8.098	8.232	6.067	6.072	6.426
0.540	0.458		8.395	9.150		9.698	7.643	8.010	7.474	8.196	7.405	8.232	6.221	6.920	7.525
0.548	0.458			9.843				8.010	8.572	6.809		7.539	8.013	6.920
0.556	0.458			10.536				7.317					6.914
0.564	0.458										8.791
0.572	0.458
0.580	0.458
0.588	0.458
0.596	0.458
0.604	0.458
0.612	0.458
0.620	0.458
0.628	0.458
0.636	0.458
0.644	0.458
0.652	0.458
0.660	0.458
0.668	0.458
0.676	0.458
0.684	0.458
0.692	0.458
0.700	0.458
0.708	0.458
0.716	0.458
0.724	0.458
0.732	0.458
0.740	0.458
0.748	0.458
0.756	0.458
0.764	0.458
0.772	0.458
0.780	0.458
0.788	0.458
0.796	0.458
0.004	0.463
0.012	0.463
0.020	0.463
0.028	0.463
0.036	0.463	8.161		10.536
0.044	0.463
0.052	0.463		8.395	9.843		9.005							8.013
0.060	0.463		9.494	9.437	8.776	9.005			8.572		8.791	8.232			8.218
0.068	0.463	7.468	8.801	8.927	8.370	8.600	6.949		7.879	8.196		8.232	8.013	7.325	7.119
0.076	0.463	6.775	7.414	8.927	7.523	7.501	6.949		7.474	8.196	8.791	7.539	6.914	6.409	6.272
0.084	0.463	7.468	6.498	7.828	6.211	6.366	7.643	8.010	7.186	8.196	7.000	7.539	8.013	6.920	6.609
0.092	0.463	6.775	6.093	6.566	5.755	5.280	6.949	7.317	7.879	7.502	7.693	7.539	6.404	6.920	6.426
0.100	0.463	5.453	5.245	5.882	4.805	4.655	5.445	7.317	6.780		6.846	6.623	6.221	6.072	6.272
0.108	0.463	4.332	4.497	5.371	4.206	3.866	6.256	6.624	6.087		7.182	7.134	5.816	5.716	6.426
0.116	0.463	4.050	4.105	5.051	3.762	3.743	5.003	6.064	6.007	6.809	6.846	6.440	6.067	5.074	6.272
0.124	0.463	3.927	4.133	4.999	3.720	3.858	4.464	5.813	5.240	5.798	5.796	5.097	4.681	4.760	5.274
0.132	0.463	4.191	4.201	5.142	4.131	4.305	4.752	5.707	4.461	5.305	5.054	5.013	4.681	4.086	4.480
0.140	0.463	4.794	4.758	5.684	4.633	4.764	4.647	4.609	4.268	4.828	4.648	4.471	3.839	3.799	4.248
0.148	0.463	6.369	5.416	6.644	5.310	5.304	4.752	4.021	3.854	4.669	4.109	3.825	3.794	3.265	3.643
0.156	0.463	6.551	6.358	7.491	6.035	5.450	4.275	3.533	3.363	3.933	3.916	3.627	3.331	2.820	3.358
0.164	0.463	6.775	5.451	6.644	5.755	5.292	3.599	3.047	2.714	3.400	3.503	3.056	2.537	2.241	3.025
0.172	0.463	5.964	3.884	5.448	5.038	4.145	3.312	2.603	2.146	2.912	2.986	2.985	2.042	1.896	2.601
0.180	0.463	5.116	2.664	4.286	3.789	3.090	2.625	2.220	1.777	2.605	2.730	2.573	1.734	1.590	2.657
0.188	0.463	4.083	1.980	3.578	3.102	2.655	2.137	2.072	1.903	2.222	2.691	2.711	1.703	1.648	2.742
0.196	0.463	3.857	1.639	3.227	2.510	2.510	1.997	2.052	2.106	2.100	2.725	3.001	1.904	1.796	2.838
0.204	0.463	3.941	1.641	3.063	2.323	2.474	2.029	1.984	2.196	2.290	2.851	3.189	2.172	1.900	2.998
0.212	0.463	4.290	1.903	3.351	2.511	2.846	2.011	2.199	2.459	2.434	3.005	3.372	2.371	2.094	3.008
0.220	0.463	4.634	2.385	3.998	3.157	3.322	2.385	2.485	2.622	2.707	3.186	3.453	2.619	2.189	3.112
0.228	0.463	5.522	2.967	4.636	3.792	4.111	2.806	2.712	2.937	3.025	3.290	3.453	2.815	2.352	3.188
0.236	0.463	5.328	3.707	5.532	4.665	4.545	3.165	2.806	3.087	3.240	3.384	3.541	2.848	2.643	3.019
0.244	0.463	5.763	4.323	6.331	5.480	5.064	3.499	2.910	3.216	3.400	3.555	3.470	2.837	2.662	3.042
0.252	0.463	6.369	4.329	6.847	5.462	5.093	3.325	2.817	3.202	3.425	3.534	3.420	2.860	2.602	3.143
0.260	0.463	6.551	4.444	6.624	5.755	5.292	3.548	2.910	3.165	3.495	3.599	3.283	2.710	2.554	3.031
0.268	0.463	6.551	4.732	6.604	5.444	5.368	3.121	2.840	3.035	3.408	3.571	3.291	2.575	2.521	2.880
0.276	0.463	6.551	4.749	6.476	5.138	5.166	3.121	2.801	2.758	3.328	3.488	3.195	2.418	2.442	2.998
0.284	0.463	6.551	4.329	6.093	4.969	4.971	3.212	2.747	2.726	3.120	3.270	3.108	2.411	2.315	2.940
0.292	0.463	5.388	3.922	5.525	4.844	4.688	3.037	2.408	2.518	2.912	3.039	3.170	2.113	2.195	3.008
0.300	0.463	5.216	3.636	5.343	4.641	4.323	2.798	2.368	2.411	2.849	2.963	2.964	1.952	1.943	2.885
0.308	0.463	4.983	3.293	5.208	4.339	4.177	2.537	2.270	2.354	2.698	2.739	2.857	1.858	1.874	2.833
0.316	0.463	4.695	3.204	5.129	4.222	4.226	2.525	2.251	2.253	2.647	2.746	2.816	1.703	1.689	2.665
0.324	0.463	4.865	3.071	4.891	3.939	3.988	2.450	2.220	2.257	2.753	2.652	2.807	1.698	1.636	2.721
0.332	0.463	4.634	2.897	4.575	3.676	3.798	2.428	2.062	2.257	2.601	2.565	2.764	1.653	1.554	2.545
0.340	0.463	4.550	2.605	4.364	3.508	3.576	2.339	2.261	2.324	2.540	2.524	2.566	1.680	1.510	2.475
0.348	0.463	4.311	2.350	4.121	3.136	3.409	2.339	2.099	2.396	2.462	2.349	2.719	1.580	1.554	2.605
0.356	0.463	3.884	2.174	3.829	2.978	3.143	2.141	2.141	2.417	2.449	2.432	2.679	1.623	1.552	2.733
0.364	0.463	3.956	2.102	3.639	2.872	3.056	2.244	2.080	2.556	2.499	2.543	2.929	1.771	1.643	2.661
0.372	0.463	3.912	2.159	3.607	2.890	3.121	2.101	2.208	2.648	2.690	2.630	3.039	1.945	1.870	2.900
0.380	0.463	4.034	2.360	3.732	3.125	3.267	2.240	2.419	2.683	2.853	2.838	3.222	2.086	1.962	2.930
0.388	0.463	4.794	2.750	3.877	3.327	3.529	2.567	2.568	2.882	3.084	2.925	3.578	2.316	2.219	3.137
0.396	0.463	5.025	2.991	4.302	3.670	3.855	2.767	2.790	3.197	3.359	3.315	3.514	2.382	2.308	3.328
0.404	0.463	4.983	3.297	4.609	3.904	4.278	3.068	2.898	3.374	3.571	3.464	3.875	2.756	2.652	3.358
0.412	0.463	4.695	3.227	4.366	4.122	4.385	3.366	3.231	3.682	3.696	3.673	4.404	2.976	2.761	3.675
0.420	0.463	4.865	3.285	4.329	4.108	4.757	3.654	3.628	3.744	4.101	3.794	4.058	2.996	2.975	3.593
0.428	0.463	5.270	3.293	4.429	4.458	4.886	3.881	3.567	4.008	4.532	3.987	4.155	3.286	3.282	4.044
0.436	0.463	5.025	3.591	4.740	4.673	5.555	4.310	3.867	4.228	4.244	4.292	4.495	3.559	3.374	4.059
0.444	0.463	5.676	4.128	5.412	5.074	5.786	4.347	3.985	4.203	4.434	4.397	4.621	3.779	3.444	4.267
0.452	0.463	5.596	5.005	5.931	5.755	6.403	4.809	4.181	4.478	4.458	4.587	4.936	3.870	3.444	4.480
0.460	0.463	6.081	5.150	6.511	6.068	6.865	5.851	4.514	4.621	4.669	4.985	5.097	4.184	4.029	4.554
0.468	0.463	6.369	5.176	6.752	6.984	6.703	5.851	4.321	4.835	5.423	5.103	5.460	4.547	3.859	4.634
0.476	0.463	7.062	5.505	7.491	7.272	7.133	6.949	4.484	4.989	5.423	5.357	5.834	4.547	4.147	4.817
0.484	0.463	5.964	5.260	7.646	7.859	7.133	6.544	4.919	5.240	5.893	5.656	5.747	4.794	4.168	4.999
0.492	0.463	6.081	5.710	8.339	8.370	7.752	6.544	5.177	5.800	6.586	5.747	6.035	4.487	4.760	5.082
0.500	0.463	8.161	5.733	7.897	8.083	7.396	7.643	5.707	6.007	7.502	6.489	5.593	4.968	4.840	5.579
0.508	0.463	7.062	5.997	7.646	8.776	7.619	7.643	6.401	5.682	5.998	6.307	6.440	4.835	4.883	5.328
0.516	0.463	8.161	6.198	8.051	8.776	7.501	7.643	5.931	6.626	7.097	6.307	7.134	5.374	5.379	6.426
0.524	0.463	7.062	6.929	8.339	8.776	7.752	6.949	6.401	7.879	7.097	5.958	6.286	5.374	5.939	6.426
0.532	0.463		7.009	8.457	8.083	8.312		6.911	6.626	8.196	8.791	7.539	5.934	6.227	6.021
0.540	0.463		8.395	9.437	8.776	9.005	6.949	7.317	6.963	8.196	7.693	7.134	6.627	5.620	6.609
0.548	0.463	8.161	8.801	9.843	9.469	8.089	7.643	7.317	6.626	6.809	7.693	7.539	6.404		8.218
0.556	0.463		9.494						7.474	8.196		8.232	7.320	7.325
0.564	0.463							8.010			8.791		8.013	8.018
0.572	0.463											8.232	8.013
0.580	0.463
0.588	0.463
0.596	0.463
0.604	0.463
0.612	0.463
0.620	0.463
0.628	0.463
0.636	0.463
0.644	0.463
0.652	0.463
0.660	0.463
0.668	0.463
0.676	0.463
0.684	0.463
0.692	0.463
0.700	0.463
0.708	0.463
0.716	0.463
0.724	0.463
0.732	0.463
0.740	0.463
0.748	0.463
0.756	0.463
0.764	0.463
0.772	0.463
0.780	0.463
0.788	0.463
0.796	0.463
0.004	0.468
0.012	0.468
0.020	0.468
0.028	0.468
0.036	0.468		8.108	8.927	9.469	9.698
0.044	0.468	8.161	7.884	8.590	9.469	8.312				8.196			8.013	6.632
0.052	0.468	7.062	6.603	7.646	6.333	7.619		7.317			7.693		6.627	6.072	7.525
0.060	0.468	6.775	6.275	7.540	6.473	6.926	6.544	7.317	6.963	8.196	7.693	8.232	5.934	6.920	6.426
0.068	0.468	5.964	5.780	7.358	6.003	6.172	7.643	6.624	6.626	8.196		6.846	6.404	6.072	6.609
0.076	0.468	5.763	5.582	6.644	5.598	5.381	6.949	6.624	6.270	7.502	6.712	5.930	6.067	6.072	5.653
0.084	0.468	5.165	4.983	5.716	4.681	4.557	5.158	6.624	6.626	7.097	6.307	6.440	5.934	5.939	5.733
0.092	0.468	4.550	4.450	5.218	4.075	3.745	4.507	6.401	6.626	6.809	5.958	6.035	5.816	5.716	5.579
0.100	0.468	3.884	3.848	4.560	3.649	3.234	4.146	6.064	6.087	5.711	6.152	6.286	5.374	5.620	5.328
0.108	0.468	3.507	3.633	4.302	3.256	3.019	3.954	6.218	5.437	5.998	5.390	5.747	4.794	5.185	5.082
0.116	0.468	3.556	3.306	4.244	3.240	3.096	3.654	6.064	4.909	5.998	5.078	5.460	4.646	4.584	4.851
0.124	0.468	3.442	3.435	4.451	3.391	3.433	4.310	4.966	4.398	4.977	4.731	5.188	4.402	3.576	4.922
0.132	0.468	3.870	3.810	4.839	3.838	3.991	4.424	4.484	3.977	4.612	4.373	4.189	3.870	3.355	3.887
0.140	0.468	4.634	4.619	5.506	4.586	4.886	4.424	4.003	3.652	4.207	3.963	3.721	3.331	2.968	3.414
0.148	0.468	5.964	5.733	6.167	5.326	5.210	4.209	3.425	3.331	3.826	3.679	3.312	3.057	2.777	3.188
0.156	0.468	6.369	5.805	6.686	5.831	5.464	3.751	2.874	2.692	3.707	3.353	2.985	2.680	2.250	2.784
0.164	0.468	5.964	4.840	6.287	5.577	4.586	3.121	2.559	2.220	3.247	3.055	2.723	2.276	1.784	2.789
0.172	0.468	5.763	3.385	4.859	4.458	3.660	2.889	2.226	1.753	2.495	2.647	2.392	1.716	1.421	2.434
0.180	0.468	4.229	2.251	3.853	3.308	2.771	2.444	1.881	1.385	2.134	2.265	2.241	1.413	1.215	2.280
0.188	0.468	3.779	1.515	3.030	2.619	2.177	1.893	1.574	1.398	1.784	2.171	2.397	1.349	1.205	2.337
0.196	0.468	3.382	1.132	2.571	2.137	1.904	1.579	1.579	1.634	1.699	2.266	2.671	1.380	1.369	2.528
0.204	0.468	3.164	1.034	2.495	1.966	1.953	1.454	1.569	1.838	1.645	2.327	2.756	1.606	1.467	2.587
0.212	0.468	3.536	1.273	2.682	2.169	2.220	1.498	1.673	2.023	1.857	2.434	2.944	1.817	1.662	2.693
0.220	0.468	3.971	1.712	3.226	2.585	2.737	1.718	1.982	2.307	2.111	2.632	2.954	2.007	1.889	2.689
0.228	0.468	4.829	2.370	3.924	3.364	3.412	2.158	2.264	2.502	2.495	2.766	3.023	2.245	2.113	2.780
0.236	0.468	4.760	3.112	4.701	4.057	4.165	2.645	2.546	2.596	2.868	2.942	3.073	2.319	2.138	2.784
0.244	0.468	5.328	3.627	5.448	4.594	4.534	2.798	2.563	2.692	2.902	2.957	3.073	2.385	2.204	2.797
0.252	0.468	5.763	4.043	5.661	4.742	4.586	2.951	2.612	2.645	2.981	3.150	2.909	2.347	2.234	2.780
0.260	0.468	6.081	4.290	5.708	4.750	4.886	2.970	2.493	2.643	3.054	3.167	2.871	2.217	2.219	2.646
0.268	0.468	5.676	4.419	6.059	4.657	4.736	2.906	2.469	2.456	2.997	3.171	2.885	2.091	2.169	2.677
0.276	0.468	6.775	4.013	5.552	4.750	4.617	2.783	2.300	2.407	2.938	3.036	2.924	2.065	1.936	2.569
0.284	0.468	5.676	3.953	5.418	4.520	4.287	2.701	2.273	2.309	2.616	2.897	2.703	1.899	1.925	2.598
0.292	0.468	5.070	3.382	5.156	4.345	4.296	2.687	2.223	2.123	2.623	2.591	2.668	1.746	1.708	2.576
0.300	0.468	4.942	3.173	4.883	4.156	4.093	2.320	2.129	2.083	2.475	2.456	2.623	1.593	1.590	2.524
0.308	0.468	4.829	3.110	4.755	4.009	4.056	2.226	1.987	2.014	2.492	2.444	2.445	1.442	1.423	2.475
0.316	0.468	4.829	3.036	4.719	3.901	3.949	2.329	1.989	1.899	2.381	2.318	2.403	1.431	1.320	2.192
0.324	0.468	4.577	2.908	4.667	3.691	3.855	2.253	1.905	1.904	2.437	2.341	2.335	1.341	1.286	2.329
0.332	0.468	4.523	2.728	4.500	3.545	3.621	2.258	1.853	1.956	2.323	2.266	2.221	1.314	1.354	2.265
0.340	0.468	4.083	2.567	4.269	3.318	3.422	2.196	1.923	2.106	2.255	2.170	2.305	1.268	1.291	2.244
0.348	0.468	4.118	2.362	4.020	3.115	3.162	2.109	1.732	2.162	2.222	2.259	2.442	1.350	1.303	2.244
0.356	0.468	3.766	2.129	3.812	2.918	3.043	2.044	1.741	2.244	2.170	2.137	2.552	1.392	1.392	2.363
0.364	0.468	3.661	2.011	3.613	2.916	2.954	1.997	1.747	2.328	2.153	2.264	2.764	1.601	1.532	2.475
0.372	0.468	3.695	2.091	3.564	2.926	3.047	2.004	1.912	2.443	2.387	2.376	2.798	1.683	1.751	2.657
0.380	0.468	4.066	2.321	3.694	3.062	3.081	2.141	2.036	2.566	2.554	2.441	3.006	1.917	1.808	2.733
0.388	0.468	4.191	2.635	3.883	3.412	3.450	2.461	2.286	2.767	2.844	2.676	3.208	2.068	1.978	2.955
0.396	0.468	4.332	3.056	4.142	3.658	3.761	2.783	2.576	2.996	3.102	2.989	3.291	2.368	2.192	3.118
0.404	0.468	4.794	3.230	4.311	3.916	4.046	3.089	2.774	3.139	3.375	3.111	3.790	2.480	2.394	3.112
0.412	0.468	4.634	3.248	4.319	3.988	4.328	3.453	2.973	3.357	3.532	3.307	3.766	2.619	2.559	3.447
0.420	0.468	4.794	3.195	4.168	4.112	4.517	3.548	3.097	3.466	3.878	3.560	3.901	2.793	2.793	3.305
0.428	0.468	4.664	3.254	4.344	4.369	4.708	4.005	3.405	3.682	3.991	3.886	4.404	3.036	3.028	3.623
0.436	0.468	5.453	3.580	4.806	4.759	5.166	4.005	3.641	3.909	4.118	4.196	4.340	3.369	3.098	3.764
0.444	0.468	5.522	4.073	5.519	4.936	5.807	4.384	3.628	3.918	4.482	4.047	4.404	3.536	3.190	3.874
0.452	0.468	6.775	4.574	5.961	5.462	5.892	4.809	4.098	4.338	4.434	4.385	5.054	3.736	3.518	4.124
0.460	0.468	6.551	4.961	6.644	6.003	6.479	4.809	4.118	4.228	4.828	4.529	4.936	3.902	3.612	4.175
0.468	0.468	6.215	5.075	6.925	6.761	6.654	5.697	4.321	4.640	4.762	4.784	5.188	4.121	4.086	4.389
0.476	0.468	6.215	4.859	6.981	6.524	6.990	5.697	4.514	4.565	4.977	5.007	5.141	4.206	3.924	4.411
0.484	0.468	6.551	4.919	7.358	7.071	7.396	6.256	4.678	4.835	5.105	5.533	5.460	4.275	4.168	4.580
0.492	0.468	7.468	5.400	7.317	7.389	6.926	6.544	5.177	5.046	5.557	5.390	5.524	4.612	4.305	5.040
0.500	0.468	6.551	5.505	7.540	7.523	6.990	6.949	5.066	5.276	5.998	5.747	6.153	4.755	4.584	5.040
0.508	0.468	6.215	5.469	7.491	7.859	7.213	6.544	5.371	5.076	5.798	5.958	6.153	4.458	4.617	5.173
0.516	0.468	7.062	5.451	7.897	8.370	7.752	7.643	5.707	5.481	6.404	6.594	6.623	5.123	4.799	6.021
0.524	0.468	8.161	6.358	7.897	7.859	7.907	7.643	6.624	5.933	7.502	5.901	7.539	5.069	5.128	5.820
0.532	0.468		6.721	8.590	9.469			6.218	6.626	6.586	6.307	7.539	5.017	5.620	6.426
0.540	0.468		8.108	8.927	8.083	7.501		6.218	6.780	6.586	7.000		6.221	6.409	6.609
0.548	0.468		9.494	9.843	8.776	9.698		6.401	8.572	7.502	6.712	8.232	6.221	6.409	6.609
0.556	0.468	8.161		10.536	9.469	8.600	7.643	8.010	7.879		8.098	7.539	6.627	6.920	7.525
0.564	0.468								7.474	8.196			7.320		8.218
0.572	0.468												8.013
0.580	0.468
0.588	0.468
0.596	0.468
0.604	0.468
0.612	0.468
0.620	0.468
0.628	0.468
0.636	0.468
0.644	0.468
0.652	0.468
0.660	0.468
0.668	0.468
0.676	0.468
0.684	0.468
0.692	0.468
0.700	0.468
0.708	0.468
0.716	0.468
0.724	0.468
0.732	0.468
0.740	0.468
0.748	0.468
0.756	0.468
0.764	0.468
0.772	0.468
0.780	0.468
0.788	0.468
0.796	0.468
0.004	0.473
0.012	0.473
0.020	0.473
0.028	0.473	7.468	7.884	9.843	7.859	9.005								8.018
0.036	0.473	5.763	6.449	6.952	6.636	6.520	6.949	8.010	8.572	7.502	8.791		6.914	6.920
0.044	0.473	5.025	5.351	6.245	5.444	5.709	5.563	6.911	6.963	6.586	7.000	7.539	5.305	5.620
0.052	0.473	5.216	4.812	5.700	5.087	5.408	5.563	6.064	6.626	6.404	6.489	7.134	4.794	5.379	5.915
0.060	0.473	5.070	5.005	5.546	4.825	5.124	5.078	8.010	6.087	6.404	5.796	6.035	5.017	4.686	5.915
0.068	0.473	4.865	4.604	5.300	4.492	4.701	4.752	5.813	5.394	6.809	5.533	5.188	4.835	4.974	5.915
0.076	0.473	4.153	4.231	4.839	4.156	3.972	4.209	5.525	5.800	5.631	5.496	5.342	4.402	4.840	5.127
0.084	0.473	3.628	3.583	4.257	3.558	3.214	3.858	5.707	5.437	5.631	5.265	5.342	4.878	4.651	5.173
0.092	0.473	3.286	3.219	3.892	3.260	2.810	3.468	5.177	5.240	4.863	5.295	5.097	4.517	4.722	5.082
0.100	0.473	3.031	2.987	3.706	3.009	2.669	3.286	5.066	4.835	5.018	5.030	5.141	4.142	4.355	4.817
0.108	0.473	3.031	2.922	3.606	2.918	2.683	3.423	5.302	4.413	5.305	5.030	5.524	4.142	4.147	4.752
0.116	0.473	3.105	3.162	3.838	3.181	2.923	3.438	4.832	4.178	4.977	4.648	4.736	3.886	3.784	4.389
0.124	0.473	3.479	3.358	4.230	3.482	3.523	3.905	4.040	3.568	4.389	3.939	4.320	3.408	3.282	4.248
0.132	0.473	3.884	3.877	4.901	4.117	4.161	4.241	3.950	3.240	4.118	3.850	3.569	3.359	2.750	3.623
0.140	0.473	4.695	4.477	5.493	4.787	4.823	3.979	3.641	3.059	3.789	3.508	3.327	2.976	2.366	3.207
0.148	0.473	5.676	5.190	6.287	5.598	5.221	4.005	3.076	2.563	3.477	3.353	2.949	2.843	2.175	2.925
0.156	0.473	6.551	5.051	6.566	5.914	5.368	3.408	2.727	2.271	3.152	3.005	2.699	2.492	1.927	2.594
0.164	0.473	5.964	4.329	5.972	5.220	4.539	3.248	2.351	1.857	2.868	2.660	2.424	2.091	1.528	2.275
0.172	0.473	5.763	3.164	4.631	4.156	3.632	2.806	2.024	1.520	2.443	2.319	2.125	1.660	1.264	2.242
0.180	0.473	4.311	2.184	3.676	3.308	2.748	2.183	1.664	1.324	2.069	2.139	2.048	1.331	1.069	2.178
0.188	0.473	3.843	1.445	2.919	2.631	2.185	1.814	1.422	1.336	1.751	2.049	2.077	1.268	1.051	2.187
0.196	0.473	3.399	1.059	2.488	2.169	1.860	1.452	1.351	1.473	1.558	2.031	2.269	1.180	1.126	2.187
0.204	0.473	3.130	0.966	2.377	1.996	1.903	1.259	1.407	1.643	1.544	2.026	2.397	1.354	1.285	2.270
0.212	0.473	3.407	1.077	2.523	2.086	2.117	1.242	1.473	1.826	1.585	2.162	2.512	1.462	1.413	2.346
0.220	0.473	3.742	1.443	2.907	2.379	2.502	1.511	1.584	1.979	1.807	2.351	2.587	1.621	1.538	2.443
0.228	0.473	4.018	1.933	3.387	2.865	3.013	1.776	1.883	2.160	2.080	2.439	2.605	1.823	1.620	2.462
0.236	0.473	4.664	2.425	3.865	3.403	3.585	2.162	1.956	2.149	2.315	2.609	2.594	2.086	1.680	2.481
0.244	0.473	5.116	2.902	4.352	3.834	4.035	2.687	2.118	2.253	2.475	2.754	2.605	1.915	1.842	2.478
0.252	0.473	5.676	3.538	4.930	4.201	4.218	2.701	2.226	2.230	2.627	2.803	2.597	1.882	1.792	2.494
0.260	0.473	5.676	3.761	5.332	4.327	4.356	2.790	2.097	2.088	2.690	2.763	2.515	1.835	1.778	2.431
0.268	0.473	5.763	3.741	5.455	4.293	4.323	2.495	2.205	2.040	2.678	2.716	2.366	1.687	1.730	2.252
0.276	0.473	5.216	3.622	5.203	4.238	4.287	2.472	2.070	1.919	2.568	2.589	2.371	1.641	1.621	2.219
0.284	0.473	5.116	3.312	4.891	4.001	3.988	2.334	2.006	1.856	2.415	2.476	2.397	1.482	1.466	2.229
0.292	0.473	4.605	3.032	4.631	4.048	3.890	2.267	1.793	1.722	2.293	2.313	2.246	1.345	1.315	2.249
0.300	0.473	4.942	2.883	4.456	3.823	3.826	2.067	1.778	1.695	2.261	2.205	2.300	1.286	1.213	2.304
0.308	0.473	4.942	2.901	4.493	3.841	3.665	2.070	1.743	1.674	2.153	2.228	2.107	1.119	1.177	2.042
0.316	0.473	4.290	2.849	4.525	3.691	3.769	2.105	1.722	1.742	2.207	2.045	2.157	1.136	1.124	2.074
0.324	0.473	4.727	2.796	4.449	3.597	3.603	2.105	1.633	1.688	2.001	2.062	2.024	1.076	1.132	2.005
0.332	0.473	4.497	2.753	4.354	3.458	3.539	2.063	1.608	1.724	2.054	1.996	2.101	1.051	1.118	2.038
0.340	0.473	4.269	2.608	4.178	3.304	3.376	1.942	1.545	1.868	1.997	2.050	2.107	1.073	1.166	2.040
0.348	0.473	4.118	2.442	3.957	3.157	3.105	2.008	1.564	2.038	1.908	1.998	2.241	1.129	1.165	2.028
0.356	0.473	3.817	2.165	3.825	2.931	2.908	1.770	1.453	2.055	2.089	1.956	2.346	1.250	1.249	2.152
0.364	0.473	3.742	2.016	3.579	2.866	2.750	1.721	1.488	2.095	2.056	1.958	2.528	1.341	1.439	2.291
0.372	0.473	3.804	1.964	3.498	2.794	2.773	1.737	1.558	2.266	2.146	2.059	2.499	1.585	1.519	2.413
0.380	0.473	3.830	2.189	3.544	2.954	2.982	1.893	1.816	2.307	2.453	2.205	2.803	1.683	1.671	2.538
0.388	0.473	4.400	2.575	3.846	3.217	3.339	2.244	2.102	2.573	2.482	2.416	3.001	1.947	1.828	2.616
0.396	0.473	4.903	2.997	4.078	3.591	3.616	2.872	2.344	2.740	2.849	2.671	3.202	2.034	1.978	2.634
0.404	0.473	5.165	3.259	4.151	3.789	3.875	2.863	2.501	3.023	3.090	2.823	3.269	2.326	2.204	2.763
0.412	0.473	5.453	3.337	4.154	3.920	4.205	3.423	2.840	3.143	3.336	3.071	3.470	2.488	2.355	2.987
0.420	0.473	4.983	3.328	4.244	4.103	4.410	3.548	3.047	3.390	3.621	3.290	3.755	2.761	2.576	3.207
0.428	0.473	4.760	3.371	4.409	4.413	4.771	4.005	3.166	3.466	3.674	3.550	3.850	2.877	2.705	3.473
0.436	0.473	5.388	3.602	4.856	4.609	5.210	3.954	3.166	3.660	3.839	3.716	4.207	3.036	2.793	3.499
0.444	0.473	6.215	4.176	5.480	4.844	5.450	4.241	3.641	3.890	4.225	4.047	4.281	3.547	3.055	3.741
0.452	0.473	5.858	4.574	6.154	5.499	6.009	4.464	3.950	3.863	4.244	4.147	4.569	3.547	3.248	3.775
0.460	0.473	6.551	4.775	6.425	6.068	6.061	5.563	3.836	4.141	4.640	4.326	5.141	3.606	3.464	4.075
0.468	0.473	5.858	4.859	6.729	6.250	6.061	4.934	4.249	4.296	4.730	4.602	5.236	3.794	3.309	3.928
0.476	0.473	5.596	4.749	6.872	6.291	6.563	6.544	4.296	4.368	5.018	4.748	4.936	4.206	3.799	4.504
0.484	0.473	6.551	4.909	7.102	6.830	6.654	5.851	5.066	4.338	5.251	4.963	5.236	3.854	3.958	4.286
0.492	0.473	6.081	5.051	6.898	7.389	6.808	6.949	4.752	4.788	4.938	5.054	5.593	4.349	3.814	4.784
0.500	0.473	6.551	5.150	7.491	7.071	7.396	6.949	5.120	4.788	5.711	5.326	6.035	4.402	4.407	4.960
0.508	0.473	8.161	5.075	7.540	7.071	7.059	7.643	5.177	5.240	5.711	5.459	5.747	4.794	4.305	4.886
0.516	0.473	7.468	5.562	7.445	7.859	7.396	7.643	5.177	5.437	6.404	5.656	5.834	4.375	4.305	5.082
0.524	0.473	7.468	5.710	8.051	8.083	8.312	6.949	5.445	5.577	5.631	5.656	5.930	4.717	4.974	5.579
0.532	0.473	7.062	6.403	8.744	9.469	7.300	7.643	5.931	5.800	6.404	6.489	6.846	5.180	5.128	5.820
0.540	0.473	8.161	7.096	9.150	7.859	8.600		6.401	6.626	7.097	6.152	5.930	5.123	5.185	6.426
0.548	0.473		7.702	9.437	9.469	9.698	7.643	6.401	6.780	7.502		7.134	5.528	5.716	6.609
0.556	0.473		8.395	9.150		8.600		6.624	6.780	7.502	6.712	8.232	6.914	6.072	6.426
0.564	0.473					9.698			8.572		7.405		6.914	6.409	8.218
0.572	0.473							8.010					7.320		7.119
0.580	0.473						7.643
0.588	0.473
0.596	0.473
0.604	0.473
0.612	0.473
0.620	0.473
0.628	0.473
0.636	0.473
0.644	0.473
0.652	0.473
0.660	0.473
0.668	0.473
0.676	0.473
0.684	0.473
0.692	0.473
0.700	0.473
0.708	0.473
0.716	0.473
0.724	0.473
0.732	0.473
0.740	0.473
0.748	0.473
0.756	0.473
0.764	0.473
0.772	0.473
0.780	0.473
0.788	0.473
0.796	0.473
0.004	0.478
0.012	0.478
0.020	0.478		8.801	9.150	8.776	8.089
0.028	0.478	5.676	5.623	6.476	5.831	5.767	5.003	6.624	7.879	7.097	7.182		6.221	7.325
0.036	0.478	4.083	4.257	5.031	4.492	4.425	4.551	5.707	6.270	5.423	5.847	7.134	4.612	5.185	8.218
0.044	0.478	3.912	3.848	4.498	3.882	4.008	4.146	5.707	5.171	4.794	5.103	5.930	4.252	4.067	6.832
0.052	0.478	3.830	3.647	4.230	3.755	3.911	3.881	5.120	4.883	4.458	5.007	5.747	3.794	3.756	5.328
0.060	0.478	3.628	3.744	4.175	3.508	3.838	3.635	4.576	4.547	4.482	4.501	4.865	3.886	3.829	5.510
0.068	0.478	3.469	3.518	3.813	3.433	3.365	3.484	4.609	4.583	4.558	4.602	4.736	3.823	3.674	4.999
0.076	0.478	3.079	3.002	3.482	3.129	2.886	3.299	4.455	4.255	4.170	4.248	4.736	3.669	3.564	4.480
0.084	0.478	2.664	2.669	3.155	2.767	2.526	3.027	4.160	4.178	4.153	4.021	4.543	3.570	3.564	4.457
0.092	0.478	2.498	2.443	3.000	2.634	2.331	2.839	4.078	3.998	4.345	4.038	4.155	3.513	3.564	4.286
0.100	0.478	2.608	2.503	2.991	2.709	2.351	2.872	4.427	3.881	4.170	4.073	4.404	3.524	3.413	4.140
0.108	0.478	2.736	2.727	3.217	2.862	2.594	2.979	4.226	3.548	4.458	4.047	4.043	3.491	3.128	4.411
0.116	0.478	3.079	3.090	3.730	3.256	3.035	3.078	4.118	3.357	3.892	3.742	4.207	3.130	2.931	3.685
0.124	0.478	3.607	3.500	4.327	3.775	3.539	3.548	4.003	2.985	3.839	3.421	3.453	3.043	2.761	3.464
0.132	0.478	4.153	4.030	4.926	4.304	4.205	3.836	3.375	2.629	3.789	3.242	3.001	2.815	2.509	3.008
0.140	0.478	4.695	4.290	5.383	5.178	4.629	3.858	3.182	2.437	3.459	3.036	2.715	2.720	2.195	2.910
0.148	0.478	5.216	4.634	6.142	5.577	4.919	3.731	2.801	2.206	3.344	3.055	2.538	2.441	1.934	2.583
0.156	0.478	6.081	4.732	6.093	5.358	4.839	3.453	2.473	1.938	3.159	2.798	2.246	2.161	1.555	2.383
0.164	0.478	5.858	3.907	5.601	4.936	4.451	3.099	2.220	1.655	2.728	2.532	2.065	1.891	1.365	2.131
0.172	0.478	5.270	3.122	4.609	4.094	3.704	2.847	1.899	1.449	2.326	2.307	2.028	1.628	1.134	2.028
0.180	0.478	4.447	2.357	3.868	3.485	3.044	2.390	1.560	1.328	2.082	2.132	1.961	1.427	1.009	2.009
0.188	0.478	4.050	1.730	3.200	2.922	2.514	1.945	1.460	1.298	1.779	2.004	1.908	1.241	0.991	1.811
0.196	0.478	3.309	1.310	2.785	2.544	2.298	1.560	1.382	1.355	1.666	2.000	2.022	1.170	0.990	1.976
0.204	0.478	3.256	1.181	2.664	2.294	2.201	1.381	1.329	1.450	1.560	1.965	2.121	1.202	1.101	1.991
0.212	0.478	3.390	1.239	2.707	2.328	2.377	1.424	1.352	1.564	1.597	2.038	2.164	1.318	1.225	1.986
0.220	0.478	3.607	1.457	2.851	2.431	2.602	1.634	1.421	1.684	1.722	2.116	2.185	1.446	1.267	2.111
0.228	0.478	3.791	1.719	3.092	2.633	2.854	1.684	1.649	1.796	1.779	2.158	2.161	1.542	1.372	2.089
0.236	0.478	4.100	2.046	3.360	2.921	3.209	1.893	1.661	1.780	2.014	2.272	2.194	1.580	1.398	2.087
0.244	0.478	4.447	2.559	3.807	3.327	3.541	2.145	1.739	1.768	2.182	2.265	2.178	1.536	1.429	2.050
0.252	0.478	5.070	3.039	4.477	3.789	3.818	2.444	1.868	1.736	2.421	2.418	2.116	1.504	1.450	1.989
0.260	0.478	5.165	3.352	4.926	3.939	3.918	2.258	1.801	1.651	2.312	2.385	2.073	1.449	1.373	2.085
0.268	0.478	4.760	3.405	5.035	4.122	3.965	2.390	1.853	1.594	2.343	2.373	2.056	1.430	1.335	2.063
0.276	0.478	5.070	3.221	4.923	3.782	3.840	2.249	1.778	1.535	2.279	2.226	2.028	1.264	1.228	2.019
0.284	0.478	4.664	2.944	4.547	3.661	3.785	2.125	1.686	1.509	2.232	2.106	2.046	1.204	1.087	1.928
0.292	0.478	4.903	2.857	4.348	3.803	3.719	1.990	1.679	1.430	2.163	2.082	1.996	1.130	1.024	1.945
0.300	0.478	4.423	2.756	4.364	3.732	3.541	2.129	1.592	1.414	1.971	1.971	1.901	1.016	1.011	1.941
0.308	0.478	4.577	2.695	4.407	3.670	3.490	1.994	1.524	1.445	2.009	1.968	1.801	0.970	1.030	1.872
0.316	0.478	4.354	2.744	4.375	3.508	3.496	2.008	1.552	1.466	1.917	1.938	1.874	0.911	1.003	1.782
0.324	0.478	4.577	2.753	4.413	3.566	3.535	1.997	1.431	1.567	1.862	1.847	1.782	0.933	1.018	1.771
0.332	0.478	4.229	2.729	4.298	3.417	3.360	1.874	1.416	1.622	1.855	1.869	1.906	0.878	1.021	1.855
0.340	0.478	4.377	2.677	4.142	3.242	3.118	1.822	1.377	1.751	1.777	1.802	1.881	0.921	1.056	1.869
0.348	0.478	4.210	2.437	4.004	3.034	2.977	1.605	1.360	1.800	1.761	1.788	2.006	1.014	1.074	1.878
0.356	0.478	3.791	2.236	3.633	2.748	2.650	1.492	1.360	1.833	1.742	1.799	2.134	1.074	1.151	2.046
0.364	0.478	3.566	1.995	3.450	2.661	2.494	1.422	1.286	1.950	1.843	1.771	2.305	1.224	1.244	2.164
0.372	0.478	3.399	1.953	3.374	2.705	2.587	1.560	1.344	2.095	2.005	1.844	2.403	1.331	1.393	2.275
0.380	0.478	3.718	2.071	3.474	2.837	2.771	1.796	1.481	2.152	2.144	1.953	2.442	1.509	1.477	2.383
0.388	0.478	4.290	2.494	3.646	3.046	3.014	2.222	1.801	2.360	2.301	2.154	2.623	1.742	1.725	2.419
0.396	0.478	4.550	2.987	3.819	3.357	3.320	2.406	1.970	2.601	2.582	2.437	3.091	1.926	1.759	2.491
0.404	0.478	4.605	3.295	3.807	3.529	3.737	2.673	2.270	2.743	2.839	2.639	3.195	2.083	1.976	2.685
0.412	0.478	5.216	3.306	3.975	3.809	4.039	3.121	2.438	2.955	2.997	2.881	3.487	2.385	2.216	2.793
0.420	0.478	4.942	3.354	4.185	3.968	4.273	3.380	2.692	3.230	3.336	3.105	3.597	2.545	2.427	2.976
0.428	0.478	5.388	3.423	4.544	4.298	4.846	3.751	2.840	3.202	3.642	3.449	3.766	2.615	2.598	3.269
0.436	0.478	5.328	3.884	5.102	4.564	5.083	4.059	3.166	3.202	3.663	3.555	4.300	2.837	2.710	3.276
0.444	0.478	5.453	4.133	5.661	4.926	5.244	3.836	3.292	3.697	3.826	3.524	4.189	3.153	2.842	3.491
0.452	0.478	5.676	4.318	5.993	5.342	5.571	4.551	3.616	3.609	3.852	3.843	4.105	3.398	2.968	3.456
0.460	0.478	6.215	4.517	6.316	5.462	5.767	4.870	3.762	3.899	4.153	3.924	4.471	3.295	3.265	3.741
0.468	0.478	5.676	4.642	6.393	6.068	5.827	5.003	3.641	4.141	4.389	4.314	4.706	3.536	3.206	3.799
0.476	0.478	5.763	4.545	6.604	6.291	6.061	5.245	4.372	4.166	4.532	4.487	4.621	3.559	3.433	3.941
0.484	0.478	5.964	4.775	6.752	6.761	6.654	5.245	4.272	4.242	5.060	4.587	4.766	4.142	3.564	4.028
0.492	0.478	7.062	4.821	6.952	7.272	6.440	5.563	4.576	4.547	4.828	4.731	5.236	4.024	3.662	4.124
0.500	0.478	5.964	5.005	7.169	6.473	6.754	6.256	4.609	4.660	5.305	5.007	5.288	4.101	3.891	4.529
0.508	0.478	6.081	5.124	7.358	7.389	7.300	6.544	4.791	5.076	5.251	5.054	5.524	4.163	3.875	4.457
0.516	0.478	6.775	5.562	7.400	8.083	7.059	6.033	5.177	5.205	5.798	5.357	5.834	4.275	4.106	4.817
0.524	0.478	8.161	5.805	8.051	7.523	7.907	6.033	5.525	5.107	6.116	5.796	5.399	4.184	4.234	4.851
0.532	0.478	8.161	5.910	8.138	8.083	8.312	6.544	5.445	5.628	6.250	5.424	6.623	4.922	4.840	5.579
0.540	0.478	8.161	6.661	8.590	7.859	7.907	6.949	6.218	5.800	6.116	6.394	6.440	5.374	5.128	5.653
0.548	0.478	8.161	6.855	8.927	8.776	8.600	7.643	5.612	6.270	6.809	6.394	6.440	5.240	5.310	6.021
0.556	0.478	8.161	8.108	9.843	9.469	8.089	7.643	6.911	6.963	6.586	7.182	8.232	5.816	6.072	6.609
0.564	0.478	8.161			8.370	9.698	7.643	6.624	7.186	8.196	7.693	8.232	6.067	7.325
0.572	0.478			10.536		9.698	7.643		7.879		8.791			8.018	8.218
0.580	0.478		9.494								8.791
0.588	0.478
0.596	0.478
0.604	0.478
0.612	0.478
0.620	0.478
0.628	0.478
0.636	0.478
0.644	0.478
0.652	0.478
0.660	0.478
0.668	0.478
0.676	0.478
0.684	0.478
0.692	0.478
0.700	0.478
0.708	0.478
0.716	0.478
0.724	0.478
0.732	0.478
0.740	0.478
0.748	0.478
0.756	0.478
0.764	0.478
0.772	0.478
0.780	0.478
0.788	0.478
0.796	0.478
0.004	0.483
0.012	0.483					9.698
0.020	0.483	6.369	6.603	7.317	6.761	5.937	6.949			8.196	8.791		7.320	7.325
0.028	0.483	4.269	4.274	4.887	4.394	3.981	4.464	5.707	6.007	5.251	6.019	7.539	4.755	5.246
0.036	0.483	3.013	3.182	3.720	3.154	3.089	3.260	4.181	4.788	3.962	4.373	6.035	3.696	3.829	7.525
0.044	0.483	2.878	2.769	3.108	2.699	2.752	3.078	3.805	4.040	3.192	3.692	5.013	2.860	3.120	5.915
0.052	0.483	2.727	2.675	2.923	2.543	2.611	2.708	3.567	3.728	3.276	3.358	4.865	2.766	2.809	5.040
0.060	0.483	2.689	2.562	2.714	2.534	2.533	2.599	3.319	3.390	3.025	3.358	4.320	2.680	2.602	4.529
0.068	0.483	2.477	2.389	2.526	2.302	2.284	2.478	3.223	3.179	2.902	3.193	3.790	2.460	2.625	4.326
0.076	0.483	2.164	2.102	2.260	2.150	2.018	2.183	3.206	3.051	2.912	2.957	3.888	2.528	2.521	3.998
0.084	0.483	1.856	1.838	2.052	2.025	1.855	2.183	2.993	2.955	2.745	2.960	3.532	2.468	2.398	4.091
0.092	0.483	1.769	1.798	2.020	2.011	1.830	2.026	3.040	2.823	2.887	2.859	3.569	2.445	2.458	3.729
0.100	0.483	1.826	1.932	2.209	2.194	1.948	2.097	3.198	2.755	2.986	2.951	3.550	2.460	2.501	3.623
0.108	0.483	2.255	2.240	2.584	2.476	2.326	2.240	3.112	2.568	3.152	2.986	3.283	2.343	2.458	3.707
0.116	0.483	2.848	2.799	3.203	3.052	2.751	2.680	3.256	2.376	3.198	2.892	3.091	2.504	2.348	3.276
0.124	0.483	3.390	3.221	3.828	3.529	3.249	2.906	3.239	2.277	3.276	2.823	2.752	2.396	2.241	3.008
0.132	0.483	3.971	3.777	4.565	4.270	3.722	3.366	3.198	2.030	3.037	2.712	2.573	2.273	2.024	2.876
0.140	0.483	4.472	4.056	5.102	4.724	4.177	3.499	2.941	1.912	3.127	2.680	2.486	2.161	1.830	2.524
0.148	0.483	4.760	4.306	5.499	4.936	4.420	3.325	2.612	1.765	2.992	2.639	2.143	2.042	1.652	2.354
0.156	0.483	5.270	4.082	5.757	5.087	4.655	3.438	2.280	1.597	2.844	2.571	1.946	1.884	1.423	2.157
0.164	0.483	5.388	3.877	5.349	4.733	4.457	3.143	2.083	1.517	2.639	2.316	1.788	1.783	1.225	2.048
0.172	0.483	5.676	3.215	4.842	4.206	3.933	2.960	1.942	1.436	2.315	2.128	1.769	1.572	1.040	1.925
0.180	0.483	4.695	2.572	4.152	3.667	3.482	2.580	1.657	1.274	2.182	1.974	1.734	1.438	0.934	1.769
0.188	0.483	4.210	2.107	3.655	3.293	3.043	2.149	1.507	1.179	1.989	1.894	1.636	1.293	0.873	1.744
0.196	0.483	4.066	1.745	3.308	2.916	2.859	1.935	1.417	1.229	1.804	1.857	1.690	1.129	0.878	1.689
0.204	0.483	3.898	1.619	3.081	2.700	2.748	1.828	1.295	1.227	1.709	1.878	1.751	1.147	0.973	1.678
0.212	0.483	4.269	1.584	3.014	2.688	2.691	1.754	1.275	1.282	1.662	1.865	1.632	1.141	0.963	1.732
0.220	0.483	3.596	1.621	3.016	2.597	2.753	1.770	1.317	1.303	1.685	1.837	1.734	1.119	1.023	1.693
0.228	0.483	4.118	1.796	3.124	2.645	2.858	1.822	1.407	1.363	1.734	1.958	1.752	1.245	1.037	1.783
0.236	0.483	4.066	2.064	3.345	2.905	3.111	1.762	1.463	1.345	1.795	2.006	1.771	1.262	1.046	1.823
0.244	0.483	4.865	2.432	3.735	3.168	3.334	1.990	1.515	1.327	1.963	2.043	1.716	1.241	1.083	1.744
0.252	0.483	4.829	2.891	4.267	3.575	3.605	2.101	1.590	1.408	2.039	2.031	1.630	1.207	1.050	1.700
0.260	0.483	4.865	3.112	4.596	3.789	3.699	2.187	1.645	1.258	2.071	1.997	1.701	1.227	1.008	1.761
0.268	0.483	4.760	3.180	4.790	3.701	3.790	2.141	1.600	1.220	2.123	1.977	1.645	1.066	0.943	1.636
0.276	0.483	4.942	3.094	4.842	3.676	3.644	2.026	1.536	1.287	2.039	1.932	1.701	0.986	0.930	1.708
0.284	0.483	4.942	3.105	4.719	3.739	3.616	1.980	1.535	1.217	1.875	1.887	1.752	0.974	0.914	1.768
0.292	0.483	5.116	2.916	4.542	3.597	3.510	1.846	1.450	1.268	1.921	1.825	1.746	0.902	0.858	1.670
0.300	0.483	4.472	2.824	4.530	3.575	3.470	1.994	1.429	1.281	1.831	1.810	1.743	0.847	0.808	1.678
0.308	0.483	4.354	2.824	4.409	3.611	3.439	1.811	1.361	1.303	1.878	1.754	1.737	0.841	0.901	1.658
0.316	0.483	4.423	2.823	4.547	3.490	3.358	1.900	1.348	1.394	1.722	1.773	1.671	0.793	0.895	1.648
0.324	0.483	4.423	2.785	4.396	3.445	3.275	1.837	1.314	1.456	1.733	1.792	1.660	0.795	0.901	1.639
0.332	0.483	4.423	2.755	4.290	3.272	3.178	1.762	1.218	1.466	1.665	1.696	1.712	0.822	0.944	1.681
0.340	0.483	4.354	2.708	4.090	3.087	2.945	1.631	1.222	1.545	1.690	1.666	1.758	0.852	0.941	1.746
0.348	0.483	4.472	2.475	3.838	2.877	2.694	1.410	1.222	1.602	1.645	1.649	1.855	0.927	0.976	1.788
0.356	0.483	3.779	2.217	3.530	2.619	2.563	1.273	1.183	1.753	1.684	1.611	1.976	0.998	1.073	1.806
0.364	0.483	3.607	1.979	3.274	2.530	2.415	1.306	1.202	1.851	1.781	1.614	2.145	1.134	1.150	2.046
0.372	0.483	3.718	1.934	3.262	2.474	2.482	1.416	1.272	1.954	1.852	1.667	2.274	1.298	1.318	2.085
0.380	0.483	3.507	2.064	3.357	2.684	2.656	1.649	1.322	2.075	1.891	1.826	2.418	1.390	1.362	2.100
0.388	0.483	3.754	2.387	3.553	2.969	2.893	2.008	1.509	2.315	2.111	1.997	2.590	1.533	1.520	2.247
0.396	0.483	4.229	2.760	3.646	3.246	3.190	2.444	1.791	2.463	2.329	2.193	2.760	1.752	1.628	2.302
0.404	0.483	4.829	3.164	3.674	3.488	3.585	2.645	2.031	2.576	2.639	2.418	2.829	1.877	1.834	2.447
0.412	0.483	4.695	3.326	3.864	3.682	3.840	2.822	2.229	2.782	2.811	2.691	3.145	2.152	2.078	2.709
0.420	0.483	4.942	3.483	4.139	3.841	4.375	3.286	2.412	2.849	3.014	2.971	3.320	2.378	2.121	2.705
0.428	0.483	5.116	3.602	4.661	4.298	4.629	3.468	2.521	3.051	3.172	3.105	3.559	2.512	2.269	3.025
0.436	0.483	5.328	3.780	5.203	4.601	4.831	3.751	2.790	3.183	3.451	3.464	3.801	2.720	2.402	3.082
0.444	0.483	5.328	3.953	5.646	4.864	4.971	4.177	3.239	3.466	3.313	3.307	4.089	2.815	2.620	3.214
0.452	0.483	5.596	4.257	5.921	5.249	5.166	4.310	3.300	3.379	3.765	3.650	3.875	3.145	2.686	3.262
0.460	0.483	5.763	4.346	6.142	5.358	5.144	4.146	3.405	3.720	3.947	3.698	4.382	3.161	2.943	3.398
0.468	0.483	5.858	4.301	6.362	5.805	5.604	4.934	3.967	3.728	4.021	3.872	4.448	3.449	3.028	3.473
0.476	0.483	5.858	4.419	6.362	5.972	5.870	4.752	4.021	4.018	4.324	4.100	4.595	3.524	3.223	3.664
0.484	0.483	5.858	4.470	6.547	6.424	6.115	4.598	4.098	4.190	4.794	4.147	4.706	3.547	3.364	3.752
0.492	0.483	5.763	4.749	6.775	6.378	6.331	5.445	4.249	4.242	4.900	4.587	4.865	3.682	3.464	3.928
0.500	0.483	5.676	4.596	6.981	6.904	6.563	5.851	4.181	4.398	4.938	4.557	4.798	3.582	3.552	4.347
0.508	0.483	6.369	4.812	6.847	6.904	6.703	6.544	4.576	4.512	4.977	4.803	5.188	3.631	3.599	4.554
0.516	0.483	6.775	5.289	7.240	6.904	6.607	6.256	5.066	4.680	5.488	4.963	5.141	4.101	3.941	4.529
0.524	0.483	7.468	5.524	7.540	7.272	6.563	6.949	5.014	4.883	5.060	5.326	5.834	4.043	3.924	4.607
0.532	0.483	7.468	5.968	8.138	7.859	7.396	6.949	5.066	5.107	5.798	5.390	6.035	4.517	4.329	4.752
0.540	0.483	7.468	6.403	7.971	9.469	7.907	7.643	5.371	5.437	5.998	5.459	5.834	4.878	4.883	5.820
0.548	0.483	7.468	7.297	8.590	8.370	8.312	6.949	5.525	5.800	6.250	6.019	6.153	5.069	4.974	5.820
0.556	0.483	8.161	8.395	8.927	7.859	8.089	7.643	6.401	6.375	6.586	5.958	8.232	5.069	6.227	7.525
0.564	0.483		8.108	9.843	9.469	9.005	6.949	6.911	6.963	8.196	6.712		6.404	6.920	8.218
0.572	0.483			10.536	9.469	9.005		7.317	8.572	7.502	7.405	8.232	6.404	6.920	8.218
0.580	0.483														8.218
0.588	0.483
0.596	0.483
0.604	0.483
0.612	0.483
0.620	0.483
0.628	0.483
0.636	0.483
0.644	0.483
0.652	0.483
0.660	0.483
0.668	0.483
0.676	0.483
0.684	0.483
0.692	0.483
0.700	0.483
0.708	0.483
0.716	0.483
0.724	0.483
0.732	0.483
0.740	0.483
0.748	0.483
0.756	0.483
0.764	0.483
0.772	0.483
0.780	0.483
0.788	0.483
0.796	0.483
0.004	0.488
0.012	0.488
0.020	0.488	6.775	6.498	6.847	6.173	5.479	6.544		7.186	6.586	8.098		7.320
0.028	0.488	3.718	3.754	4.206	3.691	3.403	3.792	4.875	5.353	4.434	5.007	6.846	4.121	4.584	8.218
0.036	0.488	2.589	2.511	2.961	2.528	2.300	2.666	3.693	3.881	3.320	3.539	5.930	3.161	3.014	6.272
0.044	0.488	2.002	1.969	2.255	1.827	1.748	1.969	2.774	3.071	2.427	2.857	4.706	2.196	2.279	4.886
0.052	0.488	1.733	1.761	1.932	1.630	1.565	1.724	2.538	2.706	2.194	2.549	3.888	1.915	1.920	4.434
0.060	0.488	1.734	1.632	1.671	1.463	1.433	1.654	2.152	2.356	1.900	2.192	3.578	1.757	1.759	4.389
0.068	0.488	1.467	1.500	1.439	1.328	1.305	1.533	2.024	2.108	1.755	2.008	3.404	1.630	1.598	3.654
0.076	0.488	1.304	1.255	1.243	1.218	1.151	1.349	1.999	1.964	1.755	1.845	2.969	1.527	1.620	3.654
0.084	0.488	1.048	1.043	1.085	1.187	1.080	1.299	1.960	1.694	1.650	1.700	2.821	1.473	1.571	3.366
0.092	0.488	1.016	1.020	1.085	1.187	1.118	1.219	1.930	1.648	1.748	1.695	2.691	1.406	1.636	3.313
0.100	0.488	1.175	1.172	1.289	1.347	1.305	1.269	1.984	1.618	1.748	1.751	2.671	1.491	1.528	3.162
0.108	0.488	1.564	1.579	1.639	1.699	1.607	1.551	2.190	1.593	2.049	1.863	2.538	1.528	1.640	3.053
0.116	0.488	2.137	2.115	2.213	2.179	2.087	1.808	2.217	1.478	2.248	2.055	2.311	1.638	1.615	2.806
0.124	0.488	2.705	2.655	2.893	2.677	2.554	2.170	2.446	1.452	2.502	2.070	2.199	1.689	1.603	2.465
0.132	0.488	3.349	3.121	3.569	3.277	3.026	2.625	2.555	1.364	2.579	2.192	2.048	1.744	1.516	2.410
0.140	0.488	3.884	3.510	4.286	3.932	3.531	3.018	2.340	1.321	2.550	2.271	1.942	1.685	1.424	2.197
0.148	0.488	4.550	3.741	4.887	4.282	3.812	3.143	2.449	1.324	2.509	2.268	1.777	1.671	1.310	1.962
0.156	0.488	4.903	3.751	5.223	4.633	4.115	3.110	2.217	1.231	2.475	2.268	1.617	1.548	1.166	1.923
0.164	0.488	5.070	3.619	5.156	4.339	4.161	2.915	1.956	1.208	2.502	2.127	1.518	1.481	1.029	1.777
0.172	0.488	4.983	3.279	4.780	4.211	4.025	2.798	1.845	1.073	2.373	1.939	1.399	1.356	0.903	1.632
0.180	0.488	4.829	2.879	4.429	3.897	3.709	2.531	1.630	1.026	2.102	1.869	1.336	1.189	0.816	1.566
0.188	0.488	4.695	2.541	4.124	3.516	3.506	2.411	1.456	0.991	1.936	1.728	1.369	1.114	0.731	1.477
0.196	0.488	4.229	2.264	3.785	3.320	3.184	2.141	1.357	1.014	1.779	1.702	1.284	1.064	0.681	1.412
0.204	0.488	3.986	2.041	3.579	3.148	3.160	1.962	1.199	1.010	1.769	1.688	1.325	0.954	0.719	1.389
0.212	0.488	3.884	1.936	3.393	2.962	3.077	1.856	1.193	0.958	1.622	1.657	1.346	0.961	0.709	1.397
0.220	0.488	3.956	1.901	3.339	2.846	2.994	1.925	1.200	0.960	1.590	1.623	1.320	0.933	0.729	1.375
0.228	0.488	4.066	2.006	3.332	2.980	2.989	1.805	1.245	1.016	1.586	1.644	1.306	0.954	0.718	1.406
0.236	0.488	4.249	2.188	3.560	3.072	3.103	1.916	1.281	1.022	1.702	1.776	1.328	0.899	0.737	1.398
0.244	0.488	4.447	2.516	3.940	3.375	3.290	1.925	1.272	1.037	1.697	1.706	1.344	0.889	0.751	1.406
0.252	0.488	4.942	2.893	4.416	3.498	3.494	1.945	1.435	1.012	1.814	1.812	1.352	0.958	0.725	1.438
0.260	0.488	4.983	3.115	4.557	3.726	3.476	2.078	1.435	0.996	1.822	1.738	1.359	0.925	0.732	1.422
0.268	0.488	4.634	3.188	4.695	3.640	3.476	2.004	1.412	0.972	1.925	1.755	1.349	0.882	0.758	1.459
0.276	0.488	4.794	3.199	4.787	3.640	3.462	1.980	1.398	1.042	1.814	1.733	1.452	0.889	0.696	1.476
0.284	0.488	4.472	3.114	4.752	3.622	3.508	1.959	1.369	0.993	1.751	1.645	1.498	0.830	0.763	1.447
0.292	0.488	4.497	3.002	4.617	3.547	3.418	1.952	1.312	1.029	1.694	1.657	1.529	0.790	0.740	1.477
0.300	0.488	4.695	2.939	4.612	3.463	3.468	1.880	1.270	1.091	1.685	1.611	1.551	0.731	0.749	1.517
0.308	0.488	4.423	3.023	4.544	3.417	3.351	1.846	1.238	1.172	1.598	1.590	1.502	0.744	0.751	1.538
0.316	0.488	4.423	2.926	4.604	3.405	3.305	1.846	1.264	1.271	1.639	1.620	1.535	0.700	0.771	1.515
0.324	0.488	4.354	2.777	4.458	3.314	3.143	1.710	1.159	1.333	1.561	1.520	1.556	0.664	0.771	1.506
0.332	0.488	4.354	2.648	4.248	3.132	3.009	1.674	1.089	1.324	1.564	1.610	1.628	0.718	0.841	1.522
0.340	0.488	4.050	2.617	4.030	2.963	2.883	1.483	1.029	1.415	1.525	1.505	1.735	0.782	0.868	1.602
0.348	0.488	4.018	2.357	3.750	2.689	2.617	1.414	1.017	1.555	1.510	1.554	1.775	0.823	0.921	1.683
0.356	0.488	3.718	2.131	3.506	2.533	2.452	1.236	1.019	1.644	1.554	1.539	1.887	0.898	0.968	1.760
0.364	0.488	3.706	2.025	3.346	2.469	2.416	1.344	1.036	1.812	1.590	1.545	2.134	1.014	1.067	1.894
0.372	0.488	4.002	2.099	3.327	2.543	2.534	1.486	1.239	1.798	1.713	1.567	2.136	1.165	1.124	1.941
0.380	0.488	3.941	2.173	3.443	2.732	2.628	1.765	1.253	2.034	1.889	1.728	2.346	1.347	1.302	2.003
0.388	0.488	3.817	2.428	3.582	2.926	2.885	1.922	1.420	2.108	1.932	1.943	2.427	1.434	1.364	2.030
0.396	0.488	4.100	2.749	3.676	3.179	3.066	2.196	1.571	2.294	2.120	2.085	2.562	1.618	1.606	2.122
0.404	0.488	4.634	3.082	3.740	3.346	3.405	2.593	1.785	2.452	2.301	2.318	2.843	1.755	1.660	2.302
0.412	0.488	4.942	3.312	3.864	3.545	3.927	2.673	2.004	2.667	2.509	2.502	2.829	1.938	1.774	2.416
0.420	0.488	4.695	3.391	4.269	3.976	4.282	3.260	2.286	2.737	2.771	2.702	3.045	2.078	2.009	2.504
0.428	0.488	4.829	3.659	4.701	4.066	4.415	3.312	2.555	2.875	2.949	2.859	3.298	2.175	2.183	2.634
0.436	0.488	5.328	3.817	5.273	4.542	4.478	3.691	2.712	3.039	3.165	2.922	3.396	2.357	2.241	2.806
0.444	0.488	5.388	4.065	5.499	4.641	4.831	3.711	2.702	3.179	3.344	3.254	3.668	2.629	2.366	2.910
0.452	0.488	5.858	4.181	5.809	4.874	4.823	3.979	3.142	3.331	3.513	3.239	3.838	2.820	2.509	3.053
0.460	0.488	5.596	4.226	5.826	5.220	5.256	4.059	3.068	3.385	3.674	3.303	4.073	2.950	2.638	3.298
0.468	0.488	5.522	4.329	6.025	5.249	5.329	4.384	3.356	3.555	3.741	3.723	4.172	3.161	2.782	3.545
0.476	0.488	5.964	4.552	6.192	5.885	5.587	5.340	3.679	3.638	3.801	3.916	4.189	3.185	2.793	3.464
0.484	0.488	5.964	4.419	6.316	5.914	5.914	5.340	4.059	3.589	4.304	4.167	4.207	3.350	2.988	3.654
0.492	0.488	6.551	4.604	6.585	6.137	6.061	5.563	4.021	3.987	4.324	4.385	4.766	3.388	3.239	3.900
0.500	0.488	5.676	4.698	6.476	6.333	6.087	5.245	4.272	4.061	4.585	4.448	4.495	3.559	3.248	3.914
0.508	0.488	6.215	4.758	6.476	6.636	6.403	6.544	4.372	4.178	5.018	4.461	4.677	3.669	3.486	3.955
0.516	0.488	5.858	4.889	6.798	6.904	6.808	7.643	4.514	4.368	4.977	4.714	5.188	3.582	3.393	4.286
0.524	0.488	6.551	5.562	7.010	7.272	6.865	5.563	5.120	4.640	5.798	4.840	5.288	3.902	3.859	4.663
0.532	0.488	7.062	5.830	7.971	7.523	7.059	6.256	5.177	5.107	6.250	5.128	5.054	4.101	4.029	5.222
0.540	0.488	7.062	6.721	7.971	7.166	7.619	5.851	5.014	5.437	5.631	5.295	5.747	4.402	4.553	5.173
0.548	0.488	8.161	7.009	8.339	8.083	7.907		5.371	6.174	6.586	5.656	6.286	4.922	5.128	5.733
0.556	0.488	8.161	7.548	8.233	8.370	8.089		5.931	6.174	6.586	5.847	7.539	5.374	5.185	6.426
0.564	0.488		8.108	9.437	8.083	8.312		6.401	6.780		6.846	7.134	5.305	6.072	8.218
0.572	0.488	8.161		9.843					6.780	8.196	7.182		6.914	8.018	7.119
0.580	0.488		9.494					8.010	8.572	8.196	8.791			8.018	8.218
0.588	0.488
0.596	0.488
0.604	0.488
0.612	0.488
0.620	0.488
0.628	0.488
0.636	0.488
0.644	0.488
0.652	0.488
0.660	0.488
0.668	0.488
0.676	0.488
0.684	0.488
0.692	0.488
0.700	0.488
0.708	0.488
0.716	0.488
0.724	0.488
0.732	0.488
0.740	0.488
0.748	0.488
0.756	0.488
0.764	0.488
0.772	0.488
0.780	0.488
0.788	0.488
0.796	0.488
0.004	0.492
0.012	0.492
0.020	0.492	7.062	6.855	7.135	6.579	5.870			7.879	7.502	8.791		8.013	7.325
0.028	0.492	3.898	3.933	4.436	3.871	3.552	4.275	5.066	5.076	5.018	4.985	7.539	4.755	4.927	8.218
0.036	0.492	2.434	2.458	2.885	2.429	2.189	2.380	3.425	3.609	2.917	3.539	6.153	2.919	2.949	5.820
0.044	0.492	1.759	1.724	2.011	1.538	1.434	1.634	2.412	2.697	2.058	2.543	4.404	1.997	1.936	5.173
0.052	0.492	1.310	1.292	1.451	1.086	0.962	1.206	1.750	2.053	1.632	2.014	3.559	1.448	1.504	4.211
0.060	0.492	1.054	1.029	1.106	0.838	0.751	0.981	1.501	1.580	1.207	1.565	3.170	1.079	1.192	3.874
0.068	0.492	0.916	0.847	0.831	0.654	0.614	0.827	1.261	1.236	1.043	1.284	2.752	0.881	0.929	3.555
0.076	0.492	0.631	0.646	0.581	0.500	0.485	0.670	1.153	1.021	0.864	1.034	2.464	0.749	0.855	3.149
0.084	0.492	0.433	0.480	0.416	0.429	0.403	0.543	1.039	0.825	0.739	0.865	2.236	0.617	0.738	2.940
0.092	0.492	0.383	0.399	0.350	0.440	0.421	0.473	0.971	0.749	0.701	0.715	2.067	0.655	0.803	2.669
0.100	0.492	0.491	0.484	0.480	0.521	0.571	0.513	1.097	0.682	0.796	0.776	2.038	0.639	0.807	2.587
0.108	0.492	0.738	0.747	0.756	0.789	0.826	0.706	1.134	0.674	1.016	0.868	1.801	0.789	0.927	2.485
0.116	0.492	1.214	1.226	1.237	1.187	1.222	1.041	1.366	0.701	1.206	1.012	1.785	0.877	0.913	2.315
0.124	0.492	1.921	1.796	1.868	1.719	1.671	1.349	1.547	0.699	1.472	1.290	1.645	1.016	1.012	2.197
0.132	0.492	2.515	2.373	2.618	2.367	2.264	1.651	1.633	0.744	1.751	1.487	1.486	1.068	0.968	2.015
0.140	0.492	3.226	2.909	3.351	2.953	2.745	2.183	1.793	0.761	1.987	1.684	1.354	1.121	0.980	1.840
0.148	0.492	4.002	3.428	4.122	3.558	3.248	2.380	1.799	0.777	2.026	1.831	1.298	1.130	0.917	1.684
0.156	0.492	4.354	3.435	4.625	3.859	3.529	2.701	1.849	0.832	2.312	1.896	1.196	1.160	0.802	1.624
0.164	0.492	4.472	3.412	4.812	4.009	3.748	2.708	1.838	0.840	2.146	1.929	1.126	1.084	0.756	1.495
0.172	0.492	4.794	3.331	4.783	4.018	3.843	2.652	1.635	0.753	2.111	1.727	1.047	1.037	0.702	1.388
0.180	0.492	4.727	3.051	4.609	3.772	3.774	2.495	1.393	0.709	1.855	1.649	0.922	1.005	0.583	1.262
0.188	0.492	4.727	2.859	4.385	3.707	3.546	2.364	1.324	0.682	1.908	1.567	0.960	0.831	0.517	1.175
0.196	0.492	4.577	2.740	4.159	3.545	3.285	2.204	1.197	0.606	1.700	1.429	0.917	0.765	0.455	1.130
0.204	0.492	4.472	2.523	3.923	3.353	3.208	2.015	1.207	0.621	1.573	1.406	0.901	0.717	0.466	1.123
0.212	0.492	4.550	2.296	3.794	3.291	3.088	1.976	1.089	0.644	1.586	1.373	0.929	0.692	0.418	1.091
0.220	0.492	4.066	2.296	3.673	3.204	3.140	1.990	1.126	0.640	1.600	1.409	0.893	0.691	0.420	1.094
0.228	0.492	4.118	2.325	3.729	3.196	3.074	1.906	1.064	0.673	1.473	1.438	0.902	0.699	0.484	1.118
0.236	0.492	4.191	2.468	3.908	3.283	3.172	1.808	1.119	0.691	1.585	1.484	1.000	0.685	0.460	1.146
0.244	0.492	4.664	2.732	4.106	3.391	3.139	1.890	1.231	0.695	1.582	1.465	0.978	0.723	0.480	1.133
0.252	0.492	4.423	3.045	4.486	3.490	3.288	1.983	1.173	0.714	1.685	1.455	1.045	0.668	0.501	1.154
0.260	0.492	4.664	3.236	4.530	3.561	3.328	1.935	1.214	0.755	1.742	1.542	1.106	0.750	0.550	1.207
0.268	0.492	4.577	3.217	4.710	3.620	3.362	1.853	1.202	0.790	1.672	1.534	1.136	0.785	0.559	1.206
0.276	0.492	4.794	3.202	4.796	3.539	3.409	1.900	1.186	0.872	1.608	1.539	1.184	0.707	0.588	1.249
0.284	0.492	5.070	3.208	4.731	3.513	3.353	1.850	1.219	0.839	1.570	1.569	1.278	0.723	0.626	1.298
0.292	0.492	4.550	3.114	4.755	3.516	3.290	1.856	1.177	0.962	1.612	1.482	1.357	0.702	0.607	1.297
0.300	0.492	4.377	3.031	4.625	3.325	3.231	1.724	1.140	1.003	1.621	1.474	1.360	0.631	0.627	1.352
0.308	0.492	4.577	2.951	4.532	3.349	3.167	1.692	1.039	1.070	1.551	1.481	1.352	0.604	0.677	1.300
0.316	0.492	4.191	2.835	4.451	3.204	3.130	1.787	1.046	1.118	1.441	1.449	1.398	0.601	0.669	1.386
0.324	0.492	4.290	2.836	4.250	3.134	3.004	1.732	0.974	1.198	1.467	1.466	1.529	0.579	0.719	1.458
0.332	0.492	4.172	2.640	4.196	2.998	2.836	1.590	0.902	1.280	1.463	1.428	1.549	0.614	0.702	1.485
0.340	0.492	3.817	2.493	3.983	2.820	2.767	1.583	0.937	1.384	1.371	1.418	1.630	0.700	0.799	1.591
0.348	0.492	3.650	2.304	3.683	2.671	2.608	1.402	0.912	1.448	1.434	1.431	1.715	0.738	0.855	1.615
0.356	0.492	3.556	2.143	3.537	2.601	2.507	1.362	0.888	1.604	1.504	1.472	1.878	0.845	0.915	1.684
0.364	0.492	3.650	2.083	3.482	2.538	2.491	1.456	1.074	1.692	1.590	1.484	1.990	0.983	1.065	1.744
0.372	0.492	3.718	2.221	3.486	2.619	2.594	1.450	1.101	1.771	1.589	1.608	2.042	1.048	1.083	1.860
0.380	0.492	3.779	2.340	3.667	2.830	2.794	1.874	1.205	1.931	1.744	1.728	2.182	1.158	1.209	1.829
0.388	0.492	4.034	2.534	3.783	3.007	2.936	1.945	1.327	2.069	1.846	1.808	2.284	1.335	1.392	1.925
0.396	0.492	4.210	2.660	3.830	3.189	3.228	2.277	1.409	2.201	2.011	2.017	2.451	1.461	1.464	2.061
0.404	0.492	4.249	2.893	3.891	3.382	3.482	2.375	1.616	2.311	2.111	2.200	2.489	1.542	1.652	2.133
0.412	0.492	4.577	3.252	4.114	3.586	3.852	2.708	1.851	2.448	2.387	2.365	2.695	1.683	1.788	2.190
0.420	0.492	5.116	3.525	4.537	3.841	4.149	2.933	2.132	2.596	2.512	2.455	2.975	2.032	1.870	2.286
0.428	0.492	5.070	3.645	4.873	3.980	4.375	3.143	2.316	2.767	2.654	2.652	3.017	2.149	2.152	2.419
0.436	0.492	5.116	3.914	5.238	4.238	4.534	3.515	2.438	2.807	2.907	2.849	3.132	2.229	2.256	2.518
0.444	0.492	5.522	3.997	5.486	4.527	4.623	3.905	2.635	2.906	3.037	2.897	3.320	2.347	2.338	2.657
0.452	0.492	5.388	4.100	5.493	4.641	4.771	3.836	2.851	2.916	3.290	3.108	3.380	2.545	2.348	2.742
0.460	0.492	5.676	4.147	5.700	5.026	4.816	3.954	2.863	3.254	3.139	3.319	3.721	2.787	2.493	2.915
0.468	0.492	5.453	4.181	5.835	5.249	5.381	4.005	3.158	3.363	3.351	3.483	3.627	2.690	2.572	3.053
0.476	0.492	5.676	4.318	5.982	5.426	5.368	4.241	3.223	3.510	3.730	3.604	3.721	2.871	2.657	3.124
0.484	0.492	5.453	4.611	6.142	5.780	5.408	4.870	3.366	3.485	4.006	3.781	4.281	3.177	2.750	3.313
0.492	0.492	6.215	4.431	6.493	6.102	5.827	5.078	3.867	3.810	3.933	3.872	4.426	3.286	2.782	3.545
0.500	0.492	5.453	4.545	6.604	6.035	5.961	5.245	3.693	3.736	4.458	4.055	4.706	3.513	2.949	3.536
0.508	0.492	6.369	4.690	6.529	6.173	6.264	5.078	4.203	3.957	4.434	4.385	4.677	3.201	3.231	3.928
0.516	0.492	6.551	4.961	6.775	6.904	6.264	5.697	4.181	4.255	4.977	4.422	4.621	3.502	3.345	3.969
0.524	0.492	7.062	5.231	6.752	6.761	6.479	6.256	4.514	4.282	5.200	4.422	4.900	3.582	3.518	4.306
0.532	0.492	7.062	5.562	7.102	6.830	6.808		4.609	4.621	5.893	4.714	5.097	4.081	3.891	4.851
0.540	0.492	7.062	5.997	7.400	7.859	6.754	6.033	4.966	4.859	5.488	5.030	5.747	4.024	4.281	5.274
0.548	0.492		7.009	7.828	8.083	7.396	6.033	5.302	5.437	5.893	5.573	5.747	4.717	4.584	5.385
0.556	0.492	7.468	7.702	8.138	8.776	7.619	6.949	5.302	6.270	6.404	6.394	7.134	5.240	5.074	5.733
0.564	0.492		8.801	9.437	8.370	8.089	6.544	5.707	6.493	6.586	6.394	6.153	5.816	5.533	6.832
0.572	0.492		8.801	9.150	9.469	8.600	6.544	6.911	7.186		7.405	8.232	8.013	6.072	7.525
0.580	0.492						7.643	8.010	8.572				7.320	6.227	7.525
0.588	0.492														8.218
0.596	0.492
0.604	0.492
0.612	0.492
0.620	0.492
0.628	0.492
0.636	0.492
0.644	0.492
0.652	0.492
0.660	0.492
0.668	0.492
0.676	0.492
0.684	0.492
0.692	0.492
0.700	0.492
0.708	0.492
0.716	0.492
0.724	0.492
0.732	0.492
0.740	0.492
0.748	0.492
0.756	0.492
0.764	0.492
0.772	0.492
0.780	0.492
0.788	0.492
0.796	0.492
0.004	0.497
0.012	0.497
0.020	0.497		9.494	10.536	9.469	8.089					8.791
0.028	0.497	4.983	5.112	5.616	4.707	4.764	5.245	6.218	7.186	5.711	6.307		6.221	5.453
0.036	0.497	3.205	3.229	3.665	2.962	2.907	3.027	4.296	4.282	3.468	3.815	6.286	3.709	3.486	6.832
0.044	0.497	2.106	2.029	2.434	1.848	1.851	2.101	2.663	2.767	2.329	2.785	4.900	2.299	2.266	5.653
0.052	0.497	1.339	1.345	1.658	1.132	1.128	1.345	1.862	1.873	1.593	1.975	3.617	1.580	1.606	4.140
0.060	0.497	1.011	0.964	1.145	0.713	0.696	0.928	1.379	1.377	1.039	1.391	3.056	1.030	1.111	3.887
0.068	0.497	0.703	0.699	0.758	0.432	0.418	0.592	0.919	0.994	0.698	0.962	2.532	0.696	0.754	3.406
0.076	0.497	0.449	0.448	0.418	0.233	0.231	0.384	0.748	0.598	0.417	0.661	2.178	0.420	0.597	2.982
0.084	0.497	0.242	0.195	0.159	0.080	0.084	0.186	0.573	0.367	0.257	0.409	1.978	0.265	0.443	2.709
0.092	0.497	0.071	0.084	0.016	0.000	0.019	0.076	0.465	0.210	0.183	0.220	1.728	0.180	0.377	2.357
0.100	0.497	0.030	0.040	0.000	0.021	0.039	0.062	0.473	0.084	0.178	0.183	1.599	0.214	0.353	2.273
0.108	0.497	0.158	0.180	0.183	0.207	0.183	0.139	0.498	0.088	0.280	0.231	1.421	0.225	0.378	2.131
0.116	0.497	0.525	0.558	0.530	0.491	0.466	0.341	0.655	0.127	0.462	0.371	1.291	0.343	0.461	2.013
0.124	0.497	0.988	1.050	1.078	0.970	0.895	0.649	0.816	0.187	0.724	0.562	1.202	0.450	0.542	1.829
0.132	0.497	1.762	1.710	1.812	1.537	1.414	1.035	0.977	0.250	0.968	0.819	1.109	0.560	0.563	1.694
0.140	0.497	2.498	2.380	2.583	2.287	1.985	1.505	1.151	0.365	1.289	1.046	1.051	0.654	0.658	1.525
0.148	0.497	3.205	2.859	3.348	2.916	2.599	1.745	1.334	0.492	1.556	1.299	0.955	0.718	0.639	1.463
0.156	0.497	3.843	3.139	3.998	3.445	2.953	2.191	1.494	0.491	1.731	1.361	0.896	0.741	0.620	1.343
0.164	0.497	4.269	3.180	4.358	3.768	3.374	2.196	1.406	0.524	1.781	1.499	0.827	0.790	0.528	1.219
0.172	0.497	4.695	3.184	4.644	3.871	3.374	2.249	1.449	0.503	1.761	1.460	0.744	0.705	0.483	1.184
0.180	0.497	4.497	3.236	4.698	3.863	3.443	2.339	1.386	0.442	1.729	1.385	0.638	0.651	0.395	1.036
0.188	0.497	4.760	3.164	4.527	3.667	3.407	2.272	1.189	0.393	1.662	1.283	0.607	0.591	0.328	1.009
0.196	0.497	4.727	3.042	4.392	3.670	3.185	2.074	1.095	0.383	1.547	1.256	0.605	0.494	0.285	0.948
0.204	0.497	4.829	2.917	4.192	3.594	3.142	2.026	1.029	0.363	1.421	1.182	0.595	0.509	0.203	0.882
0.212	0.497	4.760	2.787	4.129	3.458	3.109	1.768	1.053	0.392	1.462	1.189	0.600	0.495	0.246	0.856
0.220	0.497	4.605	2.699	4.045	3.306	3.086	1.912	0.995	0.360	1.450	1.188	0.683	0.500	0.239	0.864
0.228	0.497	4.550	2.680	4.053	3.331	3.077	1.893	1.024	0.367	1.390	1.228	0.733	0.535	0.243	0.860
0.236	0.497	4.497	2.757	4.175	3.396	3.123	1.805	1.032	0.396	1.369	1.246	0.753	0.487	0.273	0.906
0.244	0.497	4.794	2.913	4.311	3.443	3.163	1.745	1.048	0.459	1.484	1.248	0.765	0.547	0.301	0.950
0.252	0.497	4.577	3.150	4.591	3.403	3.218	1.846	1.064	0.479	1.499	1.289	0.848	0.603	0.388	0.944
0.260	0.497	5.025	3.197	4.631	3.493	3.218	1.793	1.065	0.537	1.450	1.376	0.975	0.588	0.390	1.024
0.268	0.497	4.727	3.267	4.617	3.539	3.176	1.906	1.147	0.615	1.527	1.354	0.945	0.634	0.463	1.024
0.276	0.497	4.497	3.213	4.631	3.448	3.224	1.840	1.081	0.666	1.519	1.393	1.093	0.620	0.504	1.078
0.284	0.497	4.605	3.168	4.653	3.366	3.270	1.811	1.054	0.789	1.463	1.390	1.156	0.625	0.488	1.170
0.292	0.497	4.903	3.134	4.601	3.349	3.212	1.716	1.032	0.847	1.509	1.346	1.203	0.615	0.557	1.165
0.300	0.497	4.311	3.055	4.591	3.295	3.132	1.702	0.963	0.893	1.441	1.366	1.219	0.550	0.551	1.221
0.308	0.497	4.423	2.940	4.500	3.174	3.144	1.654	0.909	0.973	1.376	1.274	1.230	0.554	0.572	1.259
0.316	0.497	4.100	2.742	4.451	2.977	2.941	1.563	0.854	1.069	1.328	1.308	1.375	0.511	0.593	1.254
0.324	0.497	4.311	2.597	4.311	2.921	2.913	1.721	0.828	1.138	1.312	1.300	1.395	0.478	0.627	1.324
0.332	0.497	3.971	2.558	4.118	2.723	2.810	1.629	0.793	1.226	1.303	1.337	1.486	0.522	0.644	1.388
0.340	0.497	4.100	2.400	3.999	2.678	2.719	1.536	0.752	1.268	1.354	1.318	1.624	0.632	0.684	1.518
0.348	0.497	3.766	2.342	3.883	2.631	2.701	1.503	0.812	1.342	1.366	1.361	1.707	0.697	0.820	1.565
0.356	0.497	3.628	2.122	3.707	2.581	2.623	1.475	0.851	1.513	1.435	1.367	1.822	0.797	0.896	1.658
0.364	0.497	3.683	2.226	3.684	2.610	2.538	1.524	0.855	1.620	1.471	1.445	1.969	0.852	0.915	1.653
0.372	0.497	3.817	2.321	3.715	2.806	2.656	1.631	0.931	1.719	1.581	1.538	2.044	0.996	1.011	1.774
0.380	0.497	3.927	2.523	3.897	2.870	2.847	1.716	1.019	1.834	1.706	1.624	2.187	1.060	1.113	1.798
0.388	0.497	3.956	2.615	3.966	3.031	3.039	1.956	1.270	1.990	1.779	1.779	2.171	1.161	1.285	1.757
0.396	0.497	4.100	2.750	4.118	3.159	3.288	2.174	1.353	2.044	1.831	1.813	2.266	1.224	1.331	1.860
0.404	0.497	4.269	2.973	4.176	3.433	3.498	2.359	1.575	2.207	2.007	2.047	2.436	1.439	1.447	1.964
0.412	0.497	4.942	3.212	4.366	3.620	3.651	2.555	1.652	2.225	2.202	2.221	2.566	1.636	1.520	2.005
0.420	0.497	5.070	3.333	4.704	3.772	3.927	2.872	1.881	2.488	2.370	2.385	2.727	1.750	1.714	2.009
0.428	0.497	5.328	3.633	4.952	3.912	4.153	2.989	2.054	2.439	2.540	2.474	2.764	1.924	1.836	2.143
0.436	0.497	5.596	3.764	5.115	4.127	4.305	3.177	2.158	2.670	2.658	2.761	3.023	2.037	2.118	2.313
0.444	0.497	5.216	4.013	5.300	4.357	4.494	3.468	2.408	2.746	2.877	2.773	3.170	2.132	2.039	2.488
0.452	0.497	5.165	3.831	5.371	4.698	4.764	3.532	2.529	2.849	3.025	2.931	3.208	2.336	2.250	2.531
0.460	0.497	5.216	4.009	5.716	4.805	4.870	3.691	2.784	2.985	3.298	3.017	3.428	2.468	2.352	2.689
0.468	0.497	4.942	4.039	5.580	5.178	5.026	4.005	2.986	3.027	3.261	3.204	3.532	2.588	2.359	2.871
0.476	0.497	5.328	4.236	5.724	5.598	5.083	4.310	2.941	3.156	3.383	3.323	3.732	2.695	2.489	2.843
0.484	0.497	5.453	4.226	5.782	5.249	5.464	4.647	3.150	3.419	3.753	3.416	3.801	2.895	2.525	3.168
0.492	0.497	5.858	4.470	6.142	5.755	5.571	4.507	3.319	3.299	3.852	3.716	3.790	2.950	2.542	3.228
0.500	0.497	6.369	4.581	6.082	6.003	5.621	4.870	3.653	3.616	3.962	3.615	4.300	3.193	2.750	3.464
0.508	0.497	6.081	4.775	6.331	6.003	5.571	5.003	3.706	3.697	4.367	3.979	4.361	3.115	2.918	3.654
0.516	0.497	6.369	4.869	6.259	6.211	6.009	5.697	4.118	4.106	4.532	4.167	4.448	3.378	3.231	3.729
0.524	0.497	6.369	5.274	6.624	6.333	6.440	5.563	4.249	4.141	4.640	4.397	4.936	3.259	3.507	4.059
0.532	0.497	6.775	5.383	7.010	6.830	6.479	6.256	4.514	4.383	5.018	4.501	5.236	3.736	3.612	4.368
0.540	0.497	8.161	5.997	7.102	6.984	6.990	5.445	4.544	4.859	5.488	5.128	5.054	3.902	4.029	4.368
0.548	0.497		6.275	7.703	7.389	7.213	6.544	4.966	5.314	5.557	5.533	5.288	4.402	4.381	4.752
0.556	0.497	8.161	6.786	8.744	7.677	7.396	6.033	5.120	5.864	5.998	5.390	5.524	4.835	4.799	5.385
0.564	0.497		7.414	9.437	8.370	8.600		5.707	6.007	6.250	6.152	6.286	5.180	5.185	5.915
0.572	0.497		8.801	8.927	9.469	9.698	7.643	6.064	6.963	6.809	6.846	7.539	5.934	5.453	6.832
0.580	0.497		8.801		8.776			6.911	7.474		7.405	8.232	8.013	6.920	8.218
0.588	0.497				9.469				7.879		8.791
0.596	0.497
0.604	0.497
0.612	0.497
0.620	0.497
0.628	0.497
0.636	0.497
0.644	0.497
0.652	0.497
0.660	0.497
0.668	0.497
0.676	0.497
0.684	0.497
0.692	0.497
0.700	0.497
0.708	0.497
0.716	0.497
0.724	0.497
0.732	0.497
0.740	0.497
0.748	0.497
0.756	0.497
0.764	0.497
0.772	0.497
0.780	0.497
0.788	0.497
[truncated: 8,001 more rows]
