# Supplementary material for: Learning data-efficient coarse-grained molecular dynamics from forces and noise
Source: Nat Commun. 2026 Mar 15;17:2493. doi: 10.1038/s41467-026-70818-0 (PMC12992897; doi:10.1038/s41467-026-70818-0)
Supplement: Supplementary file 6 — Source Data Supplementary Information [file 41467_2026_70818_MOESM6_ESM.zip › SI_source_data/fig_s10.csv]

x_TIC1	y_ref_Boltzmann	y_ref_Train_Data	y_train_on_100%_denoising_and_atomistic	y_train_on_100%_denoising_only	y_train_on_100%_atomistic_only	y_train_on_2%_denoising_and_atomistic	y_train_on_2%_denoising_only	y_train_on_2%_atomistic_only	y_train_on_1%_denoising_and_atomistic	y_train_on_1%_denoising_only	y_train_on_1%_atomistic_only
-1.881
-1.841									15.161
-1.802
-1.764							15.161
-1.724							15.161		15.161	15.161	15.161
-1.685	12.206	14.439				15.161	15.161	15.161	14.468		15.161
-1.646	12.206	14.439					13.369	14.468	14.468		14.062
-1.607		13.746	15.161	15.161	15.161	13.552	13.552	13.552	14.062	14.062	12.858
-1.568	12.206	12.829	14.468	14.062	13.552	12.596	13.082	14.468	13.552	13.369	12.596
-1.529	12.206	12.647	13.552	13.215	13.215	12.070	12.165	12.676	12.116	12.676	12.271
-1.490	11.513	12.647	13.369	12.596	12.763	11.423	11.472	12.453	12.116	11.942	11.249
-1.451	10.820	11.303	12.522	12.271	11.606	10.767	10.871	11.727	11.083	11.210	10.767
-1.412	12.206	11.107	11.472	11.229	11.154	10.293	10.407	10.817	10.672	10.517	10.137
-1.373	11.107	10.507	10.843	10.498	10.301	9.701	9.809	10.263	10.031	10.013	9.502
-1.334	9.808	9.814	10.399	9.941	9.512	9.165	9.205	9.763	9.402	9.341	8.975
-1.295	8.910	9.257	9.740	9.147	8.835	8.463	8.626	9.231	8.857	8.828	8.506
-1.256	8.805	8.680	8.879	8.394	8.203	7.913	8.162	8.603	8.316	8.221	8.043
-1.217	8.335	8.236	8.194	7.706	7.535	7.347	7.621	8.012	7.811	7.749	7.467
-1.178	7.729	7.612	7.521	7.069	6.930	6.837	7.095	7.445	7.300	7.212	6.987
-1.139	7.308	6.995	6.889	6.499	6.366	6.337	6.592	6.912	6.775	6.717	6.513
-1.100	6.759	6.426	6.278	5.904	5.850	5.840	6.147	6.390	6.337	6.256	6.035
-1.061	6.217	5.890	5.773	5.369	5.356	5.385	5.733	5.920	5.885	5.816	5.618
-1.022	5.731	5.379	5.259	4.895	4.919	4.974	5.346	5.485	5.486	5.402	5.218
-0.983	5.267	4.934	4.811	4.466	4.512	4.603	4.991	5.101	5.101	5.048	4.858
-0.944	4.836	4.545	4.423	4.094	4.151	4.280	4.664	4.750	4.762	4.718	4.533
-0.905	4.535	4.222	4.088	3.785	3.841	3.982	4.387	4.438	4.481	4.424	4.241
-0.866	4.220	3.940	3.806	3.525	3.601	3.744	4.144	4.177	4.226	4.165	3.997
-0.827	4.042	3.737	3.588	3.315	3.396	3.542	3.937	3.954	4.009	3.950	3.781
-0.788	3.863	3.573	3.418	3.152	3.242	3.376	3.764	3.760	3.816	3.764	3.613
-0.749	3.763	3.457	3.297	3.041	3.140	3.252	3.616	3.604	3.667	3.597	3.474
-0.710	3.713	3.382	3.212	2.970	3.070	3.154	3.489	3.484	3.550	3.476	3.360
-0.671	3.662	3.340	3.156	2.930	3.032	3.090	3.397	3.384	3.450	3.371	3.281
-0.632	3.613	3.303	3.137	2.910	3.019	3.048	3.332	3.313	3.377	3.293	3.211
-0.593	3.639	3.304	3.141	2.922	3.028	3.028	3.273	3.260	3.321	3.236	3.170
-0.554	3.666	3.323	3.163	2.952	3.055	3.033	3.240	3.218	3.280	3.195	3.143
-0.515	3.694	3.352	3.209	3.003	3.110	3.050	3.222	3.196	3.258	3.170	3.131
-0.476	3.755	3.412	3.267	3.071	3.175	3.086	3.221	3.189	3.240	3.170	3.136
-0.437	3.831	3.484	3.359	3.166	3.264	3.131	3.226	3.188	3.242	3.176	3.152
-0.398	3.933	3.575	3.461	3.278	3.366	3.194	3.248	3.196	3.252	3.197	3.176
-0.359	4.078	3.677	3.585	3.406	3.491	3.265	3.274	3.214	3.270	3.222	3.198
-0.320	4.176	3.772	3.721	3.555	3.620	3.331	3.311	3.243	3.297	3.263	3.235
-0.281	4.286	3.871	3.876	3.716	3.763	3.415	3.357	3.270	3.331	3.314	3.277
-0.242	4.396	3.964	4.034	3.892	3.913	3.498	3.411	3.311	3.367	3.369	3.324
-0.203	4.522	4.027	4.195	4.080	4.056	3.596	3.478	3.358	3.415	3.441	3.383
-0.164	4.679	4.037	4.342	4.268	4.194	3.705	3.545	3.415	3.479	3.517	3.452
-0.125	4.668	4.015	4.478	4.444	4.327	3.813	3.633	3.478	3.546	3.606	3.532
-0.086	4.745	3.972	4.588	4.609	4.438	3.934	3.724	3.559	3.625	3.699	3.624
-0.047	4.838	3.948	4.701	4.755	4.552	4.062	3.826	3.659	3.711	3.802	3.748
-0.008	4.883	3.952	4.797	4.904	4.656	4.208	3.936	3.781	3.816	3.923	3.878
0.031	4.926	3.995	4.884	5.033	4.761	4.353	4.058	3.918	3.918	4.036	4.037
0.070	5.003	4.077	4.979	5.188	4.884	4.520	4.182	4.085	4.044	4.171	4.214
0.109	5.157	4.192	5.113	5.285	5.000	4.682	4.303	4.259	4.170	4.290	4.389
0.148	5.271	4.343	5.237	5.417	5.099	4.841	4.416	4.427	4.287	4.398	4.557
0.187	5.426	4.489	5.378	5.519	5.205	4.998	4.529	4.590	4.389	4.509	4.706
0.226	5.656	4.648	5.526	5.637	5.298	5.142	4.613	4.735	4.474	4.590	4.837
0.265	5.756	4.789	5.672	5.748	5.403	5.260	4.681	4.830	4.548	4.665	4.940
0.304	5.871	4.941	5.828	5.873	5.506	5.339	4.751	4.896	4.596	4.726	5.019
0.343	6.068	5.104	6.001	6.011	5.594	5.422	4.796	4.964	4.634	4.779	5.083
0.382	6.282	5.284	6.153	6.141	5.707	5.492	4.839	5.004	4.664	4.827	5.120
0.421	6.466	5.463	6.329	6.241	5.805	5.564	4.866	5.023	4.705	4.868	5.163
0.460	6.568	5.626	6.488	6.377	5.865	5.577	4.912	5.038	4.730	4.912	5.201
0.499	6.721	5.779	6.640	6.434	5.966	5.637	4.962	5.066	4.777	4.970	5.234
0.538	6.755	5.964	6.769	6.605	6.050	5.703	5.023	5.096	4.819	5.036	5.296
0.577	6.751	6.113	6.954	6.750	6.152	5.766	5.094	5.164	4.915	5.111	5.391
0.616	7.106	6.250	7.091	6.937	6.276	5.859	5.213	5.241	5.015	5.206	5.496
0.655	7.182	6.421	7.211	7.088	6.394	5.965	5.313	5.333	5.146	5.309	5.615
0.694	7.047	6.512	7.327	7.260	6.513	6.060	5.408	5.433	5.294	5.417	5.742
0.733	7.229	6.532	7.410	7.399	6.641	6.184	5.538	5.529	5.440	5.510	5.867
0.772	7.339	6.663	7.468	7.480	6.754	6.307	5.633	5.627	5.576	5.599	5.970
0.810	7.346	6.734	7.600	7.679	6.857	6.413	5.744	5.700	5.690	5.734	6.080
0.850	7.264	6.889	7.611	7.682	6.973	6.537	5.843	5.777	5.805	5.794	6.190
0.889	7.279	6.928	7.653	7.710	7.046	6.624	5.935	5.851	5.933	5.882	6.265
0.927	7.064	6.958	7.573	7.757	7.060	6.715	6.034	5.930	6.027	5.949	6.364
0.967	6.859	6.937	7.453	7.643	7.107	6.832	6.150	5.985	6.125	6.039	6.463
1.006	6.593	6.832	7.339	7.531	7.103	6.924	6.228	6.029	6.236	6.120	6.554
1.044	6.404	6.724	7.109	7.348	6.995	6.983	6.317	6.092	6.319	6.160	6.643
1.084	6.099	6.536	6.832	7.032	6.845	7.025	6.350	6.160	6.358	6.209	6.711
1.123	5.690	6.239	6.450	6.681	6.618	7.071	6.372	6.225	6.411	6.245	6.798
1.161	5.275	5.904	6.048	6.303	6.330	7.032	6.348	6.253	6.421	6.288	6.874
1.201	4.803	5.519	5.618	5.888	5.976	6.945	6.268	6.301	6.389	6.272	6.917
1.240	4.368	5.115	5.182	5.538	5.575	6.765	6.126	6.391	6.367	6.242	6.992
1.278	3.922	4.719	4.756	5.191	5.186	6.547	5.935	6.403	6.243	6.213	7.048
1.318	3.514	4.356	4.346	4.905	4.810	6.308	5.678	6.427	6.115	6.131	7.111
1.357	3.173	4.031	3.975	4.673	4.480	6.037	5.440	6.478	5.987	6.036	7.178
1.395	2.873	3.770	3.657	4.491	4.216	5.805	5.225	6.506	5.862	5.967	7.276
1.435	2.698	3.593	3.438	4.387	4.039	5.659	5.076	6.564	5.758	5.933	7.422
1.474	2.626	3.536	3.331	4.370	3.986	5.589	5.027	6.663	5.767	5.985	7.580
1.512	2.693	3.618	3.355	4.462	4.078	5.682	5.075	6.873	5.848	6.111	7.862
1.552	2.943	3.870	3.522	4.673	4.324	5.901	5.293	7.206	6.062	6.353	8.162
1.591	3.377	4.312	3.845	5.040	4.768	6.289	5.652	7.670	6.472	6.705	8.614
1.629	4.053	4.983	4.346	5.550	5.425	6.855	6.195	8.362	7.016	7.250	9.335
1.669	4.972	5.898	5.026	6.237	6.328	7.569	6.905	9.203	7.688	7.977	10.086
1.708	6.202	7.124	5.896	7.094	7.491	8.532	7.865	10.241	8.619	8.849	11.249
1.746	7.799	8.610	6.943	8.127	9.065	9.596	8.899	11.311	9.559	9.706	12.763
1.786	9.210	10.162	8.214	9.441	10.718	11.172	10.205	13.215	10.792	10.792	13.369
1.825	12.206	12.829	9.723	10.792	13.215	12.388	11.606	13.369	12.217	12.453	14.062
1.863			11.118	11.903	14.468	15.161	13.369	15.161	14.468	13.369
1.903			13.552	15.161			14.468
1.942						15.161	15.161
1.981										15.161
