# Supplementary material for: Learning data-efficient coarse-grained molecular dynamics from forces and noise
Source: Nat Commun. 2026 Mar 15;17:2493. doi: 10.1038/s41467-026-70818-0 (PMC12992897; doi:10.1038/s41467-026-70818-0)
Supplement: Supplementary file 6 — Source Data Supplementary Information [file 41467_2026_70818_MOESM6_ESM.zip › SI_source_data/fig_s11.csv]

x_TIC1	y_TIC2	z_2DfreeE_ref_MSM_reweighted	z_2DfreeE_ref_Train_Data	z_2DfreeE_Model_Atomistic_and_Denoising_stride1	z_2DfreeE_Model_Denoising_only_stride1	z_2DfreeE_Model_Atomistic_only_stride1	z_2DfreeE_Model_Atomistic_and_Denoising_stride20	z_2DfreeE_Model_Denoising_only_stride20	z_2DfreeE_Model_Atomistic_only_stride20	z_2DfreeE_Model_Atomistic_and_Denoising_stride50	z_2DfreeE_Model_Denoising_only_stride50	z_2DfreeE_Model_Atomistic_only_stride50	z_2DfreeE_Model_Atomistic_and_Denoising_stride100	z_2DfreeE_Model_Denoising_only_stride100	z_2DfreeE_Model_Atomistic_only_stride100
-1.881	-1.475
-1.841	-1.475
-1.802	-1.475
-1.764	-1.475
-1.724	-1.475
-1.685	-1.475
-1.646	-1.475
-1.607	-1.475
-1.568	-1.475
-1.529	-1.475
-1.490	-1.475
-1.451	-1.475
-1.412	-1.475
-1.373	-1.475
-1.334	-1.475
-1.295	-1.475
-1.256	-1.475
-1.217	-1.475
-1.178	-1.475
-1.139	-1.475
-1.100	-1.475
-1.061	-1.475
-1.022	-1.475														8.525
-0.983	-1.475													9.180	9.218
-0.944	-1.475													9.180
-0.905	-1.475				9.714				8.955
-0.866	-1.475
-0.827	-1.475								8.955		9.183	9.125			8.525
-0.788	-1.475							9.516		9.508				8.487	8.525
-0.749	-1.475											9.125		9.180
-0.710	-1.475											8.026	8.447		8.525
-0.671	-1.475								8.261		9.183	8.431			8.525
-0.632	-1.475								8.955						8.525
-0.593	-1.475							9.516	8.955		8.490				8.525
-0.554	-1.475								8.955			8.431		9.180	7.832
-0.515	-1.475								8.955		9.183
-0.476	-1.475			10.124	9.714				7.345			9.125		8.487	7.832
-0.437	-1.475										9.183	8.431		8.487	7.609
-0.398	-1.475								7.856		9.183	8.431		9.180	8.525
-0.359	-1.475							8.823				8.431	9.140		8.120
-0.320	-1.475				9.714								9.140
-0.281	-1.475								8.955		9.183	9.125	9.140		8.525
-0.242	-1.475							9.516				8.431		9.180	9.218
-0.203	-1.475									9.508			9.140		9.218
-0.164	-1.475								8.955
-0.125	-1.475											9.125			9.218
-0.086	-1.475								8.955
-0.047	-1.475
-0.008	-1.475														9.218
0.031	-1.475											9.125
0.070	-1.475				9.714
0.109	-1.475
0.148	-1.475					9.591			8.261					9.180
0.187	-1.475							9.516	8.955
0.226	-1.475								8.955			9.125		9.180	8.525
0.265	-1.475														9.218
0.304	-1.475											9.125
0.343	-1.475												9.140
0.382	-1.475
0.421	-1.475										9.183			9.180
0.460	-1.475
0.499	-1.475														9.218
0.538	-1.475													9.180	9.218
0.577	-1.475
0.616	-1.475														9.218
0.655	-1.475														9.218
0.694	-1.475														9.218
0.733	-1.475
0.772	-1.475
0.810	-1.475
0.850	-1.475
0.889	-1.475
0.927	-1.475
0.967	-1.475
1.006	-1.475
1.044	-1.475
1.084	-1.475
1.123	-1.475
1.161	-1.475
1.201	-1.475
1.240	-1.475
1.278	-1.475
1.318	-1.475
1.357	-1.475
1.395	-1.475
1.435	-1.475
1.474	-1.475
1.512	-1.475
1.552	-1.475
1.591	-1.475
1.629	-1.475
1.669	-1.475
1.708	-1.475
1.746	-1.475
1.786	-1.475
1.825	-1.475
1.863	-1.475
1.903	-1.475
1.942	-1.475
1.981	-1.475
-1.881	-1.425
-1.841	-1.425
-1.802	-1.425
-1.764	-1.425
-1.724	-1.425
-1.685	-1.425
-1.646	-1.425
-1.607	-1.425
-1.568	-1.425
-1.529	-1.425
-1.490	-1.425
-1.451	-1.425
-1.412	-1.425
-1.373	-1.425
-1.334	-1.425
-1.295	-1.425
-1.256	-1.425
-1.217	-1.425
-1.178	-1.425
-1.139	-1.425
-1.100	-1.425
-1.061	-1.425														9.218
-1.022	-1.425		9.233
-0.983	-1.425								8.955
-0.944	-1.425								8.955			9.125			8.525
-0.905	-1.425											9.125
-0.866	-1.425										8.490	9.125		9.180	7.832
-0.827	-1.425											8.431		8.487
-0.788	-1.425					9.591			8.955		9.183	9.125	9.140	9.180	9.218
-0.749	-1.425								8.955			8.026			9.218
-0.710	-1.425								7.568		9.183	8.431			8.120
-0.671	-1.425								8.955			9.125	9.140	9.180	8.120
-0.632	-1.425								8.955		8.490	8.431	9.140	9.180	7.272
-0.593	-1.425							9.516	7.345		8.490	7.738		8.082	7.021
-0.554	-1.425				9.714				8.261		9.183	7.333	9.140	9.180	8.525
-0.515	-1.425											8.026		9.180	7.427
-0.476	-1.425		9.233			9.591		9.516	8.955		9.183			8.487	6.916
-0.437	-1.425								7.856	9.508	9.183	9.125			7.609
-0.398	-1.425						8.567		8.955		9.183		9.140	8.487	7.832
-0.359	-1.425		9.233					9.516	7.856		9.183	9.125			7.272
-0.320	-1.425							9.516				9.125		9.180	7.272
-0.281	-1.425								8.955			8.431		8.487	7.427
-0.242	-1.425					9.591		9.516				8.026		9.180	8.120
-0.203	-1.425							9.516	8.955	9.508				9.180	8.525
-0.164	-1.425									9.508				9.180	8.525
-0.125	-1.425				9.714										8.525
-0.086	-1.425													9.180	8.525
-0.047	-1.425													9.180	9.218
-0.008	-1.425											9.125			9.218
0.031	-1.425											9.125			9.218
0.070	-1.425								8.955						9.218
0.109	-1.425										9.183	9.125		9.180
0.148	-1.425								8.955					9.180	9.218
0.187	-1.425										8.084			8.487	9.218
0.226	-1.425								8.955			9.125		9.180	9.218
0.265	-1.425													9.180	9.218
0.304	-1.425							8.823						9.180
0.343	-1.425								8.955				9.140	9.180	9.218
0.382	-1.425								8.955			8.431			8.525
0.421	-1.425							9.516	8.955
0.460	-1.425								8.261
0.499	-1.425										9.183	8.431	9.140	8.487
0.538	-1.425								8.955						9.218
0.577	-1.425													9.180	9.218
0.616	-1.425							9.516
0.655	-1.425														9.218
0.694	-1.425							9.516
0.733	-1.425
0.772	-1.425
0.810	-1.425
0.850	-1.425
0.889	-1.425
0.927	-1.425
0.967	-1.425
1.006	-1.425
1.044	-1.425
1.084	-1.425
1.123	-1.425
1.161	-1.425
1.201	-1.425
1.240	-1.425
1.278	-1.425
1.318	-1.425
1.357	-1.425
1.395	-1.425
1.435	-1.425
1.474	-1.425
1.512	-1.425
1.552	-1.425
1.591	-1.425
1.629	-1.425
1.669	-1.425
1.708	-1.425
1.746	-1.425
1.786	-1.425
1.825	-1.425
1.863	-1.425
1.903	-1.425
1.942	-1.425
1.981	-1.425
-1.881	-1.375
-1.841	-1.375
-1.802	-1.375
-1.764	-1.375
-1.724	-1.375
-1.685	-1.375
-1.646	-1.375
-1.607	-1.375
-1.568	-1.375
-1.529	-1.375
-1.490	-1.375
-1.451	-1.375
-1.412	-1.375
-1.373	-1.375
-1.334	-1.375
-1.295	-1.375
-1.256	-1.375
-1.217	-1.375
-1.178	-1.375
-1.139	-1.375
-1.100	-1.375														9.218
-1.061	-1.375							9.516	8.955						9.218
-1.022	-1.375													8.487
-0.983	-1.375								8.955		9.183				9.218
-0.944	-1.375								8.955				8.447		9.218
-0.905	-1.375									9.508	9.183	8.431		9.180	8.525
-0.866	-1.375							9.516		9.508		9.125			7.832
-0.827	-1.375		9.233					9.516	7.568				9.140	9.180	7.021
-0.788	-1.375								8.955			7.515	9.140	7.571	7.609
-0.749	-1.375							9.516	8.955		9.183	7.333	8.447		7.832
-0.710	-1.375								7.856			9.125	8.447	9.180	8.525
-0.671	-1.375							9.516	8.261	9.508	9.183	9.125			7.021
-0.632	-1.375								7.568		9.183	7.738			7.021
-0.593	-1.375							9.516	8.955	9.508	9.183	7.179	9.140	8.082	7.427
-0.554	-1.375							8.823	8.261	9.508	9.183	7.515		8.082	7.139
-0.515	-1.375							9.516	6.875	8.815		7.738		9.180	7.427
-0.476	-1.375		9.233	10.124				9.516	7.856		9.183	7.179	8.447	7.794	6.916
-0.437	-1.375					8.897		8.823	8.261			7.045	9.140	8.082	6.385
-0.398	-1.375				9.714				7.163	9.508	8.490	7.333		8.487	7.139
-0.359	-1.375	7.927	9.233						7.568		8.084	7.738		8.082	6.446
-0.320	-1.375					9.591		9.516	7.345		9.183	8.026		9.180	7.139
-0.281	-1.375		9.233					8.130	7.163				8.041	8.082	7.609
-0.242	-1.375							9.516	8.955	9.508	9.183	7.738		9.180	7.609
-0.203	-1.375								7.568		9.183	7.515	9.140		7.609
-0.164	-1.375		9.233					9.516	8.261			9.125		8.487	7.139
-0.125	-1.375					9.591			8.261	9.508	9.183		9.140	9.180	7.832
-0.086	-1.375		9.233						8.955		9.183	9.125		8.487	8.120
-0.047	-1.375										9.183		8.041	9.180	9.218
-0.008	-1.375									9.508			9.140
0.031	-1.375							9.516			9.183				9.218
0.070	-1.375											9.125			8.120
0.109	-1.375														8.525
0.148	-1.375											9.125
0.187	-1.375								8.261		9.183	8.431			9.218
0.226	-1.375							9.516	8.955		9.183			9.180	8.525
0.265	-1.375							9.516				8.431		8.082
0.304	-1.375														9.218
0.343	-1.375													8.487	8.120
0.382	-1.375							9.516	8.955			8.431			9.218
0.421	-1.375										9.183		9.140	9.180	8.525
0.460	-1.375												9.140
0.499	-1.375								8.955			9.125			8.525
0.538	-1.375												9.140		9.218
0.577	-1.375											9.125	9.140	9.180
0.616	-1.375
0.655	-1.375							9.516					9.140
0.694	-1.375
0.733	-1.375													9.180
0.772	-1.375
0.810	-1.375
0.850	-1.375
0.889	-1.375
0.927	-1.375
0.967	-1.375
1.006	-1.375
1.044	-1.375
1.084	-1.375
1.123	-1.375
1.161	-1.375
1.201	-1.375
1.240	-1.375
1.278	-1.375
1.318	-1.375
1.357	-1.375
1.395	-1.375
1.435	-1.375
1.474	-1.375
1.512	-1.375
1.552	-1.375
1.591	-1.375
1.629	-1.375
1.669	-1.375
1.708	-1.375
1.746	-1.375
1.786	-1.375
1.825	-1.375
1.863	-1.375
1.903	-1.375
1.942	-1.375
1.981	-1.375
-1.881	-1.325
-1.841	-1.325
-1.802	-1.325
-1.764	-1.325
-1.724	-1.325
-1.685	-1.325
-1.646	-1.325
-1.607	-1.325
-1.568	-1.325
-1.529	-1.325
-1.490	-1.325
-1.451	-1.325
-1.412	-1.325
-1.373	-1.325
-1.334	-1.325
-1.295	-1.325
-1.256	-1.325
-1.217	-1.325
-1.178	-1.325										9.183
-1.139	-1.325							9.516						9.180
-1.100	-1.325														8.525
-1.061	-1.325									9.508		9.125			9.218
-1.022	-1.325		9.233									9.125			8.120
-0.983	-1.325		9.233					8.823	8.955		9.183				8.525
-0.944	-1.325		9.233						8.955	9.508	9.183				9.218
-0.905	-1.325						8.567		8.955		9.183	8.431	9.140	9.180	7.609
-0.866	-1.325						8.567		8.955	9.508				8.487	7.609
-0.827	-1.325							9.516			9.183	7.738	9.140	8.082	7.021
-0.788	-1.325					9.591		8.823	7.856	8.815	9.183	9.125		7.101	7.427
-0.749	-1.325						8.567		8.955	9.508	9.183	7.179		9.180	8.525
-0.710	-1.325					9.591		9.516	7.856	9.508	9.183	7.515		8.487	7.021
-0.671	-1.325								7.345		9.183	8.026		8.487	7.021
-0.632	-1.325				9.714			8.823	7.568	8.815		7.333		7.794	7.139
-0.593	-1.325				9.714	9.591			7.163	9.508	8.490	8.026		8.487	7.021
-0.554	-1.325								7.856		9.183	6.927	8.447		6.274
-0.515	-1.325			10.124		9.591		9.516	7.345	9.508		6.727	7.754	8.082	6.446
-0.476	-1.325							8.130	6.557	9.508	9.183	6.927	9.140	8.082	6.223
-0.437	-1.325		9.233					9.516	7.163			6.822	9.140	8.487	6.328
-0.398	-1.325				9.714			8.418	7.009		9.183	6.560		7.388	6.083
-0.359	-1.325							9.516	6.246		7.574	7.045	9.140	7.794	6.579
-0.320	-1.325		8.540					8.823	6.390	8.815	7.797	6.822	9.140	8.487	6.916
-0.281	-1.325				9.714			8.130	7.009	9.508	8.084	7.179	9.140	7.101	6.733
-0.242	-1.325							9.516	6.875	9.508	9.183	7.738	7.754	8.487	6.579
-0.203	-1.325		9.233		9.714	9.591		9.516	7.163		8.490	7.738	8.041	9.180	6.653
-0.164	-1.325	7.927	9.233	10.124		9.591	8.567	8.823	7.568	9.508	9.183	8.026	8.041	8.487	6.385
-0.125	-1.325					9.591		9.516	7.345		9.183		9.140		7.139
-0.086	-1.325								7.856	9.508		7.515	9.140	9.180	7.609
-0.047	-1.325								8.955		9.183	9.125		8.082	7.609
-0.008	-1.325					9.591			8.955		9.183			9.180	9.218
0.031	-1.325							9.516	8.955	9.508	9.183			8.082	8.120
0.070	-1.325					9.591			8.261			9.125		8.487
0.109	-1.325								8.955			9.125		9.180	9.218
0.148	-1.325								8.261					8.487	9.218
0.187	-1.325							9.516	8.261			9.125		9.180	9.218
0.226	-1.325												9.140	9.180	9.218
0.265	-1.325								8.955		9.183		9.140		9.218
0.304	-1.325								7.568		8.490	9.125			8.525
0.343	-1.325										9.183			9.180	8.525
0.382	-1.325											8.431
0.421	-1.325							9.516	8.261		9.183			9.180
0.460	-1.325							9.516					8.447		9.218
0.499	-1.325								8.261			9.125	8.041	9.180	9.218
0.538	-1.325								8.955				9.140	8.487
0.577	-1.325
0.616	-1.325
0.655	-1.325				9.714								9.140		9.218
0.694	-1.325														9.218
0.733	-1.325								8.955				9.140		8.525
0.772	-1.325											9.125
0.810	-1.325														9.218
0.850	-1.325										9.183			9.180
0.889	-1.325											9.125
0.927	-1.325
0.967	-1.325								8.955
1.006	-1.325
1.044	-1.325
1.084	-1.325
1.123	-1.325
1.161	-1.325
1.201	-1.325
1.240	-1.325
1.278	-1.325
1.318	-1.325
1.357	-1.325
1.395	-1.325
1.435	-1.325
1.474	-1.325
1.512	-1.325
1.552	-1.325
1.591	-1.325
1.629	-1.325
1.669	-1.325
1.708	-1.325
1.746	-1.325
1.786	-1.325
1.825	-1.325
1.863	-1.325
1.903	-1.325
1.942	-1.325
1.981	-1.325
-1.881	-1.275
-1.841	-1.275
-1.802	-1.275
-1.764	-1.275
-1.724	-1.275
-1.685	-1.275
-1.646	-1.275
-1.607	-1.275
-1.568	-1.275
-1.529	-1.275
-1.490	-1.275
-1.451	-1.275
-1.412	-1.275
-1.373	-1.275
-1.334	-1.275
-1.295	-1.275
-1.256	-1.275
-1.217	-1.275
-1.178	-1.275												8.447
-1.139	-1.275										9.183
-1.100	-1.275			10.124					8.955
-1.061	-1.275							9.516	8.261			9.125	9.140		8.525
-1.022	-1.275							9.516	8.261				9.140		7.832
-0.983	-1.275							8.418				8.431		8.487	8.120
-0.944	-1.275					9.591			7.568		8.084	9.125		8.487	7.832
-0.905	-1.275			10.124			8.567	9.516	7.856	9.508	8.084	8.431	8.041	9.180	7.832
-0.866	-1.275		8.540		9.714		7.874			8.409	8.490	8.431	8.041	7.571	6.820
-0.827	-1.275					9.591		8.418	8.955	8.815	8.084	7.515	8.447	8.487	7.021
-0.788	-1.275			10.124	9.714					9.508	8.084	7.179	7.531	9.180	7.272
-0.749	-1.275					8.897			8.261	9.508	7.574	7.045	8.447	7.388	6.653
-0.710	-1.275		9.233		9.714		8.567	8.823	7.345	9.508	8.490	6.727	8.041	7.571	6.174
-0.671	-1.275							8.418	6.557	9.508	7.574	6.927	8.447	7.101	6.385
-0.632	-1.275						8.567	8.418	7.163		8.490	7.333		8.082	6.446
-0.593	-1.275			10.124			8.567	8.418	7.568	8.409	8.490	6.640		8.082	6.127
-0.554	-1.275					9.591		8.823	7.163		9.183	6.180	8.447	7.794	5.999
-0.515	-1.275					9.591	7.874	8.130	6.875		7.574	6.234	7.754	8.082	6.083
-0.476	-1.275		9.233				8.567	8.418	6.757		8.490	6.352	8.041	7.234	5.999
-0.437	-1.275					9.591	7.874	8.130	6.246	9.508	7.797	6.352	8.041	6.878	5.922
-0.398	-1.275			10.124				8.130	5.959	8.122	7.797	6.034	8.447	7.388	5.999
-0.359	-1.275		9.233	10.124				7.907	6.470			6.080	7.348	7.388	5.692
-0.320	-1.275				9.021	9.591		8.418	6.121	9.508	7.797	6.234	7.531	8.082	5.607
-0.281	-1.275				9.714	9.591		8.418	5.736		7.797	6.727	8.041	7.101	5.960
-0.242	-1.275		9.233					9.516	6.557	9.508	8.490	6.727	7.348	7.101	5.999
-0.203	-1.275		8.540					8.130	6.557	8.815	8.084	6.560	7.754	6.695	5.722
-0.164	-1.275		8.540	10.124	9.714	8.897		8.130	6.757		9.183	7.045	7.531	8.487	5.922
-0.125	-1.275		9.233					7.907	6.557			7.738	9.140	9.180	6.916
-0.086	-1.275		9.233	9.431		9.591		9.516	7.345		7.391	8.431	8.041	7.794	6.510
-0.047	-1.275							9.516	8.261	9.508	9.183	8.026	9.140	8.082	7.427
-0.008	-1.275			10.124				9.516	8.261	9.508	9.183		8.041	8.082	7.427
0.031	-1.275							9.516				9.125		7.794
0.070	-1.275					9.591		8.823	8.261	9.508		9.125	9.140	8.487	8.120
0.109	-1.275				9.714				8.955		9.183	8.431		9.180	8.120
0.148	-1.275								7.856		9.183	8.026		7.794	7.609
0.187	-1.275								8.955			8.431	8.447		7.609
0.226	-1.275											9.125	9.140	7.794	8.525
0.265	-1.275							9.516	8.955			9.125		8.487
0.304	-1.275								8.955			9.125		7.571	7.832
0.343	-1.275								8.955		8.490	7.738	9.140	9.180	9.218
0.382	-1.275								8.261			9.125	8.447	8.082	8.525
0.421	-1.275					9.591		9.516	8.955			9.125	9.140	9.180	8.525
0.460	-1.275							9.516	8.955		8.084	9.125			8.525
0.499	-1.275							9.516			8.490	8.026	8.447		8.525
0.538	-1.275			10.124						9.508			9.140		8.120
0.577	-1.275														9.218
0.616	-1.275			10.124						9.508			9.140	9.180	8.525
0.655	-1.275														8.120
0.694	-1.275				9.714								9.140	8.487	9.218
0.733	-1.275						8.567
0.772	-1.275								8.955				9.140
0.810	-1.275
0.850	-1.275								8.955					9.180
0.889	-1.275
0.927	-1.275					9.591								9.180
0.967	-1.275
1.006	-1.275
1.044	-1.275														9.218
1.084	-1.275
1.123	-1.275
1.161	-1.275
1.201	-1.275
1.240	-1.275
1.278	-1.275
1.318	-1.275
1.357	-1.275
1.395	-1.275
1.435	-1.275
1.474	-1.275
1.512	-1.275
1.552	-1.275
1.591	-1.275
1.629	-1.275
1.669	-1.275
1.708	-1.275
1.746	-1.275
1.786	-1.275
1.825	-1.275
1.863	-1.275
1.903	-1.275
1.942	-1.275
1.981	-1.275
-1.881	-1.225
-1.841	-1.225
-1.802	-1.225
-1.764	-1.225
-1.724	-1.225
-1.685	-1.225
-1.646	-1.225
-1.607	-1.225
-1.568	-1.225
-1.529	-1.225
-1.490	-1.225
-1.451	-1.225
-1.412	-1.225
-1.373	-1.225
-1.334	-1.225
-1.295	-1.225									9.508				9.180
-1.256	-1.225
-1.217	-1.225										9.183
-1.178	-1.225					9.591		9.516		9.508
-1.139	-1.225													9.180
-1.100	-1.225												9.140		9.218
-1.061	-1.225				9.714			9.516	7.568			9.125	9.140	9.180	9.218
-1.022	-1.225		9.233					9.516	8.955		9.183	9.125	8.447	8.487	7.139
-0.983	-1.225								7.345		9.183	7.738	8.041	8.487	7.832
-0.944	-1.225	7.927	8.540				8.567	8.823	7.568		9.183			8.487	7.139
-0.905	-1.225						7.874	8.418	8.955	8.409		8.431	9.140	7.794	7.272
-0.866	-1.225							8.418	8.261	9.508	9.183	6.927	8.041	7.794	6.733
-0.827	-1.225		9.233			9.591	8.567	8.823	7.568	8.815	8.084	7.179	7.531	7.388	6.579
-0.788	-1.225				9.714	8.492		7.907	6.875	8.815	8.084	6.927	9.140	8.082	6.223
-0.749	-1.225		9.233				7.874	9.516	6.390	8.409	8.490	7.333	8.041	6.983	6.274
-0.710	-1.225						8.567	8.418	6.757	9.508	8.084	8.431	7.531	7.571	6.579
-0.671	-1.225		9.233		9.714	9.591	8.567	8.418	6.470		7.237	6.640	8.447	7.234	6.127
-0.632	-1.225		9.233	10.124		9.591	8.567	7.907	6.557	9.508	7.237	6.822	7.194	6.878	5.960
-0.593	-1.225			10.124	9.021			7.725	6.315	8.409	9.183	6.822	9.140	7.234	5.960
-0.554	-1.225			10.124		9.591	7.874	7.725	6.390		7.574	6.291	7.194	6.878	5.922
-0.515	-1.225			10.124		8.897	7.874	8.130	5.959	9.508	7.797	5.989	7.754	7.234	5.753
-0.476	-1.225		8.540				8.567	7.907	6.557	9.508	7.237	5.757	7.194	7.571	5.457
-0.437	-1.225				9.714	9.591	8.567	7.437	5.959	9.508	7.797	5.792	8.447	7.101	5.529
-0.398	-1.225							8.130	5.696	8.409	8.084	5.598	6.837	7.101	5.368
-0.359	-1.225		9.233	10.124		9.591	8.567	7.214	5.959	9.508	7.797	5.866	6.943	6.541	5.434
-0.320	-1.225	7.927	9.233			8.897		7.725	5.696	8.409	7.797	5.598	7.194	6.782	5.286
-0.281	-1.225			10.124	9.714	9.591	7.468	7.570	5.696		7.237	5.906	6.742	6.695	5.229
-0.242	-1.225	7.927	7.847	10.124		8.897		7.319	5.910	8.815	6.986	5.947	9.140	6.541	5.607
-0.203	-1.225		7.624	9.431	9.021	9.591		7.570	5.553	7.562	7.797	5.947	7.061	7.234	5.851
-0.164	-1.225		9.233	10.124		9.591		7.725	6.121	8.122	6.986	6.417	7.348	7.234	5.753
-0.125	-1.225		9.233			9.591		7.907	6.182	8.815	7.797	6.727	6.837	7.234	6.040
-0.086	-1.225		8.540		9.714			8.418	7.009	8.409		7.515	7.531	8.082	6.174
-0.047	-1.225		9.233		9.714	9.591	8.567	9.516	7.345	8.815	9.183	7.179	8.447	7.571	6.174
-0.008	-1.225		8.540	10.124				9.516	7.568	8.409	8.490	7.738	8.041	7.388	8.525
0.031	-1.225			9.025	9.714		8.567	9.516	7.856	9.508	9.183	7.333	9.140	7.101	7.609
0.070	-1.225				9.021	9.591		8.823	7.856	9.508	8.490	7.738	7.531	8.082	7.272
0.109	-1.225					9.591	8.567	8.130	7.856		8.490		7.754	8.487	7.272
0.148	-1.225			10.124		9.591	7.874	9.516				9.125	9.140	8.487	9.218
0.187	-1.225		9.233						7.568	9.508	7.237	9.125		7.571	7.609
0.226	-1.225			10.124				9.516	7.568		7.797	9.125		9.180	8.525
0.265	-1.225				9.714	8.897		9.516	8.261		8.490	8.431	9.140	8.082	7.427
0.304	-1.225							9.516	7.163			9.125	9.140	8.082	7.609
0.343	-1.225							8.823	7.856		8.490	8.026	9.140	7.794	8.120
0.382	-1.225					9.591			8.261		9.183	7.738	9.140	8.082	9.218
0.421	-1.225								7.856		8.490	9.125	8.447	7.794	7.609
0.460	-1.225							9.516	8.955		9.183	9.125	9.140	7.794
0.499	-1.225					9.591			7.568		9.183	8.431	9.140	8.487	7.832
0.538	-1.225							9.516	8.955			8.431	7.754	8.487	9.218
0.577	-1.225							9.516	8.261	9.508	8.084	9.125	9.140	9.180	8.120
0.616	-1.225					9.591					9.183		8.447	8.487	7.832
0.655	-1.225								8.955	9.508			9.140	9.180	8.120
0.694	-1.225								8.261			9.125			8.525
0.733	-1.225												8.447	9.180
0.772	-1.225
0.810	-1.225								8.261
0.850	-1.225												9.140
0.889	-1.225								8.955
0.927	-1.225										9.183
0.967	-1.225								8.955
1.006	-1.225
1.044	-1.225
1.084	-1.225
1.123	-1.225
1.161	-1.225
1.201	-1.225
1.240	-1.225
1.278	-1.225
1.318	-1.225
1.357	-1.225
1.395	-1.225
1.435	-1.225
1.474	-1.225
1.512	-1.225
1.552	-1.225
1.591	-1.225
1.629	-1.225
1.669	-1.225
1.708	-1.225
1.746	-1.225
1.786	-1.225
1.825	-1.225
1.863	-1.225
1.903	-1.225
1.942	-1.225
1.981	-1.225
-1.881	-1.175
-1.841	-1.175
-1.802	-1.175
-1.764	-1.175
-1.724	-1.175
-1.685	-1.175
-1.646	-1.175
-1.607	-1.175
-1.568	-1.175
-1.529	-1.175
-1.490	-1.175
-1.451	-1.175
-1.412	-1.175
-1.373	-1.175
-1.334	-1.175										9.183
-1.295	-1.175
-1.256	-1.175
-1.217	-1.175
-1.178	-1.175							9.516						9.180	9.218
-1.139	-1.175		9.233				8.567		8.261			9.125		9.180	8.525
-1.100	-1.175		8.540		9.714			8.823	8.955	9.508	9.183			9.180	7.832
-1.061	-1.175			10.124		9.591		9.516		9.508	8.490	8.431		8.082	7.139
-1.022	-1.175					8.897		8.418	7.568		7.391	7.515	8.041	7.794	8.120
-0.983	-1.175		9.233		9.714	8.897	8.567	8.130	7.568	7.716	8.490	8.431	9.140	8.082	6.916
-0.944	-1.175		8.540			9.591		8.418	7.856	8.815	7.391	7.738	7.754	6.782	7.609
-0.905	-1.175		9.233				7.874	7.907	7.345	9.508	7.391	6.927	7.194	8.082	6.653
-0.866	-1.175		9.233	10.124	9.714	9.591	8.567	7.437	7.163	8.815	7.797	7.515	7.531	6.695	6.653
-0.827	-1.175		9.233	10.124	9.021	8.204	7.874	7.907	6.390	7.428	7.574	7.738	7.061	7.234	5.999
-0.788	-1.175				9.714	9.591		7.907	6.246	8.122	6.986	6.822	7.348	6.695	5.817
-0.749	-1.175			10.124		8.492		7.907	6.315		6.880	6.560	6.943	6.541	6.083
-0.710	-1.175			10.124	9.714	8.897	7.874	8.130	5.864	7.898	6.880	6.640	7.194	6.541	5.817
-0.671	-1.175		9.233	10.124	9.714	8.492	8.567	8.418	6.010	7.311	7.237	6.129	7.348	6.290	5.817
-0.632	-1.175			10.124	9.021	8.492		7.907	6.064	7.562	6.880	6.234	6.943	6.615	5.347
-0.593	-1.175					8.897	7.874	8.130	5.696	8.409	6.986	6.180	7.348	6.347	5.663
-0.554	-1.175					8.897	7.874	7.570	6.064	8.409	7.237	5.659	6.837	6.472	5.481
-0.515	-1.175		8.540	9.431	9.714	9.591	8.567	7.907	6.064	8.122	6.475	5.691	7.754	6.089	5.306
-0.476	-1.175			10.124	9.714	8.897	8.567	7.214	5.489	8.815	6.986	5.411	6.943	6.184	5.029
-0.437	-1.175				9.714	8.492	7.874	7.437	5.428	8.815	6.698	5.154	7.531	6.089	4.999
-0.398	-1.175		9.233	10.124	9.714	8.897	8.567	7.319	5.317	7.716	6.698	5.461	6.575	6.290	5.124
-0.359	-1.175			9.025		8.204		7.437	5.266	7.428	6.618	5.411	6.742	6.615	5.029
-0.320	-1.175		8.540	9.431	9.714	8.492	8.567	7.437	5.170	7.562	6.475	5.487	7.061	6.290	4.956
-0.281	-1.175		8.540	10.124	9.714	8.492		7.214	5.126	8.122	6.475	5.296	6.575	6.408	4.942
-0.242	-1.175		8.540	10.124	9.714	8.492		7.031	4.947	7.898	6.698	5.318	6.367	6.615	4.707
-0.203	-1.175		9.233	9.431	9.714	8.204	7.874	7.031	5.126	8.815	7.391	5.628	7.061	6.472	4.914
-0.164	-1.175			10.124	8.615	7.981	8.567	7.907	5.193	8.122	7.574	5.792	6.367	6.695	5.326
-0.125	-1.175	7.927	7.847	10.124	9.714	9.591	7.874	7.214	5.553	7.562	8.084	6.034	6.742	6.782	5.607
-0.086	-1.175	7.927	7.624	10.124		8.897	8.567	7.725	5.458	9.508	6.880	6.129	6.742	6.983	5.412
-0.047	-1.175		8.540	10.124	9.714	9.591	8.567	7.725	6.390	8.409	7.797	6.927	7.754	7.101	5.999
-0.008	-1.175		9.233			8.897	7.874	7.570	6.390	8.409	7.574	6.927	8.447	6.878	6.510
0.031	-1.175	7.927	7.847	9.431		9.591	8.567	7.907	6.470	8.122	8.084	7.515	7.754	7.101	6.820
0.070	-1.175				9.714	8.492		9.516	7.856	9.508	8.490	7.515	7.061	7.571	6.653
0.109	-1.175			10.124	9.714	9.591		8.823	6.757	8.122	8.490	9.125	9.140	7.234	7.021
0.148	-1.175			10.124		9.591			7.345	9.508	7.797		8.447	7.388	7.139
0.187	-1.175				9.021	9.591			7.568	8.815	7.797	7.738	8.041	6.878	7.272
0.226	-1.175				9.021			8.823	8.261	8.815	8.084	8.431	9.140	7.571	7.832
0.265	-1.175		9.233					8.130			9.183	9.125	7.754	8.082	7.427
0.304	-1.175							8.418	8.955	9.508	9.183	7.333	8.041	7.571	7.427
0.343	-1.175				9.714			8.823	7.856		9.183	8.026		7.571	7.832
0.382	-1.175							8.823	6.875		8.084	8.026	8.041	9.180	7.272
0.421	-1.175				9.714			8.823	7.568	9.508	7.574	8.026	9.140	8.082	8.525
0.460	-1.175								7.345	9.508	7.574		8.447	7.794	7.021
0.499	-1.175				9.714			9.516	8.955		7.797	8.026	8.041	9.180	9.218
0.538	-1.175					9.591			7.568		9.183	9.125	8.041	9.180	8.525
0.577	-1.175							9.516	7.568	9.508	8.084	8.026	8.041	8.487	8.120
0.616	-1.175							9.516	7.856		7.797	9.125	8.447	8.082	9.218
0.655	-1.175					9.591			8.955				9.140	8.487	7.832
0.694	-1.175			10.124		9.591			8.261			9.125	9.140		9.218
0.733	-1.175							9.516	8.955					8.082	9.218
0.772	-1.175								8.955				9.140	9.180	8.525
0.810	-1.175									9.508				8.487	9.218
0.850	-1.175				9.714									8.487
0.889	-1.175										8.490			9.180
0.927	-1.175
0.967	-1.175								8.955		9.183
1.006	-1.175														9.218
1.044	-1.175
1.084	-1.175
1.123	-1.175
1.161	-1.175
1.201	-1.175
1.240	-1.175
1.278	-1.175
1.318	-1.175
1.357	-1.175
1.395	-1.175
1.435	-1.175
1.474	-1.175
1.512	-1.175
1.552	-1.175
1.591	-1.175
1.629	-1.175
1.669	-1.175
1.708	-1.175
1.746	-1.175
1.786	-1.175
1.825	-1.175
1.863	-1.175
1.903	-1.175
1.942	-1.175
1.981	-1.175
-1.881	-1.125
-1.841	-1.125
-1.802	-1.125
-1.764	-1.125
-1.724	-1.125
-1.685	-1.125
-1.646	-1.125
-1.607	-1.125
-1.568	-1.125
-1.529	-1.125
-1.490	-1.125
-1.451	-1.125
-1.412	-1.125
-1.373	-1.125
-1.334	-1.125
-1.295	-1.125										9.183		9.140
-1.256	-1.125					9.591
-1.217	-1.125										9.183	9.125		9.180
-1.178	-1.125					9.591		9.516	8.955	9.508			9.140	8.082
-1.139	-1.125					8.897	8.567	9.516			9.183			7.794	8.525
-1.100	-1.125			10.124	9.714	8.897	8.567	7.570	8.261		8.490	8.431		8.082	7.427
-1.061	-1.125		8.540	9.431	9.714	9.591	8.567	8.418	8.261	8.815	9.183	9.125	8.041	7.571	7.427
-1.022	-1.125		8.134				8.567	7.907	7.568	7.898	7.797	9.125	7.531	7.794	6.916
-0.983	-1.125		8.540		9.714	9.591	7.874	7.319	7.856	8.122	7.237	7.333	8.041	7.234	7.021
-0.944	-1.125			9.431	9.714	8.897	7.468	7.031	7.163	7.898	7.574	6.727	7.348	6.878	6.579
-0.905	-1.125		9.233	10.124	8.105	7.981	8.567	7.725	7.345	7.716	6.698	6.352	7.061	6.615	5.753
-0.866	-1.125		7.624		9.021	8.204	7.181	7.214	7.345	7.716	7.104	6.291	6.943	6.695	6.274
-0.827	-1.125			9.025	9.021	8.492	7.874	7.118	6.010	7.428	6.698	6.727	6.742	6.184	6.083
-0.788	-1.125			10.124	8.615	8.897	7.181	6.683	5.864	8.122	6.698	6.560	5.921	6.782	5.481
-0.749	-1.125	7.927	8.540	9.431	8.105	7.799	7.468	7.437	5.910	7.110	6.410	5.906	6.501	6.236	5.286
-0.710	-1.125		8.134	9.431	8.328	7.511	7.181	6.951	5.622	7.562	6.350	5.598	6.144	6.045	5.481
-0.671	-1.125		8.134	8.738	9.021	7.799		7.214	6.064	7.023	6.986	5.989	6.432	6.136	5.124
-0.632	-1.125	7.927	8.540		8.328	7.645		6.808	5.819	7.898	6.880	5.659	5.921	6.347	5.211
-0.593	-1.125		9.233		8.615	8.204	7.468	6.744	5.622	7.023	6.293	5.691	6.096	5.813	5.107
-0.554	-1.125		7.847	9.431	9.714	7.393	7.468	6.808	5.696	7.898	6.618	5.792	6.096	5.779	5.175
-0.515	-1.125	7.927	8.134	10.124	9.714	7.511	7.874	7.214	5.291	7.428	6.350	5.598	6.655	5.746	5.075
-0.476	-1.125			8.738	9.714	8.204	7.468	6.472	5.291	8.122	6.005	5.363	6.250	5.746	5.029
-0.437	-1.125		8.540	10.124	9.714	7.645	7.181	6.472	4.911	8.122	6.187	5.233	6.307	5.654	4.764
-0.398	-1.125		9.233	8.515	9.021	8.492	7.468	6.683	4.929	6.869	6.293	5.363	5.962	6.002	4.914
-0.359	-1.125			9.431	9.714	8.204	6.957	6.808	4.966	7.205	6.880	5.253	6.432	5.922	5.141
-0.320	-1.125		9.233	10.124	8.105	7.511		6.744	5.023	7.205	6.350	5.136	6.005	5.848	4.603
-0.281	-1.125		8.134	9.025	8.615	8.897	8.567	6.683	4.929	7.110	6.239	5.117	6.196	5.848	4.799
-0.242	-1.125	7.233	7.154	8.738		7.981	8.567	6.683	4.548	7.562	6.410	5.047	6.367	5.779	4.654
-0.203	-1.125		8.134	9.431	7.922	7.799	7.468	7.214	4.706	7.110	6.350	5.363	6.250	6.045	4.664
-0.164	-1.125		8.134	8.515	8.615	7.981	7.874	6.951	4.844	7.205	6.092	5.233	6.307	5.922	4.764
-0.125	-1.125		8.134	9.431	9.021	7.981	8.567	6.683	5.266	7.110	6.544	5.598	6.250	6.089	5.029
-0.086	-1.125	7.927	7.624	8.515	9.021	9.591	7.874	6.951	4.929	7.311	6.880	5.569	6.575	6.347	5.124
-0.047	-1.125		7.847	10.124	9.021			7.725	5.696	7.311	6.880	6.417	6.307	6.983	5.635
-0.008	-1.125		8.540	9.431	9.021	9.591	7.874	7.214	5.959	7.428	7.237	6.180	7.531	6.347	5.722
0.031	-1.125		8.134	10.124		7.981	8.567	7.725	5.736	7.716	8.084	6.727	7.531	6.878	5.886
0.070	-1.125			9.431		9.591	8.567	7.214	6.315	7.898	7.797	7.045	7.754	6.878	6.579
0.109	-1.125	7.927	8.134		9.714			7.907	6.757	7.311	7.104	7.045	8.447	6.878	7.609
0.148	-1.125			9.431	9.714	8.897		8.130	6.875	7.716	7.797	7.515	7.194	7.388	6.653
0.187	-1.125			10.124	9.714		8.567		8.955	9.508	6.880	7.333	9.140	7.571	7.139
0.226	-1.125			9.025	9.021	9.591		8.418	7.009	8.815	8.490	8.431	8.447	7.571	7.427
0.265	-1.125		9.233					8.130	7.009	9.508	6.986	7.333	7.754	6.782	7.427
0.304	-1.125			9.431			8.567	8.418	7.009		9.183	7.515	7.754	6.983	8.120
0.343	-1.125				9.714	8.492		8.418	7.856		7.797	9.125	7.754	8.487	7.427
0.382	-1.125		9.233		9.714	8.897		8.418	7.163	8.815	7.237	8.026	9.140	6.983	6.916
0.421	-1.125				9.714			8.823	7.345	9.508	8.084	8.026	8.447	7.794	7.427
0.460	-1.125			10.124					7.345				8.447	8.082	7.832
0.499	-1.125				9.714	8.897		9.516	7.856	9.508	8.490	8.431	8.447	7.794	7.427
0.538	-1.125		9.233			9.591		8.418		9.508	7.574	8.431	8.041	7.794	7.427
0.577	-1.125				9.714	9.591	8.567	9.516	7.345	9.508	9.183		7.754		7.832
0.616	-1.125			10.124		8.897			8.261		7.574	8.026	9.140	7.794	8.525
0.655	-1.125		9.233	10.124				8.823	8.955		9.183	9.125	9.140	8.082
0.694	-1.125				9.714			8.823	7.568		9.183	9.125	9.140	8.487
0.733	-1.125							8.823	7.856			8.431		8.487	7.832
0.772	-1.125							9.516		9.508	9.183	9.125			9.218
0.810	-1.125							9.516				8.431	9.140
0.850	-1.125			10.124				8.823					9.140	8.487	8.120
0.889	-1.125							9.516	8.261					9.180
0.927	-1.125												8.447		9.218
0.967	-1.125						8.567			9.508
1.006	-1.125							9.516
1.044	-1.125
1.084	-1.125
1.123	-1.125
1.161	-1.125
1.201	-1.125
1.240	-1.125
1.278	-1.125
1.318	-1.125														9.218
1.357	-1.125
1.395	-1.125
1.435	-1.125
1.474	-1.125
1.512	-1.125
1.552	-1.125
1.591	-1.125
1.629	-1.125
1.669	-1.125
1.708	-1.125
1.746	-1.125
1.786	-1.125
1.825	-1.125
1.863	-1.125
1.903	-1.125
1.942	-1.125
1.981	-1.125
-1.881	-1.075
-1.841	-1.075
-1.802	-1.075
-1.764	-1.075
-1.724	-1.075
-1.685	-1.075
-1.646	-1.075
-1.607	-1.075
-1.568	-1.075
-1.529	-1.075
-1.490	-1.075
-1.451	-1.075
-1.412	-1.075										9.183
-1.373	-1.075
-1.334	-1.075
-1.295	-1.075								8.955					9.180
-1.256	-1.075		9.233			9.591		9.516					9.140
-1.217	-1.075				9.714	8.897	8.567	9.516			9.183		8.447	9.180	8.525
-1.178	-1.075							8.823		9.508	9.183	9.125	8.447		8.525
-1.139	-1.075					9.591	8.567	7.907	7.856	9.508	7.574	9.125	7.754	9.180	7.832
-1.100	-1.075		8.134				7.468	8.418	8.955	8.409	7.391	8.026	7.531	7.101	7.272
-1.061	-1.075			10.124		8.897	8.567	7.214	7.856	7.716	6.880	7.179	7.061	7.101	7.021
-1.022	-1.075		7.624	10.124	8.105	7.981	8.567	7.031	6.557	7.110	6.880	8.431	6.575	6.983	6.385
-0.983	-1.075		8.540	10.124	7.635	7.799	8.567	6.082	6.875	7.898	6.880	6.822	6.837	6.184	6.733
-0.944	-1.075		8.134	10.124	8.328	7.799	6.775	6.338	6.557	7.023	6.544	6.640	6.575	6.541	5.784
-0.905	-1.075		8.134	9.025	8.105	7.511	6.957	6.425	6.315	7.023	6.350	6.727	6.367	6.236	5.753
-0.866	-1.075	7.927	7.624	8.178	7.316	6.455	7.181	6.338	6.315	6.330	6.005	6.234	6.096	5.779	5.412
-0.827	-1.075		7.847	8.515	7.517	7.393	6.621	6.020	5.696	6.372	6.138	6.234	5.706	5.684	5.347
-0.788	-1.075	7.233	7.441	9.025	7.768	6.595	6.775	6.184	5.622	6.107	6.138	5.989	5.773	6.236	5.029
-0.749	-1.075	7.233	7.154	8.738	7.635	6.646	5.859	5.879	5.553	6.735	6.005	5.989	5.882	5.352	5.107
-0.710	-1.075	7.927	7.287	8.515	8.105	6.818	6.775	6.020	5.063	6.943	5.964	5.906	5.739	5.419	5.091
-0.671	-1.075		7.847	8.332	7.768	6.700	6.487	6.082	5.170	6.512	5.599	5.598	5.426	5.396	4.901
-0.632	-1.075		7.036	8.332	8.105	7.106	7.874	6.149	5.126	6.463	5.376	5.363	5.476	5.330	4.799
-0.593	-1.075		7.624	9.025	7.149	7.106	7.468	6.082	5.063	6.800	5.628	5.173	5.502	5.491	4.862
-0.554	-1.075		8.540	8.332	7.517	7.193	6.957	6.051	4.811	6.800	5.599	5.117	5.379	5.248	4.664
-0.515	-1.075		9.233	10.124	7.922	7.511	5.928	6.184	4.598	7.023	5.925	5.253	5.614	5.248	4.875
-0.476	-1.075	7.927	8.540	8.332	7.411	6.818	6.775	6.115	4.624	6.735	5.782	4.848	5.402	5.086	4.633
-0.437	-1.075		7.624	8.738	8.105	6.757	7.468	6.184	4.780	6.943	5.749	5.064	5.585	5.654	4.664
-0.398	-1.075		7.441	8.738	7.922	7.393	6.957	6.472	4.720	7.110	5.628	4.876	5.674	5.309	4.473
-0.359	-1.075		7.847	8.738	7.922	7.393	7.181	6.572	4.390	6.563	6.092	5.047	5.808	5.248	4.564
-0.320	-1.075		8.134	8.515	9.021	7.511	7.468	6.020	4.210	6.330	5.887	4.966	5.644	5.210	4.431
-0.281	-1.075	7.927	7.154	8.738	8.328	8.204	7.874	6.184	4.560	6.563	5.925	4.862	5.644	5.714	4.374
-0.242	-1.075		7.441	8.178	9.021	7.645	7.874	6.221	4.433	6.800	5.628	4.848	5.644	5.517	4.482
-0.203	-1.075	7.233	6.748	8.738	7.768	7.645	7.468	6.626	4.536	6.463	5.887	4.807	5.739	5.625	4.545
-0.164	-1.075		7.036	7.485	7.922	7.981	7.874	6.425	4.422	6.617	5.925	4.755	5.706	5.654	4.382
-0.125	-1.075		7.154	8.515	8.328	7.393	7.468	6.521	4.720	6.735	6.047	4.920	5.962	5.922	4.536
-0.086	-1.075	7.927	7.441	9.025	8.328	6.952	7.181	6.082	4.585	7.428	6.350	5.514	5.962	6.290	4.836
-0.047	-1.075		8.540	8.178	8.105	7.799	7.468	6.472	5.104	6.869	6.785	6.034	6.144	6.089	5.124
-0.008	-1.075		8.134	9.431	9.714	8.492		7.118	5.317	7.023	6.138	5.792	6.655	6.347	5.248
0.031	-1.075		6.835	9.025	9.714	8.897		6.951	5.344	7.716	6.986	7.045	6.742	6.408	5.581
0.070	-1.075		8.540	8.738		8.204	8.567	6.951	5.776	7.311	6.986	6.560	6.742	6.408	5.817
0.109	-1.075	7.927	8.540		8.615	7.981	8.567	7.725	6.010	8.815	7.391	7.179	6.742	6.615	6.510
0.148	-1.075			9.431	9.021	9.591		7.437	6.182	8.122	7.391	6.822	7.348	6.290	6.446
0.187	-1.075		8.540		9.021	9.591		7.907	6.757	8.122	6.880	7.179	8.447	6.782	7.427
0.226	-1.075		9.233	10.124	9.714		8.567	7.725	6.470	8.122	7.391	7.738	8.041	7.101	7.272
0.265	-1.075			10.124	9.021	9.591		7.725	7.345		7.797	7.179	7.061	6.615	6.510
0.304	-1.075		9.233	10.124		9.591	8.567	7.725	7.856	8.815	7.104	8.431	7.531	6.878	7.139
0.343	-1.075				9.714	9.591		8.130	7.163	8.122	7.104	7.515	7.531	6.878	7.021
0.382	-1.075					9.591		7.907	6.875	9.508	7.574	9.125	7.194	7.794	6.916
0.421	-1.075			10.124				8.823	7.009	8.815	7.574	7.738	7.754	7.794	7.832
0.460	-1.075				9.714			9.516	6.875		7.237	9.125	8.447	7.794	7.139
0.499	-1.075					8.492	8.567	8.823	6.757	8.409	7.237	8.026	9.140	7.571	8.525
0.538	-1.075							8.823	7.568		8.084	7.738	6.943	7.571	7.832
0.577	-1.075		9.233					9.516	8.261	9.508	8.490	8.026	8.041	7.571	9.218
0.616	-1.075					8.897		8.823	7.345	9.508	9.183	8.431	8.041	7.571	9.218
0.655	-1.075	7.927	8.540			9.591		9.516	7.568	9.508	8.490	8.026	8.041	7.234	8.525
0.694	-1.075					9.591	8.567		7.856	8.815	9.183	8.431	9.140	7.571	7.609
0.733	-1.075			10.124			8.567	9.516	8.261	9.508		9.125		9.180	9.218
0.772	-1.075						8.567		7.856	9.508	9.183		7.754	8.082	9.218
0.810	-1.075					8.897		9.516		9.508	9.183		8.447		8.525
0.850	-1.075					9.591			8.955			9.125	9.140	9.180
0.889	-1.075				9.714	8.897		9.516		9.508					8.525
0.927	-1.075							9.516	8.955				8.447	9.180	9.218
0.967	-1.075						8.567							9.180	9.218
1.006	-1.075									9.508		9.125		9.180
1.044	-1.075								8.955				9.140		9.218
1.084	-1.075								8.955
1.123	-1.075											9.125
1.161	-1.075
1.201	-1.075
1.240	-1.075
1.278	-1.075
1.318	-1.075
1.357	-1.075
1.395	-1.075
1.435	-1.075
1.474	-1.075
1.512	-1.075
1.552	-1.075
1.591	-1.075
1.629	-1.075
1.669	-1.075
1.708	-1.075
1.746	-1.075
1.786	-1.075
1.825	-1.075
1.863	-1.075
1.903	-1.075
1.942	-1.075
1.981	-1.075
-1.881	-1.025
-1.841	-1.025
-1.802	-1.025
-1.764	-1.025
-1.724	-1.025
-1.685	-1.025
-1.646	-1.025
-1.607	-1.025
-1.568	-1.025
-1.529	-1.025
-1.490	-1.025
-1.451	-1.025
-1.412	-1.025
-1.373	-1.025		9.233
-1.334	-1.025													9.180
-1.295	-1.025									9.508
-1.256	-1.025				9.021		8.567	9.516	8.955		9.183
-1.217	-1.025							9.516	8.955				8.447	8.487	9.218
-1.178	-1.025		8.540		9.714	9.591		8.823	7.856				7.531	9.180	9.218
-1.139	-1.025		9.233			9.591	8.567	8.130	7.163	9.508	7.797	8.026		7.794	7.427
-1.100	-1.025			8.738	9.714	8.897	7.181	6.808	7.009	8.122	8.490	7.738	7.061	8.082	6.579
-1.061	-1.025		9.233	9.025	8.105	7.981	7.874	6.297	7.163	7.110	7.574	7.333	6.655	6.541	6.274
-1.022	-1.025		7.847	8.515	7.635	6.883	6.487	6.082	6.470	6.512	6.239	6.560	6.367	6.290	5.922
-0.983	-1.025	7.927	8.134	8.332	7.149	7.193	6.487	5.546	6.064	5.870	5.964	5.947	6.049	5.884	6.040
-0.944	-1.025		8.134	10.124	7.006	6.125	5.734	5.625	5.587	5.616	5.851	6.486	5.882	5.884	5.555
-0.905	-1.025		7.624	7.639	6.536	6.258	5.928	5.405	5.622	6.011	5.628	5.659	5.644	5.374	5.434
-0.866	-1.025		7.036	8.178	6.456	5.877	5.928	4.973	5.399	5.637	5.469	5.487	5.269	5.543	5.193
-0.827	-1.025	7.927	6.930	8.045	6.280	6.007	5.476	4.995	5.023	5.365	5.271	5.541	5.115	4.876	5.141
-0.788	-1.025	7.927	6.835	7.180	6.188	5.740	5.200	5.005	5.043	5.365	5.123	5.436	4.981	4.849	4.741
-0.749	-1.025		7.287	7.639	6.495	5.784	5.309	5.017	5.266	5.679	5.140	5.233	4.877	4.692	4.623
-0.710	-1.025		7.154	7.080	6.495	5.784	5.309	5.005	4.692	5.770	5.089	5.117	4.966	4.669	4.613
-0.671	-1.025		6.930	7.351	6.130	5.740	5.794	5.110	4.650	5.981	4.893	4.935	5.046	4.786	4.555
-0.632	-1.025	7.233	6.930	7.180	6.495	5.699	6.002	5.268	4.692	5.870	5.009	4.966	4.771	4.714	4.584
-0.593	-1.025		7.441	7.128	6.495	5.980	5.571	5.212	4.370	5.981	4.764	4.920	4.746	4.703	4.414
-0.554	-1.025		7.847	7.821	6.881	6.223	5.622	5.546	4.349	6.011	5.056	4.820	5.029	4.863	4.465
-0.515	-1.025		7.847	7.128	7.229	6.125	5.476	5.357	4.433	5.747	4.978	4.950	5.046	4.726	4.465
-0.476	-1.025	7.927	7.847	7.639	7.411	6.333	6.082	5.422	4.245	6.074	5.158	4.768	5.013	4.738	4.270
-0.437	-1.025		7.441	8.045	7.316	6.646	6.082	5.546	4.254	5.897	5.312	4.848	5.013	4.703	4.509
-0.398	-1.025		7.624	7.821	7.635	6.295	6.169	5.666	4.245	6.042	5.251	4.452	4.997	4.932	4.482
-0.359	-1.025	7.927	7.036	7.559	7.768	6.646	6.370	6.184	4.227	5.770	5.291	4.935	5.133	4.975	4.439
-0.320	-1.025	7.233	6.835	7.416	7.517	7.193	6.957	5.827	4.020	6.074	5.572	4.682	5.379	4.991	4.366
-0.281	-1.025		6.748	7.639	7.229	6.455	6.370	5.803	4.201	6.289	5.333	4.670	5.333	5.069	4.228
-0.242	-1.025	7.927	6.748	7.927	7.149	6.595	6.775	6.020	4.013	6.372	5.291	4.581	5.189	5.352	4.221
-0.203	-1.025		6.668	7.559	7.635	6.700	6.775	5.879	4.072	6.212	5.399	4.625	5.451	5.210	4.336
-0.164	-1.025	7.927	6.594	7.559	7.768	6.883	6.775	6.020	4.042	5.701	5.599	4.519	5.379	5.330	4.298
-0.125	-1.025	7.927	7.847	7.927	7.768	6.757	7.874	6.221	4.142	6.141	5.816	4.768	5.674	5.443	4.366
-0.086	-1.025	7.927	7.154	8.045	7.517	7.106	8.567	6.425	4.282	6.417	5.887	4.997	5.844	5.467	4.697
-0.047	-1.025	7.927	7.036	7.639	7.316	7.288	7.874	6.683	4.489	6.512	5.851	5.253	5.882	5.569	4.942
-0.008	-1.025		6.930	8.178	8.615	7.799	7.181	6.381	4.720	6.512	5.964	5.318	5.808	5.779	5.014
0.031	-1.025		7.441	8.178	8.615	7.511	8.567	6.572	5.023	6.617	6.618	6.080	5.739	5.779	5.248
0.070	-1.025	7.927	7.441	8.178	8.105	8.204	7.468	6.683	5.126	7.428	6.475	6.180	6.096	6.002	5.581
0.109	-1.025		8.134	8.738	7.922	7.645	8.567	6.951	5.587	7.110	6.092	5.906	6.575	6.002	5.886
0.148	-1.025	7.927	8.134	8.738	8.105	8.897	8.567	7.214	5.959	7.716	6.187	6.727	7.194	6.290	6.274
0.187	-1.025		7.847	10.124	9.714	8.492	7.468	7.437	5.959	8.409	7.574	6.822	6.575	6.236	6.274
0.226	-1.025		8.134	8.738	9.714	8.897	7.874	7.319	6.757	8.122	6.880	6.822	6.655	6.184	6.328
0.265	-1.025		9.233		9.714	9.591	8.567	6.808	6.757	7.562	6.618	7.179	7.531	6.347	6.174
0.304	-1.025		9.233	10.124	8.328	8.897	7.874	7.214	6.557	8.815	6.880	7.738	7.061	6.782	6.733
0.343	-1.025		8.540		9.021	9.591	7.468	7.907	6.757	9.508	7.237	7.515	7.348	6.347	6.916
0.382	-1.025		9.233	9.431	9.021	9.591		7.907	6.470	8.122	6.986	7.515	7.194	7.571	6.733
0.421	-1.025			9.431	9.714	8.492		7.907	7.009	8.815	7.237	7.515	8.041	6.983	7.139
0.460	-1.025		9.233			9.591	7.874	8.130	7.345		6.880	7.738	7.531	6.878	7.021
0.499	-1.025		9.233	9.431		8.897	8.567	7.907	7.345	8.815	6.698	9.125	7.348	7.571	7.139
0.538	-1.025			10.124	9.714		7.874	8.130	6.757		7.104	8.431	8.041	7.234	7.832
0.577	-1.025	7.927	8.540		9.714	8.492		8.130	6.470	8.815	7.237	7.515	9.140	7.388	7.272
0.616	-1.025			10.124				8.130	7.856	9.508	7.797	9.125	7.531	7.571	7.609
0.655	-1.025				9.714		7.468	8.418	6.875	8.815	7.797	8.431	8.041	7.388	8.525
0.694	-1.025				9.714			8.823	8.955	9.508	8.490	9.125		7.388	7.832
0.733	-1.025		9.233			9.591	7.874	8.418	7.568	9.508	9.183	9.125	7.194	8.082	9.218
0.772	-1.025		9.233					8.823	7.568		8.490		9.140	8.082	9.218
0.810	-1.025							9.516	8.261	8.815	8.084	8.431	8.447	8.487	8.525
0.850	-1.025						8.567		7.856			9.125	9.140	7.794	9.218
0.889	-1.025								8.955	9.508				8.082	8.120
0.927	-1.025								8.955			7.738	9.140	8.487	9.218
0.967	-1.025							9.516	8.955		9.183	9.125	8.447	9.180
1.006	-1.025				9.714		8.567							8.487
1.044	-1.025				9.714	9.591			8.261			9.125			8.525
1.084	-1.025														9.218
1.123	-1.025						8.567					9.125
1.161	-1.025								8.955
1.201	-1.025				9.714				8.955
1.240	-1.025
1.278	-1.025														9.218
1.318	-1.025
1.357	-1.025
1.395	-1.025
1.435	-1.025
1.474	-1.025
1.512	-1.025
1.552	-1.025
1.591	-1.025
1.629	-1.025
1.669	-1.025
1.708	-1.025
1.746	-1.025
1.786	-1.025
1.825	-1.025
1.863	-1.025
1.903	-1.025
1.942	-1.025
1.981	-1.025
-1.881	-0.975
-1.841	-0.975
-1.802	-0.975
-1.764	-0.975
-1.724	-0.975
-1.685	-0.975
-1.646	-0.975
-1.607	-0.975
-1.568	-0.975
-1.529	-0.975
-1.490	-0.975
-1.451	-0.975	7.927	9.233
-1.412	-0.975														9.218
-1.373	-0.975
-1.334	-0.975											9.125
-1.295	-0.975					9.591	8.567	9.516		9.508
-1.256	-0.975											8.431	9.140	9.180	8.525
-1.217	-0.975					8.897	7.874	9.516	8.955		9.183	9.125	9.140	9.180	9.218
-1.178	-0.975		9.233			8.897	7.874	7.570	7.568	8.815	7.797		9.140	7.388	7.609
-1.139	-0.975				9.021	8.897	7.874	7.031	7.009	7.716	7.574	7.179	7.348	7.571	7.021
-1.100	-0.975		9.233	9.025	7.922	8.492	6.487	6.381	6.121	7.205	6.880	6.927	6.432	6.782	6.385
-1.061	-0.975	7.927	8.134	9.431	7.922	7.393	6.487	5.961	6.246	6.176	6.618	6.640	6.432	5.961	6.174
-1.022	-0.975	7.927	8.134	8.515	7.149	6.757	5.734	5.645	5.696	5.794	5.887	6.034	5.808	5.654	5.581
-0.983	-0.975	7.927	7.441	7.927	6.824	6.007	5.622	5.086	5.241	5.482	5.657	5.866	5.356	5.288	5.390
-0.944	-0.975	6.828	7.036	7.128	6.418	5.513	5.235	4.911	5.241	4.944	5.232	5.253	4.836	4.876	5.107
-0.905	-0.975	7.927	6.594	7.416	5.424	5.328	4.560	4.499	5.193	4.997	4.640	5.213	4.771	4.786	4.787
-0.866	-0.975	6.828	6.400	7.128	5.345	5.125	4.524	4.269	4.911	4.595	4.568	4.848	4.555	4.669	4.574
-0.827	-0.975	6.828	5.866	6.386	5.237	4.937	4.655	4.213	4.585	4.754	4.578	4.820	4.288	4.435	4.491
-0.788	-0.975	7.927	6.525	6.541	5.214	4.854	4.738	4.065	4.512	4.491	4.501	4.560	4.206	4.453	4.313
-0.749	-0.975		6.098	6.274	5.271	4.731	4.440	4.015	4.095	4.573	4.347	4.682	4.170	4.203	4.270
-0.710	-0.975	7.233	5.707	6.173	5.383	4.515	4.506	4.146	4.013	4.497	4.179	4.529	4.016	3.971	4.112
-0.671	-0.975	7.233	6.289	6.340	5.370	4.846	4.440	4.213	3.971	4.538	4.263	4.452	4.110	4.004	3.987
-0.632	-0.975	7.233	6.055	6.363	5.345	4.899	4.473	4.275	3.807	4.656	4.248	4.321	4.103	4.105	3.895
-0.593	-0.975	6.828	6.237	6.363	5.571	5.006	4.597	4.352	3.873	4.913	4.127	4.442	3.970	3.987	3.895
-0.554	-0.975	6.828	6.055	6.598	5.763	4.976	4.853	4.466	3.697	4.997	4.172	4.362	4.103	4.039	3.998
-0.515	-0.975		6.189	6.569	5.976	5.172	4.829	4.554	3.801	5.113	4.133	4.354	4.084	4.099	3.987
-0.476	-0.975	7.233	6.400	6.757	6.130	5.247	4.853	4.649	3.813	5.164	4.263	4.219	4.170	4.246	3.977
-0.437	-0.975	6.828	6.594	6.757	5.864	5.548	5.348	4.754	3.801	5.465	4.315	4.406	4.156	4.336	3.971
-0.398	-0.975	7.233	6.237	7.180	6.382	5.902	5.734	4.984	3.951	5.318	4.456	4.490	4.395	4.616	3.971
-0.359	-0.975		6.343	7.180	6.623	6.157	5.622	5.074	3.801	5.482	4.558	4.273	4.555	4.336	4.071
-0.320	-0.975	7.233	6.668	7.080	6.941	6.157	5.622	5.357	3.784	5.430	4.776	4.415	4.618	4.517	4.106
-0.281	-0.975	7.927	6.400	6.905	6.578	6.295	6.370	5.327	3.773	5.747	4.740	4.452	4.809	4.786	3.993
-0.242	-0.975	6.828	7.036	7.128	7.006	6.189	6.487	5.422	3.813	5.616	4.764	4.603	4.746	4.738	4.009
-0.203	-0.975		6.289	7.291	6.824	6.295	6.264	5.282	3.697	5.819	5.072	4.371	4.686	4.798	3.950
-0.164	-0.975	7.927	6.525	7.180	6.718	6.372	6.487	5.312	3.819	5.747	5.056	4.471	5.248	5.006	4.137
-0.125	-0.975		6.668	7.080	7.316	6.455	7.468	5.565	3.784	5.701	5.158	4.581	5.248	5.006	4.255
-0.086	-0.975	7.927	7.154	7.559	7.229	6.883	6.957	5.585	4.006	5.794	5.545	4.694	5.046	4.991	4.414
-0.047	-0.975	7.233	6.594	7.351	6.824	6.952	6.775	5.853	4.245	6.074	5.469	4.950	5.356	5.173	4.574
-0.008	-0.975	7.233	6.594	7.821	7.635	7.106	7.181	5.990	4.310	6.212	5.628	5.233	5.502	5.120	4.574
0.031	-0.975		7.287	7.821	7.635	7.106	6.957	6.082	4.477	6.417	5.572	5.411	5.706	5.714	4.812
0.070	-0.975	6.828	6.930	8.738	7.922	7.645	7.468	6.683	4.811	6.617	5.964	5.598	5.585	5.714	5.505
0.109	-0.975	7.927	7.036	8.515	7.768	7.193	7.468	6.472	5.043	7.023	6.410	5.989	5.882	5.813	5.663
0.148	-0.975		7.847	8.045	8.615	7.511	6.957	6.744	5.458	7.716	6.350	6.486	6.250	5.654	6.040
0.187	-0.975		7.624	8.045	8.328	9.591		6.951	5.864	7.898	6.138	6.291	6.655	5.848	5.851
0.226	-0.975	7.927	7.287	10.124	8.105	7.393	7.468	7.031	6.064	7.428	6.410	6.640	6.575	6.236	6.510
0.265	-0.975		7.847	8.738	8.328	7.288	8.567	6.425	6.064	7.428	6.187	6.417	7.061	6.136	6.127
0.304	-0.975		8.134	8.332	9.714	7.799	8.567	7.907	6.182	7.562	7.391	6.417	6.575	5.922	6.579
0.343	-0.975		8.540	9.431	8.615	8.204	7.468	7.118	6.064	8.409	6.698	6.822	6.655	6.472	6.328
0.382	-0.975		9.233	8.332	9.021	8.492	7.874	7.214	5.959	7.716	6.475	7.179	7.061	6.002	6.510
0.421	-0.975		9.233	10.124	9.021	8.204	7.874	7.118	6.470	7.716	6.350	7.179	7.348	6.408	6.385
0.460	-0.975	7.927	9.233	9.025		8.492	7.468	7.725	6.470	8.815	6.986	7.515	6.943	6.290	6.916
0.499	-0.975		9.233	9.025	8.328	8.492	7.181	7.437	6.652	7.898	7.391	8.026	7.061	6.408	7.021
0.538	-0.975		8.540	9.431		8.897	8.567	8.130	6.757	8.815	7.237	7.738	7.531	6.408	7.021
0.577	-0.975		9.233	9.025	9.714	9.591	8.567	7.725	6.246	8.122	7.574	8.026	6.943	6.983	7.832
0.616	-0.975	7.927	8.540	9.431	8.615	8.897	7.874	7.725	7.345	9.508	7.574	7.738	7.348	6.782	7.427
0.655	-0.975		8.540	10.124	9.714	8.204	7.874	9.516	7.345	9.508	7.237	8.026	7.754	7.794	8.120
0.694	-0.975		9.233		9.714			8.823	7.856	9.508	7.104	7.738	8.041	7.794	7.427
0.733	-0.975		9.233	10.124				8.130	7.568		8.084	8.026	7.754	7.388	9.218
0.772	-0.975	7.927	9.233	10.124	9.714	9.591		8.418	7.568	9.508	7.574	8.431	8.447	7.388	8.525
0.810	-0.975			10.124		8.897		7.725	8.261		7.237	8.026	7.531	9.180	8.525
0.850	-0.975					9.591		8.130	8.261		7.797	8.431	8.041	7.794	8.120
0.889	-0.975		9.233					8.823	7.163			9.125	8.447	8.487	8.525
0.927	-0.975	7.927	8.540		9.021	9.591			7.856		7.797	8.431		8.487
0.967	-0.975	7.927	9.233		9.714		8.567		8.955		8.490	9.125		9.180
1.006	-0.975						8.567				9.183	9.125		9.180
1.044	-0.975												9.140	8.487	8.120
1.084	-0.975								8.955		8.490	8.431	9.140	9.180	9.218
1.123	-0.975						8.567		8.955					9.180	9.218
1.161	-0.975			10.124
1.201	-0.975			10.124					8.955					9.180
1.240	-0.975
1.278	-0.975							9.516
1.318	-0.975
1.357	-0.975
1.395	-0.975
1.435	-0.975
1.474	-0.975
1.512	-0.975
1.552	-0.975			10.124
1.591	-0.975
1.629	-0.975
1.669	-0.975
1.708	-0.975
1.746	-0.975												9.140
1.786	-0.975
1.825	-0.975
1.863	-0.975
1.903	-0.975
1.942	-0.975
1.981	-0.975
-1.881	-0.925
-1.841	-0.925
-1.802	-0.925
-1.764	-0.925
-1.724	-0.925
-1.685	-0.925
-1.646	-0.925
-1.607	-0.925
-1.568	-0.925
-1.529	-0.925
-1.490	-0.925
-1.451	-0.925												9.140
-1.412	-0.925
-1.373	-0.925				9.714								9.140		9.218
-1.334	-0.925				9.021			9.516
-1.295	-0.925						8.567				8.490		9.140	9.180	9.218
-1.256	-0.925		9.233					8.418	8.955		9.183		9.140	8.487	8.525
-1.217	-0.925				9.714	8.897	8.567	7.725	8.261	7.898	8.084	8.431	8.041	7.794	7.832
-1.178	-0.925		8.540	10.124	9.714	8.492	7.468	8.823	7.856	7.898	7.391	8.431	6.943	7.388	7.427
-1.139	-0.925	7.927	7.441	8.515	8.615	8.204	7.181	6.808	6.757	7.311	6.698	7.333	6.307	6.878	6.820
-1.100	-0.925		8.134	8.332	7.768	7.393	6.370	6.082	6.246	6.675	6.410	6.927	5.962	5.961	6.223
-1.061	-0.925		8.134	7.927	6.770	6.125	6.002	5.625	5.659	5.924	5.717	6.034	5.502	5.654	5.692
-1.022	-0.925		7.036	7.927	6.669	6.035	5.734	4.942	5.776	5.164	5.422	5.487	5.311	5.288	5.326
-0.983	-0.925		6.460	7.180	6.050	5.659	4.675	4.479	4.894	4.986	5.040	5.487	4.921	4.946	5.075
-0.944	-0.925	7.927	6.668	6.690	5.410	5.160	4.560	4.228	4.966	4.445	4.661	4.807	4.378	4.384	4.448
-0.905	-0.925	6.828	6.098	6.435	4.960	4.837	4.304	3.995	4.390	4.065	4.213	4.550	4.280	4.231	4.298
-0.866	-0.925	7.233	5.737	6.192	5.013	4.432	4.056	3.723	4.282	3.817	3.990	4.397	4.143	4.163	4.175
-0.827	-0.925	6.135	5.650	5.705	4.441	4.234	3.788	3.471	4.159	3.721	4.030	4.406	3.733	3.828	3.886
-0.788	-0.925	6.317	5.139	5.693	4.396	3.963	3.662	3.316	3.767	3.685	3.555	4.056	3.627	3.631	3.876
-0.749	-0.925	6.540	5.074	5.591	4.276	3.838	3.604	3.368	3.729	3.584	3.596	3.806	3.456	3.524	3.594
-0.710	-0.925	5.981	5.341	5.442	4.254	3.838	3.486	3.245	3.561	3.647	3.523	3.826	3.505	3.424	3.576
-0.671	-0.925	7.927	5.190	5.414	4.343	3.819	3.848	3.314	3.466	3.743	3.325	3.915	3.291	3.348	3.555
-0.632	-0.925	5.624	5.263	5.280	4.451	3.910	3.755	3.394	3.402	3.724	3.280	3.872	3.288	3.354	3.401
-0.593	-0.925	6.828	5.263	5.461	4.504	4.034	3.699	3.450	3.288	3.902	3.402	3.623	3.274	3.360	3.308
-0.554	-0.925	6.540	5.678	5.489	4.787	4.197	3.831	3.587	3.261	3.998	3.345	3.749	3.240	3.437	3.389
-0.515	-0.925	7.233	5.570	5.602	4.878	4.229	3.913	3.630	3.228	4.040	3.424	3.797	3.288	3.409	3.289
-0.476	-0.925	6.540	5.678	5.570	4.935	4.360	4.304	3.903	3.261	4.114	3.412	3.773	3.403	3.538	3.456
-0.437	-0.925	5.847	5.449	5.965	5.171	4.593	4.489	4.078	3.299	4.458	3.573	3.932	3.467	3.751	3.594
-0.398	-0.925		5.799	5.965	5.451	4.663	4.597	4.141	3.405	4.566	3.658	4.013	3.611	3.872	3.475
-0.359	-0.925	7.927	5.866	6.212	5.465	5.172	4.806	4.381	3.285	4.633	4.059	4.001	3.756	3.877	3.665
-0.320	-0.925	7.927	5.832	6.192	5.822	5.234	4.829	4.423	3.504	4.944	4.108	3.971	3.958	3.987	3.746
-0.281	-0.925	7.927	5.832	6.569	5.843	5.432	5.070	4.657	3.441	5.138	4.234	4.190	4.170	4.027	3.857
-0.242	-0.925	6.828	5.767	6.192	6.025	5.784	5.431	4.911	3.530	5.365	4.387	4.249	4.220	4.197	3.820
-0.203	-0.925		5.866	6.541	6.217	5.853	5.522	5.134	3.482	5.318	4.404	4.141	4.486	4.410	3.816
-0.164	-0.925	7.927	5.707	6.628	6.280	5.927	5.309	5.110	3.561	5.333	4.826	4.049	4.467	4.453	3.890
-0.125	-0.925	7.927	5.937	6.757	6.495	6.333	5.571	5.122	3.543	5.465	4.661	4.345	4.758	4.575	3.993
-0.086	-0.925	7.233	6.055	6.598	6.578	6.372	6.002	5.439	3.740	5.303	5.123	4.452	4.997	4.823	4.088
-0.047	-0.925	7.233	6.289	6.792	6.824	6.372	6.264	5.604	3.756	5.658	5.140	4.461	4.892	4.890	4.201
-0.008	-0.925	7.927	6.055	7.128	6.718	6.952	6.487	5.666	3.985	5.844	5.399	4.862	5.189	4.849	4.358
0.031	-0.925	6.828	6.460	7.351	7.006	6.500	6.775	5.604	4.339	5.844	5.519	4.890	4.966	5.137	4.603
0.070	-0.925		6.400	7.033	7.006	6.818	6.169	6.297	4.524	6.372	5.376	5.296	5.115	5.037	4.849
0.109	-0.925	7.927	6.930	7.416	7.149	6.818	6.487	6.184	4.720	6.289	5.686	5.628	5.614	5.191	5.211
0.148	-0.925		6.668	7.821	7.922	7.981	7.181	6.425	4.984	6.463	5.749	5.569	5.773	5.374	5.248
0.187	-0.925	7.927	7.624	8.332	8.105	7.393	6.957	6.744	5.241	6.372	5.657	5.829	5.844	5.813	5.529
0.226	-0.925	7.927	6.930	8.515	8.615	7.106	8.567	6.683	5.371	6.943	5.782	6.560	6.307	5.779	6.083
0.265	-0.925	7.927	6.594	8.332	8.328	7.645	6.957	6.683	5.587	6.943	6.187	6.234	6.742	5.848	6.040
0.304	-0.925	7.233	7.847	8.738	8.105	7.799	6.957	6.338	6.010	7.110	6.350	6.486	6.196	6.136	5.922
0.343	-0.925		7.624	9.431	7.922	7.288	7.181	7.319	5.696	7.898	6.293	6.560	6.196	6.136	6.083
0.382	-0.925	7.927	8.540	9.025		7.799		6.877	5.736	7.428	6.293	7.179	6.432	6.290	6.916
0.421	-0.925		7.847	9.025	9.714	7.288	8.567	6.951	6.182	8.122	6.350	6.927	7.531	6.045	6.733
0.460	-0.925		8.540	10.124	8.328	7.645		7.437	6.652	7.311	7.237	6.640	6.943	6.045	6.916
0.499	-0.925		8.134		8.328	8.492	8.567	7.214	6.010	8.815	6.293	7.333	6.943	6.408	6.579
0.538	-0.925		9.233	9.431		7.799	7.874	7.570	6.652	8.815	6.618	7.333	6.501	6.878	6.733
0.577	-0.925	7.927	7.441	9.431	9.021	8.897	7.874	7.319	6.470	8.122	7.237	8.026	6.742	6.878	7.139
0.616	-0.925		9.233			8.492	7.874	7.437	7.009	8.409	6.785	8.026	7.531	6.983	6.510
0.655	-0.925		7.847		9.021	8.492	8.567	7.437	7.009	8.409	7.237	8.026	7.531	6.695	7.832
0.694	-0.925		8.540	10.124	9.714	8.204	7.874	7.570	7.163	8.122	7.237	8.431	7.531	6.983	7.021
0.733	-0.925		8.540	9.431	9.021	8.897	8.567	7.725	6.652	8.815	7.797	7.515	7.348	7.388	8.120
0.772	-0.925	7.927	7.847			8.897	8.567	8.130	7.568	8.409	8.084	9.125		7.571	7.139
0.810	-0.925		8.134	9.025	9.714	8.492	8.567	8.418	8.261	8.409	7.391	8.431	9.140	7.794	8.525
0.850	-0.925		8.134		9.714	9.591			7.163		7.797	8.026	8.447	7.234	7.832
0.889	-0.925					8.897	8.567		8.955	8.815	8.084	7.738	8.447	8.082	7.832
0.927	-0.925		8.134		9.714	8.897			8.955	8.409	9.183		9.140	9.180
0.967	-0.925							8.823	7.856	9.508	9.183	8.431	8.041	8.082	8.120
1.006	-0.925			10.124			8.567	9.516	8.955			8.431	8.041	9.180	8.120
1.044	-0.925			10.124					8.955	9.508	9.183	8.431		7.571
1.084	-0.925		9.233
1.123	-0.925								8.261	9.508	9.183	8.431	9.140		9.218
1.161	-0.925												9.140		9.218
1.201	-0.925						8.567				8.490			9.180
1.240	-0.925												9.140	9.180
1.278	-0.925							9.516			8.490				8.525
1.318	-0.925								8.955			9.125
1.357	-0.925								8.955		9.183
1.395	-0.925				9.714				8.955
1.435	-0.925								8.955
1.474	-0.925
1.512	-0.925													9.180
1.552	-0.925
1.591	-0.925
1.629	-0.925
1.669	-0.925
1.708	-0.925
1.746	-0.925
1.786	-0.925
1.825	-0.925
1.863	-0.925
1.903	-0.925
1.942	-0.925
1.981	-0.925
-1.881	-0.875
-1.841	-0.875
-1.802	-0.875
-1.764	-0.875
-1.724	-0.875
-1.685	-0.875
-1.646	-0.875
-1.607	-0.875
-1.568	-0.875
-1.529	-0.875
-1.490	-0.875
-1.451	-0.875
-1.412	-0.875												9.140
-1.373	-0.875					9.591									9.218
-1.334	-0.875				9.714
-1.295	-0.875		9.233			9.591	8.567	9.516		8.409	8.490	9.125	8.447	9.180	8.525
-1.256	-0.875				9.714	8.897	7.468	7.437	8.955	8.122	8.490	8.431	9.140	7.794	8.120
-1.217	-0.875			9.431	9.714	8.492	7.181	7.319	7.568	7.898	8.084	7.738	7.348	7.388	7.832
-1.178	-0.875	7.927	7.847	10.124	7.517		7.468	6.951	7.009	7.428	7.391	6.822	7.061	6.472	7.021
-1.139	-0.875		8.134	9.025	7.922	7.645	6.775	5.905	7.163	6.176	6.293	6.927	5.882	6.089	6.040
-1.100	-0.875	7.927	7.287	8.332	7.075	6.258	6.082	5.456	6.557	5.844	5.657	6.417	5.962	5.961	5.457
-1.061	-0.875	6.540	6.525	8.045	5.976	6.094	5.677	5.017	5.266	5.501	5.545	6.234	5.311	5.155	5.193
-1.022	-0.875	7.927	6.142	7.180	5.725	5.273	5.041	4.547	5.023	4.696	4.993	5.296	4.850	4.823	4.942
-0.983	-0.875	6.540	6.460	6.658	5.109	5.080	4.393	3.979	4.611	4.250	4.548	4.935	4.336	4.376	4.406
-0.944	-0.875	6.540	5.707	6.117	4.765	4.607	4.056	3.754	4.433	3.955	4.071	4.529	4.046	4.156	4.235
-0.905	-0.875	6.828	5.495	5.705	4.532	4.229	3.788	3.372	4.159	3.547	3.732	4.134	3.676	3.667	3.935
-0.866	-0.875	6.135	5.226	5.461	3.997	3.848	3.380	3.015	3.918	3.224	3.424	3.883	3.470	3.409	3.785
-0.827	-0.875	6.317	4.767	5.043	3.792	3.577	3.192	2.906	3.525	3.124	3.214	3.678	3.285	3.342	3.410
-0.788	-0.875	5.981	4.638	4.937	3.627	3.345	3.038	2.718	3.302	2.962	3.063	3.476	2.970	3.069	3.159
-0.749	-0.875	5.847	4.618	4.730	3.534	3.238	2.840	2.670	3.055	2.911	2.943	3.359	2.791	2.980	3.143
-0.710	-0.875	5.362	4.350	4.607	3.361	3.132	2.904	2.618	2.926	2.890	2.869	3.192	2.686	2.845	3.034
-0.671	-0.875	5.362	4.429	4.500	3.538	3.115	2.897	2.485	2.902	2.850	2.803	3.106	2.605	2.757	2.936
-0.632	-0.875	5.847	4.551	4.615	3.443	3.050	2.887	2.590	2.714	2.908	2.718	3.091	2.550	2.697	2.857
-0.593	-0.875	5.529	4.589	4.552	3.598	3.079	2.870	2.705	2.697	3.019	2.728	2.955	2.535	2.777	2.714
-0.554	-0.875	5.624	4.648	4.571	3.715	3.140	3.099	2.818	2.712	3.140	2.728	3.065	2.630	2.738	2.760
-0.515	-0.875	5.981	4.658	4.427	3.958	3.299	3.155	2.926	2.705	3.231	2.779	3.033	2.643	2.780	2.838
-0.476	-0.875	5.847	4.767	4.615	4.027	3.392	3.425	3.109	2.716	3.408	2.815	3.123	2.674	2.870	2.874
-0.437	-0.875	5.729	4.779	4.931	4.205	3.716	3.597	3.280	2.870	3.578	2.869	3.281	2.841	2.992	2.947
-0.398	-0.875	5.981	4.851	5.006	4.499	3.756	3.788	3.336	2.884	3.694	2.943	3.338	2.879	3.091	3.022
-0.359	-0.875	6.540	5.208	5.219	4.690	3.981	3.723	3.614	2.953	3.697	3.122	3.497	3.067	3.269	3.100
-0.320	-0.875	6.317	5.520	5.296	4.824	4.211	3.992	3.777	3.060	3.990	3.387	3.623	3.154	3.434	3.349
-0.281	-0.875	7.233	5.226	5.905	4.987	4.607	4.304	3.885	3.162	4.230	3.390	3.661	3.453	3.578	3.363
-0.242	-0.875	6.317	5.495	5.602	5.171	4.927	4.597	4.114	3.102	4.477	3.626	3.878	3.460	3.704	3.495
-0.203	-0.875	7.233	5.426	6.013	5.283	5.432	4.956	4.386	3.244	4.531	3.780	4.019	3.842	3.976	3.576
-0.164	-0.875	7.233	5.301	5.981	5.494	5.273	4.738	4.357	3.228	4.933	4.140	3.977	4.059	3.907	3.642
-0.125	-0.875	6.828	5.678	6.046	5.782	5.463	4.983	4.512	3.364	4.883	4.241	3.995	4.280	4.336	3.802
-0.086	-0.875	7.233	5.520	6.435	6.000	5.740	5.309	4.911	3.461	5.101	4.429	4.114	4.449	4.344	3.750
-0.047	-0.875	7.233	5.570	6.460	6.076	5.902	5.271	5.050	3.552	5.190	4.814	4.249	4.607	4.480	4.162
-0.008	-0.875		6.189	6.658	6.159	6.189	5.522	5.240	3.702	5.318	5.040	4.388	4.565	4.786	4.262
0.031	-0.875	6.828	5.767	6.569	6.280	6.157	5.859	5.389	3.825	5.381	4.934	4.682	5.013	4.626	4.423
0.070	-0.875	7.927	5.678	6.905	7.411	6.500	6.082	5.666	4.142	6.042	5.072	4.966	5.046	4.648	4.718
0.109	-0.875	7.927	5.937	7.291	7.229	6.646	5.928	5.509	4.650	6.372	5.469	5.136	5.290	4.904	4.836
0.148	-0.875	7.233	6.142	7.351	7.411	6.700	6.264	5.779	4.720	6.141	5.628	5.723	5.311	4.991	5.124
0.187	-0.875	7.927	6.289	8.045	7.075	6.700	7.181	5.732	4.894	6.330	5.572	5.989	5.529	5.137	5.555
0.226	-0.875	7.927	6.343	8.178	6.941	7.288	7.468	6.521	4.827	6.417	5.545	5.757	5.739	5.086	5.529
0.265	-0.875	7.233	6.400	8.515	7.149	7.393	6.370	6.338	5.241	6.512	5.816	6.129	6.196	5.191	5.753
0.304	-0.875		6.400	8.178	8.328	7.193	6.775	6.338	5.126	7.023	5.686	6.080	6.196	5.491	5.851
0.343	-0.875		7.154	8.515	7.635	7.026	6.957	6.472	5.736	7.110	6.047	6.640	6.367	5.684	5.960
0.382	-0.875	7.233	6.668	8.045	8.615	7.511	7.874	6.877	5.587	7.311	6.092	6.727	6.432	5.922	6.223
0.421	-0.875		8.134	8.045	8.328	7.288	7.181	6.744	5.910	7.562	6.293	6.822	6.196	6.002	6.127
0.460	-0.875		7.154	9.431	9.021	8.204	8.567	7.031	5.776	7.428	6.475	7.333	6.655	6.045	6.385
0.499	-0.875		7.287	8.738	9.021	7.981	6.957	6.808	6.182	7.205	6.005	7.333	6.367	5.884	6.733
0.538	-0.875		7.441	9.025	8.328	8.204	7.874	7.570	6.315	7.716	6.092	7.738	6.575	6.408	7.832
0.577	-0.875	7.233	7.287	10.124	9.714	7.799	8.567	7.437	6.246	7.428	6.239	7.738	6.742	6.184	7.021
0.616	-0.875		7.624	9.431	9.021	8.492	7.874	7.570	6.182	8.409	6.239	6.927	6.742	6.615	6.820
0.655	-0.875	7.927	7.154	9.431	8.328	8.897	7.874	8.418	7.009	8.815	6.410	7.738	6.742	6.695	6.916
0.694	-0.875		8.134	10.124	9.714	8.204	7.874	8.418	6.557	8.815	6.698	6.822	6.742	6.472	7.021
0.733	-0.875		7.847	8.515	9.714	8.204	8.567	7.570	6.875	7.898	7.104	7.179	7.061	6.347	7.272
0.772	-0.875		8.540		9.021	8.897		7.319	6.875	8.815	6.544	8.431	7.194	6.615	7.609
0.810	-0.875		8.134			9.591	7.874	7.437	6.315	8.122	6.785	8.431	6.837	7.101	7.139
0.850	-0.875	7.927	7.441	8.738	8.615	8.897			6.757	9.508	7.391	8.431	7.754	7.101	7.021
0.889	-0.875		9.233	10.124		8.897	7.468	8.418	7.856	9.508	8.084	6.822	8.447	6.983	7.272
0.927	-0.875		8.134	10.124	9.714	8.897	7.874	9.516	7.163	8.815	7.797	7.738	8.041	7.571	8.120
0.967	-0.875						7.874	9.516	7.568	8.815	8.490	7.515	8.447	7.571	7.609
1.006	-0.875				9.714	9.591	8.567	8.823	7.856	8.815	9.183	8.026	8.041	8.082	7.427
1.044	-0.875				9.021	9.591	8.567		7.345	8.409	8.084	8.026	8.041	8.082	7.609
1.084	-0.875							9.516	7.856		7.797	9.125	9.140	8.487	7.609
1.123	-0.875						8.567				8.490	9.125		8.487	8.120
1.161	-0.875							9.516	8.261				8.447	7.571	8.120
1.201	-0.875				9.714		8.567		7.568		9.183	8.431	9.140	9.180	8.120
1.240	-0.875			10.124					8.261	9.508	8.490	9.125	9.140	9.180
1.278	-0.875														8.120
1.318	-0.875							9.516	8.955	9.508				8.082	9.218
1.357	-0.875	7.927	9.233						8.261					9.180
1.395	-0.875				9.714				8.261			9.125			9.218
1.435	-0.875			10.124					8.955						8.120
1.474	-0.875		9.233						8.955		9.183			9.180
1.512	-0.875				9.714				8.261				9.140	9.180	9.218
1.552	-0.875													9.180
1.591	-0.875								8.261
1.629	-0.875
1.669	-0.875
1.708	-0.875
1.746	-0.875
1.786	-0.875
1.825	-0.875
1.863	-0.875
1.903	-0.875
1.942	-0.875
1.981	-0.875
-1.881	-0.825
-1.841	-0.825
-1.802	-0.825
-1.764	-0.825
-1.724	-0.825
-1.685	-0.825
-1.646	-0.825
-1.607	-0.825
-1.568	-0.825
-1.529	-0.825
-1.490	-0.825
-1.451	-0.825
-1.412	-0.825										9.183	9.125		9.180
-1.373	-0.825		9.233				8.567	9.516							9.218
-1.334	-0.825		9.233	10.124		9.591	8.567		8.955			9.125		8.487
-1.295	-0.825				9.714	9.591		8.823	8.955	8.815	9.183		9.140	8.487	8.120
-1.256	-0.825		9.233		9.714	7.645	8.567		8.955	9.508		8.431	8.041	8.487	8.525
-1.217	-0.825		9.233	9.025	7.316	7.288		7.214		7.562	6.986	7.515	7.194	7.234	7.427
-1.178	-0.825		9.233	8.332	7.075	7.511	6.775	6.521	7.009	7.023	6.618	7.179	6.367	6.695	6.446
-1.139	-0.825		7.287	8.738	6.941	6.500	6.002	5.853	5.910	5.794	5.717	6.727	6.144	6.045	5.607
-1.100	-0.825	7.233	7.287	7.559	6.050	6.125	5.476	5.297	5.819	5.190	5.422	5.906	5.311	5.309	5.390
-1.061	-0.825	7.927	6.525	7.180	5.383	5.328	4.956	4.664	5.043	4.696	5.072	5.213	4.836	4.658	5.044
-1.022	-0.825	7.927	6.237	6.386	4.978	4.985	4.524	4.114	4.844	4.200	4.323	4.768	4.257	4.360	4.603
-0.983	-0.825	7.233	5.866	5.997	4.697	4.328	3.992	3.633	4.175	3.841	4.065	4.280	3.970	4.015	4.048
-0.944	-0.825	6.540	5.173	5.442	4.134	3.857	3.498	3.292	3.898	3.366	3.538	4.007	3.520	3.627	3.789
-0.905	-0.825	5.981	4.970	5.140	3.833	3.565	3.120	2.903	3.661	3.019	3.261	3.802	3.216	3.342	3.594
-0.866	-0.825	6.540	4.889	4.677	3.474	3.184	2.897	2.618	3.251	2.717	3.037	3.408	2.875	3.000	3.252
-0.827	-0.825	5.529	4.381	4.407	3.193	2.985	2.811	2.382	3.162	2.518	2.711	3.094	2.748	2.780	2.955
-0.788	-0.825	5.442	4.170	4.133	3.024	2.788	2.387	2.254	2.902	2.401	2.566	2.942	2.452	2.593	2.802
-0.749	-0.825	5.219	4.164	4.079	2.826	2.607	2.298	2.098	2.627	2.307	2.421	2.674	2.313	2.428	2.600
-0.710	-0.825	5.288	3.905	3.903	2.746	2.544	2.268	2.038	2.425	2.198	2.316	2.595	2.219	2.310	2.397
-0.671	-0.825	5.529	3.839	3.771	2.782	2.431	2.175	1.957	2.356	2.157	2.259	2.445	2.141	2.265	2.371
-0.632	-0.825	4.882	3.732	3.699	2.788	2.453	2.311	2.047	2.285	2.268	2.256	2.386	2.037	2.143	2.318
-0.593	-0.825	5.093	3.740	3.793	2.755	2.386	2.375	2.055	2.198	2.322	2.104	2.381	2.077	2.136	2.183
-0.554	-0.825	5.529	3.817	3.770	2.922	2.521	2.460	2.062	2.222	2.384	2.122	2.355	2.031	2.115	2.205
-0.515	-0.825	4.836	3.920	3.746	2.969	2.619	2.508	2.172	2.164	2.449	2.150	2.396	2.078	2.200	2.220
-0.476	-0.825	5.154	3.970	3.787	3.176	2.646	2.580	2.323	2.222	2.638	2.241	2.518	2.135	2.251	2.202
-0.437	-0.825	5.624	3.997	3.993	3.334	2.827	2.850	2.484	2.225	2.784	2.225	2.607	2.180	2.297	2.351
-0.398	-0.825	5.288	4.086	4.125	3.419	2.976	2.939	2.646	2.327	2.962	2.291	2.728	2.238	2.568	2.433
-0.359	-0.825	5.729	4.328	4.292	3.728	3.182	3.099	2.823	2.470	3.116	2.427	2.873	2.340	2.646	2.571
-0.320	-0.825	5.729	4.343	4.468	3.997	3.354	3.315	3.009	2.496	3.239	2.513	3.042	2.598	2.805	2.645
-0.281	-0.825	5.981	4.638	4.686	4.205	3.674	3.517	3.221	2.730	3.499	2.760	3.169	2.694	3.000	2.704
-0.242	-0.825	6.135	4.851	4.937	4.401	3.907	3.857	3.457	2.777	3.682	2.871	3.307	2.933	3.243	2.949
-0.203	-0.825	5.981	4.638	5.197	4.626	4.127	4.185	3.764	2.924	3.730	3.074	3.479	3.274	3.314	3.138
-0.164	-0.825	6.135	4.802	5.288	4.839	4.600	4.210	4.036	2.888	4.205	3.354	3.572	3.359	3.450	3.289
-0.125	-0.825	5.981	4.902	5.658	4.969	4.837	4.560	4.164	3.007	4.433	3.626	3.745	3.587	3.647	3.559
-0.086	-0.825	6.540	5.282	6.013	5.214	5.006	4.760	4.243	3.196	4.531	3.996	3.954	3.925	3.928	3.613
-0.047	-0.825	6.540	5.263	6.154	5.345	5.300	5.041	4.641	3.299	4.780	4.146	3.954	3.898	4.130	3.742
-0.008	-0.825	5.729	5.122	6.154	5.671	5.447	5.431	4.872	3.512	5.054	4.492	4.249	4.296	4.170	3.900
0.031	-0.825	7.233	5.263	6.295	5.953	5.679	5.622	4.834	3.718	5.164	4.568	4.442	4.467	4.328	4.059
0.070	-0.825	7.233	5.282	6.435	6.313	6.007	5.431	5.086	4.095	5.447	4.548	4.603	4.477	4.462	4.448
0.109	-0.825	7.233	5.520	6.757	6.418	6.125	5.928	5.491	4.027	5.701	5.056	4.920	4.733	4.565	4.718
0.148	-0.825	6.317	5.383	7.559	6.536	6.372	6.082	5.527	4.184	5.870	5.194	5.173	4.836	4.637	4.741
0.187	-0.825		6.014	7.416	7.006	6.818	5.859	5.625	4.477	5.981	5.123	5.296	5.228	4.890	5.175
0.226	-0.825	6.540	5.707	7.485	7.229	6.757	6.621	5.473	4.548	6.250	5.291	5.411	5.502	5.137	5.286
0.265	-0.825	7.927	5.901	7.416	7.411	7.026	6.487	5.853	4.720	6.330	5.354	5.487	5.585	5.137	5.368
0.304	-0.825	6.828	5.799	8.515	7.316	6.818	6.487	6.082	5.170	6.943	5.545	5.757	5.290	5.155	5.784
0.343	-0.825	7.927	6.014	7.726	7.922	6.883	6.621	5.990	5.241	6.943	5.399	5.829	5.529	5.120	6.083
0.382	-0.825		6.835	8.515	8.105	6.757	6.957	7.118	5.104	6.563	5.519	5.947	5.962	5.191	6.174
0.421	-0.825		7.154	8.045	7.635	7.193	7.181	6.626	5.622	6.512	5.925	6.417	6.049	5.517	6.510
0.460	-0.825	7.927	6.400	9.025	8.105	7.393	7.181	6.338	5.736	6.943	6.005	6.352	6.196	5.654	6.223
0.499	-0.825	7.927	7.036	8.332	8.328	6.700	6.957	6.521	5.864	7.205	5.887	6.640	6.307	5.625	6.083
0.538	-0.825	7.927	6.748	9.431	9.021	7.645	7.181	6.951	5.736	6.943	5.782	7.515	6.575	5.746	6.579
0.577	-0.825	7.927	6.460	9.431	8.615	7.511	7.468	7.437	6.010	7.716	6.138	7.333	6.655	6.408	6.579
0.616	-0.825		6.668	8.515	8.105	7.799	7.181	6.808	5.819	7.716	6.350	7.045	6.367	6.045	6.446
0.655	-0.825	7.233	6.594	9.025	7.768	7.799	7.874	6.744	6.315	8.815	6.293	7.515	6.655	6.045	7.609
0.694	-0.825	6.828	6.525		9.714	7.981	7.181	7.437	6.064	7.110	6.986	8.026	6.655	6.290	6.916
0.733	-0.825	7.927	6.748	8.332	8.328	8.204	7.468	7.907	6.315	8.815	6.138	7.515	7.061	6.290	7.021
0.772	-0.825	7.927	7.036	8.738	9.021			7.437	6.470	7.562	6.544	7.738	7.194	6.236	6.820
0.810	-0.825		7.624	8.178	9.021	7.645	7.468	7.214	6.652	8.122	7.574	7.045	6.943	7.101	7.427
0.850	-0.825		8.134	9.025	8.615	7.981		8.823	6.557	7.716	6.544	6.727	7.531	6.983	6.385
0.889	-0.825		7.624	8.738	9.021	8.204	6.957	7.725	6.010	8.815	7.104	7.515	7.754	6.236	7.832
0.927	-0.825		7.624	10.124		8.897		8.130	6.757	7.898	7.391	7.738	9.140	6.878	6.510
0.967	-0.825		7.847	10.124		8.897	8.567	8.418	7.009		7.391	7.045	8.447	7.234	6.733
1.006	-0.825		8.540	10.124	9.714	9.591		8.823	7.345	8.815	7.574	7.333	7.754	7.571	7.139
1.044	-0.825	7.927	9.233	9.431	9.714	9.591			7.009	8.815	7.574	6.927	7.754	7.794	7.021
1.084	-0.825		9.233		9.714	8.897	7.874	9.516	6.757	8.815	7.797	7.738	8.447	7.571	7.139
1.123	-0.825							9.516	6.652	9.508	8.084	7.179	8.447	7.794	7.139
1.161	-0.825	7.927	9.233	10.124	9.714				6.757	9.508	8.084	8.431	8.041		7.832
1.201	-0.825		9.233		9.714	8.492		9.516	6.875	9.508	8.490	7.738	8.447	8.082	7.139
1.240	-0.825				9.021			8.823	7.856	9.508	9.183	8.431	7.531		8.120
1.278	-0.825	7.927	9.233	10.124							8.490	9.125	9.140	8.082	7.427
1.318	-0.825		9.233	9.431	9.714			9.516	7.856		9.183			9.180	9.218
1.357	-0.825				9.714	8.897			7.568		9.183	8.431	9.140	9.180	7.609
1.395	-0.825		9.233	10.124	9.714				7.856			8.431	9.140	7.794	9.218
1.435	-0.825									9.508	9.183		9.140	9.180
1.474	-0.825			10.124	9.021	9.591	8.567		7.568				8.041	8.487	8.525
1.512	-0.825			10.124	9.714		8.567		7.568		9.183	9.125	8.447	9.180	8.525
1.552	-0.825							9.516	8.955				9.140
1.591	-0.825								8.955			9.125	9.140	9.180	9.218
1.629	-0.825								8.955			9.125		9.180	9.218
1.669	-0.825					9.591
1.708	-0.825													9.180
1.746	-0.825													9.180
1.786	-0.825
1.825	-0.825														9.218
1.863	-0.825
1.903	-0.825
1.942	-0.825
1.981	-0.825
-1.881	-0.775
-1.841	-0.775
-1.802	-0.775
-1.764	-0.775
-1.724	-0.775
-1.685	-0.775
-1.646	-0.775
-1.607	-0.775
-1.568	-0.775
-1.529	-0.775
-1.490	-0.775
-1.451	-0.775
-1.412	-0.775
-1.373	-0.775		9.233					9.516					9.140
-1.334	-0.775				9.714			8.823	7.856					8.487	9.218
-1.295	-0.775	7.927	8.540	9.431	9.021	8.492	7.468	8.130		7.898	9.183		7.531	9.180	8.120
-1.256	-0.775		8.134	10.124	8.328	7.645	7.468	6.951	7.856	7.716	7.574	8.431	6.742	7.101	6.916
-1.217	-0.775		8.134	8.178	7.411	7.026	8.567	6.951	6.757	6.735	6.618	7.045	6.575	6.290	6.820
-1.178	-0.775		7.287	8.738	6.418	6.818	6.957	5.879	6.121	6.250	6.047	7.045	6.144	6.236	6.127
-1.139	-0.775		7.441	7.485	6.130	5.719	5.571	5.327	5.959	5.701	5.354	5.989	5.476	5.543	5.581
-1.100	-0.775	6.828	6.930	6.569	5.465	5.463	5.133	4.721	5.344	4.954	4.920	5.461	4.906	5.229	4.888
-1.061	-0.775	6.828	6.289	6.030	4.758	4.642	4.456	4.243	4.720	4.240	4.548	4.718	4.496	4.344	4.686
-1.022	-0.775	7.233	5.595	5.613	4.467	4.344	3.715	3.650	4.330	3.765	4.041	4.406	3.872	3.998	4.221
-0.983	-0.775	6.135	5.043	5.154	3.882	3.877	3.524	3.257	3.931	3.368	3.523	3.899	3.583	3.627	3.895
-0.944	-0.775	6.135	4.851	4.965	3.482	3.484	3.041	2.839	3.394	2.977	3.160	3.607	3.129	3.201	3.488
-0.905	-0.775	5.442	4.506	4.427	3.154	3.060	2.735	2.458	3.238	2.643	2.859	3.258	2.768	2.932	3.159
-0.866	-0.775	5.154	4.080	4.158	2.874	2.725	2.487	2.154	2.888	2.328	2.563	2.945	2.511	2.616	2.848
-0.827	-0.775	4.882	3.813	3.880	2.644	2.456	2.253	1.968	2.583	2.105	2.335	2.746	2.251	2.347	2.559
-0.788	-0.775	5.036	3.757	3.555	2.428	2.270	1.992	1.770	2.419	1.882	2.172	2.425	2.096	2.142	2.372
-0.749	-0.775	4.594	3.570	3.384	2.294	2.092	1.901	1.648	2.158	1.786	2.002	2.282	1.910	1.971	2.150
-0.710	-0.775	4.669	3.247	3.249	2.220	2.024	1.785	1.567	2.044	1.740	1.908	2.105	1.752	1.926	1.998
-0.671	-0.775	4.165	3.057	3.163	2.142	1.923	1.663	1.490	1.924	1.659	1.784	1.970	1.644	1.741	1.861
-0.632	-0.775	4.343	3.183	3.077	2.128	1.890	1.748	1.511	1.840	1.705	1.709	1.898	1.578	1.687	1.796
-0.593	-0.775	4.631	3.207	3.039	2.187	1.880	1.721	1.530	1.810	1.702	1.652	1.777	1.584	1.651	1.703
-0.554	-0.775	4.559	3.210	3.045	2.271	1.933	1.795	1.594	1.672	1.790	1.654	1.780	1.590	1.642	1.679
-0.515	-0.775	4.525	3.222	3.043	2.315	1.936	1.891	1.617	1.685	1.888	1.661	1.772	1.587	1.691	1.644
-0.476	-0.775	4.430	3.390	3.062	2.442	2.063	2.069	1.773	1.685	1.981	1.664	1.870	1.632	1.744	1.667
-0.437	-0.775	4.749	3.301	3.229	2.589	2.135	2.142	1.838	1.805	2.090	1.714	1.949	1.666	1.793	1.750
-0.398	-0.775	5.093	3.446	3.316	2.770	2.296	2.252	2.009	1.815	2.263	1.794	2.056	1.759	1.927	1.809
-0.359	-0.775	4.791	3.550	3.461	2.916	2.451	2.471	2.126	1.908	2.453	1.878	2.162	1.823	2.029	1.981
-0.320	-0.775	4.836	3.696	3.725	3.157	2.740	2.482	2.274	2.046	2.588	2.074	2.381	1.981	2.176	2.084
-0.281	-0.775	5.154	4.007	3.872	3.284	2.899	2.777	2.490	2.136	2.784	2.152	2.504	2.142	2.347	2.316
-0.242	-0.775	5.729	4.127	4.216	3.596	3.243	3.151	2.817	2.205	2.998	2.329	2.807	2.397	2.629	2.521
-0.203	-0.775	5.729	4.306	4.417	3.853	3.486	3.374	2.970	2.444	3.283	2.464	2.840	2.539	2.770	2.642
-0.164	-0.775	5.981	4.256	4.563	4.165	3.801	3.597	3.247	2.507	3.385	2.704	3.108	2.745	2.990	2.805
-0.125	-0.775	5.624	4.291	4.888	4.381	4.123	3.982	3.587	2.663	3.736	3.050	3.272	3.065	3.227	3.059
-0.086	-0.775	5.847	4.479	4.988	4.677	4.515	4.045	3.764	2.884	4.031	3.345	3.483	3.139	3.375	3.281
-0.047	-0.775	6.828	4.658	5.433	4.910	4.872	4.197	4.118	3.088	4.175	3.674	3.700	3.520	3.643	3.482
-0.008	-0.775	6.135	4.956	5.499	5.345	5.016	4.578	4.184	3.196	4.458	3.885	3.888	3.742	3.725	3.677
0.031	-0.775	5.981	4.744	5.950	5.654	5.069	4.853	4.568	3.398	4.826	4.172	4.321	3.998	3.938	3.754
0.070	-0.775	6.317	4.970	6.135	5.822	5.513	4.878	4.872	3.607	5.008	4.363	4.273	4.170	4.086	4.054
0.109	-0.775	6.540	4.956	6.363	5.976	5.806	5.571	4.862	3.918	5.008	4.629	4.380	4.535	4.143	4.374
0.148	-0.775	6.135	4.756	6.946	6.578	6.295	5.734	5.173	4.035	5.164	4.683	4.781	4.545	4.231	4.509
0.187	-0.775	5.981	5.156	7.033	6.536	6.157	5.476	5.212	4.245	5.397	4.865	4.834	4.758	4.536	4.697
0.226	-0.775	6.317	4.999	7.080	6.418	6.333	5.794	5.357	4.245	5.794	4.865	5.213	4.950	4.453	4.999
0.265	-0.775	6.317	5.028	7.234	6.248	6.258	5.734	5.565	4.611	5.844	4.963	5.363	5.189	4.595	5.124
0.304	-0.775	6.540	5.321	7.559	6.770	6.546	5.928	5.666	4.877	6.417	5.024	5.659	5.311	4.658	5.457
0.343	-0.775	6.828	5.404	7.726	7.149	6.757	6.370	5.732	4.827	6.372	5.312	5.659	5.311	4.849	5.505
0.382	-0.775	6.540	5.426	7.639	7.635	6.818	6.370	5.803	4.877	6.563	5.376	5.723	5.426	5.210	5.607
0.421	-0.775		5.832	7.821	7.411	6.646	6.775	6.051	5.241	6.800	5.376	6.180	6.005	4.991	5.886
0.460	-0.775	7.233	6.098	8.178	9.021	6.818	6.775	6.221	5.428	6.417	5.354	6.417	6.250	5.191	6.174
0.499	-0.775		6.835	7.927	7.411	6.952	6.775	6.258	5.344	6.800	5.545	6.034	6.049	5.443	6.223
0.538	-0.775	7.233	6.289	8.332	7.316	7.106	6.775	7.031	5.371	6.735	6.092	6.486	5.882	5.597	6.328
0.577	-0.775		6.460	8.178	7.768	6.818	6.957	6.425	5.622	6.943	5.925	6.234	6.837	5.654	7.272
0.616	-0.775	7.233	6.289	7.927	8.105	7.393	7.874	6.572	5.819	6.869	6.187	6.352	6.501	5.684	6.446
0.655	-0.775		6.237	8.178	7.922	7.193	7.181	6.425	5.696	6.943	5.816	6.486	6.096	5.517	6.446
0.694	-0.775	7.927	6.835	7.927		7.799	8.567	6.572	6.010	7.110	5.887	6.234	6.655	6.089	6.733
0.733	-0.775	7.927	6.400	9.025	7.635	7.106	7.468	7.031	5.736	7.428	6.092	6.727	6.144	6.347	6.446
0.772	-0.775	7.233	6.400	9.025	8.615	7.799	7.874	7.725	6.390	7.716	6.350	7.738	6.432	6.136	6.916
0.810	-0.775	7.927	7.154	8.045	9.714	7.645	7.874	7.907	6.315	7.428	6.239	7.515	7.061	6.089	7.021
0.850	-0.775		8.134	10.124	9.714	7.288	6.957	8.130	6.557	7.562	6.410	6.727	7.194	6.695	6.083
0.889	-0.775		7.441	9.025	9.021	7.981	8.567	7.725	6.064	7.716	6.785	6.822	7.194	6.347	6.510
0.927	-0.775	7.927	7.847	9.025	8.615	7.799	6.957	8.130	6.652	8.815	6.880	7.179	6.943	6.615	6.733
0.967	-0.775		8.134	9.025	9.714	8.204	8.567	8.823	6.246	7.716	7.237	7.333	6.501	6.541	6.733
1.006	-0.775	7.927	7.287		8.615	9.591	8.567	8.418	6.652	8.409	6.618	6.927	6.742	6.615	6.328
1.044	-0.775		9.233	9.431	9.021	9.591	8.567	7.907	6.470	8.409	7.391	7.333	7.754	6.983	6.446
1.084	-0.775		8.540		9.021	8.897		8.823	7.163	8.815	7.574	6.822	8.041	7.101	6.385
1.123	-0.775		9.233	10.124	9.021		8.567	8.823	6.470	7.898	7.797	6.822	8.447	7.794	6.510
1.161	-0.775		7.847	10.124		9.591		8.823	6.390	9.508	7.391	6.560	7.194	7.388	7.139
1.201	-0.775		7.441	10.124	9.714	8.897		9.516	6.557	8.815	7.797	6.927	7.531	7.101	7.427
1.240	-0.775		9.233	8.515	9.714			8.418	6.557	8.815	7.797	7.179	8.041	7.388	6.733
1.278	-0.775		8.540	10.124	9.714		8.567	9.516	6.390	8.409	8.084	7.738	7.754	7.571	7.272
1.318	-0.775			8.515	9.714			8.823	6.652	9.508	8.490	7.045	8.447	7.234	7.139
1.357	-0.775		9.233		8.328	8.897		8.418	6.875	8.409	9.183	8.431	6.742	8.082	7.427
1.395	-0.775		9.233	9.431	8.615	9.591		9.516	7.856	8.815		8.026	7.061	7.794	7.427
1.435	-0.775	7.927	7.847	9.025	9.021		8.567	9.516	6.315		8.084	8.026	8.447	7.388	8.120
1.474	-0.775		9.233	8.515		9.591		9.516	6.557	8.815	9.183	9.125	7.754	7.571	7.832
1.512	-0.775			8.738	9.021	9.591			7.163	9.508	7.574	8.026	7.061	8.082	7.832
1.552	-0.775				9.714				7.163	9.508	8.084	9.125	7.194	8.487	9.218
1.591	-0.775		8.540		9.021				7.345	9.508	8.084			8.487	8.525
1.629	-0.775						8.567		7.568		8.490	9.125	7.348	9.180
1.669	-0.775						8.567	9.516					9.140
1.708	-0.775						8.567		7.856			9.125
1.746	-0.775													8.487
1.786	-0.775										9.183
1.825	-0.775														9.218
1.863	-0.775
1.903	-0.775										9.183
1.942	-0.775
1.981	-0.775
-1.881	-0.725
-1.841	-0.725
-1.802	-0.725
-1.764	-0.725
-1.724	-0.725
-1.685	-0.725
-1.646	-0.725
-1.607	-0.725
-1.568	-0.725	7.927	9.233
-1.529	-0.725
-1.490	-0.725									9.508
-1.451	-0.725							9.516			9.183
-1.412	-0.725		9.233		9.021									9.180
-1.373	-0.725							8.418	8.955						8.120
-1.334	-0.725		9.233		9.021	8.897	8.567	8.823			8.490	8.431	7.754		8.525
-1.295	-0.725		9.233	10.124	8.615	8.897	8.567	7.319	8.955	8.122	7.391	8.026	7.531	8.487	8.120
-1.256	-0.725		9.233	9.431	7.768	7.288	7.468	6.626	7.345	7.205	7.104	7.738	6.837	6.782	6.820
-1.217	-0.725		8.540	7.726	6.941	6.818	7.468	6.082	6.652	6.735	6.350	6.560	6.575	6.408	5.922
-1.178	-0.725	7.233	6.930	8.045	6.347	5.877	5.522	5.645	6.315	5.897	5.782	6.080	5.529	5.779	5.481
-1.139	-0.725	6.828	6.525	6.569	5.725	5.328	4.717	4.872	5.399	5.164	4.801	5.598	5.133	4.961	5.248
-1.100	-0.725	7.233	6.237	6.363	4.870	4.723	4.489	4.291	4.780	4.491	4.492	5.117	4.477	4.616	4.812
-1.061	-0.725	7.233	5.449	5.693	4.293	4.297	3.932	3.829	4.349	3.990	4.127	4.442	3.888	4.056	4.306
-1.022	-0.725	6.540	5.028	5.296	3.870	3.721	3.492	3.276	3.951	3.394	3.592	4.001	3.587	3.593	3.945
-0.983	-0.725	6.540	4.669	4.695	3.325	3.316	3.049	2.852	3.767	2.865	3.207	3.661	3.136	3.114	3.466
-0.944	-0.725	5.362	4.103	4.243	2.984	2.943	2.637	2.472	3.261	2.572	2.793	3.208	2.805	2.817	3.042
-0.905	-0.725	4.836	3.886	3.782	2.626	2.609	2.209	2.086	2.870	2.220	2.438	2.827	2.405	2.447	2.758
-0.866	-0.725	4.749	3.533	3.513	2.342	2.243	1.964	1.812	2.563	1.961	2.244	2.592	2.153	2.211	2.480
-0.827	-0.725	4.343	3.234	3.183	2.111	2.036	1.741	1.593	2.323	1.648	1.943	2.256	1.886	1.928	2.188
-0.788	-0.725	4.098	3.053	3.041	1.904	1.838	1.605	1.444	2.107	1.557	1.731	2.054	1.711	1.734	1.936
-0.749	-0.725	4.098	2.855	2.820	1.778	1.697	1.412	1.249	1.886	1.404	1.582	1.801	1.499	1.598	1.756
-0.710	-0.725	4.213	2.808	2.695	1.719	1.548	1.382	1.172	1.661	1.303	1.428	1.606	1.358	1.440	1.577
-0.671	-0.725	3.849	2.612	2.569	1.663	1.488	1.257	1.144	1.517	1.222	1.371	1.445	1.282	1.355	1.460
-0.632	-0.725	4.142	2.601	2.524	1.590	1.434	1.292	1.106	1.444	1.229	1.311	1.462	1.207	1.267	1.336
-0.593	-0.725	3.783	2.559	2.457	1.628	1.422	1.307	1.111	1.363	1.283	1.300	1.310	1.177	1.233	1.237
-0.554	-0.725	4.055	2.580	2.430	1.638	1.402	1.374	1.124	1.324	1.308	1.229	1.312	1.132	1.210	1.223
-0.515	-0.725	3.884	2.604	2.418	1.721	1.478	1.413	1.195	1.298	1.376	1.267	1.289	1.149	1.274	1.201
-0.476	-0.725	3.884	2.685	2.504	1.835	1.483	1.530	1.280	1.267	1.433	1.279	1.338	1.157	1.241	1.231
-0.437	-0.725	4.289	2.803	2.560	1.952	1.638	1.601	1.370	1.278	1.550	1.305	1.394	1.220	1.323	1.220
-0.398	-0.725	4.213	2.907	2.684	2.104	1.703	1.702	1.522	1.365	1.688	1.348	1.468	1.249	1.454	1.353
-0.359	-0.725	4.371	3.049	2.803	2.253	1.899	1.871	1.669	1.434	1.851	1.423	1.545	1.339	1.583	1.410
-0.320	-0.725	4.371	3.085	2.993	2.473	2.072	2.090	1.812	1.520	2.006	1.559	1.699	1.531	1.664	1.523
-0.281	-0.725	4.371	3.339	3.144	2.679	2.308	2.268	1.974	1.675	2.253	1.675	1.920	1.642	1.868	1.645
-0.242	-0.725	4.931	3.487	3.400	2.995	2.554	2.529	2.225	1.800	2.352	1.847	2.055	1.817	2.052	1.881
-0.203	-0.725	5.154	3.761	3.699	3.187	2.813	2.715	2.482	1.926	2.558	2.060	2.312	2.011	2.195	2.087
-0.164	-0.725	5.442	3.804	4.060	3.495	3.192	2.995	2.676	2.098	2.882	2.230	2.552	2.258	2.466	2.321
-0.125	-0.725	5.288	4.183	4.230	3.715	3.432	3.206	2.983	2.344	3.104	2.501	2.755	2.550	2.615	2.553
-0.086	-0.725	5.362	4.222	4.526	3.971	3.789	3.611	3.230	2.443	3.370	2.773	3.056	2.733	2.852	2.743
-0.047	-0.725	6.135	4.313	4.898	4.246	4.089	3.831	3.561	2.630	3.715	3.013	3.190	3.026	3.135	2.978
-0.008	-0.725	5.981	4.284	5.272	4.651	4.649	3.932	3.757	2.808	3.947	3.302	3.350	3.210	3.245	3.227
0.031	-0.725	6.317	4.488	5.379	4.935	4.479	4.347	4.109	3.105	4.175	3.599	3.595	3.545	3.582	3.552
0.070	-0.725	6.135	4.328	5.705	5.383	4.854	4.473	4.307	3.199	4.524	3.831	4.019	3.728	3.691	3.620
0.109	-0.725	6.135	4.779	5.950	5.345	5.026	4.806	4.410	3.445	4.610	4.153	4.101	4.052	3.787	3.920
0.148	-0.725	5.847	4.669	6.099	5.744	5.496	5.309	4.798	3.795	5.077	4.331	4.509	4.320	3.877	4.168
0.187	-0.725	6.317	4.722	6.295	5.802	5.699	5.101	4.798	3.801	5.113	4.558	4.755	4.477	4.118	4.603
0.226	-0.725	5.729	4.570	6.486	5.843	5.877	5.522	5.122	3.957	5.501	4.740	5.047	4.663	4.246	4.824
0.265	-0.725	5.729	4.497	6.792	6.313	6.007	5.677	4.995	4.310	5.465	4.588	5.136	4.836	4.536	5.158
0.304	-0.725	5.847	4.579	7.080	6.456	6.064	5.794	5.186	4.110	5.616	4.706	5.598	4.906	4.498	5.107
0.343	-0.725	5.847	4.814	7.485	6.578	6.157	6.002	5.625	4.664	5.747	4.978	5.318	5.046	4.669	5.229
0.382	-0.725	5.847	4.956	7.080	6.941	6.455	6.370	5.961	4.765	6.042	4.776	5.659	5.228	4.798	5.481
0.421	-0.725	7.233	5.282	7.485	7.229	6.500	6.370	5.803	4.860	6.107	5.176	5.691	5.333	5.021	5.434
0.460	-0.725	6.828	5.622	7.639	7.316	6.413	6.621	5.879	5.126	6.372	5.123	5.792	5.674	5.069	5.817
0.499	-0.725	7.927	5.901	7.416	6.941	6.952	6.264	5.990	4.984	6.074	5.158	5.906	5.739	5.229	5.960
0.538	-0.725	7.927	6.237	8.178	7.517	6.646	6.957	6.184	5.317	6.372	5.312	5.866	5.585	5.248	6.083
0.577	-0.725	7.927	6.525	8.332	7.768	6.595	6.264	6.258	5.344	6.463	5.376	6.927	5.844	5.467	6.083
0.616	-0.725		5.901	8.332	7.768	7.026	6.775	6.521	5.622	6.735	5.572	6.486	5.773	5.330	6.328
0.655	-0.725		6.237	8.515	7.922	7.393	6.775	6.425	5.776	7.428	5.749	6.640	5.882	5.543	6.820
0.694	-0.725		6.343	8.738	7.635	6.818	7.468	6.683	5.553	6.943	5.572	6.640	5.808	5.625	6.446
0.733	-0.725	7.233	6.289	8.178	7.635	7.193	6.621	6.425	5.736	6.943	5.851	6.822	6.655	5.625	6.385
0.772	-0.725	7.233	6.189	7.639	8.615	7.799		7.437	6.064	7.205	6.005	6.822	6.655	5.654	6.510
0.810	-0.725	7.927	6.748	8.515	7.922	6.952	6.621	6.877	5.864	7.311	6.138	6.560	6.501	6.045	6.274
0.850	-0.725		6.668	8.515	8.328	7.193	8.567	7.214	6.315	7.898	6.092	6.352	6.575	6.236	6.328
0.889	-0.725		8.134	8.332	8.615	7.393	7.874	7.437	6.064	7.110	5.851	6.640	6.501	6.002	5.960
0.927	-0.725		7.036	7.821	7.922	7.981	7.874	7.437	5.910	7.562	6.293	6.640	6.837	5.848	6.127
0.967	-0.725		7.441	8.738	8.615	7.393	7.874	7.437	5.959	7.716	5.887	6.486	6.432	6.136	5.886
1.006	-0.725	7.927	6.930	9.431	8.615	8.204	8.567	8.130	5.959	7.428	6.618	6.640	7.061	6.541	6.040
1.044	-0.725	7.233	8.134	10.124	9.021	8.492	8.567	7.437	6.010	8.815	6.187	6.417	6.837	6.236	5.505
1.084	-0.725	7.233	7.036	8.045	7.922	7.981	7.181	7.907	5.776	7.898	6.239	6.486	6.742	6.136	5.999
1.123	-0.725		7.847	8.738	9.714	8.492	8.567	7.907	5.776	8.815	6.880	6.352	6.501	6.290	5.851
1.161	-0.725		7.624	7.927	8.328		8.567	7.437	6.246	8.409	6.544	6.180	6.432	6.541	6.274
1.201	-0.725		7.441	8.515	7.922	8.204	7.874	7.725	5.736	8.815	6.350	6.352	6.367	6.615	6.328
1.240	-0.725		8.134	7.927	8.105	8.897	7.874	8.130	5.776	9.508	7.574	6.640	6.742	6.615	6.274
1.278	-0.725	7.233	6.835	8.738	7.635	8.492	7.874	7.570	5.622	8.409	6.618	6.417	6.575	6.878	6.820
1.318	-0.725	7.233	6.930	8.178	8.105	8.204		7.907	5.696	8.815	7.237	6.486	6.367	6.878	6.328
1.357	-0.725	7.927	6.930	8.332	9.021	8.204		8.418	5.959	8.815	7.391	6.291	6.837	6.541	6.733
1.395	-0.725		7.441	7.726	8.105	8.492	7.874	8.823	6.121	7.562	6.698	6.927	6.943	6.878	6.510
1.435	-0.725		7.624	7.821	7.517	8.897		8.823	5.622	7.716	6.986	6.927	6.655	6.695	6.733
1.474	-0.725	7.927	7.441	7.416	7.768	8.492		7.907	5.659	8.815	7.237	6.822	6.742	6.615	7.272
1.512	-0.725	7.233	7.287	7.927	7.922	8.897		7.725	5.819	8.409	7.574	7.515	7.194	6.615	9.218
1.552	-0.725			8.045	8.615	9.591	7.874	8.823	5.819	9.508	7.391	7.179	6.943	7.234	8.120
1.591	-0.725			8.332		8.492		8.418	6.470	8.815	7.574	7.333	7.754	6.983	9.218
1.629	-0.725		9.233	8.515	8.105	9.591	8.567	9.516	6.757	9.508	8.084	8.431	7.061	8.487	7.832
1.669	-0.725					9.591			7.856			9.125	7.754	8.487	8.120
1.708	-0.725					9.591		9.516			8.490		8.041	9.180
1.746	-0.725						8.567				8.490		8.041
1.786	-0.725												9.140		9.218
1.825	-0.725
1.863	-0.725													9.180
1.903	-0.725
1.942	-0.725
1.981	-0.725
-1.881	-0.675
-1.841	-0.675
-1.802	-0.675
-1.764	-0.675
-1.724	-0.675
-1.685	-0.675
-1.646	-0.675
-1.607	-0.675							9.516
-1.568	-0.675		9.233
-1.529	-0.675
-1.490	-0.675				9.714			9.516
-1.451	-0.675			10.124		9.591							8.447
-1.412	-0.675					8.897	8.567	9.516		9.508	9.183	9.125	9.140	9.180	9.218
-1.373	-0.675			9.431	9.714	8.492	8.567		8.955	9.508	8.490		8.447
-1.334	-0.675		8.134	9.025	9.021	7.799	7.874	8.823	8.261	8.815	8.490	8.431	8.447	8.487	8.120
-1.295	-0.675		9.233	9.431	8.328	7.799	8.567	7.907	7.345	6.943	7.797	8.431	6.837	7.388	7.832
-1.256	-0.675		8.540	8.178	7.075	6.818	6.370	6.951	6.557	6.675	6.698	6.927	6.943	6.782	7.021
-1.217	-0.675		7.036	7.726	6.103	6.157	6.082	6.020	6.390	5.953	6.047	6.640	5.962	6.136	5.999
-1.178	-0.675	7.233	6.748	7.180	5.451	5.548	5.235	5.147	5.910	5.151	5.291	5.829	5.614	5.419	5.306
-1.139	-0.675	6.540	5.901	6.064	4.765	4.803	4.456	4.447	5.193	4.640	4.492	5.436	4.674	4.498	4.970
-1.100	-0.675	7.233	5.321	5.560	4.353	4.292	4.045	3.857	4.524	3.906	4.120	4.603	4.170	4.176	4.328
-1.061	-0.675	5.981	4.779	5.120	3.782	3.851	3.396	3.316	4.042	3.576	3.666	4.141	3.664	3.647	3.920
-1.022	-0.675	5.729	4.454	4.611	3.263	3.305	3.070	2.926	3.565	2.964	3.157	3.749	3.341	3.302	3.584
-0.983	-0.675	4.749	4.018	4.056	2.848	2.849	2.494	2.499	3.244	2.613	2.935	3.344	2.832	2.793	3.055
-0.944	-0.675	5.036	3.591	3.629	2.474	2.453	2.120	2.122	2.861	2.197	2.468	2.970	2.428	2.511	2.699
-0.905	-0.675	4.669	3.198	3.312	2.131	2.081	1.847	1.776	2.478	1.834	2.146	2.540	2.119	2.209	2.426
-0.866	-0.675	4.343	2.936	2.952	1.873	1.810	1.592	1.496	2.200	1.593	1.817	2.171	1.788	1.862	2.087
-0.827	-0.675	3.884	2.625	2.687	1.628	1.561	1.341	1.243	1.974	1.370	1.588	1.890	1.566	1.641	1.783
-0.788	-0.675	3.783	2.450	2.484	1.442	1.378	1.167	1.083	1.725	1.172	1.425	1.646	1.358	1.431	1.607
-0.749	-0.675	3.373	2.302	2.325	1.341	1.262	1.087	0.946	1.550	1.045	1.235	1.420	1.199	1.307	1.449
-0.710	-0.675	3.472	2.127	2.187	1.250	1.176	0.974	0.844	1.371	0.952	1.107	1.303	1.063	1.118	1.201
-0.671	-0.675	3.208	2.086	2.118	1.187	1.051	0.988	0.773	1.231	0.904	0.997	1.146	0.946	1.003	1.090
-0.632	-0.675	3.273	2.016	2.036	1.177	1.047	0.924	0.770	1.154	0.871	0.958	1.053	0.899	0.958	0.963
-0.593	-0.675	3.199	2.054	1.993	1.197	1.011	0.952	0.771	1.080	0.911	0.896	1.010	0.841	0.934	0.963
-0.554	-0.675	3.254	2.084	1.977	1.223	0.980	1.006	0.806	0.994	0.924	0.903	0.927	0.830	0.899	0.872
-0.515	-0.675	3.362	2.091	2.002	1.298	1.064	1.037	0.869	0.966	0.972	0.945	0.929	0.857	0.882	0.853
-0.476	-0.675	3.545	2.206	2.016	1.396	1.099	1.087	0.896	0.911	1.053	0.918	0.914	0.824	0.891	0.849
-0.437	-0.675	3.520	2.270	2.069	1.453	1.195	1.202	0.996	0.950	1.127	0.947	0.966	0.866	0.968	0.864
-0.398	-0.675	3.692	2.311	2.183	1.575	1.280	1.349	1.098	0.970	1.246	1.024	1.004	0.935	1.025	0.937
-0.359	-0.675	3.938	2.488	2.301	1.741	1.451	1.464	1.225	1.050	1.390	1.077	1.077	1.000	1.115	0.971
-0.320	-0.675	3.919	2.609	2.396	1.942	1.614	1.574	1.398	1.092	1.514	1.172	1.193	1.106	1.227	1.101
-0.281	-0.675	4.015	2.781	2.635	2.114	1.809	1.787	1.585	1.213	1.662	1.309	1.335	1.265	1.380	1.199
-0.242	-0.675	4.213	2.949	2.841	2.328	2.062	1.982	1.753	1.312	1.884	1.440	1.500	1.394	1.559	1.319
-0.203	-0.675	4.836	3.172	3.098	2.609	2.295	2.266	1.963	1.456	2.064	1.649	1.716	1.561	1.752	1.499
-0.164	-0.675	4.982	3.367	3.361	2.924	2.600	2.522	2.195	1.684	2.332	1.817	1.952	1.763	1.996	1.740
-0.125	-0.675	4.931	3.526	3.719	3.180	2.889	2.720	2.493	1.902	2.594	2.087	2.207	2.027	2.176	2.013
-0.086	-0.675	5.036	3.635	3.946	3.559	3.254	3.026	2.763	2.042	2.822	2.307	2.428	2.210	2.378	2.256
-0.047	-0.675	5.288	3.704	4.340	3.897	3.511	3.173	2.968	2.178	3.155	2.508	2.668	2.438	2.649	2.464
-0.008	-0.675	5.529	3.853	4.635	4.072	3.959	3.479	3.238	2.473	3.470	2.825	2.961	2.774	2.792	2.833
0.031	-0.675	5.442	3.910	4.872	4.431	4.188	3.831	3.587	2.722	3.667	3.126	3.131	2.996	3.017	3.014
0.070	-0.675	5.219	3.955	5.147	4.794	4.302	4.263	3.944	2.919	4.011	3.297	3.552	3.276	3.283	3.294
0.109	-0.675	5.981	4.284	5.499	4.935	4.642	4.347	4.169	3.137	4.390	3.638	3.821	3.495	3.390	3.665
0.148	-0.675	5.624	4.243	5.919	5.192	4.956	4.783	4.416	3.405	4.566	3.895	4.183	3.742	3.549	4.088
0.187	-0.675	5.529	4.256	6.013	5.345	5.196	4.829	4.460	3.429	4.954	4.012	4.288	3.975	3.746	4.156
0.226	-0.675	6.135	4.190	6.232	5.603	5.300	5.101	4.634	3.646	5.164	4.102	4.550	4.156	3.897	4.482
0.265	-0.675	5.036	4.091	6.295	6.076	5.447	5.133	4.771	3.957	5.138	4.308	4.848	4.440	4.074	4.564
0.304	-0.675	5.288	4.103	6.628	5.689	5.639	5.133	5.017	4.006	5.365	4.379	4.890	4.586	4.143	4.718
0.343	-0.675	5.847	4.306	6.792	6.217	5.953	5.794	5.086	4.310	5.557	4.629	5.193	4.640	4.297	5.107
0.382	-0.675	6.135	4.943	7.033	6.217	5.853	6.002	5.439	4.466	6.011	4.729	5.487	4.921	4.328	5.091
0.421	-0.675	6.828	5.074	7.033	6.495	6.125	6.370	5.585	4.349	5.897	4.920	5.569	5.208	4.545	5.326
0.460	-0.675	7.233	5.678	6.946	6.824	5.953	5.928	5.546	4.624	6.176	4.920	6.034	5.290	5.006	5.347
0.499	-0.675	7.233	5.622	7.033	7.006	6.223	6.082	5.853	5.003	6.042	5.040	6.180	5.502	4.786	5.753
0.538	-0.675	6.317	5.866	7.128	7.229	6.700	5.859	5.961	4.894	6.212	4.978	5.628	5.585	5.120	5.999
0.577	-0.675	7.927	6.098	7.351	6.824	6.595	6.082	5.905	5.104	6.417	5.213	6.080	5.333	5.248	5.922
0.616	-0.675	7.233	6.014	7.639	7.411	7.193	6.957	6.297	5.317	7.110	5.232	6.034	5.529	5.443	6.174
0.655	-0.675		6.055	7.485	7.229	6.546	6.621	6.572	5.428	6.512	5.376	6.080	6.049	5.137	6.174
0.694	-0.675	6.828	6.189	7.639	7.517	6.646	6.621	6.381	5.489	6.869	5.354	6.352	5.808	5.330	5.999
0.733	-0.675	6.828	5.901	7.485	8.328	7.026	7.468	6.744	5.587	6.869	5.572	5.866	6.432	5.467	6.510
0.772	-0.675	7.233	6.189	7.927	7.149	7.511	6.487	6.572	5.659	7.428	5.686	6.180	6.144	5.491	5.960
0.810	-0.675		6.289	7.821	7.517	7.288	7.468	7.031	5.291	7.023	5.519	6.352	6.742	5.517	5.922
0.850	-0.675	7.927	6.748	8.515	7.768	6.818	6.621	7.118	5.864	7.311	5.599	6.234	6.367	5.597	6.040
0.889	-0.675		6.930	8.515	8.328	7.193	7.468	6.626	5.521	6.943	5.657	6.180	6.250	5.597	6.174
0.927	-0.675	7.927	6.400	8.515	7.411	7.981	6.487	6.683	5.489	7.311	5.628	6.291	6.367	5.625	6.223
0.967	-0.675	6.828	7.036	8.045	7.411	7.511	6.957	6.744	5.428	7.311	5.717	5.866	6.049	5.467	5.851
1.006	-0.675	6.540	6.748	7.821	7.768	7.981	7.181	6.951	5.736	7.428	6.005	5.691	5.921	5.848	5.529
1.044	-0.675		7.441	8.738	7.922	7.393	7.181	7.118	5.126	7.205	6.350	5.569	5.844	5.714	5.886
1.084	-0.675	6.540	6.835	8.045	7.517	7.645	8.567	7.214	5.104	7.716	5.686	5.906	6.575	5.779	5.692
1.123	-0.675	6.828	6.594	7.559	7.635	8.492	8.567	7.570	5.148	7.205	5.851	5.947	6.307	5.684	5.663
1.161	-0.675	7.233	6.460	7.639	7.149	8.204	7.874	7.437	5.193	8.122	6.475	5.947	6.432	5.625	5.922
1.201	-0.675	6.828	6.835	7.291	8.105	7.799	7.181	7.570	5.344	6.943	5.964	5.598	5.882	6.184	5.663
1.240	-0.675	7.927	6.835	7.485	7.229	7.645	7.181	7.118	4.947	7.898	6.138	5.757	5.921	5.922	5.722
1.278	-0.675	7.927	5.975	6.792	7.316	7.511	7.181	8.130	4.844	8.409	6.092	5.829	5.882	5.884	5.753
1.318	-0.675	6.540	6.014	6.792	6.941	8.204	7.181	7.319	4.844	7.311	6.138	5.723	5.451	5.419	5.886
1.357	-0.675	7.927	5.975	6.541	6.578	6.646	7.181	7.031	4.811	6.869	6.138	5.659	5.614	5.443	6.223
1.395	-0.675	5.981	5.799	6.363	6.623	7.106	6.775	7.319	4.780	6.800	6.187	5.691	5.585	5.569	5.999
1.435	-0.675	6.135	6.055	6.013	6.382	7.393	6.264	7.437	4.811	6.800	6.005	5.723	5.921	5.443	6.328
1.474	-0.675	7.927	5.937	5.934	6.418	6.646	6.487	6.877	4.811	7.205	5.717	5.866	5.808	5.848	6.579
1.512	-0.675	6.828	6.525	6.253	6.495	6.700	6.775	7.437	5.003	6.869	5.782	6.180	5.706	5.922	7.139
1.552	-0.675	7.233	7.154	6.173	6.313	7.981	7.181	7.570	4.894	7.205	6.544	6.927	5.882	5.813	6.916
1.591	-0.675		8.540	6.135	7.149	7.511	6.621	7.214	5.083	7.023	6.187	6.822	6.742	6.408	7.427
1.629	-0.675		8.540	6.723	7.006	7.645	7.468	8.418	5.659	7.898	7.237	8.026	6.655	6.695	7.832
1.669	-0.675			7.726	7.229	9.591	7.874	8.823	6.315	8.122	7.391	7.738	7.754	7.388	9.218
1.708	-0.675			7.821	8.328	9.591	7.874	9.516	6.757		7.797	8.431	8.447	8.082	9.218
1.746	-0.675			9.431		9.591		9.516	7.009	9.508	7.797	8.431	8.041	7.388
1.786	-0.675							9.516			9.183		9.140	8.487
1.825	-0.675								8.955	9.508		9.125
1.863	-0.675
1.903	-0.675
1.942	-0.675
1.981	-0.675
-1.881	-0.625
-1.841	-0.625
-1.802	-0.625
-1.764	-0.625
-1.724	-0.625
-1.685	-0.625
-1.646	-0.625
-1.607	-0.625
-1.568	-0.625
-1.529	-0.625				9.714			9.516
-1.490	-0.625							9.516			9.183		9.140
-1.451	-0.625							9.516		9.508		9.125	9.140
-1.412	-0.625			10.124	9.021	8.897		9.516		8.409			9.140		8.525
-1.373	-0.625		9.233	8.738		8.897	8.567	9.516	8.261		9.183	8.431	8.041	8.487
-1.334	-0.625		9.233	9.025	8.328	8.492	6.957	7.725	8.261	8.409	7.391		8.041	8.082	7.832
-1.295	-0.625		8.134	9.431	7.411	7.106	6.957	7.319	7.345	7.205	6.986	8.431	7.348	7.101	7.021
-1.256	-0.625		7.154	8.178	6.941	6.595	6.487	6.082	6.246	6.289	6.350	7.738	5.921	6.347	6.083
-1.217	-0.625	7.927	6.835	7.485	5.864	5.762	5.389	5.456	5.776	5.430	5.657	6.640	5.426	5.746	5.722
-1.178	-0.625	7.233	6.014	6.513	5.320	5.080	4.806	4.825	5.266	4.883	4.839	5.691	5.029	5.103	5.368
-1.139	-0.625	6.317	5.570	5.890	4.467	4.215	4.034	4.208	4.560	4.180	4.482	5.253	4.467	4.344	4.697
-1.100	-0.625	6.317	4.916	5.107	3.868	3.870	3.618	3.619	4.320	3.706	3.798	4.500	3.872	3.902	4.194
-1.061	-0.625	5.729	4.437	4.615	3.400	3.290	3.220	3.050	3.985	3.148	3.408	3.995	3.381	3.440	3.811
-1.022	-0.625	5.288	4.013	4.040	2.863	2.856	2.637	2.617	3.516	2.656	2.935	3.490	3.018	2.944	3.338
-0.983	-0.625	5.036	3.404	3.550	2.426	2.370	2.172	2.196	3.020	2.231	2.507	3.033	2.616	2.561	2.862
-0.944	-0.625	4.263	2.975	3.156	2.066	1.998	1.721	1.830	2.611	1.908	2.137	2.575	2.142	2.158	2.441
-0.905	-0.625	3.919	2.640	2.817	1.686	1.642	1.496	1.490	2.276	1.559	1.785	2.226	1.789	1.864	2.087
-0.866	-0.625	3.461	2.427	2.452	1.434	1.438	1.174	1.229	1.967	1.308	1.516	1.884	1.521	1.607	1.821
-0.827	-0.625	3.496	2.111	2.175	1.232	1.187	1.018	0.995	1.715	1.056	1.303	1.570	1.314	1.334	1.529
-0.788	-0.625	3.082	1.926	2.011	1.052	1.018	0.840	0.819	1.446	0.871	1.089	1.350	1.084	1.149	1.286
-0.749	-0.625	3.029	1.792	1.860	0.948	0.868	0.735	0.666	1.278	0.748	0.962	1.140	0.892	0.973	1.116
-0.710	-0.625	2.877	1.696	1.763	0.876	0.776	0.691	0.600	1.123	0.672	0.794	0.948	0.791	0.845	0.918
-0.671	-0.625	2.779	1.629	1.694	0.837	0.744	0.643	0.533	0.989	0.610	0.742	0.844	0.704	0.754	0.809
-0.632	-0.625	2.815	1.565	1.640	0.810	0.699	0.630	0.510	0.906	0.576	0.663	0.794	0.614	0.678	0.715
-0.593	-0.625	2.896	1.607	1.619	0.849	0.707	0.634	0.508	0.825	0.576	0.598	0.681	0.573	0.643	0.659
-0.554	-0.625	2.971	1.615	1.578	0.914	0.706	0.659	0.530	0.758	0.636	0.638	0.641	0.566	0.627	0.594
-0.515	-0.625	2.992	1.704	1.618	0.944	0.726	0.768	0.603	0.713	0.680	0.604	0.645	0.560	0.612	0.581
-0.476	-0.625	2.929	1.699	1.661	0.981	0.825	0.872	0.652	0.710	0.723	0.613	0.637	0.587	0.630	0.589
-0.437	-0.625	3.029	1.860	1.723	1.101	0.840	0.888	0.731	0.692	0.841	0.664	0.633	0.599	0.678	0.591
-0.398	-0.625	3.331	1.983	1.786	1.214	0.973	1.054	0.830	0.701	0.920	0.743	0.658	0.650	0.745	0.595
-0.359	-0.625	3.373	2.075	1.916	1.352	1.123	1.154	0.924	0.712	1.031	0.767	0.701	0.732	0.810	0.650
-0.320	-0.625	3.768	2.307	2.064	1.495	1.272	1.306	1.061	0.760	1.119	0.860	0.794	0.803	0.897	0.746
-0.281	-0.625	3.596	2.405	2.199	1.736	1.423	1.501	1.203	0.827	1.316	0.946	0.912	0.911	1.027	0.802
-0.242	-0.625	4.189	2.508	2.400	1.959	1.655	1.626	1.425	0.989	1.457	1.094	1.017	1.004	1.131	0.906
-0.203	-0.625	4.263	2.761	2.631	2.161	1.882	1.852	1.618	1.086	1.673	1.286	1.192	1.172	1.305	1.047
-0.164	-0.625	4.289	2.929	2.847	2.424	2.132	2.066	1.811	1.195	1.880	1.469	1.400	1.386	1.522	1.251
-0.125	-0.625	4.461	3.160	3.191	2.778	2.449	2.218	2.032	1.414	2.077	1.680	1.624	1.578	1.720	1.425
-0.086	-0.625	4.594	3.198	3.500	3.039	2.827	2.561	2.306	1.579	2.360	1.889	1.886	1.821	1.890	1.710
-0.047	-0.625	4.749	3.452	3.794	3.411	3.052	2.857	2.573	1.771	2.687	2.179	2.090	2.063	2.202	2.015
-0.008	-0.625	4.882	3.404	4.118	3.725	3.486	3.269	2.878	2.048	2.938	2.441	2.503	2.293	2.326	2.288
0.031	-0.625	5.219	3.581	4.552	4.007	3.716	3.577	3.140	2.237	3.191	2.674	2.701	2.555	2.595	2.565
0.070	-0.625	4.931	3.732	4.772	4.357	3.963	3.747	3.394	2.455	3.547	2.943	2.963	2.856	2.836	2.994
0.109	-0.625	5.154	3.786	4.982	4.532	4.175	3.885	3.579	2.722	3.932	3.172	3.200	3.031	3.030	3.171
0.148	-0.625	5.036	3.808	5.197	4.870	4.449	4.056	3.987	3.060	4.048	3.446	3.424	3.285	3.204	3.431
0.187	-0.625	5.219	4.074	5.499	5.023	4.739	4.347	4.083	3.137	4.309	3.545	3.910	3.560	3.384	3.767
0.226	-0.625	5.362	3.930	5.635	5.260	4.946	4.806	4.203	3.345	4.746	3.850	4.037	3.659	3.434	4.118
0.265	-0.625	5.529	4.074	5.755	5.214	5.221	4.738	4.410	3.632	4.712	3.905	4.509	3.837	3.764	4.277
0.304	-0.625	5.981	4.024	6.013	5.707	5.172	4.696	4.568	3.636	5.089	4.127	4.592	4.016	3.742	4.374
0.343	-0.625	5.729	4.229	6.030	5.822	5.565	5.133	4.729	3.873	4.965	3.984	4.743	4.344	3.938	4.564
0.382	-0.625	6.317	4.497	6.410	6.000	5.659	5.271	4.995	4.006	4.986	4.285	4.905	4.477	4.039	4.928
0.421	-0.625	6.135	4.826	6.173	6.188	5.513	5.133	5.039	4.110	5.349	4.501	5.193	4.674	4.197	4.999
0.460	-0.625	6.540	5.282	6.723	6.217	6.035	5.571	5.110	4.477	5.557	4.529	5.318	4.935	4.471	5.347
0.499	-0.625	6.828	5.678	6.628	6.347	6.094	6.002	5.439	4.735	5.844	4.473	5.387	5.062	4.637	5.412
0.538	-0.625	6.540	5.449	6.946	6.578	6.258	5.677	5.527	4.911	6.141	4.865	5.569	5.228	4.616	5.607
0.577	-0.625	7.233	5.737	7.180	6.578	6.157	6.169	5.853	4.611	6.141	4.683	6.080	5.290	4.714	5.607
0.616	-0.625	7.233	5.707	7.559	6.770	6.258	6.370	5.779	4.860	6.141	5.158	5.487	5.228	4.975	5.529
0.655	-0.625	7.233	5.767	7.351	7.517	6.595	6.002	5.666	4.947	6.617	5.194	6.034	5.502	5.268	5.817
0.694	-0.625	6.317	5.975	7.180	7.229	6.500	6.487	5.879	5.003	6.289	4.963	6.034	5.773	5.248	5.851
0.733	-0.625	6.540	5.975	7.485	7.149	6.413	7.181	5.961	5.023	6.675	5.232	6.129	5.773	5.021	5.753
0.772	-0.625	6.828	5.975	8.045	7.635	6.700	5.859	6.338	5.217	6.250	5.251	5.906	5.585	5.210	5.999
0.810	-0.625	7.927	6.343	8.738	7.517	6.413	5.928	6.744	5.399	6.512	5.376	6.234	5.644	5.268	5.922
0.850	-0.625	7.927	5.937	8.045	7.411	7.645	6.487	6.338	5.291	6.617	5.312	5.723	5.706	5.210	5.529
0.889	-0.625		6.055	8.738	8.105	7.026	6.002	6.683	5.428	6.417	5.445	5.659	5.882	5.419	5.784
0.927	-0.625	6.828	6.142	7.485	8.105	7.026	7.468	6.808	5.023	7.205	5.399	5.723	5.844	5.352	5.555
0.967	-0.625		6.525	8.332	6.824	7.393	6.957	7.118	4.750	6.869	5.469	5.659	5.644	5.517	5.555
1.006	-0.625	7.233	6.343	7.485	7.517	7.393	6.169	6.877	4.966	6.800	5.469	5.411	5.476	5.309	5.581
1.044	-0.625	7.233	6.014	7.726	6.941	7.193	6.621	6.951	4.911	7.023	5.333	5.487	5.773	5.288	5.124
1.084	-0.625	7.927	6.014	7.416	6.881	6.883	6.264	6.951	4.765	6.943	5.291	5.318	5.808	5.086	5.368
1.123	-0.625	7.233	6.142	6.989	7.316	7.981	7.468	6.683	4.536	7.311	5.333	5.340	5.502	5.069	4.970
1.161	-0.625		6.055	7.033	6.881	6.818	6.775	6.683	4.585	6.735	5.445	4.981	5.290	5.229	5.141
1.201	-0.625	5.981	5.472	6.757	6.718	7.288	6.775	6.626	4.477	6.675	5.251	4.848	5.248	5.006	5.211
1.240	-0.625	7.927	5.707	6.154	6.382	6.700	6.264	6.149	4.310	6.417	5.376	4.905	4.997	4.975	5.091
1.278	-0.625	6.540	5.321	5.997	6.217	6.372	6.082	6.297	4.027	6.617	5.445	4.862	4.906	5.103	4.984
1.318	-0.625	6.317	5.472	5.591	5.763	6.258	6.370	6.472	3.999	6.372	5.469	4.862	4.823	4.773	4.849
1.357	-0.625	5.847	5.106	5.312	5.480	6.125	6.621	6.082	3.911	5.844	5.176	4.966	4.674	4.932	5.412
1.395	-0.625	6.828	5.190	4.942	5.320	5.762	5.571	5.933	3.849	6.011	5.009	4.966	4.836	4.786	5.434
1.435	-0.625	5.093	4.985	4.673	4.943	5.784	5.928	6.115	3.598	5.870	4.865	5.340	4.597	4.626	5.581
1.474	-0.625	5.288	4.985	4.340	4.910	5.620	5.734	5.625	3.843	5.844	4.839	5.461	4.674	4.849	5.817
1.512	-0.625	5.442	5.383	4.394	4.862	5.371	5.928	6.184	3.843	5.724	4.906	5.436	4.966	5.229	6.223
1.552	-0.625	5.981	5.937	4.511	4.787	5.371	5.928	6.297	4.159	5.981	4.993	5.792	4.997	5.210	6.223
1.591	-0.625	5.729	6.142	4.821	5.089	5.902	6.002	6.381	4.411	6.212	5.271	6.180	5.228	5.288	6.820
1.629	-0.625	7.233	6.748	5.100	5.822	6.546	6.264	6.744	5.023	6.512	5.422	6.640	5.844	5.922	7.609
1.669	-0.625		7.847	5.767	6.280	7.288		7.725	5.371	8.122	6.092	7.333	6.655	6.290	6.916
1.708	-0.625			6.253	6.941	7.645	8.567	9.516	6.557	8.815	6.350	7.515	7.061	7.388	8.120
1.746	-0.625			7.485	7.411		8.567	8.418	7.009	8.409	8.490	8.431	7.194	7.234	9.218
1.786	-0.625			9.431	8.615	9.591	8.567	9.516	7.856	9.508	9.183		9.140	7.794
1.825	-0.625			9.431	9.714							9.125			9.218
1.863	-0.625			10.124	9.714									9.180
1.903	-0.625
1.942	-0.625
1.981	-0.625													9.180
-1.881	-0.575
-1.841	-0.575
-1.802	-0.575
-1.764	-0.575
-1.724	-0.575
-1.685	-0.575
-1.646	-0.575
-1.607	-0.575
-1.568	-0.575			10.124
-1.529	-0.575
-1.490	-0.575							8.823
-1.451	-0.575					9.591						9.125		9.180
-1.412	-0.575			9.431		9.591		9.516			9.183		9.140	9.180
-1.373	-0.575		8.540	10.124	8.105		8.567	8.418	8.955	8.815	7.797		9.140	8.082	8.120
-1.334	-0.575			9.025	7.922	7.106	7.468	7.570	7.163	7.562	8.084	8.431	8.041	7.794	7.832
-1.295	-0.575		9.233	8.045	7.768	6.546	6.370	6.744	7.568	6.869	6.187	7.333	6.307	6.695	6.653
-1.256	-0.575		8.134	6.989	6.159	6.372	5.794	5.827	6.315	5.953	6.047	7.333	6.005	6.089	6.510
-1.217	-0.575		7.624	6.723	5.636	5.273	5.235	5.173	5.819	5.065	5.494	6.129	5.451	5.517	5.635
-1.178	-0.575	7.233	5.901	6.253	4.862	4.600	4.440	4.540	5.126	4.559	4.740	5.213	4.783	4.836	4.970
-1.139	-0.575	6.540	5.173	5.345	4.177	3.952	3.755	3.979	4.624	3.877	4.059	4.890	4.156	4.056	4.358
-1.100	-0.575	5.847	4.560	4.686	3.530	3.459	3.315	3.280	4.020	3.353	3.607	4.212	3.607	3.733	3.920
-1.061	-0.575	5.288	3.965	4.176	2.990	2.836	2.729	2.842	3.740	2.764	3.147	3.587	3.154	3.211	3.410
-1.022	-0.575	4.749	3.387	3.647	2.503	2.474	2.304	2.306	3.162	2.390	2.723	3.216	2.730	2.671	2.953
-0.983	-0.575	4.120	2.964	3.134	2.091	2.016	1.889	1.938	2.793	1.995	2.340	2.695	2.280	2.351	2.594
-0.944	-0.575	3.692	2.537	2.844	1.723	1.646	1.485	1.570	2.431	1.616	1.885	2.299	1.854	1.987	2.212
-0.905	-0.575	3.394	2.238	2.381	1.377	1.340	1.218	1.273	2.029	1.301	1.562	1.966	1.580	1.709	1.851
-0.866	-0.575	3.190	1.914	2.055	1.093	1.083	0.924	0.983	1.707	1.049	1.281	1.611	1.301	1.324	1.523
-0.827	-0.575	3.021	1.655	1.810	0.870	0.873	0.705	0.764	1.463	0.833	1.069	1.351	1.044	1.099	1.222
-0.788	-0.575	2.712	1.521	1.607	0.718	0.699	0.630	0.592	1.233	0.665	0.864	1.079	0.850	0.924	1.024
-0.749	-0.575	2.438	1.319	1.477	0.613	0.572	0.457	0.467	1.074	0.509	0.708	0.891	0.694	0.759	0.854
-0.710	-0.575	2.515	1.311	1.412	0.566	0.485	0.433	0.369	0.919	0.416	0.576	0.766	0.590	0.658	0.687
-0.671	-0.575	2.476	1.277	1.313	0.527	0.465	0.395	0.319	0.791	0.368	0.472	0.650	0.478	0.529	0.590
-0.632	-0.575	2.561	1.236	1.306	0.515	0.450	0.399	0.289	0.652	0.375	0.434	0.560	0.428	0.478	0.493
-0.593	-0.575	2.565	1.251	1.307	0.561	0.449	0.416	0.292	0.575	0.346	0.412	0.487	0.382	0.433	0.412
-0.554	-0.575	2.599	1.342	1.309	0.588	0.474	0.457	0.313	0.572	0.395	0.373	0.448	0.359	0.413	0.391
-0.515	-0.575	2.643	1.377	1.329	0.662	0.538	0.538	0.389	0.509	0.436	0.400	0.410	0.347	0.401	0.392
-0.476	-0.575	2.685	1.441	1.365	0.744	0.573	0.596	0.445	0.490	0.511	0.408	0.416	0.373	0.446	0.397
-0.437	-0.575	2.779	1.564	1.452	0.825	0.662	0.708	0.522	0.451	0.580	0.448	0.420	0.419	0.473	0.413
-0.398	-0.575	2.890	1.695	1.520	0.951	0.772	0.768	0.613	0.504	0.678	0.480	0.431	0.460	0.520	0.417
-0.359	-0.575	2.957	1.770	1.664	1.055	0.889	0.917	0.714	0.515	0.779	0.554	0.463	0.526	0.583	0.454
-0.320	-0.575	3.273	1.945	1.767	1.219	1.041	1.066	0.852	0.501	0.904	0.646	0.531	0.574	0.649	0.503
-0.281	-0.575	3.321	2.065	1.926	1.404	1.169	1.200	0.982	0.554	1.019	0.716	0.590	0.655	0.748	0.547
-0.242	-0.575	3.496	2.199	2.084	1.620	1.386	1.341	1.146	0.593	1.164	0.854	0.683	0.753	0.871	0.611
-0.203	-0.575	3.707	2.453	2.319	1.820	1.603	1.514	1.340	0.722	1.331	0.979	0.784	0.905	0.985	0.706
-0.164	-0.575	3.956	2.652	2.557	2.122	1.833	1.738	1.492	0.843	1.568	1.132	0.938	1.046	1.153	0.863
-0.125	-0.575	4.076	2.761	2.821	2.363	2.130	1.952	1.724	0.966	1.761	1.367	1.168	1.226	1.344	1.025
-0.086	-0.575	4.400	2.932	3.125	2.678	2.372	2.214	1.977	1.185	2.039	1.554	1.365	1.418	1.472	1.281
-0.047	-0.575	4.493	3.051	3.442	3.006	2.666	2.404	2.144	1.398	2.266	1.761	1.636	1.662	1.762	1.554
-0.008	-0.575	4.882	3.144	3.732	3.347	2.943	2.753	2.474	1.620	2.519	2.014	1.959	1.889	1.955	1.803
0.031	-0.575	4.430	3.280	4.086	3.549	3.279	3.086	2.766	1.859	2.843	2.276	2.249	2.126	2.148	2.130
0.070	-0.575	4.836	3.333	4.243	4.017	3.532	3.229	3.063	2.160	3.133	2.517	2.545	2.419	2.471	2.509
0.109	-0.575	5.362	3.471	4.511	4.205	3.792	3.461	3.238	2.348	3.359	2.788	2.878	2.723	2.651	2.760
0.148	-0.575	4.931	3.609	4.712	4.343	4.007	3.684	3.571	2.586	3.605	2.976	3.106	2.858	2.805	3.061
0.187	-0.575	5.036	3.692	5.107	4.527	4.089	3.796	3.699	2.740	3.909	3.230	3.353	3.156	2.988	3.343
0.226	-0.575	5.442	3.712	5.081	4.710	4.522	4.160	3.911	3.085	4.114	3.399	3.691	3.320	3.235	3.538
0.265	-0.575	5.729	3.765	5.147	4.854	4.509	4.172	4.105	3.129	4.491	3.538	3.836	3.426	3.369	3.945
0.304	-0.575	5.529	3.900	5.470	4.839	4.685	4.377	4.329	3.338	4.524	3.634	4.107	3.659	3.431	4.214
0.343	-0.575	5.624	3.981	5.742	5.345	4.881	4.597	4.533	3.486	4.763	3.785	4.212	3.877	3.671	4.201
0.382	-0.575	5.729	4.479	5.890	5.181	5.037	4.829	4.512	3.676	4.873	3.996	4.682	3.987	3.852	4.527
0.421	-0.575	6.540	4.658	5.934	5.654	5.148	5.235	4.763	3.867	5.101	4.102	4.706	4.361	3.872	4.707
0.460	-0.575	6.540	4.956	6.460	5.671	5.496	5.070	4.853	4.006	5.318	4.323	5.064	4.395	4.105	4.928
0.499	-0.575	7.233	5.173	6.541	5.587	5.699	5.200	5.147	4.245	5.414	4.529	5.193	4.721	4.210	5.014
0.538	-0.575	6.828	5.383	6.866	6.188	5.679	5.622	5.327	4.339	5.679	4.438	5.213	4.674	4.360	5.326
0.577	-0.575	7.233	5.866	6.757	6.313	5.953	5.734	5.546	4.573	5.953	4.776	5.411	4.997	4.545	5.481
0.616	-0.575	7.927	5.707	7.128	6.347	5.829	5.928	5.645	4.650	5.924	4.558	5.411	4.966	4.749	5.286
0.655	-0.575	7.233	5.767	6.828	6.313	5.953	5.677	5.779	4.765	6.250	4.694	5.598	5.808	4.836	5.505
0.694	-0.575	6.828	5.937	7.485	6.669	6.094	6.002	5.905	4.929	5.953	4.893	5.659	5.333	4.890	5.635
0.733	-0.575		6.014	7.485	7.006	6.258	6.169	5.961	4.966	6.042	4.978	5.792	5.529	5.120	5.529
0.772	-0.575	6.317	5.595	7.291	7.411	6.223	5.734	6.184	4.811	6.417	5.024	5.628	5.269	4.961	5.326
0.810	-0.575	7.927	6.289	7.234	6.770	6.595	6.169	5.879	5.148	6.330	5.009	5.659	5.674	5.006	5.481
0.850	-0.575	7.233	5.799	6.989	6.881	6.757	6.264	6.381	4.750	6.330	5.040	5.541	5.476	4.798	5.347
0.889	-0.575	6.828	5.678	7.639	6.578	6.952	6.775	6.626	4.860	6.617	4.934	5.436	5.451	5.021	5.581
0.927	-0.575	7.233	5.707	7.416	7.075	6.700	6.487	6.472	4.929	6.463	4.839	5.274	5.402	4.836	5.326
0.967	-0.575	6.540	5.707	7.485	6.313	7.026	6.264	6.149	4.664	6.512	4.826	5.064	5.046	4.904	5.091
1.006	-0.575	6.540	5.622	6.989	7.006	7.026	6.775	6.808	4.678	6.735	5.176	4.718	5.208	4.876	4.888
1.044	-0.575	5.981	5.622	6.792	6.536	6.700	6.621	6.425	4.611	6.512	5.089	4.794	5.248	4.975	4.901
1.084	-0.575	6.317	5.404	6.690	6.418	6.646	6.487	6.572	4.282	6.330	5.024	4.905	5.248	4.946	5.091
1.123	-0.575	6.135	5.226	6.513	6.418	6.455	6.775	6.521	4.118	6.250	5.024	4.694	4.950	4.904	5.059
1.161	-0.575	5.529	5.090	6.099	6.217	6.333	6.621	6.338	4.087	6.250	4.865	4.706	4.586	4.585	4.613
1.201	-0.575	5.442	5.043	5.919	5.636	6.258	6.002	5.879	4.013	6.512	4.764	4.388	4.651	4.555	4.633
1.240	-0.575	5.154	4.690	5.549	5.383	5.806	6.169	5.645	3.734	5.870	4.706	4.380	4.496	4.352	4.664
1.278	-0.575	5.154	4.628	5.094	5.203	5.386	5.476	5.732	3.495	5.701	4.379	4.388	4.555	4.498	4.644
1.318	-0.575	4.525	4.429	4.544	4.824	5.184	5.309	5.405	3.306	5.318	4.213	4.081	4.090	4.320	4.623
1.357	-0.575	4.669	4.397	4.189	4.343	4.700	4.829	5.186	3.186	5.231	4.179	4.265	4.077	4.163	4.545
1.395	-0.575	4.263	3.970	3.670	4.097	4.485	4.597	5.074	3.068	4.763	4.030	4.257	3.827	4.150	4.664
1.435	-0.575	4.213	3.945	3.314	3.806	4.003	4.524	4.911	2.986	4.720	3.723	4.329	3.842	4.027	5.075
1.474	-0.575	4.165	3.835	3.082	3.641	3.981	4.473	4.872	3.022	4.538	3.758	4.321	3.728	4.197	4.984
1.512	-0.575	4.142	3.905	2.957	3.641	4.102	4.377	4.942	3.009	4.524	3.626	4.540	3.942	4.275	5.124
1.552	-0.575	4.142	4.133	3.040	3.710	4.166	4.506	4.952	3.323	4.817	3.803	4.905	4.116	4.282	5.722
1.591	-0.575	4.749	4.648	3.249	4.030	4.491	4.655	5.604	3.552	4.975	3.947	5.436	4.496	4.626	6.083
1.629	-0.575	5.362	5.190	3.642	4.362	4.976	5.348	5.827	4.110	5.576	4.248	6.234	4.746	5.137	6.653
1.669	-0.575	5.729	5.678	4.255	4.943	5.877	6.169	6.297	4.844	6.074	4.752	6.352	5.502	5.714	7.609
1.708	-0.575	7.927	7.847	5.081	5.953	7.106	6.957	6.683	5.776	6.675	5.628	6.822	6.307	6.472	7.609
1.746	-0.575	7.927	8.540	5.950	7.149	8.492	6.775	7.319	6.557	8.122	6.880	8.431	7.531	6.983	9.218
1.786	-0.575		9.233	6.828	7.768	9.591	7.874		6.875	9.508	7.797		8.447	8.082
1.825	-0.575			7.927	9.021			8.823			8.084		9.140	9.180
1.863	-0.575			9.431	9.714						8.084		9.140	9.180
1.903	-0.575								8.955
1.942	-0.575
1.981	-0.575
-1.881	-0.525
-1.841	-0.525
-1.802	-0.525
-1.764	-0.525
-1.724	-0.525
-1.685	-0.525
-1.646	-0.525
-1.607	-0.525
-1.568	-0.525
-1.529	-0.525				9.714						9.183		9.140
-1.490	-0.525
-1.451	-0.525				9.021					8.815	9.183		9.140	9.180
-1.412	-0.525			10.124	9.021	9.591	8.567	8.823	8.955				8.447	8.487	8.525
-1.373	-0.525		9.233	8.738	8.105	8.492		7.907	7.856	8.122	8.084	7.333	8.447	8.487	7.832
-1.334	-0.525			9.431	8.105	7.511	6.957	6.521	7.009	7.562	7.391	8.431	7.061	6.782	7.272
-1.295	-0.525		7.847	8.045	6.770	6.333	6.169	6.683	6.875	6.563	6.187	7.179	6.742	6.695	6.328
-1.256	-0.525	7.927	7.441	7.234	6.159	5.548	5.476	5.405	5.910	5.924	5.494	6.417	5.502	5.746	5.722
-1.217	-0.525	7.233	6.237	6.410	5.437	4.854	5.101	4.872	5.399	4.965	5.271	5.947	5.170	5.248	5.326
-1.178	-0.525	6.540	5.622	5.670	4.703	4.387	4.136	4.198	5.126	4.266	4.347	5.213	4.686	4.786	4.812
-1.139	-0.525	6.317	4.839	4.994	3.876	3.738	3.699	3.619	4.390	3.664	3.925	4.603	3.802	4.010	4.131
-1.100	-0.525	5.847	4.216	4.417	3.252	3.148	2.943	3.098	3.898	3.109	3.308	4.056	3.430	3.460	3.709
-1.061	-0.525	5.036	3.602	3.711	2.736	2.644	2.551	2.667	3.538	2.686	2.910	3.490	2.987	2.968	3.257
-1.022	-0.525	3.975	3.095	3.268	2.257	2.149	2.035	2.113	3.033	2.156	2.394	2.926	2.612	2.546	2.763
-0.983	-0.525	4.015	2.570	2.853	1.851	1.755	1.584	1.761	2.641	1.758	2.038	2.527	2.110	2.092	2.321
-0.944	-0.525	3.373	2.175	2.417	1.424	1.415	1.259	1.377	2.185	1.457	1.696	2.065	1.708	1.756	1.958
-0.905	-0.525	3.156	1.883	2.036	1.099	1.084	1.020	1.080	1.869	1.139	1.363	1.697	1.418	1.460	1.598
-0.866	-0.525	2.803	1.556	1.728	0.826	0.834	0.712	0.800	1.581	0.858	1.123	1.372	1.108	1.146	1.336
-0.827	-0.525	2.561	1.328	1.506	0.615	0.598	0.537	0.628	1.291	0.641	0.880	1.132	0.887	0.960	1.030
-0.788	-0.525	2.354	1.114	1.331	0.461	0.472	0.381	0.448	1.082	0.478	0.682	0.903	0.678	0.763	0.849
-0.749	-0.525	2.295	1.047	1.189	0.359	0.363	0.271	0.311	0.911	0.349	0.546	0.728	0.525	0.593	0.654
-0.710	-0.525	2.278	1.018	1.131	0.306	0.297	0.210	0.221	0.766	0.261	0.406	0.551	0.413	0.481	0.511
-0.671	-0.525	2.109	0.970	1.068	0.294	0.260	0.180	0.157	0.656	0.204	0.301	0.468	0.325	0.400	0.391
-0.632	-0.525	2.210	1.010	1.056	0.313	0.234	0.217	0.140	0.524	0.188	0.241	0.390	0.249	0.310	0.325
-0.593	-0.525	2.200	0.981	1.041	0.333	0.251	0.262	0.150	0.464	0.185	0.204	0.323	0.230	0.269	0.283
-0.554	-0.525	2.243	1.033	1.076	0.381	0.303	0.267	0.170	0.392	0.212	0.204	0.266	0.186	0.255	0.251
-0.515	-0.525	2.351	1.124	1.109	0.442	0.348	0.362	0.216	0.369	0.271	0.213	0.269	0.209	0.267	0.205
-0.476	-0.525	2.397	1.233	1.150	0.532	0.418	0.432	0.291	0.342	0.339	0.247	0.282	0.204	0.281	0.231
-0.437	-0.525	2.397	1.299	1.229	0.640	0.507	0.484	0.369	0.316	0.415	0.254	0.252	0.258	0.330	0.241
-0.398	-0.525	2.638	1.433	1.337	0.753	0.598	0.605	0.483	0.319	0.500	0.341	0.290	0.270	0.345	0.286
-0.359	-0.525	2.779	1.560	1.447	0.872	0.734	0.722	0.570	0.360	0.594	0.378	0.329	0.333	0.398	0.293
-0.320	-0.525	2.964	1.722	1.570	1.006	0.887	0.824	0.710	0.379	0.698	0.443	0.357	0.401	0.478	0.327
-0.281	-0.525	3.131	1.869	1.725	1.189	1.043	0.975	0.808	0.378	0.796	0.540	0.386	0.496	0.543	0.360
-0.242	-0.525	3.484	2.054	1.908	1.382	1.237	1.185	0.980	0.430	0.967	0.655	0.453	0.565	0.660	0.411
-0.203	-0.525	3.427	2.165	2.101	1.609	1.443	1.349	1.129	0.487	1.131	0.785	0.508	0.660	0.741	0.494
-0.164	-0.525	3.768	2.355	2.340	1.828	1.615	1.503	1.315	0.567	1.279	0.930	0.625	0.780	0.872	0.587
-0.125	-0.525	3.768	2.556	2.567	2.120	1.895	1.752	1.518	0.664	1.458	1.072	0.770	0.937	1.039	0.748
-0.086	-0.525	4.289	2.589	2.793	2.382	2.140	2.007	1.713	0.835	1.709	1.267	0.978	1.105	1.202	0.913
-0.047	-0.525	4.316	2.733	3.113	2.666	2.445	2.252	1.930	1.053	1.967	1.448	1.173	1.281	1.426	1.145
-0.008	-0.525	4.120	2.724	3.447	3.041	2.686	2.444	2.243	1.279	2.210	1.712	1.459	1.541	1.621	1.438
0.031	-0.525	4.316	2.870	3.699	3.281	2.942	2.648	2.428	1.490	2.489	1.948	1.782	1.752	1.818	1.765
0.070	-0.525	4.493	3.126	3.988	3.618	3.279	2.969	2.693	1.774	2.750	2.192	2.089	2.033	2.082	2.034
0.109	-0.525	4.493	3.119	4.221	3.811	3.522	3.264	2.957	2.035	3.054	2.460	2.339	2.283	2.286	2.368
0.148	-0.525	4.669	3.244	4.454	4.000	3.688	3.479	3.150	2.220	3.226	2.628	2.679	2.533	2.543	2.629
0.187	-0.525	5.036	3.462	4.394	4.165	3.963	3.692	3.414	2.597	3.539	2.873	2.949	2.736	2.689	2.980
0.226	-0.525	5.093	3.462	4.652	4.259	4.015	3.876	3.682	2.687	3.768	3.020	3.208	2.987	2.974	3.190
0.265	-0.525	5.219	3.529	4.801	4.325	4.077	3.932	3.754	2.902	3.974	3.119	3.382	3.083	3.073	3.378
0.304	-0.525	5.093	3.595	4.959	4.478	4.297	4.078	3.918	3.052	4.256	3.418	3.754	3.350	3.243	3.785
0.343	-0.525	5.442	3.986	5.406	4.677	4.426	4.393	4.023	3.158	4.337	3.513	4.075	3.426	3.428	3.977
0.382	-0.525	6.540	4.091	5.509	4.935	4.587	4.136	4.233	3.364	4.439	3.690	4.062	3.599	3.412	4.149
0.421	-0.525	5.847	4.421	5.742	5.150	4.996	4.578	4.416	3.478	4.729	3.776	4.362	3.872	3.746	4.320
0.460	-0.525	5.981	4.814	5.934	5.099	4.937	4.929	4.479	3.708	5.126	3.875	4.509	4.034	3.814	4.603
0.499	-0.525	6.540	4.902	6.117	5.283	5.091	4.717	4.891	3.924	5.151	4.102	4.581	4.369	4.111	4.431
0.538	-0.525	6.540	5.043	6.363	5.555	5.184	5.309	5.017	4.126	5.430	4.193	5.014	4.404	4.224	4.824
0.577	-0.525	6.828	5.321	6.989	5.763	5.386	5.622	5.199	4.201	5.414	4.172	5.173	4.597	4.290	4.888
0.616	-0.525	6.317	5.156	6.486	5.885	5.699	5.431	5.147	4.291	5.747	4.371	5.253	4.935	4.507	5.091
0.655	-0.525	7.233	5.282	6.989	6.103	5.639	5.389	5.373	4.489	5.770	4.598	5.253	4.746	4.526	5.286
0.694	-0.525	6.135	5.383	7.080	6.347	5.639	5.734	5.779	4.585	5.819	4.619	5.318	4.935	4.489	5.124
0.733	-0.525	7.233	5.737	6.905	6.248	6.157	5.622	5.688	4.524	6.107	4.650	5.296	4.906	4.648	5.193
0.772	-0.525	6.540	5.570	6.989	6.382	6.007	5.859	5.853	4.720	6.042	4.893	5.436	5.269	4.918	5.306
0.810	-0.525	6.828	5.341	7.128	6.718	6.455	5.348	6.221	4.678	6.042	4.650	5.340	5.208	4.714	5.044
0.850	-0.525	6.828	5.301	7.291	6.456	6.333	5.859	5.961	4.489	6.212	4.963	4.981	5.062	4.714	5.044
0.889	-0.525	6.540	5.244	6.828	6.418	6.157	5.522	6.221	4.370	6.330	4.764	4.876	4.997	4.680	4.942
0.927	-0.525	6.135	5.106	7.234	6.188	6.455	6.264	5.933	4.477	6.372	4.814	5.173	4.697	4.575	5.158
0.967	-0.525		5.014	6.690	6.130	7.026	6.002	6.221	4.370	6.289	4.752	4.981	5.046	4.786	5.211
1.006	-0.525	6.317	5.043	6.569	6.347	6.455	6.264	6.082	4.320	6.289	4.814	4.718	4.863	4.658	4.697
1.044	-0.525	5.529	4.970	6.435	6.248	6.295	6.264	6.020	4.064	5.981	4.706	4.581	4.697	4.462	4.764
1.084	-0.525	5.847	4.839	6.081	6.188	6.064	6.082	5.827	3.849	6.176	4.558	4.257	4.486	4.401	4.603
1.123	-0.525	5.729	4.826	6.046	5.707	6.223	5.677	5.803	3.745	5.679	4.347	4.442	4.422	4.336	4.431
1.161	-0.525	5.219	4.669	5.529	5.571	5.877	5.571	5.625	3.556	5.501	4.387	4.169	4.413	4.093	4.228
1.201	-0.525	5.847	4.658	5.219	5.214	5.513	5.348	5.473	3.341	5.501	4.248	4.081	4.143	4.124	4.175
1.240	-0.525	4.594	4.291	4.882	4.717	4.946	4.956	5.342	3.085	5.190	4.018	3.971	4.046	3.902	4.131
1.278	-0.525	4.098	3.925	4.160	4.372	4.354	4.760	5.342	2.929	4.807	3.826	3.821	3.779	3.857	4.042
1.318	-0.525	3.995	3.704	3.524	3.847	3.956	4.333	4.688	2.674	4.617	3.581	3.682	3.583	3.805	4.143
1.357	-0.525	3.449	3.322	3.024	3.402	3.656	4.101	4.447	2.643	4.349	3.408	3.615	3.378	3.524	4.137
1.395	-0.525	2.890	2.909	2.554	2.927	3.121	3.692	4.127	2.482	3.990	3.043	3.632	3.171	3.450	4.100
1.435	-0.525	2.803	2.768	2.213	2.668	2.860	3.419	4.150	2.329	3.778	2.910	3.522	3.074	3.275	4.270
1.474	-0.525	2.674	2.582	1.957	2.523	2.728	3.304	4.019	2.200	3.608	2.706	3.674	3.024	3.403	4.593
1.512	-0.525	2.618	2.624	1.861	2.498	2.683	3.309	4.007	2.327	3.608	2.726	3.806	3.126	3.424	4.707
1.552	-0.525	2.756	2.720	1.889	2.586	2.738	3.473	4.150	2.541	3.676	2.753	4.094	3.274	3.563	4.914
1.591	-0.525	2.999	3.174	2.126	2.791	3.055	3.840	4.312	2.825	3.880	3.011	4.452	3.587	3.810	5.248
1.629	-0.525	3.707	3.680	2.520	3.248	3.666	3.962	4.807	3.375	4.390	3.348	5.154	4.077	4.203	6.274
1.669	-0.525	4.749	4.618	3.122	3.750	4.485	4.806	5.473	4.087	4.954	3.826	5.691	4.663	4.904	6.579
1.708	-0.525	6.317	5.937	3.859	4.614	5.463	5.309	6.020	4.984	5.981	4.814	6.560	5.529	5.396	7.427
1.746	-0.525	6.828	6.930	4.856	5.571	6.646	6.082	7.570	6.182	7.023	5.925	8.026	6.250	6.089
1.786	-0.525		9.233	5.905	6.881	7.645	7.874	8.418	7.568	8.815	6.785	9.125	7.061	8.082	9.218
1.825	-0.525			7.416	8.328		8.567	9.516	8.955		9.183	9.125	8.447	9.180
1.863	-0.525			8.178	8.615
1.903	-0.525			10.124
1.942	-0.525										9.183
[truncated: 8,001 more rows]
