# Supplementary material for: Learning data-efficient coarse-grained molecular dynamics from forces and noise
Source: Nat Commun. 2026 Mar 15;17:2493. doi: 10.1038/s41467-026-70818-0 (PMC12992897; doi:10.1038/s41467-026-70818-0)
Supplement: Supplementary file 6 — Source Data Supplementary Information [file 41467_2026_70818_MOESM6_ESM.zip › SI_source_data/fig_s4b.csv]

x_simulation_time_in_million_steps	y_TIC1_trj14_moving_avg	y_TIC1_trj34_moving_avg	y_TIC1_trj54_moving_avg	y_TIC1_trj74_moving_avg	y_TIC1_trj94_moving_avg
0.049	0.462	-0.307	-0.022	-0.255	0.595
0.059	0.443	-0.368	0.011	-0.179	0.607
0.069	0.419	-0.446	0.040	-0.140	0.617
0.079	0.446	-0.504	0.048	-0.052	0.619
0.089	0.469	-0.510	0.004	0.046	0.617
0.099	0.520	-0.487	-0.055	0.122	0.608
0.109	0.517	-0.442	-0.066	0.195	0.600
0.119	0.524	-0.398	-0.106	0.272	0.587
0.129	0.510	-0.354	-0.144	0.377	0.571
0.139	0.505	-0.289	-0.202	0.445	0.527
0.149	0.498	-0.208	-0.240	0.506	0.516
0.159	0.494	-0.096	-0.227	0.570	0.499
0.169	0.474	0.015	-0.191	0.634	0.473
0.179	0.449	0.138	-0.154	0.642	0.464
0.189	0.460	0.250	-0.106	0.630	0.462
0.199	0.467	0.316	-0.038	0.644	0.480
0.209	0.430	0.390	0.028	0.653	0.477
0.219	0.409	0.442	0.108	0.649	0.472
0.229	0.428	0.488	0.196	0.631	0.485
0.239	0.433	0.535	0.299	0.629	0.508
0.249	0.449	0.553	0.366	0.648	0.485
0.259	0.444	0.545	0.399	0.644	0.480
0.269	0.443	0.548	0.416	0.645	0.497
0.279	0.444	0.557	0.448	0.665	0.510
0.289	0.447	0.551	0.466	0.662	0.509
0.299	0.438	0.555	0.485	0.661	0.509
0.309	0.487	0.534	0.497	0.654	0.523
0.319	0.513	0.530	0.499	0.654	0.538
0.329	0.517	0.545	0.479	0.636	0.540
0.339	0.528	0.541	0.470	0.632	0.571
0.349	0.530	0.536	0.494	0.629	0.610
0.359	0.551	0.545	0.510	0.647	0.622
0.369	0.564	0.540	0.517	0.657	0.622
0.379	0.570	0.519	0.518	0.637	0.626
0.389	0.571	0.538	0.508	0.637	0.612
0.399	0.582	0.553	0.504	0.635	0.579
0.409	0.583	0.566	0.515	0.633	0.565
0.419	0.584	0.566	0.542	0.636	0.564
0.429	0.590	0.538	0.576	0.661	0.573
0.439	0.572	0.525	0.569	0.662	0.561
0.449	0.553	0.482	0.524	0.645	0.557
0.459	0.504	0.463	0.462	0.635	0.553
0.469	0.499	0.445	0.411	0.642	0.551
0.479	0.476	0.410	0.407	0.647	0.538
0.489	0.494	0.388	0.405	0.629	0.543
0.499	0.497	0.393	0.404	0.609	0.551
0.509	0.482	0.394	0.387	0.608	0.508
0.519	0.481	0.402	0.349	0.599	0.492
0.529	0.484	0.410	0.338	0.592	0.473
0.539	0.508	0.402	0.364	0.587	0.475
0.549	0.532	0.443	0.424	0.577	0.467
0.559	0.558	0.435	0.484	0.587	0.464
0.569	0.561	0.456	0.543	0.568	0.448
0.579	0.583	0.467	0.550	0.577	0.441
0.589	0.575	0.470	0.554	0.599	0.426
0.599	0.572	0.475	0.550	0.606	0.440
0.609	0.607	0.486	0.557	0.611	0.489
0.619	0.582	0.494	0.586	0.626	0.492
0.629	0.565	0.509	0.593	0.631	0.504
0.639	0.554	0.528	0.566	0.610	0.511
0.649	0.557	0.543	0.531	0.575	0.514
0.659	0.565	0.579	0.477	0.572	0.529
0.669	0.552	0.590	0.439	0.567	0.541
0.679	0.564	0.613	0.432	0.559	0.560
0.689	0.568	0.612	0.406	0.541	0.579
0.699	0.588	0.597	0.375	0.532	0.582
0.709	0.566	0.593	0.356	0.510	0.575
0.719	0.596	0.573	0.334	0.483	0.589
0.729	0.609	0.578	0.317	0.455	0.597
0.739	0.610	0.572	0.284	0.466	0.599
0.749	0.608	0.571	0.262	0.513	0.607
0.759	0.603	0.554	0.294	0.526	0.618
0.769	0.615	0.535	0.266	0.517	0.612
0.779	0.607	0.520	0.167	0.518	0.612
0.789	0.598	0.479	0.076	0.527	0.622
0.799	0.599	0.491	0.011	0.540	0.621
0.809	0.602	0.517	-0.081	0.568	0.620
0.819	0.609	0.512	-0.190	0.549	0.598
0.829	0.618	0.507	-0.345	0.564	0.597
0.839	0.638	0.498	-0.568	0.597	0.593
0.849	0.618	0.487	-0.793	0.587	0.592
0.859	0.595	0.488	-1.046	0.555	0.589
0.869	0.592	0.522	-1.257	0.547	0.595
0.879	0.600	0.549	-1.403	0.498	0.584
0.889	0.603	0.590	-1.562	0.428	0.571
0.899	0.581	0.612	-1.696	0.354	0.574
0.909	0.583	0.603	-1.849	0.283	0.573
0.919	0.582	0.620	-1.971	0.270	0.600
0.929	0.587	0.628	-2.006	0.269	0.591
0.939	0.574	0.646	-1.960	0.247	0.595
0.949	0.598	0.646	-1.975	0.248	0.593
0.959	0.633	0.637	-2.036	0.279	0.551
0.969	0.645	0.616	-2.086	0.299	0.538
0.979	0.655	0.631	-2.155	0.345	0.489
0.989	0.671	0.634	-2.208	0.410	0.424
0.999	0.696	0.616	-2.296	0.471	0.368
1.009	0.689	0.637	-2.346	0.531	0.351
1.019	0.683	0.634	-2.431	0.579	0.319
1.029	0.656	0.635	-2.527	0.590	0.304
1.039	0.646	0.642	-2.624	0.602	0.311
1.049	0.624	0.657	-2.658	0.584	0.305
1.059	0.603	0.665	-2.663	0.563	0.346
1.069	0.586	0.683	-2.661	0.562	0.291
1.079	0.574	0.675	-2.661	0.524	0.287
1.089	0.568	0.662	-2.660	0.523	0.295
1.099	0.547	0.668	-2.657	0.511	0.256
1.109	0.548	0.674	-2.667	0.484	0.165
1.119	0.546	0.682	-2.660	0.449	0.079
1.129	0.547	0.665	-2.662	0.417	-0.013
1.139	0.544	0.662	-2.661	0.410	-0.113
1.149	0.549	0.650	-2.668	0.387	-0.250
1.159	0.577	0.652	-2.665	0.383	-0.360
1.169	0.596	0.656	-2.659	0.397	-0.397
1.179	0.603	0.676	-2.651	0.431	-0.416
1.189	0.603	0.687	-2.656	0.434	-0.458
1.199	0.604	0.666	-2.657	0.432	-0.466
1.209	0.608	0.650	-2.659	0.458	-0.422
1.219	0.622	0.649	-2.665	0.470	-0.419
1.229	0.625	0.657	-2.662	0.487	-0.403
1.239	0.635	0.641	-2.661	0.492	-0.361
1.249	0.647	0.646	-2.653	0.518	-0.294
1.259	0.646	0.634	-2.647	0.515	-0.238
1.269	0.649	0.593	-2.655	0.481	-0.203
1.279	0.630	0.574	-2.663	0.477	-0.205
1.289	0.635	0.559	-2.657	0.470	-0.178
1.299	0.635	0.557	-2.662	0.495	-0.162
1.309	0.629	0.547	-2.654	0.499	-0.166
1.319	0.609	0.525	-2.652	0.511	-0.135
1.329	0.620	0.509	-2.657	0.517	-0.118
1.339	0.613	0.515	-2.658	0.524	-0.137
1.349	0.605	0.488	-2.652	0.547	-0.062
1.359	0.601	0.482	-2.635	0.567	0.009
1.369	0.585	0.496	-2.577	0.601	0.073
1.379	0.603	0.509	-2.506	0.611	0.139
1.389	0.605	0.527	-2.447	0.639	0.214
1.399	0.629	0.537	-2.444	0.658	0.263
1.409	0.643	0.542	-2.453	0.669	0.338
1.419	0.661	0.526	-2.455	0.676	0.412
1.429	0.655	0.547	-2.449	0.694	0.427
1.439	0.665	0.527	-2.448	0.672	0.479
1.449	0.668	0.542	-2.458	0.643	0.457
1.459	0.676	0.546	-2.480	0.619	0.442
1.469	0.669	0.552	-2.539	0.611	0.445
1.479	0.653	0.528	-2.607	0.610	0.468
1.489	0.636	0.523	-2.668	0.594	0.467
1.499	0.622	0.482	-2.669	0.555	0.476
1.509	0.604	0.437	-2.667	0.529	0.474
1.519	0.568	0.399	-2.666	0.498	0.465
1.529	0.531	0.324	-2.672	0.475	0.534
1.539	0.506	0.288	-2.668	0.502	0.535
1.549	0.512	0.250	-2.667	0.519	0.540
1.559	0.521	0.248	-2.674	0.530	0.534
1.569	0.534	0.238	-2.672	0.545	0.539
1.579	0.524	0.234	-2.670	0.530	0.535
1.589	0.538	0.211	-2.670	0.500	0.561
1.599	0.555	0.212	-2.670	0.514	0.575
1.609	0.560	0.271	-2.659	0.535	0.574
1.619	0.572	0.343	-2.654	0.554	0.580
1.629	0.608	0.429	-2.655	0.551	0.569
1.639	0.612	0.501	-2.662	0.512	0.573
1.649	0.591	0.539	-2.612	0.492	0.538
1.659	0.502	0.527	-2.581	0.484	0.521
1.669	0.503	0.549	-2.531	0.440	0.534
1.679	0.519	0.543	-2.482	0.460	0.525
1.689	0.513	0.571	-2.433	0.475	0.502
1.699	0.469	0.601	-2.429	0.457	0.513
1.709	0.454	0.536	-2.437	0.446	0.541
1.719	0.419	0.440	-2.437	0.436	0.541
1.729	0.386	0.325	-2.432	0.430	0.508
1.739	0.380	0.215	-2.428	0.464	0.492
1.749	0.381	0.118	-2.480	0.479	0.521
1.759	0.442	0.007	-2.510	0.504	0.534
1.769	0.413	-0.121	-2.565	0.522	0.525
1.779	0.390	-0.208	-2.608	0.519	0.525
1.789	0.370	-0.305	-2.656	0.550	0.524
1.799	0.397	-0.375	-2.663	0.560	0.493
1.809	0.439	-0.380	-2.662	0.547	0.458
1.819	0.506	-0.363	-2.663	0.505	0.462
1.829	0.565	-0.329	-2.668	0.462	0.512
1.839	0.571	-0.320	-2.672	0.388	0.543
1.849	0.568	-0.322	-2.672	0.328	0.574
1.859	0.569	-0.296	-2.673	0.263	0.568
1.869	0.596	-0.299	-2.667	0.214	0.556
1.879	0.600	-0.328	-2.675	0.163	0.551
1.889	0.614	-0.365	-2.675	0.105	0.552
1.899	0.611	-0.430	-2.672	0.076	0.562
1.909	0.604	-0.499	-2.672	0.052	0.607
1.919	0.597	-0.568	-2.680	0.060	0.602
1.929	0.590	-0.646	-2.683	0.078	0.592
1.939	0.547	-0.684	-2.666	0.128	0.590
1.949	0.494	-0.758	-2.626	0.133	0.595
1.959	0.442	-0.918	-2.565	0.146	0.600
1.969	0.379	-1.063	-2.562	0.156	0.615
1.979	0.310	-1.163	-2.560	0.213	0.639
1.989	0.253	-1.366	-2.543	0.267	0.649
1.999	0.161	-1.549	-2.541	0.315	0.641
2.009	0.064	-1.743	-2.534	0.369	0.603
2.019	-0.017	-1.927	-2.526	0.414	0.588
2.029	-0.069	-2.107	-2.528	0.450	0.572
2.039	-0.071	-2.297	-2.544	0.466	0.554
2.049	-0.064	-2.433	-2.575	0.500	0.543
2.059	-0.047	-2.505	-2.636	0.551	0.551
2.069	-0.013	-2.567	-2.641	0.555	0.542
2.079	0.003	-2.653	-2.645	0.512	0.551
2.089	0.025	-2.651	-2.659	0.487	0.548
2.099	0.072	-2.649	-2.660	0.482	0.554
2.109	0.111	-2.650	-2.664	0.466	0.579
2.119	0.133	-2.648	-2.666	0.432	0.577
2.129	0.129	-2.652	-2.666	0.395	0.605
2.139	0.132	-2.656	-2.667	0.393	0.609
2.149	0.141	-2.650	-2.668	0.373	0.598
2.159	0.148	-2.651	-2.663	0.370	0.584
2.169	0.149	-2.658	-2.656	0.408	0.585
2.179	0.121	-2.665	-2.659	0.443	0.572
2.189	0.111	-2.663	-2.653	0.449	0.575
2.199	0.109	-2.667	-2.654	0.436	0.588
2.209	0.097	-2.666	-2.648	0.442	0.585
2.219	0.071	-2.669	-2.643	0.474	0.587
2.229	0.043	-2.670	-2.637	0.507	0.578
2.239	0.044	-2.659	-2.632	0.509	0.582
2.249	0.054	-2.660	-2.639	0.519	0.559
2.259	0.041	-2.656	-2.642	0.524	0.566
2.269	0.038	-2.651	-2.647	0.507	0.562
2.279	0.075	-2.652	-2.649	0.512	0.552
2.289	0.064	-2.653	-2.656	0.528	0.546
2.299	0.056	-2.652	-2.656	0.542	0.538
2.309	0.036	-2.652	-2.663	0.557	0.549
2.319	0.064	-2.649	-2.667	0.572	0.541
2.329	0.112	-2.648	-2.667	0.586	0.542
2.339	0.151	-2.661	-2.677	0.594	0.550
2.349	0.193	-2.662	-2.673	0.611	0.577
2.359	0.220	-2.667	-2.675	0.605	0.584
2.369	0.243	-2.672	-2.673	0.598	0.575
2.379	0.297	-2.662	-2.676	0.574	0.567
2.389	0.357	-2.661	-2.669	0.550	0.571
2.399	0.404	-2.664	-2.662	0.521	0.577
2.409	0.474	-2.664	-2.667	0.503	0.568
2.419	0.509	-2.666	-2.659	0.500	0.569
2.429	0.521	-2.670	-2.662	0.482	0.553
2.439	0.541	-2.666	-2.660	0.476	0.548
2.449	0.532	-2.661	-2.663	0.463	0.530
2.459	0.524	-2.653	-2.660	0.479	0.523
2.469	0.519	-2.659	-2.660	0.489	0.545
2.479	0.504	-2.662	-2.656	0.504	0.568
2.489	0.520	-2.660	-2.660	0.520	0.579
2.499	0.496	-2.651	-2.662	0.537	0.575
2.509	0.484	-2.656	-2.663	0.531	0.587
2.519	0.492	-2.655	-2.669	0.517	0.606
2.529	0.497	-2.652	-2.666	0.498	0.611
2.539	0.485	-2.647	-2.668	0.452	0.615
2.549	0.511	-2.660	-2.661	0.451	0.635
2.559	0.521	-2.669	-2.653	0.440	0.623
2.569	0.533	-2.667	-2.651	0.442	0.617
2.579	0.570	-2.669	-2.655	0.440	0.611
2.589	0.568	-2.668	-2.661	0.440	0.609
2.599	0.589	-2.674	-2.657	0.449	0.619
2.609	0.614	-2.674	-2.649	0.439	0.619
2.619	0.623	-2.675	-2.652	0.447	0.630
2.629	0.622	-2.673	-2.655	0.488	0.663
2.639	0.633	-2.676	-2.660	0.531	0.684
2.649	0.616	-2.669	-2.666	0.548	0.698
2.659	0.637	-2.659	-2.671	0.547	0.719
2.669	0.624	-2.651	-2.672	0.549	0.734
2.679	0.592	-2.652	-2.670	0.569	0.739
2.689	0.587	-2.641	-2.670	0.564	0.727
2.699	0.600	-2.640	-2.677	0.566	0.703
2.709	0.596	-2.622	-2.679	0.574	0.680
2.719	0.587	-2.618	-2.672	0.571	0.656
2.729	0.587	-2.619	-2.678	0.572	0.613
2.739	0.577	-2.614	-2.676	0.580	0.555
2.749	0.577	-2.616	-2.683	0.570	0.489
2.759	0.567	-2.623	-2.677	0.554	0.441
2.769	0.582	-2.636	-2.673	0.543	0.430
2.779	0.590	-2.631	-2.674	0.540	0.413
2.789	0.597	-2.645	-2.668	0.549	0.423
2.799	0.599	-2.641	-2.669	0.540	0.434
2.809	0.605	-2.659	-2.673	0.543	0.445
2.819	0.614	-2.660	-2.675	0.537	0.460
2.829	0.624	-2.664	-2.673	0.544	0.459
2.839	0.642	-2.666	-2.661	0.552	0.494
2.849	0.645	-2.668	-2.659	0.560	0.555
2.859	0.645	-2.662	-2.664	0.570	0.572
2.869	0.638	-2.659	-2.663	0.585	0.599
2.879	0.641	-2.656	-2.663	0.596	0.617
2.889	0.630	-2.655	-2.666	0.623	0.611
2.899	0.615	-2.659	-2.661	0.639	0.605
2.909	0.548	-2.658	-2.662	0.657	0.531
2.919	0.467	-2.650	-2.663	0.648	0.458
2.929	0.383	-2.651	-2.661	0.630	0.453
2.939	0.306	-2.651	-2.668	0.633	0.451
2.949	0.262	-2.649	-2.666	0.619	0.446
2.959	0.192	-2.656	-2.661	0.607	0.439
2.969	0.135	-2.648	-2.661	0.578	0.388
2.979	0.039	-2.653	-2.661	0.549	0.375
2.989	-0.037	-2.649	-2.665	0.517	0.359
2.999	-0.118	-2.649	-2.665	0.484	0.370
3.009	-0.199	-2.650	-2.660	0.469	0.430
3.019	-0.249	-2.659	-2.656	0.468	0.498
3.029	-0.236	-2.661	-2.653	0.455	0.507
3.039	-0.230	-2.658	-2.655	0.439	0.491
3.049	-0.248	-2.651	-2.653	0.435	0.466
3.059	-0.267	-2.647	-2.663	0.450	0.471
3.069	-0.305	-2.652	-2.661	0.489	0.487
3.079	-0.315	-2.655	-2.666	0.483	0.494
3.089	-0.346	-2.661	-2.665	0.491	0.498
3.099	-0.361	-2.663	-2.664	0.507	0.509
3.109	-0.311	-2.661	-2.666	0.470	0.535
3.119	-0.284	-2.666	-2.676	0.466	0.534
3.129	-0.341	-2.663	-2.677	0.481	0.534
3.139	-0.402	-2.659	-2.679	0.488	0.575
3.149	-0.456	-2.667	-2.680	0.508	0.615
3.159	-0.447	-2.668	-2.671	0.484	0.628
3.169	-0.453	-2.674	-2.673	0.470	0.637
3.179	-0.466	-2.673	-2.671	0.481	0.627
3.189	-0.445	-2.672	-2.662	0.469	0.626
3.199	-0.433	-2.664	-2.607	0.467	0.603
3.209	-0.450	-2.664	-2.576	0.503	0.590
3.219	-0.450	-2.661	-2.536	0.511	0.568
3.229	-0.432	-2.664	-2.464	0.504	0.577
3.239	-0.434	-2.676	-2.432	0.486	0.560
3.249	-0.410	-2.680	-2.426	0.463	0.536
3.259	-0.420	-2.681	-2.430	0.455	0.505
3.269	-0.407	-2.680	-2.428	0.459	0.519
3.279	-0.409	-2.679	-2.423	0.468	0.539
3.289	-0.439	-2.676	-2.435	0.499	0.525
3.299	-0.445	-2.680	-2.495	0.497	0.509
3.309	-0.477	-2.681	-2.521	0.494	0.502
3.319	-0.499	-2.681	-2.558	0.440	0.521
3.329	-0.506	-2.679	-2.627	0.383	0.482
3.339	-0.474	-2.670	-2.655	0.379	0.488
3.349	-0.460	-2.669	-2.632	0.394	0.539
3.359	-0.446	-2.666	-2.606	0.441	0.560
3.369	-0.386	-2.649	-2.608	0.447	0.475
3.379	-0.262	-2.612	-2.614	0.431	0.465
3.389	-0.136	-2.607	-2.612	0.420	0.502
3.399	-0.009	-2.607	-2.613	0.421	0.512
3.409	0.134	-2.604	-2.599	0.439	0.515
3.419	0.236	-2.604	-2.607	0.502	0.518
3.429	0.344	-2.606	-2.613	0.572	0.509
3.439	0.424	-2.607	-2.612	0.601	0.438
3.449	0.491	-2.607	-2.647	0.624	0.434
3.459	0.565	-2.604	-2.665	0.609	0.450
3.469	0.594	-2.616	-2.664	0.598	0.504
3.479	0.579	-2.661	-2.664	0.610	0.482
3.489	0.572	-2.671	-2.661	0.621	0.440
3.499	0.554	-2.675	-2.661	0.632	0.433
3.509	0.555	-2.677	-2.675	0.639	0.434
3.519	0.578	-2.676	-2.670	0.642	0.429
3.529	0.564	-2.676	-2.668	0.645	0.493
3.539	0.551	-2.678	-2.666	0.642	0.548
3.549	0.565	-2.677	-2.667	0.633	0.527
3.559	0.557	-2.678	-2.668	0.634	0.518
3.569	0.550	-2.683	-2.665	0.638	0.526
3.579	0.535	-2.682	-2.659	0.640	0.548
3.589	0.533	-2.677	-2.658	0.633	0.578
3.599	0.535	-2.671	-2.662	0.625	0.594
3.609	0.528	-2.678	-2.663	0.624	0.600
3.619	0.503	-2.679	-2.665	0.619	0.609
3.629	0.503	-2.672	-2.664	0.618	0.600
3.639	0.512	-2.678	-2.666	0.609	0.590
3.649	0.502	-2.680	-2.666	0.612	0.582
3.659	0.488	-2.676	-2.668	0.613	0.574
3.669	0.487	-2.677	-2.668	0.615	0.580
3.679	0.490	-2.674	-2.672	0.616	0.603
3.689	0.473	-2.674	-2.671	0.615	0.594
3.699	0.475	-2.679	-2.658	0.619	0.594
3.709	0.484	-2.667	-2.643	0.617	0.601
3.719	0.512	-2.667	-2.645	0.617	0.605
3.729	0.516	-2.668	-2.650	0.605	0.597
3.739	0.505	-2.659	-2.649	0.613	0.563
3.749	0.509	-2.657	-2.647	0.603	0.540
3.759	0.523	-2.659	-2.649	0.598	0.530
3.769	0.534	-2.654	-2.646	0.601	0.523
3.779	0.551	-2.658	-2.647	0.604	0.507
3.789	0.551	-2.662	-2.649	0.614	0.523
3.799	0.562	-2.659	-2.655	0.594	0.530
3.809	0.537	-2.665	-2.663	0.573	0.513
3.819	0.520	-2.665	-2.666	0.539	0.519
3.829	0.533	-2.670	-2.662	0.547	0.516
3.839	0.557	-2.670	-2.666	0.561	0.549
3.849	0.577	-2.672	-2.666	0.571	0.559
3.859	0.599	-2.672	-2.663	0.577	0.560
3.869	0.606	-2.673	-2.672	0.585	0.561
3.879	0.588	-2.669	-2.678	0.562	0.554
3.889	0.613	-2.668	-2.676	0.523	0.540
3.899	0.598	-2.667	-2.674	0.529	0.536
3.909	0.599	-2.667	-2.675	0.553	0.559
3.919	0.586	-2.666	-2.677	0.580	0.542
3.929	0.585	-2.664	-2.675	0.591	0.554
3.939	0.582	-2.661	-2.666	0.593	0.559
3.949	0.531	-2.659	-2.587	0.603	0.577
3.959	0.445	-2.659	-2.512	0.598	0.576
3.969	0.451	-2.653	-2.441	0.594	0.559
3.979	0.463	-2.655	-2.363	0.599	0.567
3.989	0.454	-2.655	-2.266	0.625	0.576
3.999	0.471	-2.648	-2.170	0.629	0.589
4.009	0.490	-2.650	-2.098	0.620	0.555
4.019	0.506	-2.649	-2.013	0.607	0.551
4.029	0.505	-2.656	-1.932	0.581	0.558
4.039	0.496	-2.655	-1.883	0.536	0.540
4.049	0.519	-2.661	-1.918	0.504	0.544
4.059	0.560	-2.663	-1.902	0.492	0.547
4.069	0.512	-2.668	-1.863	0.463	0.553
4.079	0.517	-2.667	-1.778	0.460	0.568
4.089	0.505	-2.672	-1.744	0.474	0.550
4.099	0.493	-2.675	-1.761	0.476	0.534
4.109	0.484	-2.676	-1.776	0.495	0.532
4.119	0.473	-2.675	-1.785	0.500	0.542
4.129	0.470	-2.672	-1.768	0.538	0.528
4.139	0.482	-2.657	-1.709	0.572	0.535
4.149	0.507	-2.664	-1.633	0.588	0.509
4.159	0.532	-2.664	-1.615	0.595	0.503
4.169	0.568	-2.659	-1.577	0.619	0.497
4.179	0.559	-2.654	-1.554	0.621	0.481
4.189	0.571	-2.651	-1.547	0.606	0.490
4.199	0.583	-2.656	-1.606	0.590	0.491
4.209	0.584	-2.660	-1.657	0.574	0.504
4.219	0.568	-2.658	-1.729	0.577	0.492
4.229	0.563	-2.654	-1.838	0.545	0.511
4.239	0.566	-2.675	-1.947	0.512	0.520
4.249	0.565	-2.670	-2.074	0.513	0.533
4.259	0.573	-2.681	-2.189	0.516	0.535
4.269	0.576	-2.684	-2.347	0.514	0.545
4.279	0.583	-2.690	-2.529	0.518	0.531
4.289	0.573	-2.693	-2.652	0.516	0.533
4.299	0.571	-2.690	-2.655	0.507	0.549
4.309	0.562	-2.687	-2.662	0.508	0.575
4.319	0.590	-2.686	-2.662	0.497	0.595
4.329	0.608	-2.691	-2.659	0.491	0.614
4.339	0.600	-2.686	-2.661	0.487	0.621
4.349	0.605	-2.682	-2.658	0.483	0.590
4.359	0.592	-2.678	-2.656	0.453	0.573
4.369	0.600	-2.675	-2.650	0.414	0.555
4.379	0.612	-2.671	-2.645	0.415	0.513
4.389	0.631	-2.667	-2.660	0.431	0.520
4.399	0.624	-2.668	-2.667	0.444	0.509
4.409	0.636	-2.667	-2.665	0.443	0.487
4.419	0.626	-2.664	-2.666	0.459	0.443
4.429	0.598	-2.666	-2.657	0.479	0.405
4.439	0.600	-2.665	-2.655	0.492	0.414
4.449	0.603	-2.663	-2.651	0.449	0.442
4.459	0.616	-2.661	-2.658	0.478	0.471
4.469	0.584	-2.666	-2.656	0.504	0.498
4.479	0.580	-2.666	-2.639	0.489	0.557
4.489	0.591	-2.665	-2.605	0.470	0.530
4.499	0.599	-2.660	-2.556	0.465	0.515
4.509	0.596	-2.660	-2.534	0.454	0.523
4.519	0.586	-2.665	-2.530	0.421	0.544
4.529	0.584	-2.666	-2.539	0.333	0.544
4.539	0.568	-2.660	-2.539	0.315	0.531
4.549	0.563	-2.660	-2.532	0.356	0.516
4.559	0.555	-2.661	-2.515	0.291	0.498
4.569	0.569	-2.656	-2.520	0.262	0.489
4.579	0.557	-2.656	-2.541	0.258	0.481
4.589	0.531	-2.662	-2.575	0.260	0.506
4.599	0.517	-2.665	-2.621	0.241	0.508
4.609	0.510	-2.668	-2.631	0.252	0.514
4.619	0.516	-2.665	-2.631	0.306	0.519
4.629	0.524	-2.660	-2.627	0.381	0.537
4.639	0.546	-2.666	-2.629	0.399	0.555
4.649	0.530	-2.668	-2.635	0.401	0.580
4.659	0.533	-2.662	-2.643	0.467	0.603
4.669	0.531	-2.663	-2.642	0.520	0.608
4.679	0.522	-2.662	-2.635	0.559	0.632
4.689	0.542	-2.664	-2.627	0.547	0.644
4.699	0.564	-2.663	-2.627	0.573	0.659
4.709	0.563	-2.666	-2.647	0.582	0.658
4.719	0.576	-2.666	-2.648	0.580	0.657
4.729	0.591	-2.675	-2.650	0.552	0.656
4.739	0.578	-2.670	-2.651	0.554	0.648
4.749	0.593	-2.668	-2.658	0.484	0.637
4.759	0.593	-2.669	-2.657	0.386	0.625
4.769	0.600	-2.671	-2.653	0.277	0.623
4.779	0.605	-2.674	-2.657	0.148	0.604
4.789	0.588	-2.668	-2.663	0.030	0.596
4.799	0.585	-2.665	-2.659	-0.197	0.601
4.809	0.590	-2.662	-2.652	-0.451	0.593
4.819	0.570	-2.661	-2.654	-0.702	0.604
4.829	0.561	-2.649	-2.655	-0.929	0.603
4.839	0.564	-2.653	-2.652	-1.179	0.625
4.849	0.549	-2.658	-2.650	-1.366	0.644
4.859	0.561	-2.660	-2.657	-1.596	0.648
4.869	0.569	-2.658	-2.657	-1.832	0.651
4.879	0.586	-2.651	-2.658	-2.040	0.641
4.889	0.596	-2.656	-2.659	-2.212	0.637
4.899	0.617	-2.661	-2.661	-2.307	0.629
4.909	0.636	-2.662	-2.656	-2.385	0.621
4.919	0.662	-2.656	-2.656	-2.456	0.614
4.929	0.658	-2.658	-2.657	-2.532	0.614
4.939	0.633	-2.655	-2.662	-2.611	0.604
4.949	0.647	-2.661	-2.664	-2.657	0.618
4.959	0.633	-2.662	-2.665	-2.656	0.638
4.969	0.634	-2.664	-2.673	-2.651	0.631
4.979	0.617	-2.667	-2.674	-2.652	0.626
4.989	0.597	-2.667	-2.673	-2.648	0.623
4.999	0.541	-2.662	-2.672	-2.652	0.613
5.009	0.481	-2.664	-2.675	-2.656	0.592
5.019	0.378	-2.668	-2.674	-2.657	0.533
5.029	0.310	-2.673	-2.668	-2.660	0.526
5.039	0.265	-2.680	-2.670	-2.666	0.500
5.049	0.258	-2.678	-2.669	-2.661	0.464
5.059	0.257	-2.676	-2.661	-2.666	0.448
5.069	0.251	-2.681	-2.655	-2.674	0.452
5.079	0.264	-2.681	-2.652	-2.677	0.451
5.089	0.244	-2.677	-2.657	-2.679	0.490
5.099	0.239	-2.664	-2.657	-2.678	0.500
5.109	0.221	-2.672	-2.656	-2.679	0.531
5.119	0.298	-2.667	-2.658	-2.683	0.589
5.129	0.369	-2.660	-2.658	-2.683	0.596
5.139	0.447	-2.656	-2.656	-2.679	0.629
5.149	0.425	-2.647	-2.651	-2.685	0.637
5.159	0.420	-2.617	-2.638	-2.683	0.618
5.169	0.407	-2.606	-2.642	-2.674	0.628
5.179	0.380	-2.604	-2.640	-2.676	0.624
5.189	0.412	-2.610	-2.635	-2.678	0.591
5.199	0.445	-2.624	-2.631	-2.680	0.573
5.209	0.477	-2.619	-2.592	-2.676	0.566
5.219	0.496	-2.624	-2.530	-2.657	0.582
5.229	0.502	-2.634	-2.466	-2.634	0.540
5.239	0.494	-2.635	-2.402	-2.628	0.515
5.249	0.517	-2.648	-2.360	-2.628	0.489
5.259	0.545	-2.674	-2.296	-2.629	0.493
5.269	0.561	-2.676	-2.216	-2.636	0.508
5.279	0.588	-2.674	-2.148	-2.628	0.518
5.289	0.597	-2.678	-2.118	-2.627	0.514
5.299	0.619	-2.680	-2.117	-2.624	0.522
5.309	0.642	-2.679	-2.170	-2.621	0.522
5.319	0.643	-2.673	-2.227	-2.636	0.521
5.329	0.620	-2.664	-2.293	-2.650	0.568
5.339	0.611	-2.662	-2.354	-2.653	0.580
5.349	0.603	-2.663	-2.408	-2.649	0.626
5.359	0.594	-2.664	-2.486	-2.644	0.642
5.369	0.563	-2.670	-2.565	-2.645	0.617
5.379	0.559	-2.673	-2.633	-2.641	0.609
5.389	0.554	-2.667	-2.670	-2.580	0.609
5.399	0.529	-2.668	-2.673	-2.503	0.614
5.409	0.504	-2.670	-2.669	-2.464	0.602
5.419	0.519	-2.674	-2.671	-2.426	0.573
5.429	0.553	-2.674	-2.671	-2.432	0.562
5.439	0.554	-2.672	-2.674	-2.430	0.554
5.449	0.550	-2.671	-2.676	-2.426	0.547
5.459	0.560	-2.675	-2.672	-2.427	0.529
5.469	0.579	-2.672	-2.676	-2.414	0.531
5.479	0.581	-2.669	-2.671	-2.424	0.525
5.489	0.601	-2.669	-2.671	-2.484	0.536
5.499	0.637	-2.666	-2.672	-2.549	0.552
5.509	0.649	-2.656	-2.670	-2.587	0.558
5.519	0.618	-2.650	-2.675	-2.626	0.551
5.529	0.593	-2.649	-2.676	-2.629	0.560
5.539	0.590	-2.652	-2.677	-2.632	0.574
5.549	0.590	-2.649	-2.676	-2.636	0.579
5.559	0.589	-2.649	-2.677	-2.637	0.585
5.569	0.602	-2.640	-2.668	-2.648	0.599
5.579	0.603	-2.637	-2.666	-2.649	0.574
5.589	0.573	-2.636	-2.666	-2.659	0.545
5.599	0.551	-2.644	-2.659	-2.657	0.490
5.609	0.535	-2.653	-2.661	-2.671	0.429
5.619	0.557	-2.657	-2.651	-2.666	0.326
5.629	0.578	-2.661	-2.653	-2.662	0.228
5.639	0.583	-2.662	-2.653	-2.662	0.155
5.649	0.605	-2.658	-2.654	-2.667	0.125
5.659	0.608	-2.656	-2.648	-2.670	0.069
5.669	0.597	-2.660	-2.662	-2.671	0.023
5.679	0.597	-2.666	-2.660	-2.676	-0.034
5.689	0.606	-2.666	-2.663	-2.678	-0.108
5.699	0.587	-2.664	-2.668	-2.681	-0.123
5.709	0.547	-2.663	-2.672	-2.673	-0.103
5.719	0.521	-2.660	-2.677	-2.682	-0.029
5.729	0.511	-2.659	-2.678	-2.683	0.006
5.739	0.512	-2.656	-2.678	-2.681	0.005
5.749	0.499	-2.660	-2.678	-2.683	-0.028
5.759	0.499	-2.665	-2.685	-2.681	-0.053
5.769	0.496	-2.653	-2.665	-2.682	-0.088
5.779	0.499	-2.652	-2.662	-2.679	-0.097
5.789	0.498	-2.655	-2.665	-2.679	-0.133
5.799	0.515	-2.658	-2.666	-2.675	-0.191
5.809	0.580	-2.663	-2.663	-2.674	-0.246
5.819	0.596	-2.665	-2.663	-2.669	-0.327
5.829	0.575	-2.666	-2.664	-2.667	-0.515
5.839	0.579	-2.664	-2.663	-2.667	-0.703
5.849	0.571	-2.664	-2.659	-2.668	-0.871
5.859	0.541	-2.664	-2.662	-2.668	-0.968
5.869	0.503	-2.674	-2.677	-2.665	-1.020
5.879	0.471	-2.677	-2.679	-2.667	-1.018
5.889	0.483	-2.666	-2.673	-2.667	-1.004
5.899	0.484	-2.664	-2.669	-2.670	-0.987
5.909	0.461	-2.664	-2.670	-2.670	-0.993
5.919	0.454	-2.662	-2.673	-2.671	-0.981
5.929	0.450	-2.667	-2.672	-2.666	-0.804
5.939	0.419	-2.669	-2.673	-2.672	-0.626
5.949	0.430	-2.660	-2.672	-2.673	-0.452
5.959	0.458	-2.661	-2.669	-2.676	-0.342
5.969	0.491	-2.657	-2.672	-2.674	-0.270
5.979	0.501	-2.657	-2.673	-2.674	-0.217
5.989	0.502	-2.664	-2.675	-2.675	-0.203
5.999	0.523	-2.654	-2.677	-2.670	-0.201
6.009	0.543	-2.654	-2.676	-2.677	-0.181
6.019	0.566	-2.654	-2.675	-2.673	-0.124
6.029	0.575	-2.655	-2.674	-2.682	-0.110
6.039	0.577	-2.661	-2.672	-2.679	-0.116
6.049	0.576	-2.662	-2.670	-2.673	-0.134
6.059	0.544	-2.655	-2.670	-2.670	-0.128
6.069	0.502	-2.659	-2.669	-2.673	-0.126
6.079	0.484	-2.653	-2.671	-2.672	-0.130
6.089	0.481	-2.658	-2.668	-2.671	-0.109
6.099	0.486	-2.659	-2.666	-2.671	-0.085
6.109	0.490	-2.661	-2.673	-2.665	-0.061
6.119	0.485	-2.658	-2.668	-2.666	-0.074
6.129	0.425	-2.656	-2.667	-2.665	-0.071
6.139	0.407	-2.654	-2.673	-2.666	-0.099
6.149	0.418	-2.656	-2.674	-2.666	-0.148
6.159	0.449	-2.665	-2.675	-2.665	-0.237
6.169	0.497	-2.666	-2.646	-2.664	-0.321
6.179	0.528	-2.671	-2.627	-2.666	-0.359
6.189	0.528	-2.669	-2.613	-2.663	-0.379
6.199	0.532	-2.672	-2.602	-2.658	-0.360
6.209	0.532	-2.669	-2.597	-2.631	-0.331
6.219	0.531	-2.673	-2.600	-2.613	-0.305
6.229	0.583	-2.669	-2.600	-2.587	-0.266
6.239	0.602	-2.670	-2.598	-2.548	-0.204
6.249	0.570	-2.671	-2.600	-2.476	-0.086
6.259	0.554	-2.667	-2.604	-2.475	0.036
6.269	0.542	-2.670	-2.629	-2.476	0.179
6.279	0.529	-2.662	-2.653	-2.482	0.279
6.289	0.518	-2.656	-2.671	-2.483	0.374
6.299	0.498	-2.656	-2.673	-2.485	0.437
6.309	0.493	-2.651	-2.672	-2.509	0.478
6.319	0.496	-2.653	-2.670	-2.524	0.494
6.329	0.511	-2.654	-2.669	-2.540	0.427
6.339	0.519	-2.653	-2.669	-2.591	0.332
6.349	0.540	-2.654	-2.668	-2.645	0.229
6.359	0.534	-2.653	-2.667	-2.643	0.048
6.369	0.523	-2.649	-2.671	-2.641	-0.214
6.379	0.521	-2.650	-2.678	-2.640	-0.470
6.389	0.523	-2.654	-2.679	-2.642	-0.780
6.399	0.528	-2.652	-2.678	-2.649	-1.112
6.409	0.530	-2.663	-2.684	-2.652	-1.430
6.419	0.527	-2.661	-2.683	-2.664	-1.738
6.429	0.497	-2.655	-2.680	-2.667	-1.962
6.439	0.496	-2.658	-2.680	-2.661	-2.160
6.449	0.491	-2.648	-2.676	-2.670	-2.379
6.459	0.526	-2.637	-2.666	-2.672	-2.498
6.469	0.560	-2.634	-2.656	-2.672	-2.571
6.479	0.574	-2.628	-2.648	-2.657	-2.641
6.489	0.565	-2.625	-2.647	-2.650	-2.661
6.499	0.559	-2.627	-2.645	-2.651	-2.663
6.509	0.553	-2.632	-2.645	-2.650	-2.661
6.519	0.549	-2.632	-2.645	-2.646	-2.666
6.529	0.574	-2.641	-2.648	-2.644	-2.665
6.539	0.577	-2.638	-2.651	-2.642	-2.679
6.549	0.570	-2.646	-2.651	-2.642	-2.683
6.559	0.549	-2.663	-2.657	-2.641	-2.687
6.569	0.536	-2.672	-2.658	-2.645	-2.683
6.579	0.541	-2.681	-2.659	-2.663	-2.677
6.589	0.554	-2.679	-2.657	-2.663	-2.671
6.599	0.562	-2.675	-2.656	-2.664	-2.672
6.609	0.579	-2.670	-2.653	-2.666	-2.681
6.619	0.589	-2.673	-2.653	-2.665	-2.669
6.629	0.605	-2.665	-2.652	-2.665	-2.666
6.639	0.620	-2.666	-2.649	-2.667	-2.658
6.649	0.643	-2.660	-2.653	-2.667	-2.645
6.659	0.647	-2.657	-2.657	-2.661	-2.642
6.669	0.641	-2.660	-2.666	-2.661	-2.642
6.679	0.639	-2.649	-2.669	-2.659	-2.642
6.689	0.647	-2.655	-2.667	-2.659	-2.643
6.699	0.638	-2.657	-2.666	-2.660	-2.631
6.709	0.623	-2.651	-2.670	-2.655	-2.630
6.719	0.581	-2.655	-2.672	-2.653	-2.639
6.729	0.550	-2.652	-2.674	-2.658	-2.646
6.739	0.532	-2.651	-2.677	-2.658	-2.647
6.749	0.534	-2.658	-2.673	-2.659	-2.653
6.759	0.526	-2.655	-2.676	-2.653	-2.654
6.769	0.513	-2.652	-2.671	-2.619	-2.661
6.779	0.493	-2.661	-2.673	-2.613	-2.667
6.789	0.472	-2.657	-2.675	-2.616	-2.665
6.799	0.464	-2.657	-2.678	-2.612	-2.677
6.809	0.467	-2.658	-2.676	-2.617	-2.676
6.819	0.497	-2.652	-2.673	-2.627	-2.670
6.829	0.512	-2.663	-2.672	-2.624	-2.665
6.839	0.517	-2.664	-2.664	-2.622	-2.669
6.849	0.512	-2.659	-2.663	-2.627	-2.670
6.859	0.520	-2.660	-2.658	-2.633	-2.673
6.869	0.555	-2.658	-2.652	-2.672	-2.667
6.879	0.568	-2.654	-2.649	-2.677	-2.660
6.889	0.595	-2.652	-2.650	-2.673	-2.667
6.899	0.628	-2.652	-2.642	-2.668	-2.668
6.909	0.633	-2.649	-2.647	-2.665	-2.661
6.919	0.655	-2.651	-2.622	-2.655	-2.664
6.929	0.661	-2.650	-2.615	-2.658	-2.658
6.939	0.659	-2.658	-2.619	-2.656	-2.657
6.949	0.666	-2.664	-2.622	-2.658	-2.659
6.959	0.678	-2.661	-2.623	-2.658	-2.663
6.969	0.669	-2.655	-2.629	-2.661	-2.669
6.979	0.661	-2.651	-2.627	-2.652	-2.663
6.989	0.673	-2.648	-2.631	-2.654	-2.664
6.999	0.675	-2.655	-2.644	-2.660	-2.665
7.009	0.684	-2.655	-2.637	-2.663	-2.669
7.019	0.673	-2.656	-2.666	-2.666	-2.676
7.029	0.653	-2.651	-2.681	-2.663	-2.682
7.039	0.639	-2.645	-2.684	-2.674	-2.652
7.049	0.636	-2.642	-2.681	-2.673	-2.581
7.059	0.615	-2.643	-2.684	-2.678	-2.535
7.069	0.600	-2.655	-2.690	-2.673	-2.466
7.079	0.591	-2.666	-2.688	-2.682	-2.403
7.089	0.571	-2.670	-2.674	-2.678	-2.345
7.099	0.518	-2.666	-2.658	-2.673	-2.236
7.109	0.431	-2.667	-2.663	-2.676	-2.019
7.119	0.360	-2.662	-2.659	-2.673	-1.780
7.129	0.326	-2.666	-2.649	-2.669	-1.592
7.139	0.300	-2.671	-2.646	-2.662	-1.434
7.149	0.310	-2.669	-2.646	-2.663	-1.268
7.159	0.326	-2.662	-2.639	-2.665	-1.030
7.169	0.329	-2.664	-2.643	-2.666	-0.814
7.179	0.332	-2.661	-2.645	-2.657	-0.606
7.189	0.339	-2.659	-2.658	-2.658	-0.390
7.199	0.401	-2.660	-2.664	-2.663	-0.201
7.209	0.483	-2.659	-2.652	-2.659	-0.095
7.219	0.568	-2.664	-2.652	-2.664	0.045
7.229	0.632	-2.665	-2.654	-2.671	0.205
7.239	0.662	-2.662	-2.656	-2.677	0.349
7.249	0.667	-2.670	-2.657	-2.673	0.431
7.259	0.674	-2.681	-2.655	-2.667	0.462
7.269	0.672	-2.681	-2.653	-2.664	0.512
7.279	0.642	-2.681	-2.654	-2.673	0.560
7.289	0.622	-2.683	-2.650	-2.671	0.604
7.299	0.585	-2.684	-2.651	-2.668	0.640
7.309	0.540	-2.678	-2.658	-2.669	0.619
7.319	0.498	-2.670	-2.657	-2.668	0.594
7.329	0.464	-2.670	-2.655	-2.663	0.592
7.339	0.439	-2.667	-2.655	-2.657	0.606
7.349	0.389	-2.665	-2.656	-2.662	0.606
7.359	0.326	-2.652	-2.658	-2.668	0.620
7.369	0.273	-2.648	-2.657	-2.658	0.605
7.379	0.224	-2.653	-2.663	-2.654	0.612
7.389	0.124	-2.650	-2.657	-2.656	0.603
7.399	0.019	-2.651	-2.662	-2.652	0.608
7.409	-0.074	-2.660	-2.662	-2.653	0.617
7.419	-0.183	-2.671	-2.668	-2.655	0.602
7.429	-0.323	-2.663	-2.670	-2.652	0.591
7.439	-0.476	-2.668	-2.657	-2.650	0.577
7.449	-0.544	-2.666	-2.659	-2.647	0.582
7.459	-0.525	-2.672	-2.658	-2.649	0.587
7.469	-0.465	-2.673	-2.659	-2.655	0.592
7.479	-0.407	-2.667	-2.658	-2.658	0.599
7.489	-0.342	-2.663	-2.663	-2.663	0.597
7.499	-0.219	-2.667	-2.664	-2.670	0.601
7.509	-0.104	-2.662	-2.668	-2.673	0.573
7.519	0.036	-2.665	-2.661	-2.668	0.535
7.529	0.209	-2.672	-2.654	-2.676	0.506
7.539	0.375	-2.670	-2.668	-2.681	0.481
7.549	0.461	-2.649	-2.666	-2.677	0.462
7.559	0.490	-2.596	-2.666	-2.678	0.446
7.569	0.509	-2.515	-2.666	-2.686	0.431
7.579	0.542	-2.455	-2.665	-2.687	0.422
7.589	0.590	-2.429	-2.669	-2.683	0.415
7.599	0.605	-2.423	-2.669	-2.679	0.402
7.609	0.618	-2.423	-2.666	-2.679	0.407
7.619	0.616	-2.421	-2.668	-2.686	0.424
7.629	0.616	-2.420	-2.670	-2.678	0.443
7.639	0.627	-2.406	-2.670	-2.676	0.466
7.649	0.640	-2.423	-2.670	-2.673	0.475
7.659	0.640	-2.475	-2.672	-2.671	0.468
7.669	0.636	-2.555	-2.670	-2.668	0.460
7.679	0.618	-2.622	-2.669	-2.666	0.427
7.689	0.612	-2.637	-2.665	-2.667	0.373
7.699	0.604	-2.640	-2.665	-2.673	0.323
7.709	0.602	-2.641	-2.668	-2.676	0.292
7.719	0.592	-2.642	-2.666	-2.676	0.241
7.729	0.587	-2.640	-2.668	-2.679	0.202
7.739	0.574	-2.652	-2.664	-2.682	0.200
7.749	0.570	-2.666	-2.663	-2.682	0.211
7.759	0.559	-2.662	-2.665	-2.684	0.260
7.769	0.544	-2.663	-2.665	-2.688	0.291
7.779	0.554	-2.664	-2.662	-2.678	0.324
7.789	0.566	-2.666	-2.670	-2.678	0.373
7.799	0.578	-2.665	-2.670	-2.665	0.423
7.809	0.588	-2.662	-2.669	-2.656	0.478
7.819	0.601	-2.664	-2.675	-2.649	0.497
7.829	0.607	-2.661	-2.677	-2.646	0.516
7.839	0.599	-2.607	-2.677	-2.639	0.513
7.849	0.625	-2.592	-2.678	-2.645	0.484
7.859	0.640	-2.597	-2.677	-2.642	0.462
7.869	0.635	-2.600	-2.677	-2.638	0.438
7.879	0.635	-2.599	-2.676	-2.652	0.441
7.889	0.602	-2.603	-2.671	-2.652	0.458
7.899	0.573	-2.588	-2.668	-2.664	0.468
7.909	0.538	-2.588	-2.668	-2.666	0.480
7.919	0.526	-2.583	-2.663	-2.671	0.529
7.929	0.496	-2.592	-2.664	-2.677	0.548
7.939	0.502	-2.649	-2.661	-2.678	0.543
7.949	0.488	-2.657	-2.659	-2.675	0.541
7.959	0.485	-2.636	-2.657	-2.676	0.523
7.969	0.507	-2.623	-2.663	-2.675	0.516
7.979	0.510	-2.622	-2.659	-2.678	0.524
7.989	0.521	-2.618	-2.659	-2.677	0.480
7.999	0.549	-2.638	-2.657	-2.680	0.375
8.009	0.576	-2.645	-2.653	-2.681	0.288
8.019	0.503	-2.644	-2.659	-2.679	0.245
8.029	0.462	-2.644	-2.661	-2.679	0.233
8.039	0.450	-2.642	-2.661	-2.652	0.220
8.049	0.456	-2.644	-2.664	-2.657	0.242
8.059	0.454	-2.662	-2.665	-2.653	0.276
8.069	0.449	-2.668	-2.654	-2.652	0.300
8.079	0.465	-2.677	-2.657	-2.650	0.314
8.089	0.474	-2.668	-2.659	-2.646	0.359
8.099	0.480	-2.619	-2.650	-2.639	0.465
8.109	0.479	-2.543	-2.653	-2.636	0.568
8.119	0.563	-2.535	-2.656	-2.636	0.625
8.129	0.641	-2.526	-2.658	-2.634	0.650
8.139	0.662	-2.532	-2.665	-2.653	0.669
8.149	0.673	-2.534	-2.661	-2.649	0.655
8.159	0.690	-2.536	-2.661	-2.652	0.632
8.169	0.695	-2.534	-2.665	-2.656	0.624
8.179	0.699	-2.532	-2.664	-2.652	0.618
8.189	0.685	-2.540	-2.675	-2.655	0.604
8.199	0.681	-2.590	-2.680	-2.659	0.599
8.209	0.702	-2.662	-2.678	-2.666	0.604
8.219	0.707	-2.653	-2.664	-2.667	0.586
8.229	0.673	-2.648	-2.661	-2.666	0.583
8.239	0.645	-2.645	-2.654	-2.671	0.591
8.249	0.623	-2.644	-2.657	-2.669	0.595
8.259	0.602	-2.644	-2.656	-2.665	0.604
8.269	0.584	-2.645	-2.656	-2.665	0.606
8.279	0.569	-2.644	-2.646	-2.659	0.607
8.289	0.570	-2.646	-2.633	-2.660	0.586
8.299	0.562	-2.648	-2.639	-2.662	0.569
8.309	0.555	-2.646	-2.649	-2.657	0.539
8.319	0.546	-2.659	-2.659	-2.655	0.545
8.329	0.570	-2.650	-2.657	-2.653	0.528
8.339	0.586	-2.579	-2.662	-2.645	0.530
8.349	0.601	-2.523	-2.664	-2.650	0.531
8.359	0.610	-2.456	-2.662	-2.652	0.515
8.369	0.621	-2.431	-2.662	-2.655	0.516
8.379	0.629	-2.428	-2.674	-2.653	0.504
8.389	0.639	-2.421	-2.671	-2.646	0.505
8.399	0.651	-2.424	-2.669	-2.645	0.461
8.409	0.637	-2.423	-2.654	-2.650	0.479
8.419	0.619	-2.429	-2.652	-2.651	0.482
8.429	0.616	-2.447	-2.652	-2.638	0.511
8.439	0.609	-2.525	-2.648	-2.642	0.522
8.449	0.612	-2.589	-2.649	-2.643	0.549
8.459	0.621	-2.654	-2.646	-2.644	0.564
8.469	0.587	-2.672	-2.644	-2.648	0.564
8.479	0.564	-2.673	-2.638	-2.655	0.561
8.489	0.549	-2.677	-2.642	-2.657	0.564
8.499	0.548	-2.680	-2.638	-2.657	0.575
8.509	0.529	-2.681	-2.654	-2.660	0.558
8.519	0.544	-2.676	-2.647	-2.665	0.546
8.529	0.521	-2.676	-2.651	-2.684	0.507
8.539	0.518	-2.670	-2.658	-2.683	0.501
8.549	0.512	-2.664	-2.659	-2.681	0.488
8.559	0.519	-2.657	-2.665	-2.683	0.502
8.569	0.549	-2.659	-2.668	-2.681	0.509
8.579	0.565	-2.659	-2.677	-2.675	0.542
8.589	0.555	-2.657	-2.675	-2.677	0.564
8.599	0.499	-2.643	-2.674	-2.676	0.597
8.609	0.512	-2.648	-2.672	-2.674	0.618
8.619	0.511	-2.647	-2.674	-2.671	0.625
8.629	0.546	-2.645	-2.673	-2.673	0.641
8.639	0.534	-2.646	-2.660	-2.671	0.615
8.649	0.537	-2.644	-2.648	-2.661	0.615
8.659	0.524	-2.655	-2.652	-2.648	0.606
8.669	0.514	-2.656	-2.651	-2.648	0.604
8.679	0.518	-2.658	-2.644	-2.656	0.606
8.689	0.541	-2.655	-2.651	-2.656	0.630
8.699	0.590	-2.667	-2.658	-2.660	0.625
8.709	0.578	-2.664	-2.657	-2.657	0.620
8.719	0.572	-2.662	-2.657	-2.657	0.618
8.729	0.563	-2.666	-2.661	-2.662	0.626
8.739	0.568	-2.662	-2.674	-2.669	0.647
8.749	0.556	-2.660	-2.670	-2.672	0.638
8.759	0.529	-2.652	-2.665	-2.678	0.628
8.769	0.526	-2.656	-2.654	-2.676	0.628
8.779	0.502	-2.651	-2.647	-2.672	0.614
8.789	0.505	-2.649	-2.640	-2.674	0.574
8.799	0.512	-2.639	-2.639	-2.670	0.562
8.809	0.542	-2.639	-2.635	-2.665	0.547
8.819	0.554	-2.647	-2.637	-2.659	0.528
8.829	0.549	-2.648	-2.634	-2.658	0.489
8.839	0.531	-2.637	-2.638	-2.657	0.501
8.849	0.526	-2.638	-2.648	-2.659	0.497
8.859	0.561	-2.638	-2.644	-2.658	0.471
8.869	0.560	-2.641	-2.657	-2.661	0.419
8.879	0.561	-2.641	-2.669	-2.665	0.404
8.889	0.542	-2.651	-2.670	-2.663	0.417
8.899	0.532	-2.655	-2.667	-2.656	0.429
8.909	0.502	-2.654	-2.667	-2.662	0.440
8.919	0.498	-2.653	-2.655	-2.664	0.469
8.929	0.500	-2.660	-2.649	-2.660	0.493
8.939	0.519	-2.670	-2.649	-2.663	0.485
8.949	0.533	-2.672	-2.646	-2.660	0.495
8.959	0.534	-2.671	-2.649	-2.657	0.527
8.969	0.563	-2.670	-2.649	-2.655	0.582
8.979	0.576	-2.668	-2.647	-2.653	0.616
8.989	0.567	-2.659	-2.649	-2.653	0.627
8.999	0.531	-2.668	-2.648	-2.656	0.626
9.009	0.549	-2.667	-2.651	-2.651	0.601
9.019	0.555	-2.666	-2.668	-2.658	0.589
9.029	0.559	-2.663	-2.669	-2.653	0.579
9.039	0.561	-2.663	-2.671	-2.653	0.579
9.049	0.562	-2.658	-2.674	-2.658	0.569
9.059	0.547	-2.659	-2.668	-2.655	0.568
9.069	0.542	-2.658	-2.662	-2.661	0.552
9.079	0.549	-2.661	-2.654	-2.658	0.552
9.089	0.592	-2.667	-2.652	-2.661	0.556
9.099	0.643	-2.666	-2.658	-2.664	0.566
9.109	0.636	-2.667	-2.662	-2.667	0.585
9.119	0.640	-2.661	-2.656	-2.664	0.598
9.129	0.641	-2.662	-2.660	-2.664	0.606
9.139	0.629	-2.666	-2.661	-2.668	0.603
9.149	0.627	-2.675	-2.650	-2.672	0.602
9.159	0.642	-2.673	-2.657	-2.679	0.598
9.169	0.654	-2.672	-2.666	-2.675	0.594
9.179	0.643	-2.665	-2.673	-2.676	0.579
9.189	0.649	-2.660	-2.669	-2.678	0.562
9.199	0.649	-2.653	-2.665	-2.679	0.556
9.209	0.630	-2.658	-2.659	-2.681	0.537
9.219	0.599	-2.660	-2.657	-2.682	0.509
9.229	0.603	-2.655	-2.656	-2.682	0.510
9.239	0.595	-2.654	-2.659	-2.682	0.500
9.249	0.561	-2.650	-2.661	-2.675	0.505
9.259	0.546	-2.653	-2.659	-2.675	0.513
9.269	0.517	-2.653	-2.657	-2.675	0.496
9.279	0.507	-2.657	-2.657	-2.675	0.485
9.289	0.488	-2.662	-2.648	-2.674	0.487
9.299	0.473	-2.669	-2.651	-2.670	0.480
9.309	0.492	-2.661	-2.654	-2.523	0.478
9.319	0.500	-2.662	-2.655	-2.363	0.435
9.329	0.490	-2.664	-2.658	-2.314	0.390
9.339	0.499	-2.660	-2.656	-2.306	0.338
9.349	0.507	-2.657	-2.656	-2.307	0.268
9.359	0.513	-2.661	-2.650	-2.311	0.215
9.369	0.536	-2.657	-2.651	-2.311	0.171
9.379	0.540	-2.656	-2.653	-2.309	0.070
9.389	0.535	-2.655	-2.660	-2.313	-0.004
9.399	0.538	-2.652	-2.658	-2.314	-0.118
9.409	0.548	-2.653	-2.654	-2.474	-0.224
9.419	0.554	-2.650	-2.656	-2.636	-0.276
9.429	0.556	-2.654	-2.650	-2.666	-0.362
9.439	0.563	-2.659	-2.654	-2.667	-0.443
9.449	0.574	-2.657	-2.661	-2.648	-0.517
9.459	0.573	-2.656	-2.665	-2.652	-0.605
9.469	0.574	-2.663	-2.667	-2.654	-0.652
9.479	0.581	-2.664	-2.671	-2.655	-0.683
9.489	0.598	-2.665	-2.659	-2.663	-0.827
9.499	0.607	-2.666	-2.668	-2.667	-0.984
9.509	0.608	-2.670	-2.670	-2.667	-1.191
9.519	0.608	-2.671	-2.673	-2.667	-1.398
9.529	0.606	-2.676	-2.677	-2.669	-1.590
9.539	0.616	-2.676	-2.674	-2.674	-1.767
9.549	0.608	-2.673	-2.670	-2.689	-1.947
9.559	0.601	-2.667	-2.676	-2.687	-2.146
9.569	0.596	-2.669	-2.674	-2.687	-2.347
9.579	0.587	-2.653	-2.677	-2.683	-2.516
9.589	0.559	-2.648	-2.684	-2.673	-2.612
9.599	0.549	-2.649	-2.681	-2.674	-2.652
9.609	0.556	-2.648	-2.674	-2.672	-2.652
9.619	0.589	-2.650	-2.671	-2.675	-2.649
9.629	0.584	-2.649	-2.665	-2.679	-2.650
9.639	0.552	-2.649	-2.655	-2.675	-2.661
9.649	0.574	-2.654	-2.655	-2.680	-2.660
9.659	0.574	-2.655	-2.655	-2.676	-2.664
9.669	0.564	-2.650	-2.652	-2.675	-2.665
9.679	0.563	-2.670	-2.646	-2.680	-2.667
9.689	0.569	-2.670	-2.645	-2.684	-2.667
9.699	0.576	-2.667	-2.643	-2.684	-2.668
9.709	0.544	-2.669	-2.648	-2.686	-2.638
9.719	0.524	-2.664	-2.653	-2.686	-2.638
9.729	0.509	-2.663	-2.656	-2.678	-2.637
9.739	0.512	-2.663	-2.669	-2.682	-2.636
9.749	0.512	-2.661	-2.669	-2.679	-2.632
9.759	0.513	-2.663	-2.670	-2.675	-2.630
9.769	0.498	-2.670	-2.670	-2.676	-2.631
9.779	0.500	-2.666	-2.673	-2.676	-2.583
9.789	0.484	-2.668	-2.676	-2.669	-2.542
9.799	0.459	-2.672	-2.674	-2.668	-2.541
9.809	0.407	-2.665	-2.670	-2.661	-2.568
9.819	0.310	-2.665	-2.665	-2.661	-2.568
9.829	0.221	-2.670	-2.666	-2.664	-2.569
9.839	0.120	-2.670	-2.661	-2.662	-2.572
9.849	0.036	-2.659	-2.660	-2.662	-2.573
9.859	-0.046	-2.663	-2.660	-2.661	-2.569
9.869	-0.131	-2.660	-2.670	-2.661	-2.575
9.879	-0.198	-2.656	-2.672	-2.664	-2.633
9.889	-0.265	-2.654	-2.666	-2.666	-2.662
9.899	-0.330	-2.653	-2.667	-2.662	-2.669
9.909	-0.356	-2.655	-2.673	-2.666	-2.665
9.919	-0.356	-2.657	-2.672	-2.660	-2.665
9.929	-0.330	-2.647	-2.673	-2.666	-2.671
9.939	-0.331	-2.650	-2.670	-2.665	-2.673
9.949	-0.379	-2.657	-2.670	-2.672	-2.679
9.959	-0.409	-2.653	-2.673	-2.675	-2.681
9.969	-0.420	-2.639	-2.665	-2.675	-2.682
9.979	-0.437	-2.647	-2.663	-2.673	-2.685
9.989	-0.445	-2.648	-2.660	-2.676	-2.686
9.999	-0.415	-2.647	-2.658	-2.683	-2.681
10.009	-0.307	-2.650	-2.654	-2.680	-2.680
10.019	-0.196	-2.649	-2.658	-2.682	-2.684
10.029	-0.095	-2.641	-2.655	-2.678	-2.675
10.039	-0.007	-2.637	-2.659	-2.679	-2.673
10.049	0.113	-2.641	-2.647	-2.671	-2.672
10.059	0.239	-2.647	-2.642	-2.672	-2.675
10.069	0.361	-2.657	-2.648	-2.673	-2.676
10.079	0.455	-2.663	-2.653	-2.672	-2.670
10.089	0.539	-2.667	-2.660	-2.672	-2.663
10.099	0.589	-2.670	-2.660	-2.671	-2.666
10.109	0.577	-2.656	-2.664	-2.670	-2.669
10.119	0.558	-2.626	-2.663	-2.668	-2.666
10.129	0.566	-2.643	-2.653	-2.670	-2.672
10.139	0.580	-2.648	-2.649	-2.669	-2.673
10.149	0.563	-2.649	-2.661	-2.668	-2.670
10.159	0.558	-2.652	-2.666	-2.668	-2.674
10.169	0.540	-2.653	-2.666	-2.662	-2.670
10.179	0.541	-2.647	-2.663	-2.661	-2.674
10.189	0.562	-2.646	-2.666	-2.659	-2.682
10.199	0.575	-2.648	-2.668	-2.657	-2.676
10.209	0.572	-2.667	-2.660	-2.655	-2.676
10.219	0.566	-2.695	-2.662	-2.655	-2.677
10.229	0.518	-2.687	-2.677	-2.652	-2.672
10.239	0.524	-2.689	-2.675	-2.654	-2.665
10.249	0.542	-2.687	-2.671	-2.658	-2.664
10.259	0.525	-2.682	-2.665	-2.661	-2.653
10.269	0.551	-2.680	-2.655	-2.658	-2.658
10.279	0.560	-2.678	-2.657	-2.657	-2.657
10.289	0.552	-2.671	-2.648	-2.653	-2.651
10.299	0.557	-2.670	-2.650	-2.652	-2.645
10.309	0.550	-2.666	-2.652	-2.643	-2.645
10.319	0.555	-2.668	-2.649	-2.645	-2.642
10.329	0.568	-2.670	-2.646	-2.649	-2.649
10.339	0.539	-2.668	-2.653	-2.653	-2.648
10.349	0.538	-2.666	-2.650	-2.656	-2.651
10.359	0.562	-2.666	-2.652	-2.654	-2.659
10.369	0.560	-2.673	-2.664	-2.657	-2.651
10.379	0.561	-2.678	-2.670	-2.662	-2.648
10.389	0.563	-2.680	-2.670	-2.664	-2.647
10.399	0.563	-2.671	-2.672	-2.666	-2.653
10.409	0.586	-2.668	-2.679	-2.677	-2.648
10.419	0.610	-2.664	-2.680	-2.682	-2.654
10.429	0.657	-2.666	-2.683	-2.679	-2.649
10.439	0.710	-2.668	-2.674	-2.680	-2.649
10.449	0.680	-2.668	-2.676	-2.676	-2.644
10.459	0.680	-2.670	-2.670	-2.677	-2.642
10.469	0.674	-2.670	-2.669	-2.680	-2.648
10.479	0.675	-2.671	-2.665	-2.676	-2.656
10.489	0.654	-2.669	-2.666	-2.675	-2.665
10.499	0.642	-2.678	-2.665	-2.679	-2.666
10.509	0.623	-2.684	-2.666	-2.676	-2.663
10.519	0.593	-2.684	-2.667	-2.680	-2.659
10.529	0.565	-2.677	-2.667	-2.680	-2.663
10.539	0.547	-2.664	-2.672	-2.662	-2.666
10.549	0.549	-2.664	-2.675	-2.667	-2.671
10.559	0.521	-2.658	-2.675	-2.667	-2.668
10.569	0.504	-2.651	-2.675	-2.663	-2.670
10.579	0.470	-2.651	-2.676	-2.669	-2.666
10.589	0.486	-2.651	-2.680	-2.667	-2.662
10.599	0.492	-2.649	-2.681	-2.664	-2.663
10.609	0.511	-2.647	-2.675	-2.667	-2.668
10.619	0.532	-2.650	-2.665	-2.660	-2.669
10.629	0.534	-2.659	-2.665	-2.662	-2.664
10.639	0.559	-2.672	-2.665	-2.673	-2.663
10.649	0.581	-2.671	-2.668	-2.672	-2.659
10.659	0.617	-2.681	-2.670	-2.669	-2.664
10.669	0.625	-2.684	-2.667	-2.660	-2.656
10.679	0.635	-2.669	-2.664	-2.657	-2.652
10.689	0.634	-2.672	-2.656	-2.653	-2.658
10.699	0.644	-2.671	-2.650	-2.657	-2.659
10.709	0.633	-2.674	-2.646	-2.658	-2.662
10.719	0.623	-2.663	-2.656	-2.662	-2.663
10.729	0.619	-2.665	-2.650	-2.658	-2.667
10.739	0.605	-2.661	-2.652	-2.656	-2.670
10.749	0.548	-2.666	-2.643	-2.658	-2.676
10.759	0.516	-2.664	-2.641	-2.657	-2.674
10.769	0.502	-2.669	-2.647	-2.665	-2.681
10.779	0.512	-2.675	-2.638	-2.666	-2.685
10.789	0.496	-2.669	-2.644	-2.665	-2.675
10.799	0.489	-2.674	-2.640	-2.664	-2.671
10.809	0.499	-2.675	-2.608	-2.660	-2.667
10.819	0.507	-2.677	-2.574	-2.654	-2.673
10.829	0.510	-2.672	-2.548	-2.648	-2.670
10.839	0.522	-2.667	-2.536	-2.618	-2.664
10.849	0.570	-2.668	-2.538	-2.607	-2.664
10.859	0.571	-2.668	-2.540	-2.615	-2.662
10.869	0.569	-2.665	-2.539	-2.614	-2.659
10.879	0.567	-2.667	-2.541	-2.620	-2.658
10.889	0.569	-2.668	-2.536	-2.620	-2.654
10.899	0.555	-2.665	-2.550	-2.614	-2.657
10.909	0.548	-2.658	-2.586	-2.610	-2.664
10.919	0.541	-2.652	-2.619	-2.611	-2.660
10.929	0.496	-2.657	-2.651	-2.628	-2.654
10.939	0.483	-2.663	-2.665	-2.666	-2.655
10.949	0.500	-2.659	-2.662	-2.671	-2.654
10.959	0.525	-2.655	-2.659	-2.666	-2.659
10.969	0.551	-2.658	-2.658	-2.667	-2.660
10.979	0.547	-2.644	-2.662	-2.668	-2.656
10.989	0.551	-2.643	-2.670	-2.663	-2.662
10.999	0.540	-2.646	-2.670	-2.663	-2.661
11.009	0.530	-2.649	-2.674	-2.670	-2.661
11.019	0.548	-2.653	-2.670	-2.666	-2.667
11.029	0.594	-2.647	-2.670	-2.662	-2.673
11.039	0.596	-2.647	-2.678	-2.659	-2.647
11.049	0.595	-2.649	-2.670	-2.655	-2.616
11.059	0.591	-2.647	-2.681	-2.653	-2.582
11.069	0.595	-2.647	-2.680	-2.650	-2.557
11.079	0.602	-2.663	-2.677	-2.654	-2.563
11.089	0.620	-2.662	-2.678	-2.653	-2.562
11.099	0.646	-2.658	-2.678	-2.657	-2.564
11.109	0.634	-2.661	-2.674	-2.660	-2.552
11.119	0.619	-2.657	-2.672	-2.645	-2.552
11.129	0.611	-2.660	-2.673	-2.597	-2.550
11.139	0.592	-2.658	-2.657	-2.576	-2.578
11.149	0.578	-2.660	-2.633	-2.577	-2.603
11.159	0.580	-2.622	-2.625	-2.577	-2.634
11.169	0.566	-2.596	-2.623	-2.583	-2.655
11.179	0.571	-2.589	-2.620	-2.577	-2.662
11.189	0.554	-2.584	-2.616	-2.583	-2.662
11.199	0.542	-2.588	-2.622	-2.576	-2.663
11.209	0.549	-2.588	-2.621	-2.576	-2.672
11.219	0.538	-2.592	-2.627	-2.602	-2.672
11.229	0.499	-2.599	-2.609	-2.649	-2.672
11.239	0.518	-2.602	-2.616	-2.668	-2.669
11.249	0.516	-2.601	-2.649	-2.665	-2.670
11.259	0.462	-2.647	-2.653	-2.669	-2.667
11.269	0.442	-2.668	-2.657	-2.665	-2.670
11.279	0.418	-2.668	-2.660	-2.668	-2.670
11.289	0.417	-2.669	-2.663	-2.661	-2.665
11.299	0.423	-2.662	-2.658	-2.668	-2.665
11.309	0.436	-2.657	-2.660	-2.670	-2.664
11.319	0.447	-2.660	-2.659	-2.666	-2.669
11.329	0.472	-2.656	-2.675	-2.669	-2.664
11.339	0.449	-2.654	-2.671	-2.667	-2.673
11.349	0.439	-2.654	-2.664	-2.669	-2.676
11.359	0.470	-2.656	-2.662	-2.670	-2.679
11.369	0.491	-2.653	-2.663	-2.665	-2.680
11.379	0.507	-2.599	-2.658	-2.673	-2.645
11.389	0.510	-2.573	-2.654	-2.679	-2.576
11.399	0.510	-2.571	-2.659	-2.680	-2.526
11.409	0.518	-2.572	-2.657	-2.680	-2.360
11.419	0.508	-2.566	-2.655	-2.683	-2.171
11.429	0.516	-2.566	-2.654	-2.684	-2.073
11.439	0.534	-2.563	-2.659	-2.688	-2.008
11.449	0.563	-2.561	-2.661	-2.683	-1.967
11.459	0.556	-2.563	-2.658	-2.677	-1.926
11.469	0.588	-2.570	-2.659	-2.677	-1.915
11.479	0.626	-2.630	-2.661	-2.674	-1.955
11.489	0.642	-2.657	-2.663	-2.671	-2.026
11.499	0.645	-2.664	-2.665	-2.663	-2.075
11.509	0.668	-2.667	-2.665	-2.660	-2.249
11.519	0.731	-2.651	-2.667	-2.659	-2.438
11.529	0.769	-2.657	-2.664	-2.659	-2.524
11.539	0.770	-2.660	-2.669	-2.651	-2.583
11.549	0.788	-2.659	-2.672	-2.655	-2.618
11.559	0.798	-2.658	-2.673	-2.656	-2.653
11.569	0.768	-2.668	-2.676	-2.660	-2.657
11.579	0.762	-2.664	-2.669	-2.657	-2.657
11.589	0.751	-2.660	-2.667	-2.662	-2.661
11.599	0.745	-2.658	-2.669	-2.668	-2.662
11.609	0.708	-2.657	-2.671	-2.667	-2.663
11.619	0.672	-2.676	-2.661	-2.669	-2.660
11.629	0.650	-2.667	-2.660	-2.669	-2.666
11.639	0.629	-2.664	-2.663	-2.673	-2.670
11.649	0.622	-2.666	-2.661	-2.675	-2.676
11.659	0.626	-2.663	-2.660	-2.681	-2.678
11.669	0.629	-2.660	-2.661	-2.680	-2.681
11.679	0.615	-2.656	-2.664	-2.680	-2.676
11.689	0.606	-2.651	-2.666	-2.666	-2.675
11.699	0.603	-2.649	-2.664	-2.664	-2.671
11.709	0.610	-2.652	-2.662	-2.663	-2.672
11.719	0.618	-2.653	-2.672	-2.661	-2.672
11.729	0.605	-2.659	-2.679	-2.662	-2.668
11.739	0.600	-2.658	-2.681	-2.636	-2.661
11.749	0.575	-2.655	-2.683	-2.624	-2.668
11.759	0.539	-2.656	-2.683	-2.616	-2.667
11.769	0.508	-2.656	-2.675	-2.612	-2.659
11.779	0.474	-2.663	-2.678	-2.616	-2.663
11.789	0.469	-2.666	-2.676	-2.628	-2.660
11.799	0.474	-2.670	-2.672	-2.630	-2.665
11.809	0.444	-2.668	-2.681	-2.630	-2.664
11.819	0.445	-2.667	-2.673	-2.624	-2.666
11.829	0.464	-2.666	-2.664	-2.624	-2.674
11.839	0.475	-2.668	-2.659	-2.654	-2.674
11.849	0.489	-2.668	-2.659	-2.659	-2.660
11.859	0.535	-2.663	-2.665	-2.665	-2.658
11.869	0.563	-2.661	-2.654	-2.664	-2.663
11.879	0.601	-2.661	-2.627	-2.667	-2.663
11.889	0.611	-2.666	-2.606	-2.622	-2.658
11.899	0.604	-2.664	-2.587	-2.620	-2.660
11.909	0.591	-2.662	-2.564	-2.623	-2.667
11.919	0.559	-2.662	-2.552	-2.625	-2.648
11.929	0.539	-2.659	-2.536	-2.631	-2.638
11.939	0.481	-2.661	-2.457	-2.636	-2.642
11.949	0.427	-2.659	-2.397	-2.631	-2.656
11.959	0.387	-2.661	-2.341	-2.633	-2.659
11.969	0.385	-2.659	-2.336	-2.631	-2.659
11.979	0.337	-2.659	-2.325	-2.635	-2.661
11.989	0.313	-2.662	-2.251	-2.674	-2.666
11.999	0.302	-2.660	-2.198	-2.667	-2.664
12.009	0.273	-2.665	-2.216	-2.666	-2.670
12.019	0.268	-2.666	-2.226	-2.664	-2.682
12.029	0.274	-2.657	-2.250	-2.656	-2.683
12.039	0.346	-2.636	-2.334	-2.649	-2.683
12.049	0.409	-2.641	-2.397	-2.659	-2.684
12.059	0.433	-2.645	-2.447	-2.656	-2.683
12.069	0.450	-2.648	-2.464	-2.656	-2.693
12.079	0.497	-2.643	-2.513	-2.653	-2.681
12.089	0.505	-2.643	-2.615	-2.655	-2.680
12.099	0.537	-2.646	-2.674	-2.664	-2.679
12.109	0.603	-2.640	-2.677	-2.668	-2.663
12.119	0.612	-2.641	-2.678	-2.670	-2.670
12.129	0.628	-2.653	-2.679	-2.672	-2.673
12.139	0.597	-2.674	-2.674	-2.675	-2.674
12.149	0.571	-2.671	-2.672	-2.671	-2.669
12.159	0.549	-2.669	-2.669	-2.667	-2.664
12.169	0.529	-2.672	-2.668	-2.664	-2.656
12.179	0.521	-2.680	-2.659	-2.674	-2.661
12.189	0.542	-2.677	-2.650	-2.674	-2.658
12.199	0.534	-2.675	-2.648	-2.672	-2.657
12.209	0.500	-2.674	-2.650	-2.671	-2.658
12.219	0.493	-2.676	-2.650	-2.667	-2.656
12.229	0.460	-2.669	-2.652	-2.667	-2.658
12.239	0.471	-2.663	-2.650	-2.669	-2.650
12.249	0.472	-2.649	-2.628	-2.672	-2.658
12.259	0.464	-2.613	-2.622	-2.672	-2.658
12.269	0.460	-2.582	-2.621	-2.671	-2.657
12.279	0.467	-2.580	-2.628	-2.666	-2.662
12.289	0.489	-2.577	-2.631	-2.659	-2.666
12.299	0.530	-2.578	-2.631	-2.657	-2.665
12.309	0.579	-2.578	-2.629	-2.658	-2.671
12.319	0.618	-2.575	-2.631	-2.658	-2.671
12.329	0.656	-2.581	-2.629	-2.656	-2.671
12.339	0.672	-2.583	-2.630	-2.657	-2.674
12.349	0.686	-2.598	-2.655	-2.656	-2.662
12.359	0.706	-2.633	-2.658	-2.657	-2.666
12.369	0.704	-2.650	-2.660	-2.659	-2.671
12.379	0.686	-2.652	-2.654	-2.660	-2.672
12.389	0.656	-2.660	-2.653	-2.665	-2.672
12.399	0.624	-2.663	-2.643	-2.664	-2.672
12.409	0.607	-2.659	-2.615	-2.671	-2.663
12.419	0.590	-2.658	-2.555	-2.676	-2.658
12.429	0.588	-2.659	-2.528	-2.677	-2.660
12.439	0.585	-2.666	-2.510	-2.673	-2.665
12.449	0.607	-2.662	-2.508	-2.676	-2.676
12.459	0.612	-2.669	-2.510	-2.682	-2.672
12.469	0.633	-2.680	-2.505	-2.677	-2.668
12.479	0.627	-2.675	-2.502	-2.680	-2.666
12.489	0.633	-2.666	-2.503	-2.681	-2.668
12.499	0.633	-2.665	-2.512	-2.682	-2.667
12.509	0.628	-2.671	-2.546	-2.678	-2.675
12.519	0.626	-2.668	-2.608	-2.671	-2.660
12.529	0.611	-2.667	-2.633	-2.671	-2.617
12.539	0.613	-2.661	-2.652	-2.669	-2.521
12.549	0.610	-2.665	-2.652	-2.667	-2.440
12.559	0.601	-2.663	-2.652	-2.664	-2.373
12.569	0.587	-2.657	-2.654	-2.665	-2.301
12.579	0.613	-2.658	-2.667	-2.662	-2.241
12.589	0.579	-2.665	-2.666	-2.659	-2.176
12.599	0.574	-2.660	-2.667	-2.663	-2.102
12.609	0.559	-2.661	-2.659	-2.662	-2.045
12.619	0.534	-2.670	-2.652	-2.663	-2.017
12.629	0.508	-2.668	-2.652	-2.660	-2.017
12.639	0.490	-2.668	-2.648	-2.664	-2.068
12.649	0.478	-2.671	-2.631	-2.661	-2.142
12.659	0.475	-2.669	-2.593	-2.668	-2.211
12.669	0.472	-2.665	-2.543	-2.661	-2.284
12.679	0.458	-2.664	-2.546	-2.662	-2.336
12.689	0.493	-2.643	-2.545	-2.659	-2.401
12.699	0.510	-2.623	-2.541	-2.657	-2.482
12.709	0.521	-2.606	-2.546	-2.659	-2.540
12.719	0.561	-2.594	-2.547	-2.663	-2.589
12.729	0.600	-2.594	-2.518	-2.668	-2.635
12.739	0.618	-2.590	-2.518	-2.671	-2.671
12.749	0.633	-2.591	-2.540	-2.673	-2.669
12.759	0.635	-2.590	-2.582	-2.663	-2.665
12.769	0.648	-2.594	-2.631	-2.669	-2.656
12.779	0.655	-2.596	-2.597	-2.669	-2.662
12.789	0.629	-2.619	-2.589	-2.672	-2.664
12.799	0.609	-2.640	-2.595	-2.674	-2.662
12.809	0.606	-2.656	-2.592	-2.660	-2.657
12.819	0.579	-2.658	-2.593	-2.654	-2.659
12.829	0.577	-2.658	-2.626	-2.655	-2.663
12.839	0.557	-2.666	-2.624	-2.651	-2.662
12.849	0.537	-2.662	-2.624	-2.649	-2.659
12.859	0.523	-2.663	-2.622	-2.649	-2.665
12.869	0.511	-2.665	-2.627	-2.651	-2.674
12.879	0.517	-2.664	-2.661	-2.657	-2.671
12.889	0.525	-2.657	-2.669	-2.654	-2.664
12.899	0.533	-2.662	-2.666	-2.657	-2.670
12.909	0.527	-2.660	-2.671	-2.667	-2.671
12.919	0.532	-2.662	-2.673	-2.664	-2.668
12.929	0.531	-2.663	-2.671	-2.664	-2.662
12.939	0.529	-2.662	-2.672	-2.660	-2.665
12.949	0.537	-2.667	-2.670	-2.664	-2.663
12.959	0.544	-2.667	-2.664	-2.670	-2.664
12.969	0.539	-2.670	-2.660	-2.667	-2.662
12.979	0.549	-2.669	-2.658	-2.658	-2.666
12.989	0.549	-2.676	-2.660	-2.658	-2.670
12.999	0.536	-2.670	-2.660	-2.660	-2.663
13.009	0.549	-2.669	-2.657	-2.653	-2.663
13.019	0.567	-2.668	-2.659	-2.658	-2.661
13.029	0.579	-2.667	-2.658	-2.659	-2.666
13.039	0.591	-2.665	-2.659	-2.657	-2.665
13.049	0.585	-2.659	-2.659	-2.650	-2.656
13.059	0.577	-2.652	-2.668	-2.648	-2.653
13.069	0.581	-2.650	-2.659	-2.649	-2.644
13.079	0.558	-2.650	-2.663	-2.656	-2.644
13.089	0.554	-2.646	-2.662	-2.658	-2.642
13.099	0.566	-2.644	-2.661	-2.653	-2.647
13.109	0.567	-2.651	-2.665	-2.650	-2.647
13.119	0.563	-2.653	-2.660	-2.650	-2.646
13.129	0.553	-2.657	-2.659	-2.649	-2.642
13.139	0.545	-2.655	-2.660	-2.653	-2.645
13.149	0.544	-2.664	-2.659	-2.661	-2.658
13.159	0.542	-2.669	-2.662	-2.655	-2.662
13.169	0.549	-2.665	-2.669	-2.659	-2.666
13.179	0.554	-2.670	-2.661	-2.651	-2.663
13.189	0.560	-2.671	-2.663	-2.651	-2.664
13.199	0.568	-2.670	-2.665	-2.651	-2.659
13.209	0.559	-2.665	-2.663	-2.660	-2.655
13.219	0.520	-2.663	-2.669	-2.665	-2.657
13.229	0.516	-2.661	-2.671	-2.662	-2.654
13.239	0.540	-2.666	-2.667	-2.662	-2.655
13.249	0.562	-2.666	-2.666	-2.593	-2.650
13.259	0.575	-2.661	-2.666	-2.393	-2.645
13.269	0.563	-2.664	-2.663	-2.207	-2.648
13.279	0.579	-2.660	-2.666	-2.038	-2.646
13.289	0.590	-2.664	-2.659	-1.939	-2.654
13.299	0.573	-2.670	-2.658	-1.869	-2.658
13.309	0.572	-2.661	-2.656	-1.714	-2.661
13.319	0.613	-2.663	-2.649	-1.531	-2.659
13.329	0.618	-2.665	-2.646	-1.346	-2.667
13.339	0.592	-2.662	-2.651	-1.174	-2.667
13.349	0.554	-2.659	-2.659	-1.125	-2.669
13.359	0.554	-2.669	-2.657	-1.236	-2.676
13.369	0.561	-2.668	-2.659	-1.329	-2.670
13.379	0.556	-2.674	-2.658	-1.416	-2.674
13.389	0.553	-2.676	-2.651	-1.452	-2.671
13.399	0.562	-2.666	-2.649	-1.466	-2.669
13.409	0.555	-2.675	-2.651	-1.532	-2.666
13.419	0.567	-2.670	-2.656	-1.643	-2.666
13.429	0.591	-2.668	-2.660	-1.809	-2.664
13.439	0.611	-2.665	-2.660	-1.980	-2.667
13.449	0.629	-2.669	-2.655	-2.097	-2.674
13.459	0.621	-2.664	-2.653	-2.184	-2.676
13.469	0.615	-2.668	-2.653	-2.259	-2.675
13.479	0.626	-2.662	-2.657	-2.340	-2.674
13.489	0.624	-2.660	-2.665	-2.389	-2.672
13.499	0.626	-2.662	-2.672	-2.450	-2.676
13.509	0.636	-2.664	-2.672	-2.552	-2.669
13.519	0.625	-2.664	-2.675	-2.618	-2.663
13.529	0.600	-2.668	-2.670	-2.635	-2.653
13.539	0.591	-2.668	-2.670	-2.637	-2.650
13.549	0.598	-2.667	-2.668	-2.639	-2.645
13.559	0.602	-2.665	-2.674	-2.649	-2.644
13.569	0.605	-2.658	-2.671	-2.665	-2.648
13.579	0.592	-2.661	-2.671	-2.669	-2.652
13.589	0.605	-2.664	-2.670	-2.671	-2.652
13.599	0.615	-2.667	-2.656	-2.674	-2.648
13.609	0.630	-2.674	-2.649	-2.678	-2.655
13.619	0.608	-2.677	-2.647	-2.675	-2.659
13.629	0.605	-2.676	-2.641	-2.679	-2.670
13.639	0.614	-2.671	-2.642	-2.677	-2.670
13.649	0.595	-2.664	-2.643	-2.675	-2.671
13.659	0.595	-2.673	-2.645	-2.672	-2.670
13.669	0.570	-2.676	-2.645	-2.675	-2.670
13.679	0.551	-2.673	-2.646	-2.674	-2.672
13.689	0.514	-2.671	-2.649	-2.673	-2.677
13.699	0.498	-2.672	-2.661	-2.672	-2.679
13.709	0.483	-2.659	-2.667	-2.666	-2.680
13.719	0.515	-2.655	-2.672	-2.669	-2.682
13.729	0.507	-2.655	-2.680	-2.664	-2.667
13.739	0.497	-2.656	-2.679	-2.666	-2.671
13.749	0.509	-2.658	-2.684	-2.666	-2.673
13.759	0.500	-2.663	-2.678	-2.668	-2.666
13.769	0.526	-2.663	-2.675	-2.663	-2.667
13.779	0.548	-2.669	-2.674	-2.665	-2.665
13.789	0.587	-2.670	-2.676	-2.671	-2.656
13.799	0.609	-2.656	-2.666	-2.668	-2.621
13.809	0.597	-2.665	-2.662	-2.667	-2.618
13.819	0.585	-2.661	-2.660	-2.661	-2.619
13.829	0.592	-2.660	-2.658	-2.661	-2.626
13.839	0.608	-2.615	-2.659	-2.664	-2.620
13.849	0.611	-2.618	-2.652	-2.660	-2.623
13.859	0.622	-2.608	-2.653	-2.659	-2.618
13.869	0.621	-2.605	-2.655	-2.656	-2.618
13.879	0.631	-2.604	-2.657	-2.656	-2.624
13.889	0.634	-2.601	-2.656	-2.654	-2.634
13.899	0.630	-2.609	-2.663	-2.657	-2.658
13.909	0.632	-2.611	-2.665	-2.653	-2.624
13.919	0.631	-2.614	-2.670	-2.663	-2.555
13.929	0.638	-2.624	-2.673	-2.670	-2.507
13.939	0.622	-2.665	-2.672	-2.668	-2.505
13.949	0.615	-2.665	-2.660	-2.670	-2.506
13.959	0.619	-2.661	-2.652	-2.661	-2.513
13.969	0.613	-2.660	-2.649	-2.657	-2.505
13.979	0.621	-2.659	-2.651	-2.653	-2.505
13.989	0.602	-2.656	-2.647	-2.654	-2.505
13.999	0.487	-2.658	-2.651	-2.659	-2.517
14.009	0.441	-2.651	-2.651	-2.658	-2.561
14.019	0.432	-2.654	-2.652	-2.660	-2.631
14.029	0.441	-2.654	-2.654	-2.661	-2.678
14.039	0.455	-2.657	-2.650	-2.662	-2.678
14.049	0.466	-2.662	-2.659	-2.661	-2.676
14.059	0.469	-2.668	-2.666	-2.676	-2.662
14.069	0.471	-2.669	-2.674	-2.681	-2.662
14.079	0.444	-2.673	-2.674	-2.680	-2.653
14.089	0.448	-2.680	-2.676	-2.679	-2.645
14.099	0.567	-2.671	-2.668	-2.677	-2.643
14.109	0.603	-2.672	-2.663	-2.673	-2.639
14.119	0.626	-2.670	-2.666	-2.670	-2.645
14.129	0.623	-2.675	-2.659	-2.659	-2.645
14.139	0.632	-2.660	-2.658	-2.660	-2.642
14.149	0.621	-2.648	-2.659	-2.659	-2.642
14.159	0.615	-2.654	-2.665	-2.664	-2.653
14.169	0.616	-2.651	-2.658	-2.657	-2.657
14.179	0.620	-2.644	-2.654	-2.653	-2.659
14.189	0.623	-2.625	-2.652	-2.654	-2.666
14.199	0.627	-2.603	-2.658	-2.658	-2.658
14.209	0.641	-2.553	-2.659	-2.655	-2.657
14.219	0.625	-2.511	-2.658	-2.658	-2.652
14.229	0.621	-2.500	-2.667	-2.673	-2.653
14.239	0.644	-2.509	-2.660	-2.672	-2.657
14.249	0.642	-2.514	-2.667	-2.670	-2.665
14.259	0.646	-2.507	-2.666	-2.665	-2.667
14.269	0.657	-2.509	-2.664	-2.669	-2.662
14.279	0.637	-2.511	-2.675	-2.676	-2.670
14.289	0.637	-2.530	-2.676	-2.667	-2.667
14.299	0.625	-2.566	-2.674	-2.665	-2.672
14.309	0.596	-2.619	-2.673	-2.670	-2.668
14.319	0.559	-2.660	-2.673	-2.665	-2.676
14.329	0.520	-2.664	-2.671	-2.659	-2.678
14.339	0.446	-2.673	-2.671	-2.658	-2.679
14.349	0.416	-2.672	-2.667	-2.659	-2.677
14.359	0.410	-2.679	-2.659	-2.659	-2.675
14.369	0.403	-2.684	-2.646	-2.662	-2.671
14.379	0.395	-2.678	-2.647	-2.634	-2.670
14.389	0.373	-2.677	-2.640	-2.613	-2.663
14.399	0.351	-2.672	-2.643	-2.614	-2.665
14.409	0.365	-2.650	-2.645	-2.610	-2.671
14.419	0.402	-2.642	-2.648	-2.610	-2.667
14.429	0.437	-2.644	-2.647	-2.610	-2.671
14.439	0.490	-2.643	-2.659	-2.614	-2.671
14.449	0.513	-2.639	-2.661	-2.604	-2.663
14.459	0.523	-2.636	-2.666	-2.603	-2.669
14.469	0.521	-2.624	-2.676	-2.606	-2.680
14.479	0.550	-2.626	-2.677	-2.639	-2.685
14.489	0.570	-2.633	-2.683	-2.668	-2.691
14.499	0.593	-2.636	-2.677	-2.667	-2.686
14.509	0.595	-2.650	-2.678	-2.669	-2.681
14.519	0.594	-2.651	-2.675	-2.667	-2.679
14.529	0.587	-2.646	-2.660	-2.666	-2.678
14.539	0.576	-2.649	-2.650	-2.661	-2.655
14.549	0.572	-2.651	-2.651	-2.669	-2.658
14.559	0.565	-2.655	-2.651	-2.663	-2.653
14.569	0.570	-2.662	-2.656	-2.659	-2.619
14.579	0.582	-2.662	-2.656	-2.662	-2.613
14.589	0.592	-2.660	-2.656	-2.644	-2.612
14.599	0.592	-2.668	-2.651	-2.642	-2.614
14.609	0.600	-2.668	-2.650	-2.640	-2.620
14.619	0.611	-2.678	-2.629	-2.641	-2.616
14.629	0.620	-2.684	-2.638	-2.643	-2.620
14.639	0.626	-2.677	-2.645	-2.643	-2.643
14.649	0.653	-2.673	-2.643	-2.649	-2.638
14.659	0.667	-2.673	-2.646	-2.652	-2.640
14.669	0.647	-2.674	-2.648	-2.655	-2.673
14.679	0.621	-2.677	-2.646	-2.655	-2.670
14.689	0.625	-2.675	-2.652	-2.670	-2.666
14.699	0.624	-2.673	-2.650	-2.671	-2.668
14.709	0.611	-2.668	-2.656	-2.665	-2.659
14.719	0.596	-2.667	-2.682	-2.664	-2.661
14.729	0.604	-2.663	-2.690	-2.663	-2.658
14.739	0.607	-2.668	-2.683	-2.670	-2.654
14.749	0.596	-2.669	-2.685	-2.675	-2.654
14.759	0.607	-2.668	-2.681	-2.678	-2.650
14.769	0.628	-2.668	-2.679	-2.675	-2.644
14.779	0.646	-2.666	-2.679	-2.671	-2.645
14.789	0.655	-2.665	-2.679	-2.670	-2.647
14.799	0.680	-2.660	-2.681	-2.657	-2.648
14.809	0.687	-2.655	-2.678	-2.654	-2.653
14.819	0.687	-2.656	-2.672	-2.659	-2.654
14.829	0.692	-2.668	-2.668	-2.650	-2.650
14.839	0.685	-2.665	-2.670	-2.638	-2.642
14.849	0.691	-2.665	-2.671	-2.628	-2.618
14.859	0.680	-2.667	-2.671	-2.625	-2.611
14.869	0.662	-2.668	-2.671	-2.628	-2.612
14.879	0.638	-2.654	-2.667	-2.631	-2.614
14.889	0.623	-2.626	-2.666	-2.633	-2.614
14.899	0.590	-2.570	-2.670	-2.632	-2.616
14.909	0.579	-2.536	-2.667	-2.640	-2.619
14.919	0.574	-2.478	-2.676	-2.641	-2.620
14.929	0.551	-2.460	-2.677	-2.651	-2.622
14.939	0.534	-2.458	-2.680	-2.662	-2.620
14.949	0.508	-2.460	-2.680	-2.662	-2.640
14.959	0.513	-2.459	-2.679	-2.665	-2.650
14.969	0.529	-2.458	-2.681	-2.668	-2.652
14.979	0.543	-2.471	-2.681	-2.669	-2.659
14.989	0.545	-2.497	-2.678	-2.666	-2.656
14.999	0.570	-2.558	-2.672	-2.678	-2.656
15.009	0.581	-2.603	-2.672	-2.666	-2.657
15.019	0.579	-2.657	-2.668	-2.663	-2.658
15.029	0.569	-2.659	-2.662	-2.656	-2.652
15.039	0.616	-2.657	-2.659	-2.652	-2.668
15.049	0.648	-2.658	-2.655	-2.657	-2.675
15.059	0.663	-2.665	-2.655	-2.656	-2.672
15.069	0.648	-2.666	-2.655	-2.650	-2.668
15.079	0.629	-2.664	-2.657	-2.640	-2.667
15.089	0.631	-2.668	-2.658	-2.634	-2.652
15.099	0.625	-2.668	-2.662	-2.635	-2.652
15.109	0.621	-2.654	-2.664	-2.643	-2.648
15.119	0.635	-2.636	-2.668	-2.646	-2.643
15.129	0.644	-2.638	-2.674	-2.653	-2.646
15.139	0.629	-2.641	-2.675	-2.653	-2.651
15.149	0.604	-2.639	-2.681	-2.653	-2.656
15.159	0.593	-2.638	-2.682	-2.656	-2.652
15.169	0.597	-2.639	-2.683	-2.660	-2.649
15.179	0.582	-2.637	-2.686	-2.666	-2.648
15.189	0.569	-2.632	-2.687	-2.669	-2.659
15.199	0.576	-2.641	-2.684	-2.668	-2.659
15.209	0.581	-2.656	-2.681	-2.669	-2.656
15.219	0.572	-2.671	-2.681	-2.666	-2.654
15.229	0.573	-2.667	-2.682	-2.664	-2.653
15.239	0.561	-2.668	-2.679	-2.665	-2.644
15.249	0.562	-2.667	-2.671	-2.664	-2.642
15.259	0.565	-2.663	-2.670	-2.660	-2.649
15.269	0.570	-2.666	-2.670	-2.661	-2.635
15.279	0.583	-2.666	-2.666	-2.661	-2.637
15.289	0.590	-2.669	-2.660	-2.669	-2.641
15.299	0.572	-2.662	-2.662	-2.668	-2.639
15.309	0.569	-2.661	-2.656	-2.666	-2.645
15.319	0.572	-2.667	-2.640	-2.655	-2.638
15.329	0.559	-2.669	-2.625	-2.654	-2.642
15.339	0.573	-2.664	-2.624	-2.657	-2.646
15.349	0.586	-2.669	-2.632	-2.656	-2.644
15.359	0.602	-2.669	-2.631	-2.653	-2.641
15.369	0.605	-2.668	-2.632	-2.652	-2.661
15.379	0.621	-2.669	-2.631	-2.661	-2.665
15.389	0.624	-2.669	-2.638	-2.659	-2.661
15.399	0.626	-2.675	-2.637	-2.658	-2.666
15.409	0.535	-2.672	-2.644	-2.660	-2.671
15.419	0.428	-2.664	-2.660	-2.659	-2.676
15.429	0.318	-2.668	-2.670	-2.660	-2.674
15.439	0.212	-2.671	-2.671	-2.660	-2.675
15.449	0.086	-2.664	-2.665	-2.659	-2.674
15.459	-0.032	-2.667	-2.663	-2.663	-2.677
15.469	-0.121	-2.668	-2.661	-2.660	-2.675
15.479	-0.234	-2.671	-2.665	-2.658	-2.673
15.489	-0.349	-2.668	-2.666	-2.655	-2.676
15.499	-0.459	-2.659	-2.667	-2.660	-2.673
15.509	-0.490	-2.659	-2.667	-2.661	-2.671
15.519	-0.498	-2.661	-2.669	-2.671	-2.673
15.529	-0.495	-2.658	-2.669	-2.674	-2.676
15.539	-0.487	-2.658	-2.671	-2.672	-2.678
15.549	-0.488	-2.654	-2.673	-2.674	-2.676
15.559	-0.514	-2.655	-2.674	-2.676	-2.676
15.569	-0.543	-2.654	-2.669	-2.674	-2.672
15.579	-0.542	-2.659	-2.662	-2.663	-2.672
15.589	-0.539	-2.652	-2.658	-2.629	-2.669
15.599	-0.545	-2.659	-2.656	-2.630	-2.670
15.609	-0.537	-2.663	-2.652	-2.631	-2.666
15.619	-0.520	-2.667	-2.649	-2.628	-2.669
15.629	-0.514	-2.666	-2.655	-2.622	-2.661
15.639	-0.539	-2.667	-2.655	-2.628	-2.657
15.649	-0.524	-2.672	-2.656	-2.622	-2.656
15.659	-0.576	-2.664	-2.656	-2.625	-2.655
15.669	-0.578	-2.666	-2.659	-2.633	-2.660
15.679	-0.506	-2.664	-2.666	-2.641	-2.665
15.689	-0.403	-2.663	-2.669	-2.671	-2.667
15.699	-0.297	-2.664	-2.669	-2.668	-2.657
15.709	-0.215	-2.662	-2.678	-2.663	-2.664
15.719	-0.129	-2.662	-2.670	-2.666	-2.662
15.729	-0.050	-2.664	-2.668	-2.670	-2.669
15.739	0.048	-2.668	-2.663	-2.671	-2.670
15.749	0.117	-2.668	-2.665	-2.670	-2.667
15.759	0.289	-2.672	-2.667	-2.668	-2.665
15.769	0.380	-2.664	-2.665	-2.646	-2.661
15.779	0.397	-2.662	-2.660	-2.642	-2.657
15.789	0.397	-2.670	-2.654	-2.642	-2.653
15.799	0.386	-2.668	-2.629	-2.642	-2.656
15.809	0.404	-2.669	-2.624	-2.641	-2.655
15.819	0.409	-2.669	-2.636	-2.631	-2.651
15.829	0.445	-2.668	-2.635	-2.623	-2.646
15.839	0.463	-2.670	-2.636	-2.625	-2.649
15.849	0.485	-2.671	-2.643	-2.628	-2.651
15.859	0.504	-2.673	-2.639	-2.628	-2.655
15.869	0.529	-2.678	-2.627	-2.644	-2.657
15.879	0.548	-2.674	-2.626	-2.646	-2.660
15.889	0.539	-2.671	-2.632	-2.646	-2.662
15.899	0.574	-2.670	-2.657	-2.649	-2.662
15.909	0.582	-2.669	-2.661	-2.651	-2.664
15.919	0.576	-2.665	-2.655	-2.660	-2.660
15.929	0.561	-2.665	-2.653	-2.663	-2.666
15.939	0.559	-2.662	-2.658	-2.660	-2.673
15.949	0.548	-2.661	-2.651	-2.650	-2.676
15.959	0.521	-2.659	-2.655	-2.647	-2.677
15.969	0.490	-2.657	-2.663	-2.647	-2.674
15.979	0.490	-2.657	-2.665	-2.634	-2.674
15.989	0.488	-2.658	-2.667	-2.634	-2.673
15.999	0.471	-2.661	-2.671	-2.639	-2.678
16.009	0.465	-2.672	-2.664	-2.640	-2.677
16.019	0.468	-2.666	-2.669	-2.636	-2.677
16.029	0.479	-2.664	-2.663	-2.637	-2.673
16.039	0.499	-2.647	-2.665	-2.639	-2.669
16.049	0.512	-2.648	-2.663	-2.655	-2.666
16.059	0.525	-2.645	-2.658	-2.656	-2.673
16.069	0.546	-2.650	-2.655	-2.653	-2.669
16.079	0.555	-2.653	-2.651	-2.668	-2.670
16.089	0.580	-2.645	-2.654	-2.676	-2.673
16.099	0.596	-2.644	-2.652	-2.672	-2.668
16.109	0.619	-2.630	-2.656	-2.672	-2.673
16.119	0.645	-2.637	-2.653	-2.670	-2.678
16.129	0.643	-2.640	-2.659	-2.667	-2.677
16.139	0.604	-2.656	-2.655	-2.666	-2.674
16.149	0.601	-2.655	-2.657	-2.663	-2.671
16.159	0.645	-2.658	-2.658	-2.668	-2.666
16.169	0.620	-2.654	-2.667	-2.672	-2.671
16.179	0.629	-2.661	-2.673	-2.671	-2.671
16.189	0.616	-2.660	-2.665	-2.675	-2.659
16.199	0.617	-2.664	-2.658	-2.667	-2.652
16.209	0.626	-2.670	-2.661	-2.666	-2.651
16.219	0.621	-2.670	-2.669	-2.673	-2.652
16.229	0.627	-2.665	-2.670	-2.667	-2.641
16.239	0.648	-2.664	-2.673	-2.669	-2.637
16.249	0.632	-2.664	-2.660	-2.665	-2.632
16.259	0.593	-2.664	-2.662	-2.658	-2.637
16.269	0.595	-2.664	-2.659	-2.664	-2.629
16.279	0.557	-2.657	-2.655	-2.659	-2.630
16.289	0.553	-2.658	-2.656	-2.657	-2.641
16.299	0.547	-2.657	-2.666	-2.672	-2.649
16.309	0.506	-2.655	-2.662	-2.672	-2.654
16.319	0.485	-2.645	-2.663	-2.668	-2.651
16.329	0.485	-2.645	-2.668	-2.667	-2.665
16.339	0.486	-2.647	-2.667	-2.666	-2.666
16.349	0.484	-2.648	-2.677	-2.671	-2.669
16.359	0.422	-2.651	-2.678	-2.672	-2.667
16.369	0.330	-2.651	-2.678	-2.676	-2.671
16.379	0.209	-2.655	-2.662	-2.680	-2.670
16.389	0.051	-2.653	-2.582	-2.681	-2.671
16.399	-0.078	-2.653	-2.547	-2.675	-2.663
16.409	-0.197	-2.655	-2.541	-2.674	-2.656
16.419	-0.345	-2.660	-2.539	-2.669	-2.648
16.429	-0.525	-2.665	-2.533	-2.672	-2.645
16.439	-0.823	-2.661	-2.533	-2.671	-2.638
16.449	-1.132	-2.659	-2.527	-2.657	-2.624
16.459	-1.390	-2.650	-2.524	-2.645	-2.623
16.469	-1.615	-2.645	-2.524	-2.638	-2.629
16.479	-1.798	-2.649	-2.544	-2.636	-2.630
16.489	-1.964	-2.648	-2.623	-2.630	-2.634
16.499	-2.146	-2.650	-2.652	-2.631	-2.638
16.509	-2.339	-2.651	-2.656	-2.630	-2.639
16.519	-2.509	-2.659	-2.656	-2.632	-2.648
16.529	-2.654	-2.641	-2.658	-2.633	-2.653
16.539	-2.663	-2.644	-2.655	-2.635	-2.670
16.549	-2.662	-2.647	-2.662	-2.648	-2.666
16.559	-2.638	-2.652	-2.665	-2.658	-2.668
16.569	-2.592	-2.664	-2.665	-2.657	-2.664
16.579	-2.570	-2.663	-2.663	-2.653	-2.659
16.589	-2.553	-2.664	-2.635	-2.654	-2.657
16.599	-2.558	-2.663	-2.624	-2.656	-2.658
16.609	-2.555	-2.660	-2.629	-2.659	-2.660
16.619	-2.555	-2.659	-2.625	-2.656	-2.656
16.629	-2.558	-2.664	-2.628	-2.656	-2.656
16.639	-2.554	-2.665	-2.630	-2.653	-2.657
16.649	-2.560	-2.667	-2.633	-2.653	-2.665
16.659	-2.591	-2.669	-2.632	-2.646	-2.660
16.669	-2.636	-2.656	-2.634	-2.654	-2.659
16.679	-2.657	-2.658	-2.639	-2.651	-2.660
16.689	-2.674	-2.656	-2.675	-2.654	-2.663
16.699	-2.679	-2.660	-2.679	-2.653	-2.658
16.709	-2.677	-2.658	-2.677	-2.651	-2.652
16.719	-2.675	-2.656	-2.675	-2.652	-2.654
16.729	-2.679	-2.668	-2.671	-2.653	-2.652
16.739	-2.684	-2.659	-2.668	-2.656	-2.641
16.749	-2.678	-2.656	-2.660	-2.659	-2.634
16.759	-2.677	-2.650	-2.664	-2.669	-2.637
16.769	-2.677	-2.661	-2.662	-2.657	-2.644
16.779	-2.676	-2.658	-2.663	-2.668	-2.631
16.789	-2.675	-2.661	-2.660	-2.668	-2.637
16.799	-2.681	-2.656	-2.662	-2.661	-2.641
16.809	-2.689	-2.653	-2.663	-2.665	-2.643
16.819	-2.685	-2.657	-2.668	-2.666	-2.647
16.829	-2.678	-2.655	-2.666	-2.667	-2.646
16.839	-2.677	-2.666	-2.663	-2.673	-2.659
16.849	-2.681	-2.667	-2.672	-2.672	-2.666
16.859	-2.680	-2.673	-2.667	-2.666	-2.664
16.869	-2.678	-2.672	-2.674	-2.672	-2.662
16.879	-2.678	-2.676	-2.669	-2.670	-2.674
16.889	-2.675	-2.674	-2.669	-2.667	-2.671
16.899	-2.672	-2.681	-2.671	-2.671	-2.676
16.909	-2.664	-2.682	-2.673	-2.673	-2.677
16.919	-2.663	-2.677	-2.669	-2.677	-2.675
16.929	-2.668	-2.680	-2.677	-2.678	-2.676
16.939	-2.665	-2.673	-2.671	-2.678	-2.684
16.949	-2.668	-2.675	-2.666	-2.682	-2.688
16.959	-2.665	-2.668	-2.662	-2.676	-2.689
16.969	-2.673	-2.669	-2.652	-2.679	-2.691
16.979	-2.673	-2.664	-2.656	-2.675	-2.675
16.989	-2.671	-2.665	-2.651	-2.677	-2.676
16.999	-2.675	-2.658	-2.649	-2.674	-2.672
17.009	-2.680	-2.657	-2.643	-2.670	-2.669
17.019	-2.681	-2.657	-2.650	-2.668	-2.665
17.029	-2.672	-2.650	-2.640	-2.660	-2.667
17.039	-2.670	-2.650	-2.649	-2.659	-2.644
17.049	-2.656	-2.649	-2.659	-2.655	-2.586
17.059	-2.657	-2.653	-2.661	-2.665	-2.548
17.069	-2.653	-2.655	-2.664	-2.662	-2.542
17.079	-2.650	-2.653	-2.664	-2.666	-2.557
17.089	-2.648	-2.656	-2.672	-2.665	-2.556
17.099	-2.647	-2.667	-2.676	-2.664	-2.555
17.109	-2.648	-2.671	-2.680	-2.673	-2.556
17.119	-2.648	-2.669	-2.681	-2.678	-2.562
17.129	-2.655	-2.679	-2.691	-2.684	-2.558
17.139	-2.653	-2.681	-2.687	-2.686	-2.573
17.149	-2.669	-2.683	-2.670	-2.686	-2.621
17.159	-2.669	-2.682	-2.667	-2.681	-2.656
17.169	-2.671	-2.675	-2.663	-2.683	-2.663
17.179	-2.669	-2.680	-2.662	-2.677	-2.652
17.189	-2.675	-2.674	-2.659	-2.679	-2.655
17.199	-2.674	-2.668	-2.658	-2.672	-2.650
17.209	-2.671	-2.653	-2.656	-2.664	-2.654
17.219	-2.674	-2.651	-2.652	-2.658	-2.651
17.229	-2.679	-2.650	-2.646	-2.659	-2.653
17.239	-2.684	-2.653	-2.642	-2.658	-2.659
17.249	-2.675	-2.655	-2.653	-2.661	-2.664
17.259	-2.676	-2.658	-2.650	-2.661	-2.660
17.269	-2.675	-2.657	-2.654	-2.660	-2.653
17.279	-2.674	-2.654	-2.649	-2.659	-2.658
17.289	-2.665	-2.657	-2.650	-2.660	-2.650
17.299	-2.663	-2.656	-2.643	-2.669	-2.662
17.309	-2.669	-2.674	-2.639	-2.668	-2.656
17.319	-2.668	-2.677	-2.645	-2.674	-2.665
17.329	-2.662	-2.671	-2.643	-2.672	-2.662
17.339	-2.662	-2.662	-2.645	-2.677	-2.659
17.349	-2.658	-2.663	-2.648	-2.672	-2.661
17.359	-2.654	-2.646	-2.652	-2.671	-2.659
17.369	-2.653	-2.650	-2.651	-2.667	-2.665
17.379	-2.609	-2.628	-2.662	-2.666	-2.669
17.389	-2.605	-2.629	-2.651	-2.672	-2.678
17.399	-2.607	-2.629	-2.660	-2.673	-2.673
17.409	-2.606	-2.627	-2.667	-2.673	-2.670
17.419	-2.604	-2.625	-2.664	-2.670	-2.665
17.429	-2.607	-2.624	-2.665	-2.651	-2.664
17.439	-2.611	-2.631	-2.672	-2.612	-2.662
17.449	-2.617	-2.624	-2.671	-2.596	-2.659
17.459	-2.618	-2.636	-2.674	-2.594	-2.661
17.469	-2.624	-2.634	-2.670	-2.594	-2.657
17.479	-2.673	-2.654	-2.668	-2.598	-2.653
17.489	-2.668	-2.654	-2.671	-2.595	-2.651
17.499	-2.662	-2.657	-2.672	-2.594	-2.652
17.509	-2.661	-2.658	-2.668	-2.595	-2.660
17.519	-2.646	-2.663	-2.667	-2.589	-2.660
17.529	-2.610	-2.661	-2.672	-2.611	-2.660
17.539	-2.602	-2.664	-2.673	-2.645	-2.660
17.549	-2.596	-2.668	-2.675	-2.658	-2.663
17.559	-2.599	-2.664	-2.669	-2.663	-2.668
17.569	-2.592	-2.666	-2.666	-2.661	-2.673
17.579	-2.584	-2.665	-2.660	-2.655	-2.673
17.589	-2.592	-2.659	-2.662	-2.659	-2.670
17.599	-2.594	-2.657	-2.662	-2.659	-2.667
17.609	-2.592	-2.661	-2.669	-2.661	-2.665
17.619	-2.611	-2.659	-2.666	-2.661	-2.659
17.629	-2.647	-2.666	-2.658	-2.654	-2.657
17.639	-2.654	-2.665	-2.646	-2.655	-2.655
17.649	-2.656	-2.669	-2.638	-2.657	-2.645
17.659	-2.652	-2.673	-2.642	-2.664	-2.640
17.669	-2.657	-2.667	-2.646	-2.669	-2.641
17.679	-2.647	-2.665	-2.653	-2.670	-2.643
17.689	-2.650	-2.666	-2.652	-2.670	-2.644
17.699	-2.657	-2.665	-2.651	-2.671	-2.638
17.709	-2.649	-2.662	-2.652	-2.671	-2.644
17.719	-2.648	-2.663	-2.651	-2.676	-2.643
17.729	-2.647	-2.654	-2.659	-2.674	-2.652
17.739	-2.641	-2.655	-2.659	-2.672	-2.659
17.749	-2.644	-2.654	-2.663	-2.672	-2.661
17.759	-2.640	-2.654	-2.657	-2.668	-2.654
17.769	-2.574	-2.658	-2.663	-2.668	-2.652
17.779	-2.541	-2.660	-2.659	-2.667	-2.651
17.789	-2.531	-2.658	-2.662	-2.668	-2.649
17.799	-2.526	-2.656	-2.665	-2.662	-2.655
17.809	-2.536	-2.656	-2.660	-2.657	-2.654
17.819	-2.533	-2.653	-2.664	-2.655	-2.663
17.829	-2.531	-2.657	-2.660	-2.656	-2.657
17.839	-2.527	-2.660	-2.666	-2.653	-2.662
17.849	-2.526	-2.662	-2.668	-2.655	-2.661
17.859	-2.535	-2.664	-2.669	-2.655	-2.671
17.869	-2.590	-2.666	-2.659	-2.651	-2.667
17.879	-2.636	-2.672	-2.663	-2.653	-2.662
17.889	-2.643	-2.680	-2.660	-2.655	-2.666
17.899	-2.645	-2.681	-2.656	-2.657	-2.666
17.909	-2.645	-2.679	-2.656	-2.659	-2.660
17.919	-2.644	-2.673	-2.654	-2.660	-2.660
17.929	-2.649	-2.665	-2.652	-2.664	-2.648
17.939	-2.655	-2.666	-2.651	-2.669	-2.641
17.949	-2.660	-2.665	-2.658	-2.666	-2.648
17.959	-2.661	-2.664	-2.657	-2.667	-2.650
17.969	-2.670	-2.663	-2.660	-2.670	-2.656
17.979	-2.666	-2.660	-2.659	-2.668	-2.656
17.989	-2.666	-2.661	-2.656	-2.667	-2.657
17.999	-2.670	-2.661	-2.643	-2.664	-2.655
18.009	-2.677	-2.668	-2.642	-2.666	-2.659
18.019	-2.676	-2.674	-2.648	-2.668	-2.662
18.029	-2.671	-2.680	-2.647	-2.666	-2.676
18.039	-2.673	-2.672	-2.641	-2.667	-2.678
18.049	-2.671	-2.670	-2.637	-2.666	-2.670
18.059	-2.671	-2.667	-2.637	-2.669	-2.667
18.069	-2.670	-2.666	-2.637	-2.665	-2.652
18.079	-2.673	-2.663	-2.641	-2.666	-2.652
18.089	-2.668	-2.665	-2.653	-2.673	-2.655
18.099	-2.662	-2.658	-2.665	-2.675	-2.656
18.109	-2.660	-2.663	-2.665	-2.671	-2.658
18.119	-2.657	-2.658	-2.661	-2.666	-2.651
18.129	-2.661	-2.654	-2.662	-2.664	-2.650
18.139	-2.659	-2.663	-2.672	-2.669	-2.638
18.149	-2.659	-2.643	-2.674	-2.668	-2.645
18.159	-2.658	-2.607	-2.670	-2.668	-2.650
18.169	-2.658	-2.606	-2.668	-2.671	-2.651
18.179	-2.661	-2.601	-2.661	-2.669	-2.658
18.189	-2.664	-2.596	-2.649	-2.663	-2.655
18.199	-2.663	-2.603	-2.655	-2.669	-2.659
18.209	-2.666	-2.599	-2.656	-2.675	-2.658
18.219	-2.673	-2.605	-2.648	-2.670	-2.667
18.229	-2.663	-2.603	-2.649	-2.670	-2.676
18.239	-2.662	-2.595	-2.645	-2.670	-2.685
18.249	-2.658	-2.623	-2.643	-2.668	-2.677
18.259	-2.662	-2.653	-2.644	-2.667	-2.684
18.269	-2.655	-2.651	-2.640	-2.669	-2.690
18.279	-2.655	-2.661	-2.639	-2.666	-2.688
18.289	-2.650	-2.664	-2.644	-2.672	-2.692
18.299	-2.649	-2.661	-2.640	-2.666	-2.686
18.309	-2.646	-2.658	-2.637	-2.667	-2.686
18.319	-2.648	-2.650	-2.652	-2.671	-2.683
18.329	-2.653	-2.653	-2.654	-2.673	-2.674
18.339	-2.636	-2.657	-2.657	-2.674	-2.672
18.349	-2.568	-2.650	-2.656	-2.676	-2.668
18.359	-2.556	-2.651	-2.654	-2.672	-2.665
18.369	-2.561	-2.653	-2.661	-2.669	-2.664
18.379	-2.562	-2.653	-2.663	-2.672	-2.661
18.389	-2.560	-2.655	-2.670	-2.670	-2.650
18.399	-2.557	-2.658	-2.674	-2.670	-2.657
18.409	-2.554	-2.661	-2.679	-2.665	-2.657
18.419	-2.547	-2.669	-2.670	-2.667	-2.648
18.429	-2.557	-2.670	-2.668	-2.665	-2.656
18.439	-2.580	-2.671	-2.670	-2.663	-2.660
18.449	-2.651	-2.673	-2.668	-2.663	-2.659
18.459	-2.662	-2.676	-2.673	-2.662	-2.658
18.469	-2.661	-2.673	-2.666	-2.667	-2.658
18.479	-2.661	-2.669	-2.668	-2.667	-2.662
18.489	-2.663	-2.664	-2.666	-2.665	-2.666
18.499	-2.664	-2.661	-2.661	-2.659	-2.656
18.509	-2.665	-2.665	-2.662	-2.659	-2.652
18.519	-2.669	-2.657	-2.668	-2.654	-2.658
18.529	-2.662	-2.656	-2.670	-2.658	-2.661
18.539	-2.663	-2.656	-2.672	-2.660	-2.653
18.549	-2.663	-2.657	-2.677	-2.656	-2.653
18.559	-2.663	-2.656	-2.677	-2.665	-2.658
18.569	-2.661	-2.659	-2.681	-2.658	-2.661
18.579	-2.656	-2.657	-2.682	-2.644	-2.661
18.589	-2.661	-2.656	-2.678	-2.646	-2.654
18.599	-2.658	-2.661	-2.676	-2.650	-2.659
18.609	-2.659	-2.661	-2.671	-2.649	-2.656
18.619	-2.658	-2.667	-2.663	-2.652	-2.655
18.629	-2.662	-2.670	-2.661	-2.650	-2.642
18.639	-2.652	-2.669	-2.655	-2.646	-2.646
18.649	-2.653	-2.673	-2.656	-2.645	-2.645
18.659	-2.649	-2.674	-2.659	-2.643	-2.634
18.669	-2.654	-2.679	-2.658	-2.655	-2.632
18.679	-2.654	-2.675	-2.656	-2.672	-2.629
18.689	-2.658	-2.679	-2.654	-2.676	-2.645
18.699	-2.667	-2.678	-2.659	-2.679	-2.634
18.709	-2.668	-2.678	-2.660	-2.684	-2.640
18.719	-2.671	-2.673	-2.661	-2.683	-2.643
18.729	-2.672	-2.670	-2.667	-2.684	-2.653
18.739	-2.670	-2.672	-2.666	-2.691	-2.655
18.749	-2.669	-2.669	-2.665	-2.689	-2.660
18.759	-2.671	-2.663	-2.667	-2.683	-2.660
18.769	-2.669	-2.663	-2.671	-2.679	-2.665
18.779	-2.678	-2.668	-2.679	-2.670	-2.672
18.789	-2.674	-2.668	-2.679	-2.665	-2.672
18.799	-2.672	-2.665	-2.677	-2.661	-2.676
18.809	-2.676	-2.666	-2.685	-2.654	-2.675
18.819	-2.670	-2.670	-2.685	-2.646	-2.665
18.829	-2.668	-2.637	-2.688	-2.648	-2.672
18.839	-2.668	-2.634	-2.689	-2.647	-2.670
18.849	-2.669	-2.634	-2.687	-2.653	-2.672
18.859	-2.661	-2.640	-2.689	-2.648	-2.675
18.869	-2.656	-2.639	-2.684	-2.644	-2.674
18.879	-2.655	-2.627	-2.688	-2.640	-2.670
18.889	-2.654	-2.626	-2.688	-2.638	-2.672
18.899	-2.658	-2.628	-2.693	-2.639	-2.671
18.909	-2.663	-2.624	-2.691	-2.647	-2.675
18.919	-2.667	-2.615	-2.693	-2.656	-2.679
18.929	-2.661	-2.585	-2.691	-2.652	-2.673
18.939	-2.665	-2.503	-2.690	-2.649	-2.670
18.949	-2.667	-2.423	-2.692	-2.646	-2.662
18.959	-2.677	-2.375	-2.692	-2.652	-2.660
18.969	-2.681	-2.336	-2.694	-2.657	-2.644
18.979	-2.680	-2.259	-2.694	-2.668	-2.594
18.989	-2.680	-2.134	-2.696	-2.668	-2.525
18.999	-2.674	-1.981	-2.689	-2.671	-2.498
19.009	-2.663	-1.866	-2.684	-2.671	-2.497
19.019	-2.666	-1.571	-2.685	-2.668	-2.498
19.029	-2.671	-1.345	-2.681	-2.665	-2.495
19.039	-2.672	-1.097	-2.678	-2.652	-2.491
19.049	-2.674	-0.833	-2.673	-2.648	-2.501
19.059	-2.670	-0.570	-2.674	-2.646	-2.506
19.069	-2.659	-0.289	-2.667	-2.646	-2.522
19.079	-2.652	-0.056	-2.668	-2.644	-2.576
19.089	-2.652	0.149	-2.663	-2.644	-2.640
19.099	-2.647	0.326	-2.664	-2.648	-2.660
19.109	-2.644	0.514	-2.663	-2.642	-2.661
19.119	-2.640	0.530	-2.664	-2.652	-2.657
19.129	-2.637	0.547	-2.664	-2.660	-2.665
19.139	-2.631	0.543	-2.664	-2.681	-2.669
19.149	-2.627	0.524	-2.668	-2.688	-2.667
19.159	-2.634	0.531	-2.663	-2.689	-2.663
19.169	-2.640	0.526	-2.665	-2.689	-2.661
19.179	-2.643	0.536	-2.664	-2.692	-2.657
19.189	-2.641	0.547	-2.664	-2.692	-2.655
19.199	-2.643	0.579	-2.658	-2.687	-2.658
19.209	-2.646	0.580	-2.662	-2.687	-2.663
19.219	-2.649	0.599	-2.659	-2.678	-2.667
19.229	-2.653	0.614	-2.659	-2.675	-2.669
19.239	-2.660	0.616	-2.661	-2.675	-2.673
19.249	-2.658	0.631	-2.664	-2.673	-2.678
19.259	-2.658	0.657	-2.667	-2.670	-2.671
19.269	-2.659	0.665	-2.669	-2.671	-2.673
19.279	-2.656	0.657	-2.668	-2.666	-2.678
19.289	-2.657	0.648	-2.672	-2.665	-2.676
19.299	-2.661	0.630	-2.671	-2.669	-2.673
19.309	-2.666	0.607	-2.675	-2.671	-2.673
19.319	-2.666	0.593	-2.679	-2.669	-2.675
19.329	-2.669	0.580	-2.676	-2.667	-2.668
19.339	-2.657	0.570	-2.677	-2.675	-2.670
19.349	-2.651	0.558	-2.673	-2.668	-2.666
19.359	-2.647	0.572	-2.673	-2.670	-2.662
19.369	-2.650	0.612	-2.671	-2.663	-2.659
19.379	-2.659	0.625	-2.668	-2.665	-2.666
19.389	-2.658	0.613	-2.668	-2.666	-2.668
19.399	-2.659	0.601	-2.672	-2.666	-2.672
19.409	-2.658	0.641	-2.665	-2.664	-2.669
19.419	-2.655	0.642	-2.661	-2.630	-2.665
19.429	-2.651	0.650	-2.662	-2.555	-2.669
19.439	-2.660	0.650	-2.661	-2.490	-2.664
19.449	-2.672	0.647	-2.663	-2.492	-2.668
19.459	-2.677	0.609	-2.659	-2.489	-2.679
19.469	-2.679	0.569	-2.660	-2.498	-2.679
19.479	-2.668	0.568	-2.662	-2.497	-2.672
19.489	-2.666	0.576	-2.660	-2.497	-2.658
19.499	-2.659	0.585	-2.655	-2.490	-2.658
19.509	-2.656	0.575	-2.655	-2.484	-2.656
19.519	-2.653	0.585	-2.661	-2.530	-2.661
19.529	-2.657	0.578	-2.652	-2.612	-2.664
19.539	-2.655	0.565	-2.653	-2.667	-2.671
19.549	-2.651	0.563	-2.649	-2.664	-2.670
19.559	-2.640	0.558	-2.648	-2.664	-2.674
19.569	-2.631	0.567	-2.651	-2.664	-2.676
19.579	-2.643	0.543	-2.652	-2.653	-2.682
19.589	-2.644	0.515	-2.653	-2.655	-2.695
19.599	-2.647	0.510	-2.654	-2.660	-2.694
19.609	-2.647	0.524	-2.650	-2.669	-2.693
19.619	-2.647	0.511	-2.651	-2.673	-2.687
19.629	-2.647	0.522	-2.658	-2.667	-2.684
19.639	-2.647	0.523	-2.653	-2.663	-2.685
19.649	-2.651	0.523	-2.655	-2.665	-2.632
19.659	-2.661	0.522	-2.652	-2.667	-2.584
19.669	-2.667	0.513	-2.648	-2.670	-2.570
19.679	-2.659	0.544	-2.646	-2.677	-2.557
19.689	-2.658	0.566	-2.640	-2.682	-2.554
19.699	-2.660	0.556	-2.642	-2.684	-2.554
19.709	-2.664	0.447	-2.646	-2.679	-2.554
19.719	-2.670	0.305	-2.641	-2.666	-2.557
19.729	-2.666	0.175	-2.642	-2.664	-2.551
19.739	-2.669	0.040	-2.642	-2.667	-2.548
19.749	-2.663	-0.109	-2.647	-2.654	-2.607
19.759	-2.666	-0.211	-2.646	-2.655	-2.646
19.769	-2.668	-0.312	-2.644	-2.655	-2.662
19.779	-2.669	-0.425	-2.646	-2.637	-2.673
19.789	-2.678	-0.565	-2.650	-2.628	-2.673
19.799	-2.677	-0.664	-2.651	-2.627	-2.674
19.809	-2.676	-0.681	-2.651	-2.633	-2.676
19.819	-2.674	-0.595	-2.656	-2.642	-2.673
19.829	-2.677	-0.494	-2.661	-2.635	-2.680
19.839	-2.674	-0.355	-2.662	-2.630	-2.676
19.849	-2.672	-0.216	-2.655	-2.643	-2.667
19.859	-2.671	-0.121	-2.658	-2.640	-2.660
19.869	-2.667	-0.007	-2.660	-2.640	-2.657
19.879	-2.663	0.101	-2.665	-2.659	-2.655
19.889	-2.667	0.239	-2.667	-2.662	-2.654
19.899	-2.655	0.359	-2.663	-2.658	-2.647
19.909	-2.650	0.472	-2.657	-2.661	-2.651
19.919	-2.645	0.514	-2.654	-2.662	-2.655
19.929	-2.647	0.555	-2.615	-2.664	-2.651
19.939	-2.650	0.582	-2.605	-2.661	-2.655
19.949	-2.647	0.612	-2.612	-2.661	-2.658
19.959	-2.651	0.644	-2.606	-2.656	-2.659
19.969	-2.648	0.645	-2.593	-2.660	-2.665
19.979	-2.647	0.641	-2.591	-2.660	-2.666
19.989	-2.644	0.640	-2.588	-2.658	-2.667
19.999	-2.650	0.627	-2.591	-2.656	-2.670
20.009	-2.655	0.632	-2.595	-2.650	-2.666
20.019	-2.658	0.657	-2.604	-2.650	-2.668
20.029	-2.658	0.638	-2.641	-2.649	-2.671
[truncated: 892 more rows]
