# Supplementary material for: Learning data-efficient coarse-grained molecular dynamics from forces and noise
Source: Nat Commun. 2026 Mar 15;17:2493. doi: 10.1038/s41467-026-70818-0 (PMC12992897; doi:10.1038/s41467-026-70818-0)
Supplement: Supplementary file 6 — Source Data Supplementary Information [file 41467_2026_70818_MOESM6_ESM.zip › SI_source_data/fig_s5a.csv]

	rmsd_to_native_nm	FE/kT_sim_0_5	FE/kT_sim_5_10	FE/kT_sim_10_15	FE/kT_sim_15_20	FE/kT_sim_20_25	FE/kT_sim_25_30	FE/kT_sim_30_35	FE/kT_sim_35_40	FE/kT_sim_40_45	FE/kT_sim_45_50	FE/kT_sim_50_55	FE/kT_sim_55_60	FE/kT_sim_60_65	FE/kT_sim_65_70	FE/kT_sim_70_75	FE/kT_sim_75_80	FE/kT_sim_80_85	FE/kT_sim_85_90	FE/kT_sim_90_95	FE/kT_sim_95_100	FE/kT_full_sim
0	0.0075	0.0	0.0	0.0	0.0	0.0	0.0	0.0	0.0	0.0	0.0	0.0	0.0	0.0	0.0	0.0	0.0	0.0	0.0	0.0	0.0	0.0
1	0.0225	0.0	0.0	0.0	0.0	0.0	0.0	0.0	0.0	0.0	0.0	0.0	0.0	0.0	0.0	0.0	0.0	0.0	0.0	0.0	0.0	0.0
2	0.0375	0.0	0.0	0.0	0.0	0.0	0.0	0.0	0.0	0.0	0.0	0.0	0.0	0.0	0.0	0.0	0.0	0.0	0.0	0.0	0.0	0.0
3	0.0525	0.0	0.0	0.0	0.0	0.0	5.0108924274140915e-05	0.0	0.0	0.0	0.0	0.0	0.0	0.0	0.0	0.0	0.0	0.0	0.0	0.0	0.0	2.4896897590122226e-06
4	0.0675	0.000501679749220327	0.000700532404627517	0.00025031733980754106	0.0004527666304956436	0.00015035457367336522	0.0003006535456448455	0.0006028086361379257	0.0003519818337147308	0.0003009861057288943	0.0003012379373033481	0.00010047923571474147	0.00020121852910764363	0.00025151196417262374	0.0001505036982521253	0.0002517686115540141	0.0004011104743482331	0.00025102329646805205	0.00020080291043738388	0.00035169667267314345	0.00020088081214103543	0.00031121121987652783
5	0.08249999999999999	0.011438298282223454	0.00820623673992234	0.008260472213648853	0.00684180686082306	0.00661560124162807	0.00546187274588136	0.007635576057747059	0.006536805483273573	0.006621694326035674	0.0063762030062542024	0.006631629557172936	0.006690516092829151	0.005482960818963198	0.0047157825452332595	0.006596337622715169	0.005114158547939972	0.005171079907241871	0.004969872033325251	0.0045218143629404154	0.004770919288349591	0.0064258892680105475
6	0.0975	0.0785630487279032	0.06224730795404508	0.05557044943727411	0.05418107344931202	0.05282457355057565	0.04865576547019083	0.05460441562349377	0.0536520880819454	0.05598341566557434	0.04794703835411625	0.04777787658235957	0.04441899030051233	0.04441701287288535	0.04113767752224758	0.045821887302830565	0.044372846224773284	0.0376534944702078	0.04246981555750669	0.04009342068473835	0.036911849230915256	0.049325733505550154
7	0.11249999999999999	0.3224797427988262	0.2522417036948081	0.22798903309670834	0.21601999014981044	0.2204198050051534	0.2005860238693861	0.21836742844096355	0.20968060665577534	0.22242873213365288	0.19053299534436768	0.19995367907233552	0.18180094104875602	0.18365403623884985	0.17062102591849274	0.19426466067507725	0.19158039031057483	0.1587471326863961	0.17093347750982302	0.15881616890282949	0.16587733062545998	0.2023097001275742
8	0.1275	0.8175373193294441	0.6351327008526475	0.5826887036039935	0.5450304083099776	0.5764594354636817	0.5194291090257442	0.5586026694878106	0.5507007204062468	0.5532124623297072	0.4941808361461421	0.5111881116987467	0.46476449760637945	0.48255085446159546	0.4467953122111422	0.4846545772414766	0.4797281273204863	0.4028421861719296	0.45336277104000305	0.40726474695549975	0.4333501319912482	0.518505278901644
9	0.14250000000000002	1.4228139367637707	1.1048897161843012	0.9913567925737864	0.9634873896947306	0.9607156075815803	0.8924900502467247	0.9406828766932338	0.913744840323442	0.9345116939372627	0.8445205572299374	0.8627649574646283	0.7997430439383303	0.8296373650198174	0.7695254091631174	0.8223769927800322	0.8037752517845664	0.7042207559114738	0.7618964429270445	0.7035440724917188	0.7168933983283208	0.8846639517595728
10	0.15749999999999997	1.9904645730065713	1.5718946399263454	1.4135420178931855	1.3719331978051899	1.338506533031523	1.272616349790358	1.269866626077553	1.252653063071626	1.2523530215869756	1.1912956293889752	1.1868104926446699	1.1191271542644379	1.1510193528395964	1.0812687361426867	1.1314481403237402	1.0905191021342597	1.0087622191865149	1.0606911736578721	0.9861072277936846	0.9986287373561232	1.2332055798827304
11	0.1725	2.5464762390674553	2.066570593651173	1.8472418408437281	1.8004516598676195	1.7233641234441106	1.6600084433537385	1.6194956350375471	1.603025836975087	1.5759130852455343	1.5632742756357236	1.5126646540675739	1.4441453834055569	1.4928744145430242	1.4137815734810464	1.424305389283367	1.4146665042169233	1.3259050519442497	1.348742948680297	1.2850996419476648	1.2842310320176382	1.5924578533491554
12	0.1875	2.947920374393561	2.447510107681836	2.1709522246828397	2.097265339859208	2.0092884043796264	1.9498885702796436	1.9065330139452226	1.865252303092561	1.8415333235512832	1.826907677099037	1.7880279995438229	1.7140297355711835	1.736841019790469	1.67937043299663	1.6665067935983284	1.661600139987554	1.5762756878414843	1.5663129021392022	1.4981273408239686	1.4970140322780296	1.8665129432621845
13	0.2025	3.1843118722261847	2.6897442055962557	2.335961415083975	2.250300460966739	2.141199483682396	2.0798711198467688	2.0291543373462826	1.976629411903726	1.9463768170468518	1.9560885458792927	1.923122331962296	1.852820216023184	1.8527880352740518	1.8086531097952088	1.791786854707609	1.7924122934343747	1.705452276203947	1.6716842293912226	1.6120268203882595	1.602024476824759	2.0037770087458093
14	0.21749999999999997	3.1616861155363476	2.673882150434333	2.331355576031516	2.276108158904991	2.1512231219272873	2.066341710292751	2.015842313298237	1.9894013241556603	1.9574631386078658	1.9704977605469696	1.935431038337352	1.8872285845005914	1.8674260315888984	1.8160779589089804	1.7673652993868698	1.7881003558351314	1.7187565109167537	1.6745958715925644	1.6414688561291828	1.6061927536766853	2.0083530585228733
15	0.23249999999999998	2.995830790444102	2.572455065850044	2.214607568745275	2.137662184780097	2.049533311932864	1.9676772383969636	1.8958833947067861	1.871990241052243	1.838573626844949	1.8440280332024437	1.8102339106367804	1.7875248033277504	1.7592255846018323	1.7357591519417597	1.6546736688552897	1.662653054982718	1.6447046384586754	1.5658108948631086	1.5792687874478437	1.5332730188694865	1.8998996829305383
16	0.2475	2.6818294354070993	2.3249669749009225	1.9952795156059075	1.942067000405979	1.869909714584417	1.7890890322839257	1.7114239520485808	1.6970552696960222	1.6638010281183713	1.6907481294379236	1.624749241507368	1.6367115157615717	1.5821108594314708	1.5673956814970489	1.5201285228408248	1.5201585589705084	1.5270249170744528	1.4190741680609906	1.4466288994682586	1.4122925497575483	1.7253126782695656
17	0.2625	2.2916730944384516	2.048857131419877	1.7826099037054208	1.7117094002904734	1.6819163793014862	1.6141587776429	1.497577588378652	1.503364694914716	1.4533615758629195	1.512766714814529	1.4138433257421257	1.4555142303001387	1.4037888768330808	1.4100691489241608	1.353105225935892	1.343920644303754	1.3861004384372884	1.2543153800471174	1.302232294145028	1.2939235312034432	1.530656284461195
18	0.27749999999999997	1.835194690622883	1.6134262039149798	1.4052314822115777	1.3775676269846937	1.33945877866479	1.2667034967260118	1.1754768404689584	1.1751667765352851	1.1623080116230833	1.1995796726648194	1.1257693569479665	1.1788387527771336	1.1160088874267693	1.1535606792031263	1.0609529290886184	1.0573773491912388	1.115447120185439	0.9922675819263352	1.051472566529081	1.0411652493269894	1.2181205496328775
19	0.2925	1.1821079930878555	1.0815719947159832	0.9223693337228263	0.8837501553241072	0.8348187112257474	0.8035467096601231	0.723973172001648	0.7320719310075373	0.7194571213939663	0.7728761344746228	0.6970746977710183	0.7428988094654195	0.7072516432534174	0.7343577116715361	0.6689492008990148	0.669603798115081	0.757638513399874	0.6203303910686876	0.694198989474974	0.6701886095055288	0.7783915443961347
20	0.3075	0.6310127885693266	0.5799907930026815	0.4832125927644767	0.47449942875943407	0.4476556840168323	0.43885395879292577	0.370024034482663	0.3741064061196564	0.3530567020199927	0.39808593414637417	0.3582587149409104	0.3924767410244585	0.369571680155253	0.36938624341013254	0.3460811334421474	0.34184640176328135	0.4006833858223042	0.31591317884561393	0.3837010698863991	0.35219428388627	0.40772404338463625
21	0.3225	0.291827110121465	0.26665265601857485	0.22243198815298154	0.21048617577708648	0.2035299745625126	0.1993333007625331	0.1537162022151715	0.157285596551383	0.15169699728736313	0.16794015004661705	0.15313035522926643	0.1766698685565116	0.152567157467114	0.16725977665752906	0.14557261120053133	0.15177017573151314	0.17817633583302384	0.13288132598193914	0.18097305928123802	0.16100597093104033	0.18056723946212094
22	0.33749999999999997	0.12732632035211888	0.11143469036467706	0.092016654113252	0.08718273007210552	0.07948745128198567	0.07952286282306156	0.06234045978726375	0.05953521301689156	0.06411004052025443	0.059042635711456175	0.0603377810467022	0.07585938547358158	0.05985984747308439	0.0665728025268567	0.05599333920961268	0.053247415469727895	0.06411134991794043	0.04999992469890854	0.08274920284180952	0.06915321957955137	0.07262425027038646
23	0.3525	0.05538544431392405	0.04368319923141584	0.03444366595751761	0.03174397153808343	0.029870441969775195	0.029263611776098267	0.024413749763585967	0.018805886544187026	0.02202215006916408	0.02033356076797598	0.020146086760805645	0.031641613702176934	0.020271864312313453	0.024632438613931152	0.019587597978902277	0.017899554917789884	0.027562357952192088	0.018072261939364533	0.039590996866633824	0.025361202532805695	0.027610659427445523
24	0.3675	0.028043897981416252	0.016862815739962355	0.012966438202030611	0.010061480677680961	0.011878011320195841	0.011925923977245527	0.008891427383034394	0.006888787316988296	0.008527939662318663	0.005823933454531392	0.006681869175030301	0.012224025643289338	0.006539311068488211	0.008177367605032133	0.00654598390040436	0.006568184017452311	0.009087043332143474	0.00456826621245048	0.01723313696098401	0.010696903246510125	0.010459186677610336
25	0.3825	0.020368197818345257	0.00670509587286337	0.005907489219457962	0.00397428486768398	0.003859100724283037	0.003507624699189861	0.0026121707565976756	0.0022124572404925917	0.002608546249650415	0.001455983363632848	0.002110063950009569	0.006237774402336946	0.0016096765707047907	0.0031605776632946288	0.0017623802808780968	0.0025069404646764545	0.003915963424901608	0.0011546167350149563	0.006481267253547923	0.003163872791221305	0.0042424313493568235
26	0.39749999999999996	0.01715744742333523	0.0037028141387454574	0.002503173398075417	0.0013079924880985297	0.0022553186051004846	0.0016535945010466549	0.0013060853782988426	0.00025141559551052273	0.0005016435095481586	0.00030123793730334897	0.00045215656071633783	0.0014085297037535092	0.00035211674984167424	0.0007525184912606286	0.0008056595569728473	0.0006518045208158806	0.0017069584159827584	0.0006024087313121533	0.002763330999574706	0.0013057252789167339	0.0020788909487752115
27	0.4125	0.014297872852779305	0.002001521156078618	0.0024531099301138997	5.030740338840481e-05	0.0010023638244891005	0.00035076246991898606	0.00030140431806896257	0.00010056623820420872	5.0164350954815674e-05	5.020632288389131e-05	0.00010047923571474138	0.0005030463227691086	5.030239283452471e-05	0.00045151109475637547	5.0353722310802774e-05	0.00010027761858705819	0.0006024559115233243	0.0001506021828280378	0.0005526661999149391	0.00045198182731732924	0.0011801129457717924
28	0.4275	0.01098678650792515	0.0014010648092550326	0.0012015232310761959	5.030740338840481e-05	0.0006515364859179154	0.0002004356970965635	0.00020093621204597505	0.0005028311910210435	0.0	5.020632288389131e-05	0.00020095847142948277	0.00030182779366146517	0.0	0.000802686390678001	0.0	0.0	0.0002510232964680518	0.00010040145521869186	0.00020096952724179607	0.00015066060910577642	0.000868901725895265
29	0.4425	0.010184098909172667	0.0014010648092550378	0.0011514597631146917	0.00010061480677680999	0.00025059095612227605	0.00015032677282242316	0.00010046810602298789	0.0005028311910210455	0.0	5.020632288389149e-05	0.00010047923571474175	0.0002515231613845552	0.0	0.0005518468935911277	0.0	0.0	0.0002510232964680527	0.0004016058208747689	0.0	0.000150660609105777	0.0007892316536068768
30	0.45749999999999996	0.009782755109796367	0.0016512549537648598	0.0011013962951531794	0.00010061480677680962	0.00020047276489782012	0.00010021784854828175	0.00015070215903448128	0.00025141559551052176	0.0	0.00010041264576778262	0.0	0.00015091389683073259	0.0	0.0006020147930085007	0.0	0.0	0.0002510232964680518	0.00010040145521869186	0.0	0.00010044040607051762	0.0007294790993905806
31	0.4725	0.009381411310420106	0.0014511028381569981	0.0012015232310761959	0.0	5.011819122445503e-05	5.0108924274140875e-05	0.0003516383710804563	0.00020113247640841743	0.0	5.020632288389131e-05	5.023961785737069e-05	5.0304632276910866e-05	0.0	0.0003511752959216254	0.0	0.0	0.0006526605708169347	0.0001506021828280378	0.0	0.0	0.000699602822282434
32	0.4875	0.009983427009484498	0.001901445098274687	0.0012015232310761959	5.030740338840481e-05	5.011819122445503e-05	0.00010021784854828175	0.00010046810602298752	0.00025141559551052176	0.0	0.0	0.0	0.00015091389683073259	0.0	5.016789941737506e-05	0.0	0.0	0.0004016372743488829	0.00010040145521869186	0.0	5.022020303525881e-05	0.0007195203403545316
33	0.5025	0.008929899536121813	0.0016512549537648598	0.0015019040388452446	0.00010061480677680962	0.00010023638244891006	0.0005511981670155495	5.023405301149376e-05	0.0003016987146126261	0.0	0.0	0.0	5.0304632276910866e-05	0.0	0.0002508394970868753	0.0	0.0	0.0003514326150552725	0.0001506021828280378	0.0	5.022020303525881e-05	0.0007095615813184828
34	0.5175000000000001	0.007776036112915062	0.0017513310115687907	0.0015519675068067528	0.00030184442033042883	0.00010023638244891006	5.0108924274140875e-05	0.00015070215903448128	5.028311910210436e-05	0.0	5.020632288389131e-05	0.00010047923571474138	0.0	0.0	0.00015050369825212517	0.0	0.0	0.0004016372743488829	0.00010040145521869186	0.0	0.0	0.0006348708885481162
35	0.5325	0.007224188388772701	0.0017513310115687907	0.0007509520194226223	0.00015092221016521442	0.00015035457367336508	5.0108924274140875e-05	0.00010046810602298752	0.0	0.0	0.0	5.023961785737069e-05	0.0	0.0	0.0002508394970868753	0.0	0.0	0.0002510232964680518	5.020072760934593e-05	0.0	0.00010044040607051762	0.0005402626777056518
36	0.5475	0.007224188388772755	0.0009006845202353847	0.0008010154873841364	0.0002515370169420259	0.00010023638244891079	5.010892427414124e-05	5.023405301149413e-05	0.00025141559551052366	0.0	0.0	0.0002511980892868553	0.00010060926455382245	0.0	5.0167899417375426e-05	0.0	0.0	0.00030122795576166436	0.00010040145521869259	0.0	5.0220203035259175e-05	0.000520345159633558
37	0.5625	0.006772676614474409	0.0009507225491373435	0.0005506981475765897	0.00020122961355361924	0.00015035457367336508	0.00010021784854828175	0.00010046810602298752	5.028311910210436e-05	0.0	5.020632288389131e-05	0.00010047923571474138	5.0304632276910866e-05	0.0	0.0	0.0	0.0	0.00020081863717444145	0.0001506021828280378	0.0	0.0	0.00047055136445330964
38	0.5774999999999999	0.0061204929404879834	0.000900684520235378	0.00020025387184603266	5.030740338840481e-05	0.00040094552979564024	0.0	0.00015070215903448128	0.0	0.0	0.0	0.00015071885357211207	0.0	0.0	0.00010033579883475012	0.0	0.0	5.020465929361036e-05	0.0002510036380467296	0.0	5.022020303525881e-05	0.00042324725903207744
39	0.5925	0.00682284458939644	0.00040030423121572363	0.0005506981475765897	5.030740338840481e-05	0.0005513001034690053	0.0002004356970965635	0.0007032767421609126	5.028311910210436e-05	0.0	0.0	0.0	5.0304632276910866e-05	0.0	5.016789941737506e-05	0.0	0.0	5.020465929361036e-05	0.0003514050932654215	0.0	0.00020088081214103524	0.0004979379518024441
40	0.6074999999999999	0.006722508639552375	0.0005003802890196545	0.0006007616155380979	0.00015092221016521442	0.0005513001034690053	0.00015032677282242262	0.0004521064771034438	0.0	0.0	5.020632288389131e-05	0.00010047923571474138	0.00010060926455382173	0.0	0.0	0.0	0.0	0.00010040931858722073	0.00010040145521869186	0.0	0.00020088081214103524	0.00048797919276639517
41	0.6225	0.00682284458939644	0.0008006084624314473	0.0006007616155380979	0.0	0.00035082733857118515	0.00010021784854828175	0.00015070215903448128	5.028311910210436e-05	0.0	0.0	5.023961785737069e-05	0.0	0.0	0.00010033579883475012	0.0	0.0	0.00015061397788083107	5.020072760934593e-05	0.0	0.00020088081214103524	0.0004680616746942975
42	0.6375	0.0058696530658778195	0.0006504943757255509	0.0006007616155380979	5.030740338840481e-05	0.00030070914734673016	0.00030065354564484523	0.00015070215903448128	0.0	0.0	5.020632288389131e-05	0.00020095847142948277	0.0	0.0	0.0	0.0	0.0	0.0	5.020072760934593e-05	0.0	0.00015066060910577642	0.00041826787951405306
43	0.6525	0.006070324965565995	0.0009006845202353847	0.0004505712116535767	0.00010061480677681035	0.0001503545736733662	0.00010021784854828248	0.00025117026505747065	0.00010056623820420945	0.0	5.0206322883891675e-05	0.0	0.0001509138968307337	0.0	0.00010033579883475085	0.0	0.0	5.020465929361073e-05	5.0200727609346296e-05	0.0	0.00010044040607051835	0.0004307163283091173
44	0.6675	0.006220828890332048	0.000450342260117689	0.0008510789553456387	0.00020122961355361924	0.00040094552979564024	0.00010021784854828175	0.00010046810602298752	0.00015084935730631306	0.0	5.020632288389131e-05	5.023961785737069e-05	0.0	0.0	0.0006521826924258757	0.0	0.0	0.00010040931858722073	5.020072760934593e-05	0.0	0.00015066060910577642	0.0004755307439713341
45	0.6824999999999999	0.00546830926650156	0.0003002281734117927	0.0008010154873841306	0.00015092221016521442	0.00035082733857118515	0.0006013070912896905	0.00015070215903448128	0.0	0.0	0.0	0.0	5.0304632276910866e-05	0.0	0.00030100739650425033	0.0	0.0	5.020465929361036e-05	0.0002510036380467296	0.0	0.00015066060910577642	0.0004307163283091141
46	0.6975	0.00832788383705742	0.0006004563468235854	0.0011514597631146876	0.00035215182371883363	0.00015035457367336508	0.00025054462137070435	0.00020093621204597505	5.028311910210436e-05	0.0	0.0	5.023961785737069e-05	0.0	0.0	0.00015050369825212517	0.0	0.0	0.00010040931858722073	0.0001506021828280378	0.0	0.0	0.0005726286445728106
47	0.7124999999999999	0.007575364213226929	0.0005003802890196545	0.0005006346796150816	0.00035215182371883363	0.00025059095612227513	0.00030065354564484523	0.0004018724240919501	5.028311910210436e-05	0.0	0.0	0.0	5.0304632276910866e-05	0.0	0.00020067159766950024	0.0	0.0	5.020465929361036e-05	0.00010040145521869186	0.0	5.022020303525881e-05	0.0005153657801155296
48	0.7275	0.007324524338616767	0.0006504943757255509	0.000650825083499606	0.00035215182371883363	0.00025059095612227513	0.00030065354564484523	0.0002511702650574688	0.0	0.0	5.020632288389131e-05	0.0	0.0	0.0	0.00020067159766950024	0.0	0.0	5.020465929361036e-05	0.00020080291043738372	0.0	0.0	0.0005128760903565174
49	0.7424999999999999	0.008077043962447256	0.0006004563468235854	0.0004505712116535734	0.00015092221016521442	0.0008520092508157355	5.0108924274140875e-05	0.00010046810602298752	0.00010056623820420872	0.0	0.0	5.023961785737069e-05	0.0	0.0	0.00010033579883475012	0.0	0.0	0.00020081863717444145	5.020072760934593e-05	0.0	5.022020303525881e-05	0.0005377729879466396
50	0.7575000000000001	0.008077043962447256	0.0006504943757255509	0.0005006346796150816	0.00015092221016521442	0.00030070914734673016	5.0108924274140875e-05	0.00010046810602298752	0.00020113247640841743	0.0	5.020632288389131e-05	0.00010047923571474138	0.0	0.0	0.00015050369825212517	0.0	0.0	0.00020081863717444145	5.020072760934593e-05	0.0	0.0	0.0005253245391515785
51	0.7725	0.008077043962447256	0.000450342260117689	0.0011514597631146876	0.00035215182371883363	0.00040094552979564024	0.00015032677282242262	0.0002511702650574688	0.0003016987146126261	0.0	0.0	0.00010047923571474138	5.0304632276910866e-05	0.0	0.00020067159766950024	0.0	0.0	0.00015061397788083107	0.0	0.0	5.022020303525881e-05	0.0005825874036088595
52	0.7875	0.007073684464006657	0.000550418317921624	0.0009011424233071534	0.00010061480677681035	0.000250590956122277	5.010892427414124e-05	0.00010046810602298825	0.0002011324764084189	0.0	0.0	0.0	0.0	0.0	0.00015050369825212628	0.0	0.0	0.00010040931858722146	0.0	0.0	0.0	0.0004705513644533131
53	0.8025	0.007725868137993028	0.0006004563468235854	0.0010513328271916714	0.0	0.00030070914734673016	0.00010021784854828175	0.00015070215903448128	5.028311910210436e-05	0.0	5.020632288389131e-05	5.023961785737069e-05	5.0304632276910866e-05	0.0	5.016789941737506e-05	0.0	0.0	5.020465929361036e-05	5.020072760934593e-05	0.0	0.0	0.0005103864005975052
54	0.8174999999999999	0.00682284458939644	0.0005003802890196545	0.0015519675068067528	5.030740338840481e-05	0.0005513001034690053	5.0108924274140875e-05	0.00010046810602298752	0.00010056623820420872	0.00010032870190963135	5.020632288389131e-05	0.0	0.0	0.0	0.00020067159766950024	0.0	0.0	5.020465929361036e-05	5.020072760934593e-05	0.0	5.022020303525881e-05	0.0005103864005975052
55	0.8325	0.008779395611355715	0.00035026620231375815	0.0011514597631146876	0.0	0.0	5.0108924274140875e-05	0.00010046810602298752	0.00010056623820420872	0.0	0.0	0.00010047923571474138	0.00020121852910764347	0.0	0.00030100739650425033	0.0	0.0	0.0	0.0	0.0	0.0	0.0005552008162597251
56	0.8474999999999999	0.007725868137993028	0.000450342260117689	0.0015019040388452446	5.030740338840481e-05	0.00015035457367336508	0.00015032677282242262	0.00030140431806896257	0.00020113247640841743	0.00010032870190963135	0.00025103161441945653	0.00010047923571474138	0.00020121852910764347	0.0	0.00010033579883475012	0.0	0.0	0.00015061397788083107	0.0	0.0	5.022020303525881e-05	0.0005751183343318229
57	0.8625	0.0073746923135387995	0.0008006084624314473	0.0007509520194226223	0.0	5.011819122445503e-05	5.0108924274140875e-05	0.0002511702650574688	0.00010056623820420872	0.00010032870190963135	0.00030123793730334783	0.0002511980892868534	0.000352132425938376	5.030239283452471e-05	0.0005016789941737506	0.00010070744462160555	0.0	0.0002510232964680518	5.020072760934593e-05	0.0	0.0	0.0005676492650547863
58	0.8775	0.00852855573674555	0.0005003802890196545	0.0007509520194226223	5.030740338840481e-05	0.00010023638244891006	0.00010021784854828175	0.0006028086361379251	0.0003016987146126261	0.00010032870190963135	0.0003514442601872391	0.00015071885357211207	0.0005030463227691086	0.00010060478566904942	0.00045151109475637547	0.00010070744462160555	0.0	0.0002510232964680518	0.0	0.0	0.0	0.0006522987168612016
59	0.8925	0.009331243335498141	0.0010007605780393166	0.0012015232310762047	0.00015092221016521553	0.0001503545736733662	0.0002505446213707062	0.0010046810602298826	5.0283119102104724e-05	0.0	0.0005020632288389169	0.0	0.0002012185291076449	5.030239283452507e-05	0.000351175295921628	0.0	0.0	0.0004518419336424965	0.00010040145521869259	0.0	5.0220203035259175e-05	0.0007518863072216961
60	0.9075	0.008578723711667582	0.0008006084624314473	0.0008010154873841306	5.030740338840481e-05	0.0004510637210200952	0.00030065354564484523	0.0005023405301149376	0.00010056623820420872	5.0164350954815674e-05	0.0007530948432583695	0.00020095847142948277	0.00020121852910764347	5.030239283452471e-05	0.0005016789941737506	0.0002014148892432111	0.0	0.0005522512522297139	0.00040160582087476744	0.0	5.022020303525881e-05	0.0007394378584266294
61	0.9224999999999999	0.009180739410731975	0.0010507986069412745	0.0008510789553456387	0.000251537016942024	0.0005513001034690053	0.00025054462137070435	0.0011051491662528628	0.00025141559551052176	0.0002006574038192627	0.0007028885203744782	0.0002511980892868534	0.0002515231613845543	5.030239283452471e-05	0.0004013431953390005	0.0005538909454188305	0.0	0.0005020465929361036	0.0003012043656560756	0.0	0.0004017616242820705	0.000858942966859216
62	0.9375	0.011237626382535313	0.0008006084624314473	0.0011013962951531794	0.0004024592271072385	0.0009021274420401904	0.0005511981670155495	0.001406553484321825	0.00035198183371473046	0.00025082175477407834	0.0011547454263295	0.00030143770714422414	0.000352132425938376	0.0003018143570071482	0.0005016789941737506	0.0003021223338648166	0.0	0.00030122795576166214	0.0003012043656560756	5.024238181044902e-05	0.0005524222333878469	0.0010606078373392059
63	0.9524999999999999	0.010836282583159053	0.001000760578039309	0.0011013962951531794	0.0005533814372724529	0.0011527183981624655	0.0009520695612086766	0.0022605323855172193	0.00045254807191893917	0.000451479158593341	0.0013053643949811741	0.0002511980892868534	0.000704264851876752	0.0003521167498416729	0.0007525184912606258	0.0005035372231080277	5.0138809293529096e-05	0.0005020465929361036	0.000702810186530843	0.0	0.0006026424364231057	0.0012348861204700612
64	0.9675	0.011638970181911575	0.0022016732716864796	0.0026533638019599322	0.000804918454214477	0.0015536639279581058	0.0007015249398379721	0.003064277233701119	0.00045254807191893917	0.0008527939662318665	0.0010543327805617175	0.00040191694285896554	0.001106701910092039	0.0010563502495250189	0.0009030221895127509	0.0008560132792836471	0.00020055523717411639	0.0006526605708169347	0.0009538138245775726	0.00015072714543134705	0.0009541838576699173	0.0016182983433579432
65	0.9824999999999999	0.012391489805742065	0.0023517873583923763	0.0032040619495365226	0.0012073776813217153	0.002806618708569481	0.0012527231068535218	0.003064277233701119	0.001005662382042087	0.001354437475780023	0.0022592845297751086	0.0005023961785737068	0.002716450142953186	0.0015593741778702657	0.0013545332842691265	0.0016113191139456888	0.00035097166505470363	0.0018575723938635835	0.0012550181902336482	0.0004521814362940411	0.001807927309269317	0.002233251713833962
66	0.9974999999999999	0.01444837677754551	0.0032024338497258125	0.004555775584497276	0.0015092221016521552	0.0032576824295896005	0.0018039212738690845	0.0029135750746666594	0.0019107585258799796	0.0012039444229155851	0.0025103161441945836	0.0012559904464342763	0.002615840878399384	0.0016096765707048022	0.0017558764796081398	0.002014148892432126	0.0004011104743482357	0.001305321141633879	0.0018072261939364666	0.0011053323998298865	0.0018079273092693304	0.0026639680421430955
67	1.0125	0.015200896401375782	0.004003042312157206	0.005356791071881333	0.0023141405558666037	0.004811346357547647	0.0031568622292708517	0.00356661776381603	0.0017096260494715355	0.0017055879324637201	0.002911966727265674	0.0018086262428653312	0.0033704103625530027	0.0023642124632226435	0.002207387574364486	0.0030212233386481438	0.0008022209486964596	0.0032130981947910394	0.002560237108076623	0.0012058171634507675	0.0021594687305161128	0.003400916210810668
68	1.0274999999999999	0.016856439573803096	0.003902966254353334	0.006408123899073091	0.003420903430411552	0.00501181912244554	0.003908496093383017	0.006630894997517226	0.003117553384330493	0.0019564096872378253	0.004870013319737493	0.002411501657153811	0.005583814182737147	0.002967841177236979	0.004364607249311663	0.004531835007972282	0.0022562464182088256	0.0034641214912591403	0.0038152552983103188	0.0022609071814702225	0.0026114505578334773	0.004551152879474372
69	1.0425	0.01961567819451462	0.00640486769945153	0.006458187367034505	0.005735043986278106	0.007417492301219289	0.006063179837171	0.007736044163769982	0.00492774567200619	0.003060025408243733	0.006928472557976949	0.003315814778586441	0.0063886882991676325	0.00523144885479053	0.008177367605032074	0.0060424466772962876	0.003008328557611723	0.005171079907241829	0.005371477854199974	0.0029140581450060213	0.004770919288349552	0.0062491212951206266
70	1.0575	0.02292676453936909	0.008006084624314532	0.008711043425302484	0.00709334387776513	0.009221747185299793	0.006764704777009067	0.009946342496275837	0.008497847128255699	0.005518078605029765	0.008233836952958236	0.006028754142884527	0.008099045796582709	0.0064890086756537345	0.008478375001536448	0.009164377460566172	0.004562631645711181	0.00617517309311412	0.006576295316824365	0.004421329599319546	0.005172680912631696	0.008019290713778422
71	1.0725	0.025585667210236463	0.010507986069412667	0.011464534163185283	0.008602565979417158	0.010023638244890932	0.011625270431600596	0.012005938669746918	0.011665683631688123	0.007875803099906003	0.011196010003107678	0.007435463442890805	0.010865800571812665	0.010261688138242964	0.012240967457839423	0.010624635407579306	0.008072348296258124	0.007530698894041498	0.00913653242490089	0.0072851453625150525	0.009491618373663845	0.010683258755921358
72	1.0875	0.030752968627206244	0.012609583283295386	0.011814978438916013	0.011017321342060732	0.014985339176112163	0.01493245943369409	0.016476769387770075	0.013677008395772487	0.01229026598392993	0.013405088209999078	0.009746485864329985	0.0143368201989197	0.012223481458789593	0.012893150150265485	0.013091967800808815	0.009726929002944716	0.0102919551551902	0.013052189178430037	0.010349930652952574	0.01280615177399109	0.013541422599267567
73	1.1025	0.035619262194643446	0.014861294583883846	0.014418278772914454	0.016651750521562113	0.022503067859780474	0.018389975208609834	0.02104806821181604	0.01744824232843034	0.013845360863529228	0.020333560767976128	0.01567476077149977	0.018512104677903332	0.015191322636026572	0.018361451186759407	0.01858052353268636	0.014439977076536483	0.013254030053513234	0.016767043021521665	0.014419563579598975	0.016572667001635528	0.017883441538984912
74	1.1175	0.03682329359277169	0.02056562987870765	0.019474689037026528	0.021179416826518267	0.026061459436716422	0.024503263970054704	0.02672451620211448	0.02287881919145731	0.018309988098507583	0.02691058906576554	0.01753362663222224	0.024951097609347602	0.023088798311046665	0.021672532548305864	0.02225634526137466	0.018701775866486213	0.019931249739563162	0.022941732517470916	0.016881440288310744	0.023000852990148365	0.02276323346664856
75	1.1324999999999998	0.04339529830755857	0.02596973700012026	0.02378014728171655	0.026763538602631552	0.030321505690795517	0.026407403092472432	0.03375728362372406	0.027002034957830236	0.024831353722633943	0.03429091852969801	0.02245710918224486	0.029327600617439248	0.02816933998733404	0.029749564354503627	0.028852682884090198	0.026874401781331794	0.02615662749197119	0.027861403823187195	0.024769494232551547	0.03168894811524854	0.028653839436471856
76	1.1475	0.04851243174960521	0.03157399623713996	0.03159004828371141	0.03330350104312373	0.03563403396058726	0.03487581129480179	0.037122965175493614	0.0353490327287791	0.030148774923843998	0.04172145431651337	0.030344729185851668	0.039338222440543996	0.03440683669881464	0.035819880184005524	0.03746316939923698	0.031386894617748975	0.03629796866928002	0.03353408604304283	0.03180342768601399	0.03856911593107848	0.0355228934815861
77	1.1625	0.05934871433276507	0.04253232456667095	0.03980045702939928	0.042157604039483536	0.04430448104241857	0.042041387466004505	0.04716977577779299	0.04113159142552166	0.03872687893711798	0.051160243018685624	0.04109600740732952	0.04633056632703524	0.042002498016828434	0.04670631435757652	0.04899417180841145	0.04417229098759946	0.046188286550121874	0.04312242501642847	0.037330089685163895	0.046252806995473704	0.0446924208640287
78	1.1775	0.06943247729209268	0.05279012049157315	0.04946270634596969	0.04904971830369432	0.05863828373261195	0.047904131606078315	0.06098414035595297	0.05053453469761451	0.048659420426170844	0.06546904504059378	0.04712476155021335	0.05759880395706251	0.051207835905545764	0.05684023003988552	0.05513732593032862	0.05209422285597634	0.05753453955047704	0.052961767627859556	0.04546935553845602	0.056748829429842024	0.05443457689104278
79	1.1925	0.07575364213226987	0.06374844882110445	0.055520385969312955	0.06404132451343979	0.0692132220809729	0.05862744140074525	0.07540131357025269	0.060993423470853035	0.06235428823683634	0.08073176719729781	0.06345263735385964	0.07148288246549087	0.06649976332724215	0.06943237279364758	0.07261006757217812	0.061871290668215354	0.06998529505529336	0.06511034370932214	0.05742704240934365	0.07266863379202003	0.06695273699935712
80	1.2075	0.09441612880326615	0.08496457307553797	0.06968834740241987	0.07445495701483966	0.0855016342289209	0.07125489031782883	0.08529742201351703	0.07280995645984766	0.07905901710479009	0.0995089319558733	0.07631397952534663	0.0842099544315494	0.07872324478603174	0.0891985251640935	0.08580274281760855	0.08162598152986597	0.08213482260434715	0.08775087186113732	0.07174612122532173	0.08376729866281231	0.08204772600824833
81	1.2225	0.10786114608236941	0.09702373804091029	0.0849076416627172	0.0907545557126816	0.1012387462733984	0.0867385479185372	0.10468776647595221	0.08890055457251984	0.09415848674218831	0.11582598689313639	0.09068251023255341	0.10091109234748244	0.10231506702542248	0.10419872708988723	0.10116062812240202	0.09110221648634168	0.10427507735282794	0.09623479482711543	0.09154161965863743	0.1020976727706804	0.09789211163460078
82	1.2374999999999998	0.12381456210757749	0.11849005243985507	0.10338106134051511	0.11017321342060735	0.1236916959419559	0.10948799953899861	0.12618794116487325	0.11394154788536931	0.11969214137819108	0.13726408676455984	0.11846501890768095	0.11801466732163375	0.12334146723025548	0.12913217310032435	0.12452475527461616	0.1135142642405507	0.12094302423830824	0.12389539573986665	0.11450238814601416	0.12278839642120869	0.119821299031982
83	1.2525	0.13866428268449724	0.1484628317521304	0.13031520710380476	0.13517599290464272	0.14298719956336914	0.13308930287211718	0.14557828562730785	0.13656895148131443	0.14497497425941622	0.15418361757642907	0.13846038681491257	0.14754348646817847	0.14788903493350153	0.15371444381483604	0.14803994359375905	0.13647783889698517	0.14313348364608205	0.15145559519739552	0.14017624525115172	0.14759717672062456	0.14326919718235714
84	1.2675	0.15371467516110918	0.16432488691405575	0.16055354175255784	0.1545443432091807	0.16759523145457886	0.16726358922708345	0.17737644118358578	0.16432523322567824	0.16970599928014266	0.1810440003193134	0.1641830711578886	0.17838022605392723	0.17832198259839138	0.18281182547691605	0.17704368764478384	0.1637032123433737	0.17375832581518674	0.1803210135727719	0.1584142298483469	0.17265705803522105	0.16958023855560062
85	1.2825	0.18336394834002798	0.19279652535927144	0.18863914727896133	0.19056444403527598	0.20122453776618546	0.1900631497718149	0.2056582130290539	0.1919306656127309	0.20873386432298643	0.2100130486233158	0.20060679410447965	0.20650051549671755	0.2022659215876223	0.2148189453051984	0.20408363652568212	0.19574191148193612	0.20438316798428624	0.21029084795554853	0.19343316997022728	0.21057331132683862	0.20053704101915582
86	1.2974999999999999	0.20960179922425398	0.23637964853288654	0.21852703765198475	0.22970360387145802	0.2270855244380074	0.2214814452917043	0.23414092108657414	0.2193852486424829	0.2355216277328613	0.2496760437015933	0.2245710918224486	0.24297137389748125	0.23501277932290116	0.25565561543094517	0.24220140431496312	0.233145463214912	0.24836244952549227	0.24738918565885853	0.23483289258204043	0.25456620918572875	0.23520846060316322
87	1.3125	0.24115745545021275	0.2624994996197127	0.25737628879011537	0.26144757540954167	0.26873374134552985	0.26723089315399523	0.26835031118740166	0.2520189929397489	0.27936527046737053	0.28808388070777047	0.27074130063337265	0.284472695525933	0.27922858262444866	0.2998535348176529	0.28127589282814636	0.2711005418501138	0.28380693898678144	0.28890518739178794	0.2699020750857341	0.292783783695561	0.2735870282383369
88	1.3275	0.2683986658328727	0.31043593130779135	0.30713937594385027	0.29882597612712236	0.3235630425450793	0.31508491583579545	0.3175796831386612	0.28797142309774953	0.32080102435604385	0.32523655964184545	0.32294026358717637	0.32074233539758124	0.3229916643904807	0.3461585059798853	0.3181348175596495	0.3284092008726131	0.3276858112093924	0.3268067367368395	0.31798403447832946	0.34511323525829596	0.3178387740150157
89	1.3424999999999998	0.3050212875259608	0.3495656699091332	0.34423640570333264	0.35024014239007684	0.35689163970934684	0.35011105390342484	0.3655532037646428	0.3395116201774111	0.36574828281156374	0.3678617277702743	0.3786057601731483	0.37200275568775854	0.37037651844060815	0.40470444459996757	0.36048229802303966	0.3692723304468445	0.37553085151620824	0.3720877930404748	0.36425726812575804	0.3994012747394163	0.36353205016217205
90	1.3575	0.33045645081142666	0.391097233897759	0.38548870330360996	0.39647264610401534	0.4088140858178766	0.401923681602881	0.4201073853351192	0.38441444553558496	0.4265474761687945	0.4145034017294036	0.42301758235905806	0.42326317597792484	0.4087069417805102	0.4509592478627811	0.41496502556332254	0.41590142308982075	0.43040454412411844	0.4222885206498148	0.4170117690267237	0.44429813625293135	0.41094570193279506
91	1.3725	0.367630920228658	0.45539610103679096	0.43400020375831744	0.45392370077357985	0.4577294404529511	0.45789535001710263	0.46335890497802185	0.43369190225565324	0.4767118271236168	0.4782152254690683	0.4881281271022172	0.4789000992761949	0.4596129633290556	0.5150236554187761	0.4756412609478465	0.4607756574075358	0.4824165711523055	0.48785067090762735	0.45976803594742227	0.4972302302521011	0.464633371896141
92	1.3875	0.4147386486804408	0.4962771706496897	0.4764540245896696	0.5097649185347022	0.5219809616026952	0.522485753406463	0.5184154270786118	0.4982051440636463	0.5451360018259779	0.5264635017604804	0.5416835597381667	0.5381589560983884	0.5191206940522911	0.5591212390066409	0.5279084247064523	0.5244519452103104	0.5390474268354905	0.5368465810543414	0.5140800506845105	0.5677393953135966	0.5203999328082485
93	1.4024999999999999	0.45246496582181583	0.5378587726672306	0.5451911661008279	0.5612796996044366	0.5676887519994063	0.5841197302636644	0.577339971261102	0.5515052503118847	0.6066876604475452	0.5896230559484238	0.6136266925099301	0.5993293889471204	0.5758114907768085	0.6212290984853599	0.5944760456013418	0.5782007487729818	0.590959044545092	0.594627618532707	0.5759786650749917	0.630514649107679	0.5780337610396304
94	1.4175	0.4939538810823298	0.5916496537368351	0.5969067285050573	0.6140521657588645	0.6232197078760936	0.6402918343749673	0.6115493613619205	0.6134540530456686	0.6688412912805524	0.6434442340799462	0.6762754959780618	0.6463642201260228	0.6413555086401852	0.6734037138794204	0.6550012198189176	0.6605286736329474	0.6513050450160024	0.6492962108992754	0.6475740591548725	0.7112185153853299	0.6359887592499079
95	1.4325	0.5500918450200921	0.6511949081301832	0.6527274952821482	0.6692896946793424	0.6874712290258547	0.6989693846999961	0.6562074344891478	0.6937561942517388	0.717199725601005	0.7215652724872912	0.755101456396287	0.7128669439961091	0.687180988512447	0.7184544875562335	0.7315892314536588	0.7147287264792624	0.7193825630181482	0.7280611525183494	0.7085180682909572	0.7574211021777789	0.6975338900927
96	1.4474999999999998	0.5889720255846677	0.7142428245466601	0.710300483437883	0.7260364457014634	0.7379903657801057	0.757446499327919	0.718547894276412	0.7511292331472404	0.7570302202591289	0.7606759980138428	0.8215684708215888	0.7689063043525881	0.7260647381735349	0.78427477159183	0.7774111187564897	0.7718368302645926	0.7646169610416914	0.7779606757620395	0.769763531717895	0.8230086873418274	0.7511916837789318
97	1.4625	0.6331700114909694	0.7607281533965751	0.7611149034188028	0.7782052230152281	0.7777340914210873	0.804949759539793	0.774910501755297	0.8105638799259162	0.8244009435914347	0.8407048766907538	0.8700999416717965	0.8258511480900395	0.7809446487559901	0.8337904883167673	0.8165359609919716	0.8308000699937709	0.8248123475347185	0.8358421146956034	0.8305065713267161	0.8827205087507375	0.80573580701936
98	1.4775	0.672852879654307	0.8107661822985521	0.8034685973142504	0.830776459556123	0.828804528278819	0.861071754726843	0.82640040609209	0.8485779179671193	0.8800332088003379	0.8844847902455197	0.9237558535434816	0.8766085220574551	0.8454826187626975	0.8907310541555007	0.8740399118709209	0.8917688620947151	0.8720549319300183	0.878763736801607	0.8833113146095106	0.9394693381805934	0.857040843883337
99	1.4925	0.71785355315936	0.8582522717265051	0.8514794630893244	0.8563829278808086	0.8880943484973365	0.8956970214002614	0.8630712647904678	0.9089679440087336	0.9273883561016705	0.9348417320980492	0.9696748642651045	0.9147897379556171	0.8924650536701306	0.937788543808985	0.8996699565271064	0.9458686373224193	0.9340576861576138	0.9389042084775898	0.9269719444027774	0.993405836240447	0.9042727483015448
100	1.5074999999999998	0.746047955065553	0.8946299187382469	0.886824271470162	0.8947674766661745	0.9187666815267165	0.9283680400270148	0.9137574242790782	0.9520102939601487	0.9633561957362872	0.99001848094746	1.0178044181724804	0.9604663440630661	0.9268718903689589	0.9741602708865961	0.9720282554877437	0.9800633052606205	0.9635278211629771	0.9968358481387894	0.9654576088695955	1.0278066753196142	0.9455567838854991
101	1.5225	0.7639579221127076	0.9104919739001565	0.9100537206042887	0.9492000871324148	0.9669302632934036	0.9749192306776775	0.9551000499075237	0.9815264848730697	0.9890403434251384	1.0184352596997275	1.067039243672688	1.0033258907629796	0.9692768075284492	0.9944782701506183	1.0046574675451294	1.0316060012143535	1.0127283872707007	1.0257514672417578	1.013388841116749	1.0738586015029312	0.982673078812839
102	1.5375	0.7892927494483456	0.9353108362355451	0.9339339948219415	0.9882386321618313	0.9989557874858449	0.9927078987950121	0.9908666956517217	1.0037516235162145	1.006497537557429	1.0663320917309753	1.0960777427942643	1.0240513992610818	1.004840599262473	1.0282412664585268	1.0390994136057337	1.0642463660644563	1.0426503642097076	1.0667654616986089	1.0423284530395829	1.081793393582518	1.0113617739059517
103	1.5525	0.7994768483575064	0.9511728913974543	0.9566628092764523	1.0043873086494945	1.010633326041128	1.0426163873720413	1.0226648512079823	1.0451849136563334	1.0628321036796717	1.0756202614644794	1.1116017847121755	1.0574536750929353	1.0116314222951188	1.0507164853974953	1.0809937105683058	1.0888645214275632	1.0594689250730516	1.0864943476490658	1.0787039374703322	1.0981651797719962	1.035890197411725
104	1.5675	0.8013832314045555	0.9561766942876648	1.0031217075447463	1.0311005398487525	1.0045189067117595	1.0467253191625363	1.0416533232463423	1.0446317993462257	1.0574645181275222	1.094849283129026	1.110898430062189	1.0823544680700221	1.0567023662748682	1.0764526177986247	1.097610438930887	1.099343532569927	1.0891900833748849	1.1079300583382727	1.0884509595415754	1.1140347639311543	1.0512067688091835
105	1.5825	0.8043933098998775	0.9643829310275873	0.9970139644534424	1.0333643730012307	1.033186512092148	1.0397100697641566	1.0593859439593998	1.0463917085147993	1.0879644435080502	1.1027818821446806	1.1151687975800653	1.1047400294332477	1.0579599260957313	1.0876902272681166	1.1292325765420712	1.1099228213308616	1.1180075578094175	1.1239440904456544	1.1127180299560226	1.1326664592572355	1.063936552547013
106	1.5975	0.8198952141507736	0.9578779872703176	0.9941102833116602	1.0205359851371723	1.0238645285243841	1.0479780422693743	1.0473800052896372	1.040609149818042	1.0870113208398928	1.0951505210663128	1.0952739089085302	1.1079595258989534	1.053382408347774	1.0947639010859502	1.1315488477683515	1.085154249539842	1.1220741352121832	1.1300685792139777	1.118646631009639	1.1296532470751033	1.0608841929024484
107	1.6124999999999998	0.8132730414610774	0.9562267323165669	1.0063758329622445	1.0416650945603176	1.0208073188597075	1.0477776065722932	1.0448180685860664	1.037139614600012	1.071410207692961	1.0968073297214977	1.094419835404971	1.1224472599947204	1.0596702074521052	1.0924561777127673	1.143130203899853	1.1006471416115589	1.0936080933927226	1.1403095276463011	1.1220128705909558	1.127694659156745	1.0620369192608867
108	1.6275	0.8075538923199536	0.947019734998591	0.9965633932417739	1.0210893665744447	1.0181510547247963	1.033897434548341	1.0420551956704187	1.0361339522179547	1.0778814089661164	1.0767750068908089	1.1032117685299947	1.1114808501583373	1.045132815922912	1.0970716244591496	1.128829746763568	1.1079172689591041	1.090696223153677	1.1342352396055535	1.1149286947556658	1.1276946591567283	1.05649486985731
109	1.6425	0.7754463883698645	0.9122433049117389	0.9814942893853748	1.0194795296660308	1.0041680793731884	1.0066381797432233	1.038789982224687	1.0391509393640963	1.0637350619968742	1.0648259020444586	1.0860298192227902	1.1029290626712789	1.0290360502158793	1.0801650423555103	1.1156370715181543	1.13589472454491	1.0956162797644668	1.1181710067705795	1.0949322267951234	1.1216682347925138	1.0446887610200895
110	1.6575	0.7546768467521316	0.9015852047556068	0.9745354673387105	1.0052928419104858	0.9832687936325759	0.9837384013499262	1.025176553858557	1.0333180975482368	1.0495385506766457	1.04956317988774	1.071510569661994	1.0905541231311424	1.014146541936845	1.0491111126161394	1.0963012421507898	1.113031427507044	1.0732752063787943	1.10918507652849	1.0818692075243905	1.0881211391649446	1.0278260922822844
111	1.6724999999999999	0.7602454919684885	0.8720127296745585	0.9632211235794241	0.9854214175720806	0.984872575751773	0.9599366623197237	1.0120152319695608	1.014009379813044	1.0245567039011627	1.002620267991317	1.051213764047632	1.0739535944797778	0.9885929263769213	1.040432066016949	1.0704194288830533	1.0734719069744658	1.0545488684622935	1.1025585804840727	1.0589084390370314	1.0637643406928599	1.0078961257614067
112	1.6875	0.7268336206704143	0.8507966054201248	0.9388402146821694	0.9666567561082055	0.9569567432397513	0.9490129168279609	0.9978492290203195	0.9825321472551264	1.0129687388306003	0.9812825807656628	1.0167996258153327	1.0468897023147996	0.9728482774197148	1.0187093655692254	1.0276187649188704	1.0752267652997394	1.0217150212842718	1.085339730914067	1.0381583353493158	1.0437766998848268	0.985610912728488
113	1.7025	0.7012479534601672	0.8398382770905818	0.923220412678165	0.9233923891941633	0.928489610624247	0.9532220664669747	0.9846879071312933	0.9732800533403246	0.9747435034030161	0.956129213000819	0.9935889223652127	1.0268181540362968	0.9465904283600789	1.018257854474454	0.9925725741905369	1.0399791823663727	0.9710585200570044	1.0533618674268979	1.0076109672085474	1.0371978532871926	0.9627530710509824
114	1.7174999999999998	0.6733043914286052	0.8174212401425136	0.8887266832526994	0.8942140952289019	0.9029794512910129	0.9049671723909909	0.9683116058495609	0.95060236662529	0.9655132628273443	0.9160143610166036	0.9702275000615499	0.9874296269634906	0.941912305826482	0.9900634950019039	0.9779196409981079	1.0194222705560412	0.9514284982732168	1.0216350075778065	0.9926387374290485	0.9953142039558017	0.9367084264819696
115	1.7325	0.660461389848555	0.780993555101871	0.8711544059981969	0.8610112089925418	0.878772364929588	0.8889824255475265	0.9255121926837542	0.9355174308946446	0.9346120226391638	0.8899070731169669	0.9452584099864225	0.9396905309326878	0.8921632393131235	0.9644276983996108	0.9506279235056384	0.9935506449605652	0.9394797893613237	1.0101390409552513	0.9848511682484142	0.9683961751288884	0.9111816373828038
116	1.7475	0.6283538858984636	0.7580260998358802	0.8427183561960729	0.836109044315294	0.8541142148471689	0.8651806865173227	0.8941661436045956	0.9013249099052272	0.9025068380280955	0.8669627835590414	0.9072270192684064	0.921429949416183	0.8839136468882746	0.9379892154066685	0.9278680410211695	0.9440636401878663	0.9044871418336908	0.9812736225798921	0.9463152613998143	0.948709855539081	0.8831900554222426
117	1.7625	0.6254441433529764	0.7293042712461411	0.8416670233688689	0.8138731720176069	0.8164253350463663	0.8353157676499221	0.8666378825542839	0.8716075865158704	0.868846558537401	0.8539593459321009	0.8780880409111185	0.8859148790286706	0.8582091241498196	0.9246445541616328	0.8972529778561878	0.9291724138276742	0.8867146924437397	0.9538138245775656	0.9085832326601533	0.9064746647864147	0.8582682609345174
118	1.7774999999999999	0.6008116676662675	0.7152435851246994	0.8102271654890542	0.7865059445743265	0.7851515837223182	0.8029955114931133	0.8498094747954462	0.8643165342460781	0.8471755589249332	0.8341780547158603	0.8488988229359987	0.8577442849536133	0.8482995527614308	0.8909317257531701	0.8794781138804877	0.9023982896649432	0.8569935341419351	0.9386030041119477	0.8718058091749177	0.8916597048910267	0.8345738834980106
119	1.7925	0.5968985656223489	0.6942276129858738	0.7895509532209509	0.7608491688462399	0.7553312599437673	0.787962834210871	0.8069095935236302	0.8377167642410648	0.8155218534724443	0.8040542609855253	0.8286020173216209	0.845520259310324	0.8111763868495514	0.8637908921683701	0.8496183565501814	0.8779806895389944	0.8456974858008727	0.8899584990584912	0.8589437594314426	0.8589161325120378	0.8096371508717439
120	1.8074999999999999	0.5701590349888969	0.6783155197950386	0.7662714406188381	0.7341862450503742	0.7390428477958083	0.7549410531142007	0.7771208000878027	0.8076977421370963	0.784620613284266	0.7912014423272373	0.7893648757750024	0.7881226738823566	0.7828561396837022	0.8336901525179324	0.832498090964496	0.8637914065089127	0.8084456286050016	0.8636031170635716	0.8266379079273116	0.8477170272351623	0.7827758880617494
121	1.8224999999999998	0.5565635137850343	0.6434390136503785	0.7427416106769406	0.6993735219056088	0.7120291427258378	0.7231719951244063	0.7575295194133315	0.7724492756465328	0.7583344933839541	0.7835700812488975	0.7476157533355388	0.7679505163393269	0.7650993950131264	0.8091580497028483	0.8108459903708629	0.8321538178447085	0.7908739978522498	0.8611432814107264	0.8034761699127065	0.8262227803360841	0.7588947838933157
122	1.8375	0.537750523189264	0.6237740682918966	0.71685879774083	0.6748738164554454	0.6843639011699283	0.6979170972902289	0.7328645993846771	0.7532914072686198	0.7273830888448218	0.7527433989981768	0.7311873982961675	0.735051286830216	0.7262659477448622	0.8052449535482812	0.7754473235863568	0.8004159515618925	0.777619967798725	0.8168160389316615	0.7737326798809091	0.7786140278586468	0.7317123511044091
123	1.8525	0.5199408920919503	0.6161182498699052	0.6883726844707423	0.6480599704494354	0.6570996051438347	0.6816818058254174	0.7053363383343891	0.7436370484010268	0.6805797494039892	0.7134318481801007	0.7012445860531852	0.7184507581788462	0.7194751247122121	0.7697762486602086	0.7527377948241961	0.7876806940013478	0.7414224084480433	0.783683558709505	0.7590116620104589	0.7431585645157653	0.7073482471227261
124	1.8675	0.49721479945226194	0.5983547496096984	0.672202184319165	0.6180767580299369	0.634947364622616	0.6518168869580195	0.671980927134747	0.7036619687148431	0.669493427842965	0.6934497316723015	0.6868760553459669	0.6896765085164428	0.6870300813339333	0.7440902841585013	0.7071676761329089	0.7544386634397267	0.7151151669781806	0.7770068619374505	0.7258516900155515	0.731055495584257	0.6822297671440416
125	1.8824999999999998	0.49500740855569986	0.5588247067771542	0.6462192444471521	0.6011734704914419	0.6274797541301815	0.6336774563707902	0.6630894997517225	0.677011915590738	0.6539424790469819	0.6792413422961705	0.6693424287137546	0.6734281122910106	0.6644443069512417	0.7202103640358416	0.6810844479759233	0.7395474370795596	0.6847413481055568	0.7405611336930765	0.7136930336174335	0.698914565641702	0.6622674346562916
126	1.8975	0.47463921073734744	0.5332052359793399	0.617482813837237	0.5661595177331035	0.5970580120569283	0.607370271126857	0.6427447082820579	0.6464397791766487	0.6326727942421305	0.652280546907511	0.6491963419529392	0.6355990288187641	0.6432166971750626	0.7046583152164448	0.6621010946647408	0.7059042960435908	0.6571287854940612	0.7187740179106097	0.7064581306367184	0.6611489729591773	0.6366808930029134
127	1.9125	0.449655559226182	0.515391697690248	0.5923509529205689	0.5449297935032048	0.5700443069869557	0.5965467434836514	0.6134582553763663	0.6229072794368734	0.6092460423462409	0.636816999459282	0.6204592805385326	0.6126098118682249	0.6352186167143826	0.6741060644712736	0.6512246906456169	0.6668461636039419	0.6501001331929653	0.7079306607470015	0.6677212542608724	0.6297111258591148	0.6143956799700042
128	1.9274999999999998	0.4379162530944262	0.4892718466034218	0.5677197266835067	0.508205389029669	0.5554599133406392	0.5595663573693352	0.5819112700851481	0.6008832732701515	0.6005676096310576	0.6201987065847139	0.5827795671455043	0.593343137706168	0.6061941360488616	0.6522830282247153	0.6232280210408104	0.6392698184925006	0.6220859333071306	0.6860933442369359	0.6527992668631688	0.5997296646470651	0.5900415347473466
129	1.9425	0.42366854821656263	0.4783135182738842	0.5568058906678897	0.4907487200538852	0.5352121640859513	0.5533528507593336	0.5571458819504731	0.5821779529641599	0.5664558509817743	0.5926856416443325	0.5606741352882527	0.5837349529412693	0.5873810411287406	0.6234364860597151	0.5977993912738461	0.6284899744943825	0.5974354455939588	0.6448283461420437	0.6465189691368531	0.5689949003894781	0.5697928879372915
130	1.9575	0.40691244459260983	0.453894960169732	0.5376816459066016	0.4847118316472839	0.5161672514206661	0.5225859712550189	0.5435826876373779	0.5507510035253531	0.5412733468024651	0.5569889460738943	0.5341978566774265	0.5364989032332583	0.5784272152042038	0.578887391377095	0.5698027216690483	0.6076823686375771	0.5881475836246497	0.6148585117592734	0.6201919610681873	0.5557869869912133	0.5458395827658432
131	1.9725	0.38488870360183164	0.4244225611464678	0.5248653981084477	0.4551310784548949	0.4938646563257762	0.5161720289479212	0.5246946837050485	0.5407949459431284	0.523916481372091	0.5396175583560598	0.5134991341201819	0.5161758317933786	0.5616262159974642	0.5649908832384737	0.5604369293192306	0.5764458904476997	0.5771025585800468	0.5987942789242737	0.6038631869797823	0.5384107967410057	0.5281030329226322
132	1.9874999999999998	0.3597545481658988	0.41201312997878653	0.4937259210363971	0.44537144219755104	0.4741180889833481	0.4928713791604532	0.5064597224618838	0.5186703735382102	0.5139337755320903	0.5249573120739713	0.5048579198487217	0.5001286540970514	0.5464851957542805	0.5396560940327075	0.53103035548973	0.5530812053169235	0.5530545267784158	0.574346524578531	0.5759786650749917	0.5126980527869609	0.5077622675915101
133	2.0025	0.35679463764549885	0.3895460550018039	0.4684438697158353	0.4111624078934355	0.4669511876382509	0.4761851073771642	0.49611150754151606	0.5063510093581945	0.4857915746464385	0.49578743847843026	0.4857668650629207	0.4765357815591801	0.526615750584643	0.513669122134507	0.5060549092235715	0.5546856472143165	0.5274501505386743	0.5384530043378484	0.5435723288072519	0.5040601778648963	0.4874762754350784
134	2.0175	0.3409917255450534	0.3672791321404237	0.45753003370021966	0.4154888445848322	0.4568273130109042	0.4680674616447464	0.46607154384063565	0.47582915606320997	0.47089276241285116	0.4797214151555779	0.46808251957711916	0.4526410812276406	0.5051869312371279	0.488183829230473	0.48500705329764865	0.5139227952586694	0.5062637843167631	0.5129008339846836	0.5246309508647047	0.48452451888417336	0.4682010973207987
135	2.0324999999999998	0.3313093063851012	0.3557703854929717	0.4165781169077063	0.397680023785337	0.4302646716619432	0.45739426077435447	0.44572675237098086	0.4611464852853956	0.4476165035698169	0.45838372792992427	0.4422593559984309	0.4368957313249676	0.49663552445525866	0.467012975676341	0.46723218932193544	0.4856946456264127	0.47754671920081826	0.4962843931459901	0.5032276962134536	0.47292365198302866	0.44830598645653214
136	2.0475	0.3279480520653347	0.3466134262039224	0.40080812449984315	0.3779092142537053	0.41417673227890556	0.441158969309546	0.4435164540384883	0.4406309726917502	0.42694879097644567	0.4411127528578788	0.42939801382695675	0.4306579569226434	0.4761121481787869	0.44002264578980643	0.448550958344641	0.46839675642015915	0.46017590708524275	0.4635033180171012	0.48498971161627513	0.4573051688390768	0.431592699104296
137	2.0625	0.3144026988363763	0.3236960089668121	0.3938493024531818	0.36638881887774943	0.3954826469521717	0.42261866732810094	0.4001142322365448	0.4329879385882173	0.4042243399939017	0.4135494815946097	0.4061370707589816	0.4139568190066964	0.4520676044038701	0.4276813425331192	0.42966831247807685	0.44147221582952034	0.4600252931073483	0.4460334648090352	0.4647922741284604	0.45208226772339644	0.4136196287339741
138	2.0774999999999997	0.2955395402656921	0.31794163564308614	0.37122061493458025	0.34596401310205727	0.3939289830242136	0.40372760287674997	0.3898162513691887	0.41835555092950516	0.3950944281201253	0.39356736508682105	0.3907135080767689	0.39267795955356327	0.4271176175579461	0.4057078025883091	0.40489428110116205	0.4212662756842283	0.43959199677484906	0.4346378996417138	0.4447455637860914	0.42732370762701405	0.39630383646004425
139	2.0925000000000002	0.29067324669825506	0.3006284776430062	0.3559011937383589	0.33710991010569813	0.3676670508225994	0.3868408953963646	0.3753488441018786	0.40281806712695495	0.37457720857960586	0.3800116579081705	0.38423259737316817	0.3794478412647358	0.42500491705889604	0.38453694903417696	0.40106739820554105	0.40742796431921435	0.412431276097006	0.41099335693771205	0.4380130846234913	0.42124706305974774	0.3823316975324678
140	2.1075	0.2760241980210298	0.2816140266602678	0.3448371673188758	0.32740058125174576	0.3675668144401613	0.3716578913413111	0.3686174809983494	0.38667718589519107	0.35054848447225967	0.36233903225305164	0.3591127884444936	0.3605332995286281	0.4064433341029686	0.37495488024546947	0.378458576888002	0.39223590510328676	0.39972949729573454	0.3977905655764659	0.4146503770816449	0.39945149494245735	0.3663005851741991
141	2.1224999999999996	0.26197716504285257	0.27831151675272975	0.31269642088757765	0.31130221216744663	0.3587460127846464	0.3529171536627715	0.3385775172974654	0.36465317972845807	0.3439769544971685	0.3405494881214322	0.34162940143011816	0.34800744609166673	0.3880829607183552	0.359904510420246	0.3515696891740223	0.3851663329928876	0.3894877467998263	0.364206278805802	0.3960104534299562	0.38619336134113735	0.34916902994242527
142	2.1375	0.2526960896822766	0.2649513630359051	0.31099426297688637	0.3027499535914179	0.34621646497853276	0.33608055510666035	0.32762649374095987	0.34323257099096177	0.3359506583443981	0.319462832510198	0.32585416142290385	0.33507915559650076	0.37052742561910623	0.34264675302066905	0.34351309360429394	0.3660634466520532	0.3760328981091388	0.35742918057854034	0.37747101454190063	0.3648497750511525	0.3354209630931599
143	2.1525	0.24436820584521923	0.2591969897121791	0.29367230306220465	0.29470076904927317	0.32812379794650465	0.3275119290557823	0.3238589397650979	0.333678778361562	0.3186941216159416	0.3182076744381007	0.3066626274013884	0.3143536470984136	0.36162390208739537	0.33155964724942927	0.3259396445178239	0.3440525093721941	0.356955127577567	0.34422638921728244	0.35762527372677344	0.35681454256551115	0.3224397206896703
144	2.1675	0.2353379703592604	0.2479384332092443	0.27720142210287685	0.28343191069027895	0.31905240533488777	0.31638774786693247	0.3173787469266246	0.317035065938775	0.3114202907275026	0.2964181303065008	0.2946553587334856	0.2982058601375342	0.3495513278071199	0.3179641465073302	0.3124448469385381	0.33051503086295114	0.3357185566963799	0.32771034983381747	0.34812946356460894	0.3393881321122865	0.3091223701687231
145	2.1825	0.22615723094852153	0.2413334133941776	0.2650359993882222	0.2795582406293634	0.30707415763223367	0.3109759840453159	0.29803863651719026	0.2990839924193145	0.29887920298878956	0.28572418353222334	0.2755140643298188	0.28708853640432813	0.33430970277824873	0.2991511842258053	0.3050932034811517	0.31066006238270394	0.31623914889044935	0.3175196021291106	0.3275300870223147	0.32472383282598105	0.29588966909956416
146	2.1975	0.21873237066006074	0.22847363996637257	0.2613813662270322	0.2716096708939955	0.2913871637789794	0.29764701018839457	0.29502459333650066	0.28324480990215173	0.2750511362852523	0.27126476254166276	0.27290160420123555	0.27783248406537664	0.3196717064634021	0.2852045081877751	0.29451892179588324	0.2970724450641577	0.2969103550624095	0.3003007525591051	0.3188883973509175	0.31287186490966007	0.2837549212141387
147	2.2125	0.2076954161772198	0.2263720427524967	0.2585277485532339	0.25274439462335135	0.2845209715812375	0.2912330678813132	0.27864829205476205	0.2709254457221443	0.26938256462736615	0.26267948132852514	0.2551670190975914	0.27290263010224747	0.2936653693679617	0.2747194172095519	0.27996669604806956	0.28233163513186854	0.28988170276131264	0.2941260630631643	0.29959532273571415	0.29976439191746646	0.272588662644977
148	2.2275	0.1994177003150783	0.22256915255594067	0.24641238930654136	0.2564168350706974	0.2750987516310316	0.2754487567349503	0.2732230143295125	0.257751268517385	0.25945002313830473	0.24189406365458652	0.25682492648687705	0.2567548431413511	0.29140176169039944	0.2636824793377213	0.2737228344815218	0.2625268054609164	0.27376600712805527	0.2894071946678771	0.2880898173011125	0.27550803385142775	0.26214192441615375
149	2.2424999999999997	0.19369855117396664	0.21371242144029287	0.22628687518601517	0.2418779954914485	0.2541493476992096	0.2700871018376173	0.26372877831034025	0.24477822378904218	0.24660794929387203	0.23275651288971838	0.24516933514396713	0.24951097609347603	0.28068735201664574	0.2479297589206657	0.25856636406597033	0.2506940464676436	0.2660344895968393	0.2612947872066436	0.27919691572066313	0.267975003396139	0.24998476932289718
150	2.2575000000000003	0.1875780582334787	0.21336215523797908	0.21782614910052037	0.22718823370203442	0.24352429115962515	0.2583115046331943	0.254335010397191	0.22808422824714367	0.23436784766089708	0.22366916844773413	0.23959273756179902	0.2383936523602788	0.27032505909273374	0.2362406383564174	0.2457261648767157	0.23720670676768438	0.25559192046376844	0.25004982422215016	0.26829431886779576	0.2555203930433949	0.23968243310010467
151	2.2725	0.17945084629611477	0.20335454945759213	0.2175257682927578	0.2200445824208875	0.2295413158080091	0.2528997408115946	0.23670285779016384	0.21641854461546192	0.22523793578712736	0.21242295212174883	0.2221595901652981	0.232004964061118	0.25966095181182225	0.23102317681701723	0.24144609848030466	0.21940742946848818	0.23867295028182892	0.24081289034203773	0.2595019020509749	0.24005257050854242	0.22919088045563404
152	2.2874999999999996	0.17107279448413007	0.1969997197870365	0.19689961949261015	0.2215538045225331	0.21691153161943974	0.24162523284990547	0.23268413354923737	0.21646882773455764	0.21665983177384726	0.20127714844151878	0.21708538876169714	0.21917728283049898	0.2443690243901192	0.22239429811722197	0.22865625301335366	0.21960798470565576	0.24138400188367684	0.2258028727868363	0.2459867013439566	0.23146491578950612	0.22083548162438232
153	2.3025	0.17378186512991983	0.18118770265401554	0.19524752504988038	0.21189478307195947	0.20824108453760912	0.23035072488822386	0.2151524490482262	0.20550710777029899	0.2056738389147427	0.20278333812803548	0.21040351958666687	0.21218493894400844	0.24406721003311205	0.21411659471335517	0.22009612022051728	0.20687272714509947	0.22993733956473375	0.2205819971154644	0.23267247016418766	0.2180561215790921	0.2125099590702455
154	2.3175	0.16364793419567414	0.17833553500660881	0.18618603734885297	0.20706527234667874	0.20598576593251472	0.22358602011122153	0.20349814874956576	0.19509850211616922	0.19985477420399006	0.19113547121897845	0.1978938547401875	0.2061986877030622	0.2285740730400853	0.2060395629071639	0.21440614959940296	0.1923826112592754	0.2134200066571424	0.20506997228418267	0.22614096052883606	0.21403850533627777	0.2032981069619064
155	2.3324999999999996	0.16269474267215067	0.16382450662503367	0.17907702489831334	0.19489088072667876	0.19079995399149888	0.21386488880203167	0.19651561538096213	0.18886339534750257	0.1954904756709152	0.18094358767354293	0.18623826339727176	0.19161034434275204	0.2240971600778059	0.19655782991727402	0.21163669487230247	0.18446067939089214	0.2056884891259201	0.2068269977505037	0.21965969327528145	0.20329138188672613	0.19530122345595316
156	2.3475	0.15998567202636094	0.16547576157879854	0.16761249073512807	0.17974835230676903	0.19014841750558098	0.2043943021142191	0.189884720383445	0.18282942105525007	0.1885176308881959	0.18415679233811194	0.18171669779010843	0.18869267567069123	0.21157186426200933	0.19314641275689254	0.19889720312766945	0.17688971918756932	0.1955973526079045	0.19764026459799344	0.21870508802088295	0.1934482220918155	0.18873342187167896
157	2.3625	0.15612273795736445	0.15802009527240574	0.16230576313120823	0.1782391302051169	0.1787214699064053	0.19311979415253747	0.18189750595461754	0.17242081540111456	0.18942058920538257	0.17366367085537873	0.17106589880434592	0.18572470236635352	0.2071955560854057	0.18501921305127783	0.19053848522407624	0.17453319515077348	0.1935389615768665	0.18970854963571684	0.204486493968526	0.18707025630633767	0.18201623890186405
158	2.3775	0.14985174109211485	0.15151515151515474	0.1517924348592961	0.17713236733057725	0.17065244111927316	0.1901633676203688	0.17501544069204814	0.1601517343402059	0.1753745709380395	0.1642248821532121	0.16101797523287661	0.1704823987864547	0.19155151191387432	0.17242707029752188	0.1879200916639201	0.16686195732886852	0.1864098999571794	0.17861418883405678	0.19976371007834973	0.18064207031782994	0.1735737009290588
159	2.3925	0.14092184155598866	0.14611104439373804	0.14633551685148727	0.17200101218495475	0.15977679362356145	0.18289757360061282	0.17034367376197407	0.1606545655312222	0.16303414060314972	0.1624174545293872	0.1628266014757372	0.16384218732589745	0.18244677881081975	0.16349718420122408	0.18404285504598275	0.16290099139467482	0.18018452220476625	0.17023066732329079	0.19509116856997208	0.17572049042036927	0.16761338364597847
160	2.4074999999999998	0.13786159508574472	0.13860534005844327	0.144633358940796	0.1635996758190912	0.164688376363558	0.1743289475497348	0.16310997012831904	0.15627993416933916	0.1507940389701748	0.15493671241968743	0.1507690931899683	0.15423400256100755	0.18179284770397092	0.15742686837172176	0.16928921440891764	0.15788711046532194	0.17200116273990781	0.16385517491690388	0.181977906917445	0.17491696717180513	0.16089869036592258
161	2.4225	0.13720941141176235	0.13605340058444707	0.14873856331364402	0.15021790651778008	0.1574713568272412	0.16370585560362186	0.14678390289958804	0.15180473656925642	0.15139601118163704	0.1477070019244115	0.15006573853996957	0.14945506249470547	0.17661170124202016	0.15331310061950157	0.16495879429019353	0.144399770765367	0.17004318102746205	0.15532105122331974	0.18348517837176387	0.16155839316443116	0.1554761460707986
162	2.4375	0.13389832506690416	0.13019895120291314	0.1407784719077599	0.14971483248389159	0.14960280080499713	0.15954681488886335	0.15256081899590543	0.14813406887479832	0.14999140935489774	0.14640163752942598	0.1460465691113755	0.15317760528319244	0.16826150403148388	0.14759396008591633	0.15448522004954174	0.1367285329434528	0.16411903123081106	0.14874475590649086	0.17685318397277922	0.16301477905244888	0.1513606888991468
163	2.4524999999999997	0.12426607388187397	0.12759697370001097	0.13412003066887937	0.1452374735823236	0.13942880798643287	0.157993438236365	0.14929560555015833	0.1425526426544648	0.1432693863269525	0.14143121156392077	0.14142452426849744	0.141054188904457	0.16680273463928266	0.13921592088321474	0.1557944168296226	0.13171465201409996	0.16010265848732225	0.14437729260447782	0.16559889044723872	0.1524685364150446	0.14557962927872048
164	2.4675000000000002	0.11638970181911489	0.12054161162483387	0.13231774582226508	0.13925089257910347	0.1333143886570494	0.1500762282010508	0.13708873066836547	0.13938480615103224	0.14206544190403692	0.13595872236957665	0.12991965177915962	0.13778438780645783	0.15649074410820518	0.13018569898808732	0.14587473353439454	0.1278038248892047	0.1577932441598162	0.13594357036610774	0.16142877275697148	0.15111259093309262	0.13945001309203245
165	2.4825	0.11598835801974207	0.11989111724911189	0.12175435408239053	0.13145324505390468	0.13431675248154246	0.13995422549767855	0.13633521987319708	0.1350101747891532	0.14246675671167966	0.13851924483665917	0.12851294247915707	0.13345818943064747	0.15090717850357743	0.1260719312358663	0.14063794641407523	0.11923008850001483	0.1519192990224683	0.13569256672806504	0.15851471461197017	0.14604035042653585	0.13575282379990333
166	2.4974999999999996	0.1173428933426335	0.11944077498899064	0.1169983246260437	0.12637219731167193	0.12855316049072618	0.12802830152042896	0.13322070858648047	0.1361164034093955	0.13193224301116424	0.13184180389309758	0.12615168043985686	0.13320666626925895	0.14406605307807768	0.11919892901568226	0.1303657870626674	0.11592092708663841	0.14810374491614944	0.12640543212033212	0.14640630059564735	0.1375029159105376	0.1303427279535658
167	2.5125	0.10916551343034224	0.11553780873463737	0.11154140661823934	0.12657342692522555	0.12273945030868945	0.12908058893018592	0.13096017620096326	0.12676374325640413	0.12922336805960422	0.12887963084294804	0.12102723941840508	0.12621432238276842	0.14134972386501335	0.1180952352285	0.13313524178976152	0.11201009996174316	0.13891629226541885	0.12053194699003868	0.14002551810572036	0.13268177641915277	0.12622478109215962
168	2.5275	0.10660694670932175	0.10953324526640482	0.11094064500270455	0.12546666405068435	0.11903070415808334	0.11795640774133023	0.1340746874876798	0.11756193246072258	0.12340430334884929	0.12004331801538679	0.1156013606898125	0.1289810771580023	0.13551464629621257	0.11031921081881019	0.12361838827302353	0.10880121616696053	0.13660687793791682	0.11255003130015606	0.13766412616063337	0.13303331784040354	0.1216462416253398
169	2.5424999999999995	0.10946652127987444	0.09852487890796924	0.10197928423759135	0.13024586737257907	0.12008318617379335	0.115200416906249	0.12568560063475645	0.1161037220067581	0.11853836130622855	0.11266298855145125	0.10972332540049677	0.1271701103960297	0.13269771229747518	0.10976736392521581	0.11938867559891247	0.10599344284651972	0.12952802097751376	0.11290143639341815	0.13319255417949935	0.12640425103974548	0.11809345433922577
170	2.5575	0.10429921986290512	0.09647331972298867	0.09782401639678621	0.12285067907448363	0.1109616753709426	0.11054028694875392	0.1176481521529175	0.11147767504936452	0.12084592145015005	0.1073913246486427	0.1103262008147852	0.11821588585073965	0.12791898497819537	0.10058663833183623	0.11646815970488594	0.0953138764669981	0.12636512744201633	0.11194762256884058	0.1279673464712127	0.12354169946673574	0.11337798193565667
171	2.5725	0.10329586036446446	0.09622312957847885	0.09802427026863225	0.11781993873564317	0.10499761061523251	0.10487797850577607	0.10825438423976824	0.10876238661785091	0.11031140774963884	0.1041279136611898	0.1054529578826203	0.11695827004381688	0.11841183273247027	0.09797790756213276	0.10584352429730665	0.09576512575063986	0.1201397496896087	0.10120466686044065	0.1241489254536186	0.12002628525426766	0.10848823124895669
172	2.5875	0.1014898132672743	0.09131940274608898	0.09677268356959741	0.11832301276953072	0.10509784699768451	0.10462743388440846	0.10840508639880594	0.11328786733704363	0.11497669238844008	0.10312378720351503	0.10213714310403688	0.10901013814406825	0.11594701548358201	0.09446615460291932	0.10166416534551305	0.09140304934210555	0.12671656005707538	0.09543158318536872	0.12128510969042662	0.11952408322391862	0.1069670308062034
173	2.6025	0.09802822299765107	0.08461430687322295	0.09411931976763464	0.11354380944762879	0.10404536498196787	0.10111980918521551	0.11307685332887162	0.10519228516160153	0.11016091469677439	0.10041264576778187	0.10263953928260755	0.10654521116249642	0.11418643173437024	0.08894768566700532	0.10226841001323965	0.09110221648634168	0.11933647514091093	0.09011030605877526	0.12012953490878271	0.11841923875713939	0.10421343393273275
174	2.6174999999999997	0.08990101106028185	0.08461430687322295	0.08600903795787038	0.10735599883085506	0.09778059107891104	0.09220042066441853	0.10157325518923964	0.10670077873466464	0.108906805922904	0.09343396688692103	0.10042899609688324	0.10211840352212828	0.11584641069790953	0.08458307841769372	0.10050602973236157	0.09285707481161519	0.11732828876916655	0.0897087002379005	0.1143516610005811	0.1112879699261327	0.10004320358638731
175	2.6325	0.08874714763707774	0.08571514350906871	0.08245453173260577	0.10569585451904084	0.09732952735789382	0.0915490046488574	0.09891085037963339	0.0974486848198804	0.10208445419305216	0.08474827302801041	0.09801749443973239	0.10060926455382395	0.11106768337863301	0.08237569084333167	0.10352725307101279	0.08759249983579727	0.11200659488404721	0.09216853589076117	0.10907621091048723	0.11073554769274814	0.09727217888460962
176	2.6475	0.09281075360575972	0.08291301389055614	0.07834932735975969	0.09809943660738864	0.09231770823544548	0.09039649939054946	0.0941888493965501	0.0985549134401238	0.10123166022681726	0.08429641612205288	0.0901801140539797	0.09411996699009952	0.11056465945028447	0.07816158729226975	0.09275155649649801	0.08027223367893949	0.11130372965393334	0.08278099982781083	0.10596118323823618	0.10772233551062933	0.09357001021295558
177	2.6624999999999996	0.08458320571854643	0.07956046595412448	0.07274221894807081	0.09457791837020033	0.08895978942340702	0.08713941931273032	0.09840850984951555	0.09237008979056502	0.09154994049253792	0.08289063908130394	0.08796957086825542	0.09190656316991547	0.10367323163195465	0.07740906880100913	0.09285226394111962	0.07500765870311897	0.10914492930430811	0.08072276999582766	0.10199203507521074	0.10013908485230533	0.08990269719793062
178	2.6775	0.08598790901636333	0.07545734758416334	0.07038923595387996	0.0975963625735046	0.08675458900953101	0.07907188250459371	0.09353580670740069	0.09775038353449014	0.09160010484349274	0.07992846603115437	0.08862268590040123	0.09572971522296066	0.10377383641762368	0.07635554291324427	0.09229837299570079	0.07886834701872068	0.10332118882624935	0.07876494161906317	0.10174082316615851	0.09772851510661291	0.08892424912263881
179	2.6925	0.0811216154489286	0.07385613065930265	0.06788606255580656	0.09206254820078284	0.08414844306586186	0.07897166465604777	0.09253112564717356	0.09216895731415933	0.0902456673677154	0.07515886535718695	0.08224225443251763	0.09296296044773332	0.10855256373690672	0.0707367381785004	0.09179483577259548	0.07460654822877294	0.10502814724223519	0.07279105503355321	0.0969175545123583	0.09918490099463835	0.08639223463772597
180	2.7074999999999996	0.0717903721134282	0.07145430527200614	0.06823650683153512	0.09789820699383502	0.08124158797484099	0.07285837589460029	0.09253112564717082	0.08859885585790722	0.09205158400208607	0.06918431293400171	0.08033314895393513	0.09079986125982344	0.0990454114911784	0.06652263462743883	0.08590345026222888	0.07455640941947721	0.10091136518015607	0.06556215025780529	0.09063725678604935	0.0931584766304044	0.08283446797209497
181	2.7225	0.07324524338616713	0.06539970377486837	0.0662339681130748	0.09171039637706127	0.07552811417525317	0.06834857270992764	0.08685467765687206	0.08558186871178097	0.08748662806519787	0.06612172723808436	0.08168961863608412	0.08793249722003953	0.09160065735166881	0.06637213092918672	0.08519849814987765	0.07214974657338784	0.09674437845878645	0.06219870150797914	0.08435695905974328	0.09476552312753267	0.07967256197814947
182	2.7375	0.06898096551779438	0.058694607902005036	0.06318009656742282	0.09166008897367287	0.0742751593946418	0.06208495717566008	0.08057542103043538	0.08186091789822529	0.07946033191242743	0.06431429961426428	0.07872548118249928	0.08234868303730246	0.08470922953333897	0.06210785947870986	0.08409071625904	0.06678489397898026	0.08926388422403855	0.061345289138620265	0.08083999233301187	0.09195319175755819	0.07556955325529736
183	2.7525	0.07199104401311845	0.05959529242224217	0.05692216307223604	0.08728334487888427	0.068561685595056	0.06268626426695162	0.07409522819195494	0.07829081644197822	0.0768016213118245	0.06145253920988433	0.0773187718824952	0.08405904053471991	0.08571527739003199	0.06080349409385991	0.0753291685769626	0.06848961349496226	0.09107125195861121	0.06064247895209122	0.07782544942438725	0.08411884008406037	0.0733985437854409
184	2.7675	0.07033550084068925	0.054791641647651754	0.054118608866389924	0.08451643769251944	0.06906286750729851	0.05993027343187204	0.07605435625940099	0.07688288910711699	0.07750392222518963	0.060197381137785236	0.07897667927178613	0.0839081266378867	0.08566497499719493	0.05990047190434538	0.07850145308254093	0.061921429477507964	0.08328952976809897	0.06144569059383896	0.07616745082464015	0.07985012282606091	0.07186987427340523
185	2.7824999999999998	0.06657290272153683	0.05113886553780832	0.048811881262470096	0.07747340121814282	0.06129454786750804	0.05972983773477547	0.06721316292937815	0.07416760067560337	0.0717851862163407	0.06230604669890865	0.07460583251819491	0.07958192826207239	0.0810371548564187	0.05909778551366738	0.07663836535704124	0.05866240687342861	0.08283768783445647	0.056375417105295055	0.07455969460670578	0.07402457927397094	0.0680905252192247
186	2.7975	0.05859619470893544	0.047736279572476094	0.050864483448893424	0.07661817536054222	0.059239702027307155	0.059429184189132386	0.06590707755108127	0.07215627591152135	0.06887565386096343	0.05793809660801186	0.06470862780029488	0.07424963724072207	0.07877354717886743	0.05518468935911379	0.07296254362835483	0.05440060808348027	0.07761640326792334	0.053112369810689175	0.07134418217083918	0.06845013673705927	0.0646174080054046
187	2.8125	0.05603762798791005	0.04678555702333735	0.0469094694799328	0.07576294950293708	0.05818722001159186	0.05722439152106845	0.07007650395103328	0.0707483485766603	0.06681891547181397	0.05833974719108127	0.06259856385028341	0.07455146503438134	0.07922626871437581	0.053529148678338793	0.06923636817735329	0.05490199617641394	0.07068816028540285	0.04884530796389322	0.06732479162600118	0.06272503359103779	0.06272524378855342
188	2.8274999999999997	0.050820158596018704	0.0461350626476118	0.0456578827808951	0.07339850154368206	0.05533048311179794	0.05647275765695635	0.06525403486192992	0.06285389887762997	0.06481234143362137	0.055929843692654496	0.05641909085382686	0.07269019364013565	0.07510147250194482	0.04911437352960982	0.06626549856101595	0.05505241260429453	0.07214409540491755	0.04412643956861474	0.06144643295417869	0.0645329609003071	0.05987952839400247
189	2.8425000000000002	0.04670638465241205	0.04253232456667032	0.040851789856590354	0.07073220916409663	0.052122918873432844	0.053967311443249316	0.058472437705378306	0.0632058807113447	0.061351001217739114	0.05387138445441498	0.058076998243120084	0.06942039254213647	0.07142939782502455	0.04861269453543607	0.06490594805862428	0.048183395731081095	0.06476401048875688	0.04663647594908202	0.05797970860925774	0.06071622546962745	0.056901859442223875
190	2.8575	0.04600403300350497	0.03822905408110245	0.041602741876014204	0.06660700208624944	0.04921606378241593	0.055721123792845884	0.05696541611503519	0.07019523426653923	0.05814048275663265	0.05015611656100853	0.0568210077966875	0.06222683012654011	0.06750581118393364	0.05021806731679355	0.05987057582754582	0.048283673349669584	0.06416155457723546	0.04528105630363103	0.05581928619141009	0.058154995114830986	0.055288540478385606
191	2.8724999999999996	0.04540201730443921	0.035476962491493236	0.04065153598474432	0.06348794307616638	0.048313936340374286	0.05381698467042689	0.05761845880418291	0.06169738713828158	0.05558210085793536	0.05050756082119428	0.0578760397716906	0.06237774402336901	0.06815974229078046	0.04610429956456734	0.056345815265787885	0.04412215217830527	0.06190234490902111	0.04141560027771008	0.05536710475511441	0.0577532334905472	0.05341131440008877
192	2.8875	0.040636059686846145	0.034776430086865734	0.04280426510708916	0.06368917268972	0.04360282636527555	0.05511981670155455	0.054805351835539286	0.06592116914285832	0.053776184223562	0.048147863645651406	0.05425878728595994	0.06579845901819892	0.06559432025621972	0.045753124268645716	0.0525692860924777	0.043670902894663514	0.05949252126292783	0.04367463302013063	0.05385983330080094	0.05875763755125237	0.0525000879482903
193	2.9025	0.04113773943606768	0.036377647011729686	0.04020096477309194	0.062079335781292905	0.040695971274258384	0.049457508258578135	0.05415230914639147	0.05978662861240341	0.047806626459940396	0.047444975125278344	0.05104345174308975	0.06252865792020158	0.0638840388998478	0.038528946752544896	0.05015230742156067	0.04457340146194835	0.05763494886906596	0.04006018063225894	0.048634625592515725	0.053434296029516555	0.04960457875856058
194	2.9174999999999995	0.038278164865510625	0.03322525119090481	0.03869906073424552	0.05699828803906222	0.03673663416752526	0.04710238881769207	0.04737071198983826	0.05772502072921538	0.04670301073893304	0.05126065566445265	0.04817979352521813	0.056844234472908844	0.06549371547055068	0.038829954149048	0.05000124625462678	0.039459242914007105	0.05266468759899687	0.04111439591205401	0.04968971561053371	0.04851271613205965	0.04737132704472517
195	2.9325	0.034967078520656496	0.030423121572394764	0.03449372942547886	0.054935684500137645	0.03463167013609817	0.039185178782377865	0.04867679736813709	0.053300106248230214	0.04183706869631596	0.04408115149205624	0.04611996919306595	0.05447991675589406	0.059708940294580376	0.03973297633856075	0.0484402808629919	0.03349272460807719	0.05221284566535439	0.03509030859893254	0.04546935553845602	0.049969102020082146	0.044164606635117454
196	2.9475	0.03381321509744976	0.026770345462551318	0.02853617673805944	0.05257123654088263	0.03648604321140299	0.03988670372221584	0.04199566831760847	0.05450690110668071	0.0416364112924967	0.04101856579613889	0.044562541039487466	0.052518036097094545	0.056741099117343444	0.038127603557204764	0.04954806275382956	0.0347461948404154	0.04930097542632501	0.032128465669981156	0.04305772121155449	0.04620258679243776	0.042245055830919045
197	2.9625	0.034816574595891436	0.02356791161282625	0.028486113270098774	0.05242031433071896	0.032225996957325295	0.037631802129880626	0.03988583809112693	0.04902604112455283	0.03752293451420295	0.041570835347862926	0.043306550593054494	0.04783970529534329	0.05120783590554728	0.03742525296536262	0.044714105411993846	0.03549827697981938	0.047895244966105345	0.03207826494237276	0.04466547742949017	0.04278761298604145	0.04024334526467443
198	2.9775	0.03406405497205992	0.023517873583923588	0.0269842092312527	0.04673557774782772	0.03142410589773307	0.03622875225020358	0.0402374764622062	0.04284121747499259	0.03566685352887368	0.03996423301557719	0.042402237471620544	0.04839305625038789	0.05135874308404934	0.0356693764857534	0.04380773841039808	0.03213897675715191	0.04247314176239405	0.028965819830592387	0.04406256884776346	0.04268717257996967	0.038500562433364686
199	2.9924999999999997	0.030301456852907496	0.024368520075256993	0.027985478590482855	0.046131888907166865	0.030672333029366252	0.03412417743068968	0.039433731614022305	0.03700837565914853	0.03315863598113291	0.03715267893407929	0.04124672626090103	0.04441899030051196	0.04698243490744572	0.03326131731371942	0.04098792996099315	0.030785228906226633	0.0382057457224372	0.02916662274102977	0.04215335833896641	0.04173298872229976	0.0364615065207337
