# Supplementary material for: Learning data-efficient coarse-grained molecular dynamics from forces and noise
Source: Nat Commun. 2026 Mar 15;17:2493. doi: 10.1038/s41467-026-70818-0 (PMC12992897; doi:10.1038/s41467-026-70818-0)
Supplement: Supplementary file 6 — Source Data Supplementary Information [file 41467_2026_70818_MOESM6_ESM.zip › SI_source_data/fig_s5b.csv]

	sim_timestep_1e6	replica_53_rmsd_to_native_nm	replica_62_rmsd_to_native_nm	replica_77_rmsd_to_native_nm	replica_124_rmsd_to_native_nm	replica_152_rmsd_to_native_nm	replica_160_rmsd_to_native_nm
0	0.0	0.29376537	0.18125612	0.3227537	0.29884458	0.2825395	0.2966734
1	0.05	0.27548173	0.24034843	1.3580345	0.18736129	0.22426854	0.26201776
2	0.1	0.17032608	0.30525336	1.7311763	0.21433899	0.19949369	0.2782609
3	0.15	0.2046322	0.20482735	1.8213731	0.18256345	0.24812052	0.16794007
4	0.2	0.21869768	0.19972453	1.3542452	0.2186054	0.29113218	0.2097477
5	0.25	0.24977784	0.3100548	1.7322078	0.16461593	0.20082426	0.2693211
6	0.3	0.19154152	1.3946326	1.8458507	0.15951122	0.19556418	0.25542468
7	0.35	0.2017912	1.6104269	1.8358883	0.14570723	0.25203997	0.2762292
8	0.4	0.17959641	2.1878042	1.4540278	0.16299497	0.19221224	0.19450542
9	0.45	0.16794604	1.5872893	1.9110292	0.24068317	0.16762595	0.27156165
10	0.5	0.23072211	1.8427786	1.5389073	0.18350242	0.24112071	0.20016736
11	0.55	0.16705304	1.6281804	1.4644333	0.110529944	0.21085659	0.2786387
12	0.6	0.15084119	1.8758633	2.0616422	0.21667784	0.15818346	0.26076502
13	0.65	0.20353478	1.4389857	1.5568823	0.11869406	0.20689592	0.14919975
14	0.7	0.23125927	1.8975238	2.1548214	0.20565005	0.2060319	0.19307621
15	0.75	0.23227498	1.7861148	2.876445	0.21100222	0.25210208	0.26636997
16	0.8	0.29108185	1.4094261	1.5236087	0.23362553	0.18638305	0.26539096
17	0.85	0.2384695	1.4050775	2.188849	0.21601151	0.25142184	0.17411779
18	0.9	0.26705763	2.1535401	1.6527925	0.18367302	0.26438174	0.21986781
19	0.95	0.2825093	1.6097523	0.14300978	0.2771196	0.26504388	0.24894492
20	1.0	0.21011353	1.2977281	0.23630519	0.2809711	0.15518953	0.24269307
21	1.05	0.25881398	1.6074047	0.2899945	0.21677789	0.27439952	0.2723641
22	1.1	0.25052226	1.725754	0.20485675	0.23782834	0.25364676	0.27142853
23	1.15	0.23645808	1.5419389	0.2733053	0.26278442	0.2508198	0.30591464
24	1.2	0.2594288	2.1192431	0.23920757	0.19595598	0.2854307	0.2721842
25	1.25	1.8334212	1.5241379	0.16532971	0.17766206	0.22447391	0.2647748
26	1.3	1.7720494	1.717151	0.12507467	0.21885002	0.17226471	0.18924849
27	1.35	1.9433439	1.1915921	0.16917704	0.17743987	0.29514506	0.27016294
28	1.4	1.4078908	1.4491438	0.2303084	0.16217192	0.16810377	0.22006723
29	1.45	1.4678171	1.1545413	0.29839107	0.17991863	0.22574708	0.17048454
30	1.5	1.4455665	1.4359686	0.21754248	0.19163792	0.2756934	0.19768552
31	1.55	1.7465991	1.4578509	0.23251127	0.19172329	0.19951281	0.25608253
32	1.6	1.7017878	1.962144	0.22876984	0.22688882	0.18372767	0.14582568
33	1.65	1.7237443	1.9187751	0.25103983	0.15183948	0.18959932	0.23975292
34	1.7	2.0303037	1.4267484	0.26963142	0.18269701	0.16810377	0.15761827
35	1.75	1.3976904	1.4749113	0.21499695	0.11304084	0.19588321	0.26572627
36	1.8	1.7428876	2.3013258	0.3164516	0.14552455	0.19605277	0.19790527
37	1.85	2.3767102	1.8571275	0.26471603	0.24586317	0.17904556	0.26369357
38	1.9	1.3808719	1.9028268	0.21042432	0.27912682	0.2127982	0.17566356
39	1.95	1.8106602	1.4549303	0.26011744	0.24936515	0.2019021	0.27874425
40	2.0	1.8851838	1.4753661	0.21609144	0.23167302	0.16651374	0.2984338
41	2.05	1.5207486	1.9467008	0.32405183	0.198178	0.28096968	0.24040607
42	2.1	1.6124995	1.659687	0.23356494	0.22284733	0.3025954	0.21319503
43	2.15	2.233518	1.648072	0.15038395	0.1788088	0.28252563	0.24889047
44	2.2	2.0348716	1.6668837	0.16097526	0.22665288	0.21643725	1.4489527
45	2.25	1.6938891	1.5858619	0.15047604	0.21389218	0.1464405	2.2580307
46	2.3	2.3455653	1.8713564	0.29510596	0.23305464	0.26516995	1.8707298
47	2.35	1.763646	1.6014696	0.25149292	0.22798038	0.2255816	1.4717268
48	2.4	1.5451317	1.7432312	0.21487366	0.1966591	0.21821702	1.9663322
49	2.45	1.6521485	1.5601702	0.19852367	0.26416522	0.23919581	2.9402502
50	2.5	1.6337171	1.3954092	0.17008132	0.2608997	0.2220662	1.6217253
51	2.55	1.6339306	1.5715349	0.2301981	0.1985095	0.22068538	1.6674583
52	2.6	1.6282911	1.8923855	0.1842046	0.24822731	0.28757855	1.7800887
53	2.65	1.6075907	1.7718834	0.20119382	0.3038756	0.30480707	1.5304953
54	2.7	1.8816261	1.6340243	0.23561086	0.20804895	0.26339418	1.7343975
55	2.75	1.9800996	1.5988503	0.24108075	0.22147547	0.30316845	2.2714448
56	2.8	2.3282683	1.9294666	0.2546378	0.29235646	2.3762884	2.4623635
57	2.85	1.4200506	1.6587626	0.21981302	0.25486597	1.6840508	1.7966624
58	2.9	1.4503683	1.4082094	0.18039785	0.14975314	1.649108	1.649692
59	2.95	1.9458381	1.562003	0.10503382	0.16724342	1.6055933	2.0537157
60	3.0	1.3596654	1.8994495	0.2142242	0.19160701	1.6446127	1.6044
61	3.05	2.0464516	2.0065696	0.205176	0.16496134	2.3592112	1.753975
62	3.1	2.0733364	1.5587491	0.25385484	0.2413945	1.3329742	1.5134093
63	3.15	1.9725268	2.6476111	0.22622551	0.269072	1.4079908	1.5832679
64	3.2	0.28889924	1.4478477	0.2534286	0.24574065	1.5530536	1.6401194
65	3.25	0.1906769	1.5540887	0.21256407	0.18324895	1.4803585	1.7133802
66	3.3	0.29769388	1.7355988	0.2055602	0.17411837	1.7772633	1.3743758
67	3.35	0.2630437	1.8839709	0.23790346	0.27180588	1.4337676	1.7987306
68	3.4	0.22072041	1.7399952	0.22485104	0.15960686	1.5578504	2.0710607
69	3.45	0.22236978	1.599782	0.21842898	0.21597806	1.6207465	1.7239233
70	3.5	0.16541408	1.4424813	0.17197952	0.2762394	1.5372713	1.6552614
71	3.55	0.1999054	1.8298678	0.19325812	0.191369	1.6673356	1.4194467
72	3.6	0.1703856	1.4600997	0.11777113	0.29149678	1.7551197	1.4967291
73	3.65	0.10675725	1.4690742	0.18670055	0.25276026	2.0308077	1.6070392
74	3.7	0.27533484	2.0225713	0.16668186	0.29664767	1.6010668	1.7117666
75	3.75	0.1343837	1.352401	0.15116362	0.20610742	1.4888413	1.4258251
76	3.8	0.17586118	1.6827452	0.16750133	0.25353354	2.238464	1.9131069
77	3.85	0.13446733	1.6971805	0.29493958	0.26453167	1.6540927	1.4198973
78	3.9	0.31374937	1.6084334	0.20251076	0.30134144	2.1096866	1.5361818
79	3.95	0.24646713	1.6807561	0.26255473	0.22483675	1.4906803	2.648462
80	4.0	0.21382646	1.6453937	0.30534345	0.2423226	1.884081	2.0209918
81	4.05	0.13502386	1.279163	0.26500258	0.23034197	1.7578956	1.5352942
82	4.1	0.18216875	0.30100077	2.278396	0.23799543	1.9070892	1.6550208
83	4.15	0.32469276	0.34317625	2.2384646	0.14787172	1.6684417	1.5736587
84	4.2	0.31526423	0.12379436	1.8168352	0.15679067	1.7661031	2.8142087
85	4.25	0.237397	0.2696154	1.4112686	0.20199506	1.6158873	2.086972
86	4.3	0.20288368	0.24649888	1.6331755	0.19204505	1.2871732	2.6973379
87	4.35	2.9041998	0.30209735	1.8325657	2.0138152	1.579602	1.8724629
88	4.4	1.7608289	0.2164841	2.0285952	1.4216183	2.2186599	1.4121227
89	4.45	2.3225193	0.31105816	1.6230978	1.7406616	1.5968415	1.872542
90	4.5	1.9606988	0.24173361	1.8219498	1.7989826	1.524502	1.7494655
91	4.55	1.8964742	0.27804688	2.2655659	1.7548039	1.2726436	2.090489
92	4.6	2.5887046	0.17516798	1.3046637	1.7751863	1.7112651	1.354867
93	4.65	3.3232718	0.2324236	1.5726672	1.3927709	1.3449259	1.799098
94	4.7	1.5624795	0.19832231	1.6068889	1.5885303	1.8206954	1.6136261
95	4.75	1.39651	0.20114394	1.6727078	1.7688713	2.1912942	1.5748129
96	4.8	1.6629828	0.2511202	1.801396	1.4796925	1.8961666	1.7428919
97	4.85	2.1740947	0.28617078	1.670316	1.6429533	1.6877426	1.7408044
98	4.9	1.6215041	0.2415421	1.7292091	1.687183	1.8074079	1.7916781
99	4.95	1.4075539	0.28181872	2.0442371	1.6172009	1.9591731	2.2870412
100	5.0	1.630906	0.23368311	1.7430384	1.7441477	1.3190459	1.3076962
101	5.05	2.1590955	0.25734094	1.7989585	1.7224467	1.5947325	1.8019125
102	5.1	1.5158349	0.18558529	1.775562	1.4477828	1.5478328	0.2102802
103	5.15	1.5640293	0.22008914	2.1162438	1.4141077	1.3708891	0.24014953
104	5.2	1.682448	0.26681018	1.9931676	1.4011692	1.6782537	0.26408768
105	5.25	1.5788696	0.19672546	1.5558565	1.623911	1.5054191	0.13699749
106	5.3	1.5197875	0.2144949	1.9352218	1.432933	0.21779706	0.20580521
107	5.35	2.1264708	0.2484177	2.0283196	1.6680892	0.16957474	0.20073277
108	5.4	1.2589338	0.19058895	1.6594317	1.1679847	0.22232147	0.18504955
109	5.45	2.223261	0.19168296	1.7180561	1.454505	0.25294647	0.17935926
110	5.5	2.019445	0.21020763	1.1904747	1.7232746	0.26543787	0.1729771
111	5.55	1.587533	0.1631064	1.5917654	1.4509262	0.24938568	0.25428435
112	5.6	1.4782329	0.18514445	1.6431193	1.8366741	0.25385484	0.26976952
113	5.65	1.7492429	0.2254013	2.070476	1.5275757	0.17430852	0.25025606
114	5.7	2.0099328	0.19440165	1.3981608	1.4485555	0.20859444	0.1923438
115	5.75	2.518896	0.20216395	2.1183891	1.4233663	0.2770533	0.24151841
116	5.8	1.5147805	0.25271577	2.3761923	1.9121104	0.14394942	0.28370497
117	5.85	0.19601846	0.24080576	1.5901269	2.0336697	0.14488989	0.23845097
118	5.9	0.20402691	0.30779898	1.5408657	2.1075897	0.152615	0.102403134
119	5.95	0.20161998	0.18216436	1.8947127	1.8383163	0.29676574	0.18508697
120	6.0	0.13975066	0.18051022	1.9316047	1.3041735	0.15662605	0.18272944
121	6.05	0.12460828	0.24683017	1.6522514	1.5994589	0.16818497	0.14418703
122	6.1	0.23172285	0.19626004	2.02781	1.5844573	0.17489842	0.14026546
123	6.15	0.19724323	0.18980886	1.7866634	1.3773125	0.1668913	0.17321374
124	6.2	0.24511279	2.2949517	1.847102	1.8013939	0.25130004	0.19580479
125	6.25	0.2474123	1.4055958	2.4635684	1.825839	0.18155827	0.22284777
126	6.3	0.28467074	1.5409267	1.6158575	1.8291049	0.2685903	0.21852915
127	6.35	0.24943277	1.7173393	2.0588005	1.5286082	0.27481738	0.27318296
128	6.4	0.13657917	2.7030294	1.8842174	1.6859053	0.2234816	0.19233441
129	6.45	0.17466637	1.8252991	1.9350581	1.7048037	0.21996823	0.22581823
130	6.5	0.17820424	1.5357103	1.5218239	1.6401856	0.12478298	0.17685106
131	6.55	0.2077346	1.5405552	1.6836547	1.5695416	0.213292	0.17181307
132	6.6	0.190052	1.4283674	1.7470961	1.4979982	0.17351079	0.13229676
133	6.65	0.20109601	2.0809321	1.3316091	1.7528268	0.17733064	0.13665926
134	6.7	0.30902025	1.5179322	1.2858337	2.1414795	0.19424203	0.20468467
135	6.75	0.1378922	1.6929123	1.8650655	1.5556446	0.28140664	0.2648783
136	6.8	0.2967573	1.5780336	1.4981006	1.856778	0.13313335	0.1919734
137	6.85	0.2441435	2.0247784	1.3285362	1.7318075	0.23622616	0.18571073
138	6.9	0.15683933	1.6304319	2.0028782	1.5242543	0.19197027	0.23305765
139	6.95	0.22021134	1.5791385	2.0518608	1.6598724	0.14657344	0.21514678
140	7.0	0.27344412	1.7598095	1.6770971	1.7200949	0.21201459	0.16396886
141	7.05	0.24702042	1.4588032	1.7373306	1.5525966	0.22823738	0.16651857
142	7.1	0.14361848	1.4836742	1.5419921	2.075616	0.2161834	0.20995101
143	7.15	0.20056416	1.9881015	1.988756	2.0022936	0.17865321	0.24631475
144	7.2	0.19507954	1.892445	1.5783266	1.9067538	0.13717543	0.25924495
145	7.25	0.12372623	2.8360174	1.5836568	1.7809443	0.21036085	0.26462045
146	7.3	0.20853813	2.525784	1.4651334	1.7568457	2.0666225	0.22159012
147	7.35	0.25801644	1.396411	1.268334	1.6191943	1.8020196	0.25959516
148	7.4	0.24344309	1.5324936	1.5796076	1.5091056	1.6491305	0.22662497
149	7.45	0.14417242	1.551779	1.8032684	2.4924865	1.9369344	0.29252228
150	7.5	0.29959577	0.20438823	1.7455299	1.8986274	1.2759427	0.15572809
151	7.55	0.19594982	0.204172	1.5766628	1.5968678	1.5354441	0.19639145
152	7.6	0.18186818	0.23348154	1.4589559	1.7747824	2.553203	0.12289259
153	7.65	0.2210054	0.23881318	1.6373439	1.6676148	2.6171691	0.25474226
154	7.7	0.23957407	0.27782148	1.8821517	1.6293205	2.530875	0.26256928
155	7.75	0.17820367	0.2304069	1.2937416	1.7724518	1.6121367	0.2092556
156	7.8	0.22554155	0.13049679	2.271062	1.7057667	1.6384175	0.26668674
157	7.85	0.22819032	0.27141336	1.3300637	1.501393	1.821346	0.24133836
158	7.9	0.15402599	0.201107	1.3739575	2.1202388	1.6353648	0.23563302
159	7.95	0.15445554	0.26483092	3.1610417	1.6522998	1.7780722	2.0309548
160	8.0	0.10989326	0.22691979	1.5920615	1.3772556	1.8678126	1.7964108
161	8.05	0.19445433	0.2471204	1.553215	1.4653314	1.6199943	1.5578356
162	8.1	0.24977744	0.20897092	2.5760994	1.4252303	1.8381841	1.756435
163	8.15	0.2865487	0.24504396	1.7860129	1.5654927	1.8449464	1.9206628
164	8.2	0.15897097	0.2691041	1.8585126	1.681206	2.2876277	1.7740368
165	8.25	0.24558169	0.13276035	1.6657991	1.7640095	1.8707057	1.3981439
166	8.3	0.22582756	0.28059068	1.7891245	1.6208718	1.5894849	1.878892
167	8.35	0.28237244	0.22184232	1.9439636	2.1498163	1.6686933	1.6243858
168	8.4	0.25856367	0.29166582	1.1453749	1.5102816	1.7939705	1.4732538
169	8.45	0.18253265	0.33752084	1.5053468	2.1105864	1.6534947	1.5206712
170	8.5	0.29006925	0.21077849	1.838224	1.3177198	1.6127045	1.3616033
171	8.55	0.324428	0.20663764	1.8739684	1.5458543	1.6906925	2.0171492
172	8.6	0.22166622	0.27398363	1.4782145	1.3061628	2.5517788	1.4655979
173	8.65	0.21121763	0.16210443	1.5211302	1.8350599	1.8923811	1.6074789
174	8.7	0.16424474	0.23669824	1.8963056	1.8159105	2.0464706	1.7980034
175	8.75	0.15131561	0.1297616	1.8151033	2.080503	1.3954507	1.8050364
176	8.8	0.22762254	0.2322378	1.7715411	1.7753496	1.6393014	2.0525205
177	8.85	0.23608544	0.15764374	1.6660454	1.4371507	1.8705661	1.8354462
178	8.9	0.2707961	0.3625053	1.7237146	2.4071429	1.6243719	0.1946241
179	8.95	0.24596399	0.25733	1.9092644	1.6906894	1.4765129	0.19731803
180	9.0	0.18765146	0.22297117	1.475211	2.1833303	1.6573235	0.20386694
181	9.05	0.18567559	0.20019293	1.6853025	0.2411153	1.1923434	0.1682852
182	9.1	0.21946794	0.22353055	1.8004814	0.21376872	1.8350446	0.17341472
183	9.15	0.19080268	0.28083888	2.2320478	0.18590577	1.6295055	0.29563105
184	9.2	0.12154058	0.26201814	1.7868292	0.34637296	1.486682	0.32924163
185	9.25	0.21118768	0.13261355	1.7176738	0.16213414	1.6091487	0.18115252
186	9.3	0.17188726	0.22539462	1.5371969	0.2028525	1.991771	1.5027176
187	9.35	0.23765777	0.1602421	1.8623294	0.20271884	1.7534515	1.7239307
188	9.4	0.19801633	0.16950367	1.2356629	0.25705793	2.2341511	1.3162082
189	9.45	0.27842534	0.1046796	1.9107962	0.17163536	1.442616	1.8913164
190	9.5	1.6212312	0.1190732	1.3648552	0.27108768	2.8701959	1.8010434
191	9.55	1.5014307	0.25499278	1.6521745	0.22315614	2.226155	1.9358462
192	9.6	1.5625472	0.22038358	1.7464347	0.26300284	1.8947138	2.290256
193	9.65	1.5013423	0.24349833	1.5524141	0.21705186	1.4512945	1.415749
194	9.7	1.6764251	0.2222745	1.7796975	0.2901689	1.4330456	1.4007875
195	9.75	1.46514	0.18093294	2.2060483	0.25556967	1.6590179	2.4002597
196	9.8	1.6832856	0.23218636	1.0307273	0.24319719	2.0634513	2.4020145
197	9.85	1.5564508	0.17283486	1.7616503	0.13769768	1.8380357	2.2162948
198	9.9	1.9658359	0.2761347	1.6493838	0.11860099	1.463774	1.6075946
199	9.95	1.7210743	0.22671488	1.5978625	0.31716394	1.6876589	1.4168184
200	10.0	1.7717756	0.17340082	1.602496	0.20136988	2.240027	1.7055917
201	10.05	1.5355607	0.25448796	1.4631385	0.18295619	1.6064519	1.686503
202	10.1	2.2689095	0.14974979	1.8974591	0.14241469	1.6088483	1.7157927
203	10.15	1.7970834	0.15811935	2.0267642	0.27861023	1.619781	1.4318128
204	10.2	2.258423	0.19586937	1.7553164	0.18968771	2.0061836	1.6675048
205	10.25	1.6510762	0.2700834	1.9530252	2.3796551	1.8157007	1.4196024
206	10.3	2.4863133	0.19727224	1.9764665	1.5384966	1.8379271	1.3354294
207	10.35	2.2047045	0.2611962	1.6475036	2.671292	1.6825762	1.5259115
208	10.4	1.7727789	0.20704095	1.5129362	1.5156206	1.532907	2.04073
209	10.45	1.5070803	0.2109218	1.6810316	2.2433274	1.2433567	2.2687595
210	10.5	1.8767294	0.28254375	2.108781	1.302101	1.7097147	1.672138
211	10.55	1.726611	0.24426888	1.9112213	1.7063348	1.4224585	1.5883998
212	10.6	1.5393704	0.16132474	1.5439132	2.0687404	1.3840345	1.9982383
213	10.65	2.1956341	0.22261116	2.6395183	1.7617246	1.3210407	1.8324196
214	10.7	2.016985	0.18134968	2.7302313	1.4121044	1.6623502	1.6402657
215	10.75	1.5910628	0.18288429	1.5689269	1.9339886	1.7711493	1.4414008
216	10.8	1.3864676	0.24374764	2.4504147	1.7194737	1.6243443	2.0271075
217	10.85	1.8601673	0.22720362	1.9120226	2.7548695	1.4734931	2.2230265
218	10.9	1.8352895	0.1615287	1.4496435	2.256881	1.9106001	1.7095524
219	10.95	1.6070827	0.2381856	1.6581534	1.8782684	1.6725552	1.9026191
220	11.0	2.0640879	0.26071227	2.1017594	1.8418918	2.0797935	1.4735293
221	11.05	0.21659166	0.19909576	1.8118631	1.8187119	2.1120195	1.6674095
222	11.1	0.25287142	0.19391513	1.5059807	1.5763141	1.7893001	1.7641612
223	11.15	0.17496268	0.20259601	1.4367523	1.8398695	2.107927	1.4747621
224	11.2	0.25381136	0.23636295	1.99074	1.7872968	2.1072824	1.6244113
225	11.25	0.25637206	0.2955516	1.8308535	1.4953609	1.7930387	1.7165471
226	11.3	0.287618	0.18235822	2.3742042	1.8513665	0.22808163	2.1745589
227	11.35	0.18411574	0.2846626	2.7369301	2.0715168	0.23357998	1.9872153
228	11.4	0.24187477	0.24616921	1.8122531	1.8205153	0.2177565	1.7030512
229	11.45	0.1472656	0.20877868	1.6547822	1.6354852	0.24795337	1.5901538
230	11.5	0.25527605	0.24446936	1.8495692	1.2466291	0.21765135	1.8641661
231	11.55	0.19330433	0.15948983	2.033551	1.6183547	0.26351878	1.3520645
232	11.6	0.18494536	0.19910786	1.9021575	1.5178983	0.24654816	1.1304255
233	11.65	0.23701866	0.2159776	1.7403365	0.14084898	0.25243756	2.0663855
234	11.7	0.25364912	0.20852466	2.3374844	0.2678065	0.21044293	1.4963942
235	11.75	0.17888345	0.29594025	2.5883179	0.25895125	0.19196296	1.665986
236	11.8	0.2393716	0.20203382	1.597272	0.25344127	0.2201516	1.7966495
237	11.85	0.22697906	0.19027372	1.6812282	0.26380965	0.17234454	1.5181308
238	11.9	0.32939982	0.260579	1.7504492	0.21355729	0.14520757	2.1189513
239	11.95	0.28701147	0.2632699	1.2899075	0.1391647	0.10375295	2.5465086
240	12.0	0.18416207	0.288271	2.0812225	0.27992588	0.21297596	1.722218
241	12.05	0.20927863	0.18300173	1.4582093	0.2357591	0.25732923	1.4363774
242	12.1	0.16481827	0.24669999	1.7874736	0.21870042	0.16443838	2.8927894
243	12.15	0.22285543	0.22354448	2.3795335	0.30861783	0.2411486	1.5693871
244	12.2	0.23930071	0.21223654	1.951025	0.15295206	0.27079982	1.7489989
245	12.25	0.19273433	0.21051542	1.9881291	0.177261	0.2275405	1.6851041
246	12.3	0.27013507	0.1792456	2.2115161	0.2582397	0.2955312	1.846927
247	12.35	0.20883253	0.21415673	1.6303905	0.18768622	0.15065072	1.3687968
248	12.4	0.27330053	0.22430794	2.0117543	0.20593639	0.22917669	1.4790506
249	12.45	0.32183233	0.1692257	2.1456542	0.20471704	0.12111861	1.5250094
250	12.5	0.24553426	0.24947503	1.3120881	0.15590332	0.20604263	2.059016
251	12.55	0.2853192	0.29897758	2.129473	0.25199378	0.27696162	1.4031389
252	12.6	0.21508564	0.30423877	1.6984613	0.19419964	0.15952884	1.5856266
253	12.65	0.19781953	0.29292762	2.0419915	0.25208896	0.17870659	2.1423173
254	12.7	0.13573794	0.20218977	1.602148	0.23135953	0.16415365	2.1123164
255	12.75	0.22720407	0.24758184	1.9082929	0.14684919	0.18311359	1.6089736
256	12.8	0.24877751	0.21153867	1.8366772	0.21311215	0.22628273	1.4966071
257	12.85	0.15115963	0.18197468	1.3404539	0.21708146	0.2650723	1.464194
258	12.9	0.28192806	0.15295206	1.498024	0.18357845	0.18260303	1.4296275
259	12.95	0.26791108	0.17597075	2.290189	0.23349787	0.15983814	1.4290404
260	13.0	0.18205962	0.24589339	1.9881388	0.2256817	0.16144978	1.6156191
261	13.05	0.2009472	0.21298303	1.8122767	0.13834718	0.245587	1.7021637
262	13.1	0.2561566	0.22724736	1.674111	0.15312327	0.12060531	1.4455681
263	13.15	0.19713174	0.24990481	1.721298	0.26257348	0.2274368	1.2707881
264	13.2	0.16872427	0.23797983	1.5570539	0.1485585	0.12594329	2.2656898
265	13.25	0.1576622	0.25867975	1.4464775	0.20288269	0.13144188	1.8346431
266	13.3	0.25313568	0.17187442	2.2566833	0.30056858	0.25256875	1.4605556
267	13.35	0.21970429	0.20436072	2.2791195	0.17432523	0.19870208	1.7728795
