# Supplementary material for: Learning data-efficient coarse-grained molecular dynamics from forces and noise
Source: Nat Commun. 2026 Mar 15;17:2493. doi: 10.1038/s41467-026-70818-0 (PMC12992897; doi:10.1038/s41467-026-70818-0)
Supplement: Supplementary file 6 — Source Data Supplementary Information [file 41467_2026_70818_MOESM6_ESM.zip › SI_source_data/table_s2.csv]

Selected Epochs	Percentage of training set used / Epochal saving stride
Noise level (Ang^2)	100%/1	20%/1	5%/5	2%/5	1%/10
0	199	899	119	44	29
0.0005	179/170	971/449	359/239	69/74	59/49
0.003	54/196	275/564	1104/1434	854/854	229/199
0.005	199/196	899/823	1454/1434	2429/854	299/269
