# Supplementary material for: Learning data-efficient coarse-grained molecular dynamics from forces and noise
Source: Nat Commun. 2026 Mar 15;17:2493. doi: 10.1038/s41467-026-70818-0 (PMC12992897; doi:10.1038/s41467-026-70818-0)
Supplement: Supplementary file 6 — Source Data Supplementary Information [file 41467_2026_70818_MOESM6_ESM.zip › SI_source_data/table_s1.csv]

Selected Epochs	Percentage of training set used / Epochal saving stride
Noise level (Ang^2)	100%/1	20%/1	5%/2	2%/5	1%/10
0	158	17	33	19	19
0.0005	199/84	49/31	27/39	29/19	29/39
0.003	199/146	199/61	89/53	59/44	39/49
0.005	199/121	144/181	155/49	164/49	119/59
